# Supplementary material for: Comparative analysis of the cellular landscape in mammalian striatum
Source: Nat Commun. 2026 May 25;17:6793. doi: 10.1038/s41467-026-73305-8 (PMC13385833; doi:10.1038/s41467-026-73305-8)
Supplement: Supplementary file 3 — Supplementary Data 1 [file 41467_2026_73305_MOESM3_ESM.xlsx]

## Sheet: Human_samples
Subject ID	Tissue_Barcode/ID	Source	RIN (2022)	Brain Area	Nuclei Count (nuclei/uL)	cDNA Date	cDNA Concentration (ng/uL)	Total cDNA Yield (ng)	3' Gene Expression Library Construction cDNA amount (ng)	# Cycles for PCR Index	Dual Indices	Library Date	RNA Average Size (bp)	Sent for Sequencing?	DNA Concentration (ng/ul)	Storage Type	UoM	Size	Age	PMI (min)	CDR	ApoE	Sex Label	Race Label	Sample prep date
43632	242937	Mt. Sinai	8.3	Putamen	894	2022-11-08	46.9	1876	469	10	E8	2022-11-09	503	2022-11-28	82.8	Frozen Pulverized	mg	100	65	360	0	44624	Male	White	2022-11-08
73342	242938	Mt. Sinai	7.3	Putamen	730	2022-11-08	37.5	1500	375	10	E9	2022-11-09	499	2022-11-28	16.7	Frozen Pulverized	mg	100	62	420	0	44595	Female	Black	2022-11-08
23996	242939	Mt. Sinai	7.1	Putamen	996	2022-07-05	7.08	283.2	70.8	12	E1	2022-07-07	488	2022-07-08	11.6	Frozen Pulverized	mg	100	40	222	0	44624	Female	Black	2022-07-08
96154	242940	Mt. Sinai	7.2	Putamen	5140	2022-11-22	47.2	1888	472	10	A5	2022-11-23	519	2022-12-02	19.1	Frozen Pulverized	mg	100	49	680	0.5	44595	Female	Black	2022-11-22
5898	242941	Mt. Sinai	8.4	Putamen	3590	2022-11-21	26.4	1056	264	10	A9	2022-11-23	531	2022-11-28	18.6	Frozen Pulverized	mg	100	69	445	0	44624	Male	Asian	2022-11-21
92907	242942	Mt. Sinai	7.5	Putamen	1366	2022-07-06	16.8	672	168	12	E5	2022-07-07	532	2022-07-08	22.8	Frozen Pulverized	mg	100	59	340	0	44595	Male	Black	2022-07-08
184	242944	Mt. Sinai	7.8	Putamen	1328	2022-11-21	39.4	1576	394	10	A10	2022-11-23	536	2022-11-28	22.4	Frozen Pulverized	mg	100	60	895	0.5	44623	Female	White	2022-11-21
43632	242995	Mt. Sinai	8.6	Caudate Nucleus	2260	2022-11-22	18.6	744	186	10	A7	2022-11-23	521	2022-12-02	49.2	Frozen Pulverized	mg	100	65	360	0	44624	Male	White	2022-11-22
23996	242996	Mt. Sinai	8.1	Caudate Nucleus	1048	2022-07-05	10.1	404	101	12	E4	2022-07-07	495	2022-07-08	29.8	Frozen Pulverized	mg	100	40	222	0	44624	Female	Black	2022-07-08
12249	242997	Mt. Sinai	8.6	Caudate Nucleus	2458	2022-11-21	34.1	1364	341	10	A11	2022-11-23	518	2022-11-28	10.2	Frozen Pulverized	mg	100	51	825	0	44623	Male	White	2022-11-21
92907	242998	Mt. Sinai	8.4	Caudate Nucleus	2082	2022-07-06	19	760	190	12	E8	2022-07-07	465	2022-07-08	18.4	Frozen Pulverized	mg	100	59	340	0	44595	Male	Black	2022-07-08
96154	242999	Mt. Sinai	7.8	Caudate Nucleus	2868	2022-11-21	15.1	604	151	10	A12	2022-11-23	522	2022-11-28	9.78	Frozen Pulverized	mg	100	49	680	0.5	44595	Female	Black	2022-11-21
184	243000	Mt. Sinai	8.7	Caudate Nucleus	4320	2022-11-22	73.5	2940	735	10	A8	2022-11-23	522	2022-12-02	22.8	Frozen Pulverized	mg	100	60	895	0.5	44623	Female	White	2022-11-22

## Sheet: NHP_samples
Animal identifier	Barcode/ID	Species	RIN (2022)	Brain Area	Nuclei Count (nuclei/uL)	Targeted Nuclei Count	Nuclei Stock Concentration (nuclei/uL)	cDNA Date	cDNA Concentration (ng/uL)	Total cDNA Yield (ng)	3' Gene Expression Library Construction cDNA amount (ng)	# Cycles for PCR Index	Dual Indices	Library Date	RNA Average Size (bp)	Sent for Sequencing?	DNA Concentration (ng/ul)	Age	Sex
11635	25	Rhesus Macaque	8	Caudate	950	10000	diluted to 1000	2023-03-15	24.1	964	241	12	H2	2023-03-17	493	2023-04-11	30.8	16	Male
11635	26	Rhesus Macaque	7.7	Putamen	1590	10000	diluted to 1000	2023-03-07	41.4	1656	414	11	G5	2023-03-09	480	2023-03-09	62	16	Male
11636	29	Rhesus Macaque	8.1	Caudate	880	10000	concentrated to 1000	2023-03-08	16.2	648	162	11	G9	2023-03-09	493	2023-03-09	29.4	7	Male
11636	30	Rhesus Macaque	8.1	Putamen	1250	10000	1200	2023-03-20	58	2320	580	10	A4	2023-03-22	504	2023-04-12	35.4	7	Male
11721	33	Rhesus Macaque	8.4	Caudate	626	10000	concentrated to 1000	2023-03-07	43.7	1748	437	11	G6	2023-03-09	474	2023-03-09	72.8	3	Female
11721	34	Rhesus Macaque	8.9	Putamen	352	10000	concentrated to 1000; final = 700 nuclei/ul	2023-03-16	29.9	1196	299	12	H7	2023-03-17	485	2023-04-11	41.6	3	Female
Carl C0527	3	Chimp	8.7	Putamen	2260	10000	diluted to 1000	2023-03-21	57.9	2316	579	10	F11	2023-03-22	506	2023-04-12	26.4	34.9	Male
Doda	8	Chimp	7	Putamen	1620	10000	diluted to 1000	2023-03-15	29.5	1180	295	12	H1	2023-03-17	500	2023-04-11	43.8	36	Female
11802	38	Rhesus Macaque	9	Putamen	408	10000	concentrated to 1000	2023-03-08	30	1200	300	11	G10	2023-03-09	478	2023-03-09	49.6	3.5	Male
Kalioni	11	Chimp	8.7	Caudate	934	10000	900	2023-03-20	49	1960	490	10	A1	2023-03-22	522	2023-04-12	19.7	37	Male
11740	42	Rhesus Macaque	8.2	Caudate	648	10000	concentrated to 1000; final = 700 nuclei/ul	2023-03-16	26.6	1064	266	12	H8	2023-03-17	491	2023-04-11	36	9	Male
Kalioni	12	Chimp	7.4	Putamen	2010	10000	diluted to 1000	2023-03-21	47.2	1888	472	10	F12	2023-03-22	503	2023-04-12	56.6	37	Male
11740	43	Rhesus Macaque	7.9	Putamen	1528	10000	diluted to 1000	2023-03-15	31.7	1268	317	12	H4	2023-03-17	484	2023-04-11	43.8	9	Male
Azalea	15	Chimp	8.6	Caudate	2270	10000	diluted to 1000	2023-03-21	45.7	1828	457	10	G12	2023-03-22	512	2023-04-12	14	24.9	Female
11688	48	Rhesus Macaque	7.8	Putamen	1630	10000	diluted to 1000	2023-03-08	28.6	1144	286	11	G11	2023-03-09	497	2023-03-09	41.6	14	Female
Azalea	16	Chimp	7.4	Putamen	3140	10000	diluted to 1000	2023-03-16	10.8	432	108	12	H5	2023-03-17	489	2023-04-11	35.8	24.9	Female
Sabrina - Yerkes	20	Chimp	7.4	Caudate	3680	10000	diluted to 1000	2023-03-20	15.3	612	153	10	A2	2023-03-22	515	2023-04-12	10.4	44.1	Female
Sabrina - Yerkes	21	Chimp	6.7	Putamen	3570	10000	diluted to 1000	2023-03-16	9.03	361.2	90.3	12	H6	2023-03-17	490	2023-04-11	22.2	44.1	Female
Duncan	25C	Chimp	7.9	Caudate	2130	10000	diluted to 1000	2023-03-20	18.8	752	188	10	A3	2023-03-22	506	2023-04-12	15.9	40.1	Male
Duncan	26C	Chimp	2.7/5.8	Putamen	4690	10000	diluted to 1000	2023-03-15	3.18	127.2	31.8	12	H3	2023-03-17	477	2023-04-11	6.96	40.1	Male
11731	53	Rhesus Macaque	8.6	Putamen	890	10000	900	2023-03-07	24	960	240	11	G7	2023-03-09	485	2023-03-09	39.6	4	Female

## Sheet: Bat_samples
Analysis ID	Bat ID	Region	Hemisphere	Punch IDs	Genotype	SeqID	Dual Indices	RNA Average Size (bp)	DNA Concentration (ng/ul)	Seq Date	NOVSeq_#	Prep by	Gender	Age
Caud_4	StPdS1-111	Caudate	Left	11_1, 11_3, 11_5, 11_7	WT	BatCaud_R2_Ctrl3_LH	SI-TT-F10	485	33.4	2022-09-30	NOV1_12220	CGO	Male	3
Caud_5	45144	Caudate	Left	1, 3, 5, 7, 9	WT	8/6/23_Caudate	SI-TT-B5	479	39.2	2023-08-08	NOV31_13135	CGO	Male	3
Put_4	45144	Putamen	Left	11, 13, 15, 17, 19	WT	8/6/23_Putamen	SI-TT-B6	475	33			CGO	Male	3
Put_5	45175	Putamen	Left	11, 13, 15, 17, 19	WT	9/6/23_Putamen	SI-TT-B7	470	34.8			CGO	Male	3
Caud_2	B	Caudate	Right	B-3, B-5, B-7, B-9	WT	dpm-2021-08-03-bat-2-caud	SI-TT-B11	411	17.8	2021-08-03	NOV2_11103	DPM	Male	3
Caud_3	C	Caudate	Right	C-1, C-5, C-7, C-9	WT	dpm-2021-08-03-bat-3-caud	SI-TT-C1	437	35.2			DPM	Male	3
Put_1	A	Putamen	Right	A-11, A-13, A-15, A-17	WT	dpm-2021-08-03-bat-1-put	SI-TT-B10	412	6.4			DPM	Male	3
Put_3	C	Putamen	Right	C-11, C-13, C-15, C-17	WT	dpm-2021-08-03-bat-3-put	SI-TT-A12	396	21.4			DPM	Male	3

## Sheet: metadata
Subject identifier	Barcode/ID	Species	Brain Area	Age	Sex	Age_in_years
Carl C0527	Sample_3	Chimp	Putamen	34.9	Male	34.9
Doda	Sample_8	Chimp	Putamen	36	Female	36
Kalioni	Sample_11	Chimp	Caudate	37	Male	37
Kalioni	Sample_12	Chimp	Putamen	37	Male	37
Azalea	Sample_15	Chimp	Caudate	24.9	Female	24.9
Azalea	Sample_16	Chimp	Putamen	24.9	Female	24.9
Sabrina - Yerkes	Sample_20	Chimp	Caudate	44.1	Female	44.1
Sabrina - Yerkes	Sample_21	Chimp	Putamen	44.1	Female	44.1
Duncan	Sample_25C	Chimp	Caudate	40.1	Male	40.1
Duncan	Sample_26C	Chimp	Putamen	40.1	Male	40.1
Spencer	marm027	Marmoset	Caudate	2y4m	Male	2.3
Spencer	marm027	Marmoset	Putamen	2y4m	Male	2.3
Munchkin	marm028	Marmoset	Caudate	3y2m	Female	3.2
Munchkin	marm028	Marmoset	Putamen	3y2m	Female	3.2
Pinsir	marm029	Marmoset	Caudate	2y6m	Male	2.5
Pinsir	marm029	Marmoset	Putamen	2y6m	Male	2.5
CJH01	v321	Marmoset	Caudate	2051d	Female	5.6
CJH02	v325	Marmoset	Caudate	2035d	Male	5.6
Ferret_RXN1	SRR11921037	Ferret	Caudate	42d	Female	0.1
Ferret_RXN2	SRR11921038	Ferret	Caudate	42d	Female	0.1
Mouse_str1	SRR11921005	Mouse	Caudoputamen	70d	Male	0.2
Mouse_str2	SRR11921006	Mouse	Caudoputamen	70d	Male	0.2
Mouse_str3	SRR11921007	Mouse	Caudoputamen	70d	Male	0.2
Mouse_str4	SRR11921008	Mouse	Caudoputamen	70d	Male	0.2
Mouse_str5	SRR11921009	Mouse	Caudoputamen	70d	Male	0.2
Mouse_str6	SRR11921010	Mouse	Caudoputamen	70d	Male	0.2
Mouse_str7	SRR11921011	Mouse	Caudoputamen	70d	Male	0.2
Mouse_str8	SRR11921012	Mouse	Caudoputamen	70d	Male	0.2
StPdS1-111	Caud_4	Bat	Caudate	3y	Male	3
45144	Caud_5	Bat	Caudate	3y	Male	3
45144	Put_4	Bat	Putamen	3y	Male	3
45175	Put_5	Bat	Putamen	3y	Male	3
B	Caud_2	Bat	Caudate	3y	Male	3
C	Caud_3	Bat	Caudate	3y	Male	3
A	Put_1	Bat	Putamen	3y	Male	3
C	Put_3	Bat	Putamen	3y	Male	3
11635	Sample_25	Macaque	Caudate	16	Male	16
11635	Sample_26	Macaque	Putamen	16	Male	16
11636	Sample_29	Macaque	Caudate	7	Male	7
11636	Sample_30	Macaque	Putamen	7	Male	7
11721	Sample_33	Macaque	Caudate	3	Female	3
11721	Sample_34	Macaque	Putamen	3	Female	3
11802	Sample_38	Macaque	Putamen	3.5	Male	3.5
11740	Sample_42	Macaque	Caudate	9	Male	9
11740	Sample_43	Macaque	Putamen	9	Male	9
11688	Sample_48	Macaque	Putamen	14	Female	14
11731	Sample_53	Macaque	Putamen	4	Female	4
monkey F	SRR13808459	Macaque	Caudate	12y	Female	12
monkey P	SRR13808462	Macaque	Caudate	5y	Female	5
monkey P	SRR13808463	Macaque	Caudate	5y	Female	5
monkey P	SRR13808466	Macaque	Putamen	5y	Female	5
monkey P	SRR13808467	Macaque	Putamen	5y	Female	5
monkey F	SRR13808461	Macaque	Putamen	12y	Female	12
43632	Sample_242937	Human	Putamen	65	Male	65
73342	Sample_242938	Human	Putamen	62	Female	62
23996	Sample_242939	Human	Putamen	40	Female	40
96154	Sample_242940	Human	Putamen	49	Female	49
5898	Sample_242941	Human	Putamen	69	Male	69
92907	Sample_242942	Human	Putamen	59	Male	59
184	Sample_242944	Human	Caudate	60	Female	60
43632	Sample_242995	Human	Caudate	65	Male	65
23996	Sample_242996	Human	Caudate	40	Female	40
12249	Sample_242997	Human	Caudate	51	Male	51
92907	Sample_242998	Human	Caudate	59	Male	59
96154	Sample_242999	Human	Caudate	49	Female	49
184	Sample_243000	Human	Caudate	60	Female	60

## Sheet: smFISH_samples
Species	Brain Bank	ID	Age	Sex	Race	Region	Tissue type	Section thickness(µm)	smFISH_probes	Number of brain slices	20x zoom?
Human	UT Southwestern Medical Center	6104	46	M	White	caudate	fresh-frozen tissue chunk	15	RBFOX3_MOG	4	zoom 2.5
Human	UT Southwestern Medical Center	4006	46	F	White	caudate	fresh-frozen tissue chunk	15	RBFOX3_MOG	4	zoom 2.5
Human	UT Southwestern Medical Center	5007	46	M	White	caudate	fresh-frozen tissue chunk	15	RBFOX3_MOG	4	zoom 2.5
Human	NIH NeuroBioBank	13717	44	M	Black or African_American	caudate	fresh-frozen tissue slides	17	RBFOX3_MOG	2	zoom 2.5
Human	NIH NeuroBioBank	13641	42	F	Black or African_American	caudate	fresh-frozen tissue slides	17	RBFOX3_MOG	2	zoom 2.5
Bat	Sonja Vernes' Lab	2	3	M	NA	caudate	fixed-frozen tissue slides	14-15	RBFOX3_MOG	2	zoom 2.5
Bat	Sonja Vernes' Lab	12	3	M	NA	caudate	fixed-frozen tissue slides	14-15	RBFOX3_MOG	2	zoom 2.5
Bat	Sonja Vernes' Lab	3	3	M	NA	caudate	fixed-frozen tissue slides	14-15	RBFOX3_MOG	2	zoom 2.5
Bat	Sonja Vernes' Lab	11	3	M	NA	caudate	fixed-frozen tissue slides	14-15	RBFOX3_MOG	2	zoom 2.5
Bat	Sonja Vernes' Lab	2	3	M	NA	putamen	fixed-frozen tissue slides	14-15	RBFOX3_MOG	2	zoom 2.5
Bat	Sonja Vernes' Lab	12	3	M	NA	putamen	fixed-frozen tissue slides	14-15	RBFOX3_MOG	2	zoom 2.5
Bat	Sonja Vernes' Lab	3	3	M	NA	putamen	fixed-frozen tissue slides	14-15	RBFOX3_MOG	2	zoom 2.5
Bat	Sonja Vernes' Lab	11	3	M	NA	putamen	fixed-frozen tissue slides	14-15	RBFOX3_MOG	2	zoom 2.5
Human	NIH NeuroBioBank	13162	46	M	White	caudate	fresh-frozen tissue slides	17	CASZ1_DRD1_DRD2	4	zoom 1 and 2.5
Human	NIH NeuroBioBank	13149	46	F	White	caudate	fresh-frozen tissue slides	17	CASZ1_DRD1_DRD2	4	zoom 1 and 2.5
Mouse	UT Southwestern Medical Center	WT655	16w	M	NA	caudate+putamen	fixed-frozen tissue slides	15	CASZ1_DRD1_DRD2	4	zoom 1 and 2.5
Mouse	UT Southwestern Medical Center	WT656	16w	M	NA	caudate+putamen	fixed-frozen tissue slides	15	CASZ1_DRD1_DRD2	4	zoom 1 and 2.5
Mouse	UT Southwestern Medical Center	WT657	16w	M	NA	caudate+putamen	fixed-frozen tissue slides	15	CASZ1_DRD1_DRD2	4	zoom 1 and 2.5
