# Supplementary material for: Comparative analysis of the cellular landscape in mammalian striatum
Source: Nat Commun. 2026 May 25;17:6793. doi: 10.1038/s41467-026-73305-8 (PMC13385833; doi:10.1038/s41467-026-73305-8)
Supplement: Supplementary file 4 — Supplementary Data 2 [file 41467_2026_73305_MOESM4_ESM.xlsx]

## Sheet: Table_S2_neuronal_props_dorsal_
Tissue	Species	mean_value	sd_value	n	sem_value
Caudate	Human	0.21549	0.116862	6	0.0477085
Caudate	Chimp	0.25261	0.136673	4	0.0683367
Caudate	Macaque	0.417132	0.13237	7	0.0500312
Caudate	Marmoset	0.467101	0.117925	8	0.0416928
Caudate	Bat	0.78002	0.0604181	4	0.030209
CaudoPutamen	Mouse	0.739023	0.035872	8	0.0126827
Putamen	Human	0.302459	0.116927	7	0.0441944
Putamen	Chimp	0.207258	0.0477797	6	0.019506
Putamen	Macaque	0.376948	0.123951	10	0.0391969
Putamen	Marmoset	0.540622	0.146821	6	0.0599393
Putamen	Bat	0.409587	0.0385818	4	0.0192909

## Sheet: scCODA_Neu_vs_gliacross_Species
Tissue	Covariate	Cell Type	Differentially abundant?	Final Parameter	HDI 3%	HDI 97%	SD	Inclusion probability	Expected Sample	log2-fold change
All tissues	C(Species,Treatment('Human'))[T.Bat]	Neuron	TRUE	1.04518	0.538	1.552	0.271	1	6080.3	0.853776
All tissues	C(Species, Treatment('Human'))[T.Chimp]	Neuron	FALSE	0	-0.833	0.094	0.262	0.557867	3364.44	0
All tissues	C(Species, Treatment('Human'))[T.Macaque]	Neuron	FALSE	0	-0.011	0.781	0.267	0.7008	3364.44	0
All tissues	C(Species, Treatment('Human'))[T.Marmoset]	Neuron	TRUE	0.755328	0.309	1.208	0.251	0.9878	5300.16	0.655667
All tissues	C(Species, Treatment('Human'))[T.Mouse]	Neuron	TRUE	1.82506	1.37	2.3	0.251	1	7969.73	1.24416
Caudate + Caudoputamen	C(Species,Treatment('Human'))[T.Bat]	Neuron	TRUE	2.12364	1.469	2.706	0.336	1	7922.44	1.41929
Caudate + Caudoputamen	C(Species, Treatment('Human'))[T.Chimp]	Neuron	FALSE	0	-0.928	0.296	0.228	0.375867	2962.17	0
Caudate + Caudoputamen	C(Species, Treatment('Human'))[T.Macaque]	Neuron	FALSE	0	-0.028	1.085	0.367	0.7306	2962.17	0
Caudate + Caudoputamen	C(Species, Treatment('Human'))[T.Marmoset]	Neuron	TRUE	0.740786	0.112	1.305	0.375	0.885333	4717.72	0.671439
Caudate + Caudoputamen	C(Species, Treatment('Human'))[T.Mouse]	Neuron	TRUE	1.9264	1.365	2.484	0.302	1	7548.07	1.34946
Putamen + Caudoputamen	C(Species,Treatment('Human'))[T.Bat]	Neuron	FALSE	0	-0.097	0.8	0.218	0.4692	3785.77	0
Putamen + Caudoputamen	C(Species, Treatment('Human'))[T.Chimp]	Neuron	FALSE	-0.549205	-1.056	0.018	0.356	0.745467	2551.95	-0.568987
Putamen + Caudoputamen	C(Species, Treatment('Human'))[T.Macaque]	Neuron	FALSE	0	-0.195	0.564	0.144	0.3478	3785.77	0
Putamen + Caudoputamen	C(Species, Treatment('Human'))[T.Marmoset]	Neuron	TRUE	0.745928	0.321	1.242	0.262	0.976067	5800.04	0.615475
Putamen + Caudoputamen	C(Species, Treatment('Human'))[T.Mouse]	Neuron	TRUE	1.69804	1.323	2.077	0.199	1	8224.36	1.11932

## Sheet: scCODA_Neu_vs_gli_across_Tissue
Species	Covariate	Cell Type	Differentially abundant?	Final Parameter	HDI 3%	HDI 97%	SD	Inclusion probability	Expected Sample	log2-fold change
Bat	C(Tissue, Treatment('Putamen'))[T.Caudate]	Neuron	TRUE	1.51408	0.916	2.064	0.381	0.9786	11679.3	0.849454
Chimpanzee	C(Tissue, Treatment('Putamen'))[T.Caudate]	Neuron	FALSE	0	-0.499	0.474	0.155	0.3844	3433.78	0
Human	C(Tissue, Treatment('Putamen'))[T.Caudate]	Neuron	FALSE	0	-0.779	0.198	0.225	0.4618	3297.04	0
Macaque	C(Tissue, Treatment('Putamen'))[T.Caudate]	Neuron	FALSE	0	-0.284	0.497	0.131	0.370867	3587.96	0
Marmoset	C(Tissue, Treatment('Putamen'))[T.Caudate]	Neuron	FALSE	0	-0.436	92.649	37.236	0.463333	3475.33	0

## Sheet: scCODA_NeuvsMOL_Species
Covariate	Cell Type	Differentially abundant?	Final Parameter	HDI 3%	HDI 97%	SD	Inclusion probability	Expected Sample	log2-fold change
C(Species,Treatment('Human'))[T.Bat]	Neuron	TRUE	2.93571	2.148	3.652	0.405	1	7474.5	1.28971
C(Species, Treatment('Human'))[T.Chimp]	Neuron	FALSE	0	-0.99	0.455	0.289	0.438267	3057.32	0
C(Species, Treatment('Human'))[T.Macaque]	Neuron	FALSE	0.792803	-0.018	1.413	0.449	0.842533	4643.9	0.603073
C(Species, Treatment('Human'))[T.Marmoset]	Neuron	TRUE	1.00223	0.292	1.679	0.419	0.948067	5053.57	0.725038
C(Species, Treatment('Human'))[T.Mouse]	Neuron	TRUE	2.74799	2.058	3.376	0.356	1	7351.53	1.26578

## Sheet: scCODA_NeuvsOPC_Species
Covariate	Cell Type	Differentially abundant?	Final Parameter	HDI 3%	HDI 97%	SD	Inclusion probability	Expected Sample	log2-fold change
C(Species,Treatment('Human'))[T.Bat]	Neuron	TRUE	1.71126	1.199	2.244	0.282	1	5247.03	0.258951
C(Species, Treatment('Human'))[T.Chimp]	Neuron	FALSE	0	-0.415	0.392	0.135	0.383933	4384.92	0
C(Species, Treatment('Human'))[T.Macaque]	Neuron	TRUE	0.623903	0.174	1.079	0.27	0.933333	4834.93	0.140945
C(Species, Treatment('Human'))[T.Marmoset]	Neuron	TRUE	0.763146	0.295	1.181	0.264	0.975	4910.56	0.163336
C(Species, Treatment('Human'))[T.Mouse]	Neuron	TRUE	2.01624	1.544	2.427	0.234	1	5307.51	0.275483

## Sheet: scCODA_NeuvsAst_Species
Covariate	Cell Type	Differentially abundant?	Final Parameter	HDI 3%	HDI 97%	SD	Inclusion probability	Expected Sample	log2-fold change
C(Species,Treatment('Human'))[T.Bat]	Neuron	TRUE	0.73306	0.116	1.272	0.338	0.944067	5269.16	0.220242
C(Species, Treatment('Human'))[T.Chimp]	Neuron	FALSE	0	-0.633	0.196	0.153	0.380933	4523.16	0
C(Species, Treatment('Human'))[T.Macaque]	Neuron	FALSE	0	-0.527	0.191	0.142	0.3752	4523.16	0
C(Species, Treatment('Human'))[T.Marmoset]	Neuron	FALSE	0	-0.402	0.246	0.104	0.325133	4523.16	0
C(Species, Treatment('Human'))[T.Mouse]	Neuron	FALSE	0.794149	0.365	1.164	0.23	0.991267	5317.21	0.23334

## Sheet: scCODA_NeuvsMic_Species
Covariate	Cell Type	Differentially abundant?	Final Parameter	HDI 3%	HDI 97%	SD	Inclusion probability	Expected Sample	log2-fold change
C(Species,Treatment('Human'))[T.Bat]	Neuron	TRUE	4.86269	4.063	5.652	0.431	1	5556.61	0.391959
C(Species, Treatment('Human'))[T.Chimp]	Neuron	FALSE	0	-0.84	0.425	0.237	0.4562	4234.66	0
C(Species, Treatment('Human'))[T.Macaque]	Neuron	TRUE	0.969589	0.138	1.742	0.453	0.946467	4975.12	0.232486
C(Species, Treatment('Human'))[T.Marmoset]	Neuron	TRUE	1.04037	0.27	1.656	0.401	0.966933	5011.71	0.243056
C(Species, Treatment('Human'))[T.Mouse]	Neuron	TRUE	1.64954	0.98	2.305	0.359	0.9996	5251.91	0.310597

## Sheet: scCODA_NeuvsMOL_Tissue
Species	Covariate	Cell Type	Differentially abundant?	Final Parameter	HDI 3%	HDI 97%	SD	Inclusion probability	Expected Sample	log2-fold change
Human	C(Tissue, Treatment('Putamen'))[T.Caudate]	Neuron	FALSE	0	-0.85	0.197	0.222	0.449867	3283.94	0
Chimpanzee	C(Tissue, Treatment('Putamen'))[T.Caudate]	Neuron	FALSE	0	-0.528	0.519	0.166	0.383533	3450.76	0
Macaque	C(Tissue, Treatment('Putamen'))[T.Caudate]	Neuron	FALSE	0	-0.206	0.64	0.167	0.404467	3768.9	0
Marmoset	C(Tissue, Treatment('Putamen'))[T.Caudate]	Neuron	FALSE	0	-0.573	0.283	0.144	0.359667	3266.43	0
Bat	C(Tissue, Treatment('Putamen'))[T.Caudate]	Neuron	TRUE	2.23265	1.413	3.189	0.497	0.997067	11344.3	0.755996

## Sheet: scCODA_NeuvsOPC_Tissue
Species	Covariate	Cell Type	Differentially abundant?	Final Parameter	HDI 3%	HDI 97%	SD	Inclusion probability	Expected Sample	log2-fold change
Human	C(Tissue, Treatment('Putamen'))[T.Caudate]	Neuron	FALSE	0	-0.82	0.21	0.229	0.4836	3145.46	0
Chimpanzee	C(Tissue, Treatment('Putamen'))[T.Caudate]	Neuron	FALSE	0	-0.575	0.4	0.159	0.388533	3255.07	0
Macaque	C(Tissue, Treatment('Putamen'))[T.Caudate]	Neuron	FALSE	0	-0.194	0.636	0.152	0.3854	3586.66	0
Marmoset	C(Tissue, Treatment('Putamen'))[T.Caudate]	Neuron	FALSE	0	-0.779	0.137	0.225	0.5484	3326.1	0
Bat	C(Tissue, Treatment('Putamen'))[T.Caudate]	Neuron	TRUE	0.972542	0.639	1.308	0.196	0.995267	9088.51	0.096064

## Sheet: scCODA_NeuvsAst_Tissue
Species	Covariate	Cell Type	Differentially abundant?	Final Parameter	HDI 3%	HDI 97%	SD	Inclusion probability	Expected Sample	log2-fold change
Human	C(Tissue, Treatment('Putamen'))[T.Caudate]	Neuron	FALSE	0	-0.738	0.151	0.218	0.488067	3188.29	0
Chimpanzee	C(Tissue, Treatment('Putamen'))[T.Caudate]	Neuron	FALSE	0	-0.463	0.399	0.131	0.342267	3270.62	0
Macaque	C(Tissue, Treatment('Putamen'))[T.Caudate]	Neuron	FALSE	0	-0.304	0.597	0.147	0.373867	3428.34	0
Marmoset	C(Tissue, Treatment('Putamen'))[T.Caudate]	Neuron	TRUE	370.091	370.091	370.091	0	1	4359.57	2.69343
Bat	C(Tissue, Treatment('Putamen'))[T.Caudate]	Neuron	TRUE	60.325	53.329	69.535	6.423	1	10574.9	0.038018

[truncated: 1 more sheets: scCODA_NeuvsMic_Tissue]
