# Supplementary material for: Comparative analysis of the cellular landscape in mammalian striatum
Source: Nat Commun. 2026 May 25;17:6793. doi: 10.1038/s41467-026-73305-8 (PMC13385833; doi:10.1038/s41467-026-73305-8)
Supplement: Supplementary file 5 — Supplementary Data 3 [file 41467_2026_73305_MOESM5_ESM.xlsx]

## Sheet: Table_S3_scCODA_Interneuron_put
Covariate	Cell Type	Differentially abundant?	Final Parameter	HDI 3%	HDI 97% SD		Inclusion probability	Expected Sample	log2-fold change
C(Species_y, Treatment('Bat'))[T.Chimp]	CCK_VIP+	TRUE	0.372697	-0.018	0.814	0.256	0.698067	3.47886	0.704475
C(Species_y, Treatment('Bat'))[T.Chimp]	CCK_VIP-	FALSE	0	-0.314	0.408	0.104	0.2878	3.1804	0.166787
C(Species_y, Treatment('Bat'))[T.Chimp]	CHAT	FALSE	0	-0.272	0.367	0.093	0.301067	5.78349	0.166787
C(Species_y, Treatment('Bat'))[T.Chimp]	FOXP2_EYA2	FALSE	0	-0.011	0.772	0.235	0.502467	3.25765	0.166787
C(Species_y, Treatment('Bat'))[T.Chimp]	FOXP2_TSHZ2_BAT	TRUE	-0.674114	-1.29	-0.116	0.353	0.9468	1.72961	-0.805754
C(Species_y, Treatment('Bat'))[T.Chimp]	LMO3_BAT	TRUE	-1.57783	-2.137	-1.004	0.305	1	2.14508	-2.10954
C(Species_y, Treatment('Bat'))[T.Chimp]	PDGFD	FALSE	0	-0.259	0.619	0.162	0.355333	5.12437	0.166787
C(Species_y, Treatment('Bat'))[T.Chimp]	PDGFD_PTHLH_PVALB+	FALSE	0	-0.639	0.122	0.183	0.446867	4.06741	0.166787
C(Species_y, Treatment('Bat'))[T.Chimp]	PDGFD_PTHLH_PVALB-	FALSE	0	-0.307	0.642	0.163	0.346733	5.23311	0.166787
C(Species_y, Treatment('Bat'))[T.Chimp]	SST_NPY	FALSE	0	0	0	0	0	7.62176	0.166787
C(Species_y, Treatment('Bat'))[T.Chimp]	TAC3	TRUE	0.442358	-0.016	0.853	0.287	0.742067	6.89892	0.804974
C(Species_y, Treatment('Bat'))[T.Chimp]	TH	FALSE	0	-0.143	0.675	0.215	0.510067	3.39399	0.166787
C(Species_y, Treatment('Bat'))[T.Human]	CCK_VIP+	TRUE	0.73789	0.325	1.162	0.23	0.991933	4.47566	1.06796
C(Species_y, Treatment('Bat'))[T.Human]	CCK_VIP-	TRUE	0.470742	0.1	0.821	0.259	0.826467	4.54717	0.682549
C(Species_y, Treatment('Bat'))[T.Human]	CHAT	FALSE	0	-0.463	0.19	0.103	0.32	5.16427	0.003412
C(Species_y, Treatment('Bat'))[T.Human]	FOXP2_EYA2	FALSE	0	-0.327	0.485	0.126	0.350533	2.90887	0.003412
C(Species_y, Treatment('Bat'))[T.Human]	FOXP2_TSHZ2_BAT	TRUE	-0.441476	-1.001	0.132	0.328	0.693667	1.94894	-0.633503
C(Species_y, Treatment('Bat'))[T.Human]	LMO3_BAT	TRUE	-1.23839	-1.748	-0.67	0.298	1	2.68955	-1.7832
C(Species_y, Treatment('Bat'))[T.Human]	PDGFD	FALSE	0	-0.217	0.712	0.189	0.317	4.57572	0.003412
C(Species_y, Treatment('Bat'))[T.Human]	PDGFD_PTHLH_PVALB+	FALSE	0	-0.627	0.078	0.183	0.500867	3.63193	0.003412
C(Species_y, Treatment('Bat'))[T.Human]	PDGFD_PTHLH_PVALB-	FALSE	0	-0.152	0.722	0.22	0.6078	4.67283	0.003412
C(Species_y, Treatment('Bat'))[T.Human]	SST_NPY	FALSE	0	0	0	0	0	6.80573	0.003412
C(Species_y, Treatment('Bat'))[T.Human]	TAC3	TRUE	0.634239	0.152	1.041	0.262	0.961467	7.46334	0.918425
C(Species_y, Treatment('Bat'))[T.Human]	TH	FALSE	0	-0.653	0.099	0.199	0.475067	3.03061	0.003412
C(Species_y, Treatment('Bat'))[T.Macaque]	CCK_VIP+	FALSE	0	-0.283	0.499	0.112	0.266333	2.28305	0.096825
C(Species_y, Treatment('Bat'))[T.Macaque]	CCK_VIP-	FALSE	0	-0.441	0.217	0.104	0.275533	3.02985	0.096825
C(Species_y, Treatment('Bat'))[T.Macaque]	CHAT	FALSE	0	-0.45	0.149	0.105	0.308333	5.50972	0.096825
C(Species_y, Treatment('Bat'))[T.Macaque]	FOXP2_EYA2	TRUE	-0.403861	-0.996	-0.021	0.279	0.654733	2.07229	-0.485822
C(Species_y, Treatment('Bat'))[T.Macaque]	FOXP2_TSHZ2_BAT	TRUE	-0.705004	-1.288	-0.134	0.321	0.9892	1.59761	-0.920281
C(Species_y, Treatment('Bat'))[T.Macaque]	LMO3_BAT	TRUE	-1.75486	-2.236	-1.193	0.28	1	1.71199	-2.4349
C(Species_y, Treatment('Bat'))[T.Macaque]	PDGFD	FALSE	0	-0.065	0.766	0.218	0.42	4.8818	0.096825
C(Species_y, Treatment('Bat'))[T.Macaque]	PDGFD_PTHLH_PVALB+	FALSE	0	-0.207	0.396	0.08	0.196067	3.87487	0.096825
C(Species_y, Treatment('Bat'))[T.Macaque]	PDGFD_PTHLH_PVALB-	TRUE	0.441492	-0.016	0.831	0.274	0.736867	7.75243	0.733764
C(Species_y, Treatment('Bat'))[T.Macaque]	SST_NPY	FALSE	0	0	0	0	0	7.26097	0.096825
C(Species_y, Treatment('Bat'))[T.Macaque]	TAC3	TRUE	0.723582	0.309	1.133	0.248	0.9726	8.70673	1.14073
C(Species_y, Treatment('Bat'))[T.Macaque]	TH	FALSE	0	-0.127	0.594	0.181	0.493133	3.23333	0.096825
C(Species_y, Treatment('Bat'))[T.Marmoset]	CCK_VIP+	FALSE	0	-0.541	0.286	0.156	0.406733	2.15642	0.014498
C(Species_y, Treatment('Bat'))[T.Marmoset]	CCK_VIP-	FALSE	0	-0.418	0.399	0.108	0.276133	2.86179	0.014498
C(Species_y, Treatment('Bat'))[T.Marmoset]	CHAT	FALSE	0	-0.393	0.259	0.106	0.352733	5.20411	0.014498
C(Species_y, Treatment('Bat'))[T.Marmoset]	FOXP2_EYA2	FALSE	0	-0.897	0.077	0.273	0.527467	2.93131	0.014498
C(Species_y, Treatment('Bat'))[T.Marmoset]	FOXP2_TSHZ2_BAT	FALSE	0	-0.981	0.13	0.304	0.4646	3.05399	0.014498
C(Species_y, Treatment('Bat'))[T.Marmoset]	LMO3_BAT	TRUE	-1.36247	-1.943	-0.793	0.303	1	2.39403	-1.95113
C(Species_y, Treatment('Bat'))[T.Marmoset]	PDGFD	FALSE	0	-0.143	0.75	0.196	0.374333	4.61102	0.014498
C(Species_y, Treatment('Bat'))[T.Marmoset]	PDGFD_PTHLH_PVALB+	FALSE	0	-0.28	0.414	0.106	0.3238	3.65995	0.014498
C(Species_y, Treatment('Bat'))[T.Marmoset]	PDGFD_PTHLH_PVALB-	FALSE	0	-0.065	0.829	0.25	0.428467	4.70887	0.014498
C(Species_y, Treatment('Bat'))[T.Marmoset]	SST_NPY	FALSE	0	0	0	0	0	6.85822	0.014498
C(Species_y, Treatment('Bat'))[T.Marmoset]	TAC3	TRUE	0.96037	0.494	1.405	0.252	0.999867	10.4209	1.40002
C(Species_y, Treatment('Bat'))[T.Marmoset]	TH	FALSE	0	-0.467	0.422	0.124	0.282533	3.05399	0.014498
C(Species_y, Treatment('Bat'))[T.Mouse]	CCK_VIP+	TRUE	-0.396203	-0.766	0.007	0.251	0.6978	1.59863	-0.417304
C(Species_y, Treatment('Bat'))[T.Mouse]	CCK_VIP-	FALSE	0	-0.654	0.087	0.221	0.572533	3.15298	0.154295
C(Species_y, Treatment('Bat'))[T.Mouse]	CHAT	FALSE	0	-0.152	0.458	0.124	0.342667	5.73363	0.154295
C(Species_y, Treatment('Bat'))[T.Mouse]	FOXP2_EYA2	FALSE	0	-0.689	0.078	0.215	0.4014	3.22957	0.154295
C(Species_y, Treatment('Bat'))[T.Mouse]	FOXP2_TSHZ2_BAT	TRUE	-0.739933	-1.35	-0.141	0.327	0.986133	1.60547	-0.913202
C(Species_y, Treatment('Bat'))[T.Mouse]	LMO3_BAT	TRUE	-1.81911	-2.341	-1.25	0.29	1	1.67069	-2.47013
C(Species_y, Treatment('Bat'))[T.Mouse]	PDGFD	TRUE	-0.79464	-1.24	-0.399	0.232	0.9986	2.29494	-0.992127
C(Species_y, Treatment('Bat'))[T.Mouse]	PDGFD_PTHLH_PVALB+	TRUE	0.981002	0.656	1.349	0.193	1	10.7548	1.56958
C(Species_y, Treatment('Bat'))[T.Mouse]	PDGFD_PTHLH_PVALB-	TRUE	-0.455109	-0.838	0.022	0.266	0.866933	3.29116	-0.502288
C(Species_y, Treatment('Bat'))[T.Mouse]	SST_NPY	FALSE	0	0	0	0	0	7.55605	0.154295
C(Species_y, Treatment('Bat'))[T.Mouse]	TAC3	FALSE	0	-0.739	0.169	0.241	0.5424	4.39448	0.154295
C(Species_y, Treatment('Bat'))[T.Mouse]	TH	TRUE	0.678596	0.281	1.055	0.221	0.991133	6.63225	1.1333
