# Supplementary material for: Comparative analysis of the cellular landscape in mammalian striatum
Source: Nat Commun. 2026 May 25;17:6793. doi: 10.1038/s41467-026-73305-8 (PMC13385833; doi:10.1038/s41467-026-73305-8)
Supplement: Supplementary file 6 — Supplementary Data 4 [file 41467_2026_73305_MOESM6_ESM.xlsx]

## Sheet: AcrossSamples
orig.ident	Tissue	Species	totsize	chat_size	sst_npy_size	tac3_size	th_size	lmo3_bat_size	foxp2_eya2_size	foxp2_tshz2_bat_size	pdgfd_size	pdgfd_pthlh_pvalb_minus_size	pdgfd_pthlh_pvalb_plus_size	cck_vip_minus_size	cck_vip_plus_size	chat_size_to_allInterneu	sst_npy_size_to_allInterneu	tac3_size_to_allInterneu	th_size_to_allInterneu	lmo3_bat_size_to_allInterneu	foxp2_eya2_size_to_allInterneu	foxp2_tshz2_bat_size_to_allInterneu	pdgfd_size_to_allInterneu	pdgfd_pthlh_pvalb_minus_size_to_allInterneu	pdgfd_pthlh_pvalb_plus_size_to_allInterneu	cck_vip_minus_size_to_allInterneu	cck_vip_plus_size_to_allInterneu
Caud_2	Caudate	Bat	607	81	152	91	23	0	11	0	24	57	136	26	6	0.133443	0.250412	0.149918	0.0378913	0	0.0181219	0	0.0395387	0.0939044	0.224053	0.0428336	0.00988468
Caud_3	Caudate	Bat	650	84	224	58	10	0	15	0	23	53	109	51	23	0.129231	0.344615	0.0892308	0.0153846	0	0.0230769	0	0.0353846	0.0815385	0.167692	0.0784615	0.0353846
Caud_4	Caudate	Bat	376	50	98	28	3	0	36	1	15	24	64	39	18	0.132979	0.260638	0.0744681	0.00797872	0	0.0957447	0.00265957	0.0398936	0.0638298	0.170213	0.103723	0.0478723
Caud_5	Caudate	Bat	541	57	165	49	6	0	50	1	18	40	67	72	16	0.10536	0.304991	0.090573	0.0110906	0	0.0924214	0.00184843	0.0332717	0.0739372	0.123845	0.133087	0.0295749
Put_1	Putamen	Bat	704	81	98	52	17	233	26	60	26	33	44	28	6	0.115057	0.139205	0.0738636	0.0241477	0.330966	0.0369318	0.0852273	0.0369318	0.046875	0.0625	0.0397727	0.00852273
Put_3	Putamen	Bat	609	53	109	33	11	194	27	74	17	28	27	24	12	0.0870279	0.178982	0.0541872	0.0180624	0.318555	0.044335	0.121511	0.0279146	0.045977	0.044335	0.0394089	0.0197044
Put_4	Putamen	Bat	750	69	79	10	44	261	129	38	20	29	46	21	4	0.092	0.105333	0.0133333	0.0586667	0.348	0.172	0.0506667	0.0266667	0.0386667	0.0613333	0.028	0.00533333
Put_5	Putamen	Bat	553	62	100	34	8	144	12	55	25	29	33	41	10	0.112116	0.180832	0.0614828	0.0144665	0.260398	0.0216998	0.0994575	0.045208	0.0524412	0.0596745	0.074141	0.0180832
SRR11921005	Caudoputamen	Mouse	169	30	44	8	19	0	4	0	3	5	54	2	0	0.177515	0.260355	0.0473373	0.112426	0	0.0236686	0	0.0177515	0.0295858	0.319527	0.0118343	0
SRR11921006	Caudoputamen	Mouse	292	55	78	18	36	0	10	0	5	13	73	4	0	0.188356	0.267123	0.0616438	0.123288	0	0.0342466	0	0.0171233	0.0445205	0.25	0.0136986	0
SRR11921007	Caudoputamen	Mouse	239	29	64	13	43	0	4	0	4	6	72	4	0	0.121339	0.267782	0.0543933	0.179916	0	0.0167364	0	0.0167364	0.0251046	0.301255	0.0167364	0
SRR11921008	Caudoputamen	Mouse	200	25	41	10	37	0	3	0	2	3	75	4	0	0.125	0.205	0.05	0.185	0	0.015	0	0.01	0.015	0.375	0.02	0
SRR11921009	Caudoputamen	Mouse	365	53	91	9	75	0	5	0	6	12	107	4	3	0.145205	0.249315	0.0246575	0.205479	0	0.0136986	0	0.0164384	0.0328767	0.293151	0.0109589	0.00821918
SRR11921010	Caudoputamen	Mouse	382	45	98	20	48	0	11	0	3	20	122	14	1	0.117801	0.256545	0.052356	0.125654	0	0.0287958	0	0.0078534	0.052356	0.319372	0.0366492	0.0026178
SRR11921011	Caudoputamen	Mouse	208	34	45	8	28	1	6	0	0	17	65	4	0	0.163462	0.216346	0.0384615	0.134615	0.00480769	0.0288462	0	0	0.0817308	0.3125	0.0192308	0
SRR11921012	Caudoputamen	Mouse	222	25	47	11	42	0	3	0	3	14	76	1	0	0.112613	0.211712	0.0495495	0.189189	0	0.0135135	0	0.0135135	0.0630631	0.342342	0.0045045	0
SRR11921037	Caudate	Ferret	400	32	71	31	1	0	69	0	19	55	108	5	9	0.08	0.1775	0.0775	0.0025	0	0.1725	0	0.0475	0.1375	0.27	0.0125	0.0225
SRR11921038	Caudate	Ferret	403	27	56	27	1	0	82	0	28	52	119	3	8	0.0669975	0.138958	0.0669975	0.00248139	0	0.203474	0	0.0694789	0.129032	0.295285	0.00744417	0.0198511
SRR13808459	Caudate	Macaque	239	23	27	63	4	12	10	2	23	34	14	21	6	0.0962343	0.112971	0.263598	0.0167364	0.0502092	0.041841	0.0083682	0.0962343	0.142259	0.0585774	0.0878661	0.0251046
SRR13808461	Putamen	Macaque	162	21	27	17	7	0	3	0	19	9	25	24	10	0.12963	0.166667	0.104938	0.0432099	0	0.0185185	0	0.117284	0.0555556	0.154321	0.148148	0.0617284
SRR13808462	Caudate	Macaque	174	22	27	41	2	0	1	0	19	43	10	5	4	0.126437	0.155172	0.235632	0.0114943	0	0.00574713	0	0.109195	0.247126	0.0574713	0.0287356	0.0229885
SRR13808463	Caudate	Macaque	79	7	13	19	1	1	0	0	10	23	1	3	1	0.0886076	0.164557	0.240506	0.0126582	0.0126582	0	0	0.126582	0.291139	0.0126582	0.0379747	0.0126582
SRR13808466	Putamen	Macaque	233	44	41	38	15	1	0	0	25	50	14	4	1	0.188841	0.175966	0.16309	0.0643777	0.00429185	0	0	0.107296	0.214592	0.0600858	0.0171674	0.00429185
SRR13808467	Putamen	Macaque	265	48	40	54	5	0	2	0	40	50	17	7	2	0.181132	0.150943	0.203774	0.0188679	0	0.00754717	0	0.150943	0.188679	0.0641509	0.0264151	0.00754717
Sample_11	Caudate	Chimp	435	30	61	143	10	5	29	1	53	71	19	7	6	0.0689655	0.14023	0.328736	0.0229885	0.0114943	0.0666667	0.00229885	0.121839	0.163218	0.0436782	0.016092	0.0137931
Sample_12	Putamen	Chimp	259	29	66	56	7	0	12	0	31	28	14	10	6	0.111969	0.254826	0.216216	0.027027	0	0.046332	0	0.119691	0.108108	0.0540541	0.03861	0.023166
Sample_15	Caudate	Chimp	310	39	23	100	12	0	11	0	47	49	5	10	14	0.125806	0.0741935	0.322581	0.0387097	0	0.0354839	0	0.151613	0.158065	0.016129	0.0322581	0.0451613
Sample_16	Putamen	Chimp	277	62	43	55	12	0	11	0	38	34	8	3	11	0.223827	0.155235	0.198556	0.0433213	0	0.0397112	0	0.137184	0.122744	0.0288809	0.0108303	0.0397112
Sample_20	Caudate	Chimp	76	10	11	14	1	0	5	0	11	12	3	4	5	0.131579	0.144737	0.184211	0.0131579	0	0.0657895	0	0.144737	0.157895	0.0394737	0.0526316	0.0657895
Sample_21	Putamen	Chimp	199	37	43	16	12	0	28	0	22	17	6	7	11	0.18593	0.21608	0.080402	0.0603015	0	0.140704	0	0.110553	0.0854271	0.0301508	0.0351759	0.0552764
Sample_242937	Putamen	Human	349	28	41	73	4	0	5	0	36	76	28	25	33	0.0802292	0.117479	0.209169	0.0114613	0	0.0143266	0	0.103152	0.217765	0.0802292	0.0716332	0.0945559
Sample_242938	Putamen	Human	385	41	58	91	2	51	14	15	43	50	5	7	8	0.106494	0.150649	0.236364	0.00519481	0.132468	0.0363636	0.038961	0.111688	0.12987	0.012987	0.0181818	0.0207792
Sample_242939	Putamen	Human	116	10	15	4	0	0	3	0	8	6	0	41	29	0.0862069	0.12931	0.0344828	0	0	0.0258621	0	0.0689655	0.0517241	0	0.353448	0.25
Sample_242940	Putamen	Human	140	10	15	22	3	0	0	0	16	14	7	24	29	0.0714286	0.107143	0.157143	0.0214286	0	0	0	0.114286	0.1	0.05	0.171429	0.207143
Sample_242941	Putamen	Human	140	8	24	22	2	7	11	1	12	8	2	27	16	0.0571429	0.171429	0.157143	0.0142857	0.05	0.0785714	0.00714286	0.0857143	0.0571429	0.0142857	0.192857	0.114286
Sample_242942	Putamen	Human	89	9	9	28	3	0	2	0	18	9	1	2	8	0.101124	0.101124	0.314607	0.0337079	0	0.0224719	0	0.202247	0.101124	0.011236	0.0224719	0.0898876
Sample_242944	Putamen	Human	135	12	11	37	4	4	15	2	11	27	10	2	0	0.0888889	0.0814815	0.274074	0.0296296	0.0296296	0.111111	0.0148148	0.0814815	0.2	0.0740741	0.0148148	0
Sample_242995	Caudate	Human	210	6	23	49	4	0	2	0	26	29	9	32	30	0.0285714	0.109524	0.233333	0.0190476	0	0.00952381	0	0.12381	0.138095	0.0428571	0.152381	0.142857
Sample_242996	Caudate	Human	348	10	14	128	10	0	8	1	27	45	48	30	27	0.0287356	0.0402299	0.367816	0.0287356	0	0.0229885	0.00287356	0.0775862	0.12931	0.137931	0.0862069	0.0775862
Sample_242997	Caudate	Human	115	2	5	48	1	0	1	0	23	22	1	6	6	0.0173913	0.0434783	0.417391	0.00869565	0	0.00869565	0	0.2	0.191304	0.00869565	0.0521739	0.0521739
Sample_242998	Caudate	Human	185	8	23	45	0	0	6	0	24	33	16	16	14	0.0432432	0.124324	0.243243	0	0	0.0324324	0	0.12973	0.178378	0.0864865	0.0864865	0.0756757
Sample_242999	Caudate	Human	125	3	6	29	1	10	30	7	8	19	5	3	4	0.024	0.048	0.232	0.008	0.08	0.24	0.056	0.064	0.152	0.04	0.024	0.032
Sample_243000	Caudate	Human	83	5	9	24	0	0	1	0	11	10	10	8	5	0.060241	0.108434	0.289157	0	0	0.0120482	0	0.13253	0.120482	0.120482	0.0963855	0.060241
Sample_25	Caudate	Macaque	619	21	49	224	21	0	18	0	57	99	59	28	43	0.0339257	0.0791599	0.361874	0.0339257	0	0.0290792	0	0.092084	0.159935	0.095315	0.0452342	0.0694669
Sample_25C	Caudate	Chimp	228	12	28	55	12	0	8	0	28	39	9	11	26	0.0526316	0.122807	0.241228	0.0526316	0	0.0350877	0	0.122807	0.171053	0.0394737	0.0482456	0.114035
Sample_26	Putamen	Macaque	455	28	50	117	18	0	17	1	63	105	11	26	19	0.0615385	0.10989	0.257143	0.0395604	0	0.0373626	0.0021978	0.138462	0.230769	0.0241758	0.0571429	0.0417582
Sample_26C	Putamen	Chimp	133	17	27	3	12	0	16	0	13	14	3	12	16	0.12782	0.203008	0.0225564	0.0902256	0	0.120301	0	0.0977444	0.105263	0.0225564	0.0902256	0.120301
Sample_29	Caudate	Macaque	230	20	40	50	16	0	6	0	24	23	17	24	10	0.0869565	0.173913	0.217391	0.0695652	0	0.026087	0	0.104348	0.1	0.073913	0.104348	0.0434783
Sample_3	Putamen	Chimp	343	15	50	82	53	8	29	1	31	33	21	10	10	0.0437318	0.145773	0.239067	0.154519	0.0233236	0.0845481	0.00291545	0.090379	0.0962099	0.0612245	0.0291545	0.0291545
Sample_30	Putamen	Macaque	391	17	46	141	12	0	2	0	39	80	37	11	6	0.0434783	0.117647	0.360614	0.0306905	0	0.00511509	0	0.0997442	0.204604	0.0946292	0.028133	0.0153453
Sample_33	Caudate	Macaque	486	11	36	166	11	0	54	0	38	112	30	18	10	0.0226337	0.0740741	0.341564	0.0226337	0	0.111111	0	0.0781893	0.230453	0.0617284	0.037037	0.0205761
Sample_34	Putamen	Macaque	428	18	42	133	32	0	14	0	70	94	16	4	5	0.0420561	0.0981308	0.310748	0.0747664	0	0.0327103	0	0.163551	0.219626	0.0373832	0.00934579	0.0116822
Sample_38	Putamen	Macaque	225	15	25	81	5	1	3	0	19	43	22	7	4	0.0666667	0.111111	0.36	0.0222222	0.00444444	0.0133333	0	0.0844444	0.191111	0.0977778	0.0311111	0.0177778
Sample_42	Caudate	Macaque	432	23	66	123	10	0	10	0	54	102	27	9	8	0.0532407	0.152778	0.284722	0.0231481	0	0.0231481	0	0.125	0.236111	0.0625	0.0208333	0.0185185
Sample_43	Putamen	Macaque	371	40	63	84	29	0	6	0	47	63	28	7	4	0.107817	0.169811	0.226415	0.0781671	0	0.0161725	0	0.126685	0.169811	0.0754717	0.0188679	0.0107817
Sample_48	Putamen	Macaque	284	32	45	22	81	9	1	3	37	29	17	6	2	0.112676	0.158451	0.0774648	0.285211	0.0316901	0.00352113	0.0105634	0.130282	0.102113	0.0598592	0.0211268	0.00704225
Sample_53	Putamen	Macaque	213	22	30	57	15	0	4	0	31	40	8	1	5	0.103286	0.140845	0.267606	0.0704225	0	0.0187793	0	0.14554	0.187793	0.0375587	0.00469484	0.0234742
Sample_8	Putamen	Chimp	408	56	60	98	31	8	16	2	40	53	17	16	11	0.137255	0.147059	0.240196	0.0759804	0.0196078	0.0392157	0.00490196	0.0980392	0.129902	0.0416667	0.0392157	0.0269608
marm027_RXN1	Caudate	Marmoset	199	16	36	58	10	0	3	0	25	30	6	14	1	0.080402	0.180905	0.291457	0.0502513	0	0.0150754	0	0.125628	0.150754	0.0301508	0.0703518	0.00502513
marm027_RXN1	Putamen	Marmoset	113	7	12	46	0	1	0	1	15	23	3	4	1	0.0619469	0.106195	0.40708	0	0.00884956	0	0.00884956	0.132743	0.20354	0.0265487	0.0353982	0.00884956
marm027_RXN2	Caudate	Marmoset	244	15	41	81	16	0	0	0	30	35	10	16	0	0.0614754	0.168033	0.331967	0.0655738	0	0	0	0.122951	0.143443	0.0409836	0.0655738	0
marm027_RXN2	Putamen	Marmoset	112	4	17	39	2	1	0	2	19	18	9	0	1	0.0357143	0.151786	0.348214	0.0178571	0.00892857	0	0.0178571	0.169643	0.160714	0.0803571	0	0.00892857
marm028_RXN1	Caudate	Marmoset	291	16	45	100	12	0	1	0	53	43	11	10	0	0.0549828	0.154639	0.343643	0.0412371	0	0.00343643	0	0.182131	0.147766	0.0378007	0.0343643	0
marm028_RXN1	Putamen	Marmoset	197	16	41	52	7	1	0	0	32	35	8	5	0	0.0812183	0.208122	0.263959	0.035533	0.00507614	0	0	0.162437	0.177665	0.0406091	0.0253807	0
marm028_RXN2	Caudate	Marmoset	248	18	32	82	7	0	0	0	37	42	16	14	0	0.0725806	0.129032	0.330645	0.0282258	0	0	0	0.149194	0.169355	0.0645161	0.0564516	0
marm028_RXN2	Putamen	Marmoset	169	14	39	54	9	0	0	2	21	22	6	2	0	0.0828402	0.230769	0.319527	0.0532544	0	0	0.0118343	0.12426	0.130178	0.035503	0.0118343	0
marm029_RXN1	Caudate	Marmoset	126	11	29	43	11	0	1	0	7	5	15	4	0	0.0873016	0.230159	0.34127	0.0873016	0	0.00793651	0	0.0555556	0.0396825	0.119048	0.031746	0
marm029_RXN1	Putamen	Marmoset	111	20	24	29	4	1	5	2	4	8	10	4	0	0.18018	0.216216	0.261261	0.036036	0.00900901	0.045045	0.018018	0.036036	0.0720721	0.0900901	0.036036	0
marm029_RXN2	Caudate	Marmoset	112	10	32	30	8	0	0	0	10	6	12	4	0	0.0892857	0.285714	0.267857	0.0714286	0	0	0	0.0892857	0.0535714	0.107143	0.0357143	0
marm029_RXN2	Putamen	Marmoset	111	16	26	27	4	4	2	2	8	8	10	4	0	0.144144	0.234234	0.243243	0.036036	0.036036	0.018018	0.018018	0.0720721	0.0720721	0.0900901	0.036036	0
v321	Caudate	Marmoset	326	7	24	154	23	0	0	0	40	44	21	13	0	0.0214724	0.0736196	0.472393	0.0705521	0	0	0	0.122699	0.134969	0.0644172	0.0398773	0
v324	Caudate	Marmoset	486	14	70	179	21	0	0	0	72	87	26	17	0	0.0288066	0.144033	0.368313	0.0432099	0	0	0	0.148148	0.179012	0.0534979	0.0349794	0

## Sheet: AcrossPrimatevsNonPrimate
Tissue	Species_Broad	totsize	chat_size	sst_npy_size	tac3_size	th_size	lmo3_bat_size	foxp2_eya2_size	foxp2_tshz2_bat_size	pdgfd_size	pdgfd_pthlh_pvalb_minus_size	pdgfd_pthlh_pvalb_plus_size	cck_vip_minus_size	cck_vip_plus_size	chat_size_to_allInterneu	sst_npy_size_to_allInterneu	tac3_size_to_allInterneu	th_size_to_allInterneu	lmo3_bat_size_to_allInterneu	foxp2_eya2_size_to_allInterneu	foxp2_tshz2_bat_size_to_allInterneu	pdgfd_size_to_allInterneu	pdgfd_pthlh_pvalb_minus_size_to_allInterneu	pdgfd_pthlh_pvalb_plus_size_to_allInterneu	cck_vip_minus_size_to_allInterneu	cck_vip_plus_size_to_allInterneu
Caudate	Non_primate	2977	331	766	284	44	0	263	2	127	281	603	196	80	0.111186	0.257306	0.0953981	0.01478	0	0.088344	0.000671817	0.0426604	0.0943903	0.202553	0.0658381	0.0268727
Caudate	Primate	6406	359	770	2048	224	28	205	11	757	1057	400	327	220	0.0560412	0.1202	0.3197	0.0349672	0.0043709	0.0320012	0.00171714	0.11817	0.165002	0.0624415	0.0510459	0.0343428
Caudoputamen	Non_primate	2077	296	508	97	328	1	46	0	26	90	644	37	4	0.142513	0.244584	0.046702	0.15792	0.000481464	0.0221473	0	0.0125181	0.0433317	0.310063	0.0178142	0.00192585
Putamen	Non_primate	2616	265	386	129	80	832	194	227	88	119	150	114	32	0.1013	0.147554	0.0493119	0.030581	0.318043	0.074159	0.0867737	0.0336391	0.0454893	0.0573394	0.043578	0.0122324
Putamen	Primate	6813	696	1030	1578	390	97	221	34	808	1046	363	302	248	0.102158	0.151182	0.231616	0.0572435	0.0142375	0.032438	0.00499046	0.118597	0.15353	0.0532805	0.044327	0.036401

## Sheet: AcrossTissue
Tissue	Species	totsize	chat_size	sst_npy_size	tac3_size	th_size	lmo3_bat_size	foxp2_eya2_size	foxp2_tshz2_bat_size	pdgfd_size	pdgfd_pthlh_pvalb_minus_size	pdgfd_pthlh_pvalb_plus_size	cck_vip_minus_size	cck_vip_plus_size	chat_size_to_allInterneu	sst_npy_size_to_allInterneu	tac3_size_to_allInterneu	th_size_to_allInterneu	lmo3_bat_size_to_allInterneu	foxp2_eya2_size_to_allInterneu	foxp2_tshz2_bat_size_to_allInterneu	pdgfd_size_to_allInterneu	pdgfd_pthlh_pvalb_minus_size_to_allInterneu	pdgfd_pthlh_pvalb_plus_size_to_allInterneu	cck_vip_minus_size_to_allInterneu	cck_vip_plus_size_to_allInterneu
Caudate	Ferret	803	59	127	58	2	0	151	0	47	107	227	8	17	0.0734745	0.158157	0.0722291	0.00249066	0	0.188045	0	0.0585305	0.13325	0.28269	0.00996264	0.0211706
Caudate	Bat	2174	272	639	226	42	0	112	2	80	174	376	188	63	0.125115	0.293928	0.103956	0.0193192	0	0.0515179	0.000919963	0.0367985	0.0800368	0.172953	0.0864765	0.0289788
Caudate	Marmoset	2032	107	309	727	108	0	5	0	274	292	117	92	1	0.0526575	0.152067	0.357776	0.0531496	0	0.00246063	0	0.134843	0.143701	0.0575787	0.0452756	0.000492126
Caudate	Macaque	2259	127	258	686	65	13	99	2	225	436	158	108	82	0.0562196	0.11421	0.303674	0.0287738	0.00575476	0.0438247	0.000885347	0.0996016	0.193006	0.0699425	0.0478088	0.0362992
Caudate	Chimp	1049	91	123	312	35	5	53	1	139	171	36	32	51	0.0867493	0.117255	0.297426	0.0333651	0.00476644	0.0505243	0.000953289	0.132507	0.163012	0.0343184	0.0305052	0.0486177
Caudate	Human	1066	34	80	323	16	10	48	8	119	158	89	95	86	0.0318949	0.0750469	0.303002	0.0150094	0.00938086	0.0450281	0.00750469	0.111632	0.148218	0.0834897	0.0891182	0.0806754
Caudoputamen	Mouse	2077	296	508	97	328	1	46	0	26	90	644	37	4	0.142513	0.244584	0.046702	0.15792	0.000481464	0.0221473	0	0.0125181	0.0433317	0.310063	0.0178142	0.00192585
Putamen	Bat	2616	265	386	129	80	832	194	227	88	119	150	114	32	0.1013	0.147554	0.0493119	0.030581	0.318043	0.074159	0.0867737	0.0336391	0.0454893	0.0573394	0.043578	0.0122324
Putamen	Marmoset	813	77	159	247	26	8	7	9	99	114	46	19	2	0.0947109	0.195572	0.303813	0.0319803	0.0098401	0.00861009	0.0110701	0.121771	0.140221	0.0565806	0.0233702	0.00246002
Putamen	Macaque	3027	285	409	744	219	11	52	4	390	563	195	97	58	0.0941526	0.135117	0.245788	0.0723489	0.00363396	0.0171787	0.00132144	0.12884	0.185993	0.0644202	0.0320449	0.0191609
Putamen	Chimp	1619	216	289	310	127	16	112	3	175	179	69	58	65	0.133416	0.178505	0.191476	0.0784435	0.00988264	0.0691785	0.001853	0.108091	0.110562	0.0426189	0.0358246	0.0401482
Putamen	Human	1354	118	173	277	18	62	50	18	144	190	53	128	123	0.0871492	0.12777	0.204579	0.0132939	0.0457903	0.0369276	0.0132939	0.106352	0.140325	0.0391433	0.0945347	0.0908419

## Sheet: scCODA
Tissue	Covariate	Cell Type	Differentially abundant?	Final Parameter	HDI 3%	HDI 97%	SD	Inclusion probability	Expected Sample	log2-fold change
Caudate + Caudoputamen	C(Group, Treatment('Primate'))[T.Non_primate]	TAC3	TRUE	-1.75595	-2.047	-1.454	0.166	1	20.7177	-2.11361
Putamen + Caudoputamen	C(Group, Treatment('Primate'))[T.Non_primate]	TAC3	TRUE	-1.29798	-1.778	-0.824	0.258	1	19.8594	-1.62361
Caudate + Caudoputamen	C(Group, Treatment('Primate'))[T.Non_primate]	PDGFD	TRUE	-1.56188	-1.929	-1.22	0.184	1	8.07955	-2.11111
Putamen + Caudoputamen	C(Group, Treatment('Primate'))[T.Non_primate]	PDGFD	TRUE	-1.77546	-2.131	-1.458	0.18	1	6.18635	-2.41339
Caudate + Caudoputamen	C(Group, Treatment('Primate'))[T.Non_primate]	PDGFD PTHLH PVALB-	TRUE	-0.944075	-1.257	-0.601	0.175	1	20.1076	-1.21475
Putamen + Caudoputamen	C(Group, Treatment('Primate'))[T.Non_primate]	PDGFD PTHLH PVALB-	TRUE	-1.1072	-1.478	-0.737	0.203	1	14.3993	-1.45468
Caudate + Caudoputamen	C(Group, Treatment('Primate'))[T.Non_primate]	PDGFD PTHLH PVALB+	TRUE	1.62353	1.314	1.915	0.16	1	76.4847	2.00408
