# Supplementary material for: Comparative analysis of the cellular landscape in mammalian striatum
Source: Nat Commun. 2026 May 25;17:6793. doi: 10.1038/s41467-026-73305-8 (PMC13385833; doi:10.1038/s41467-026-73305-8)
Supplement: Supplementary file 7 — Supplementary Data 5 [file 41467_2026_73305_MOESM7_ESM.xlsx]

## Sheet: Table_S5_batPutamen_LMO3vsOther
	p_val	avg_log2FC	pct.1	pct.2	p_val_adj	pct_ratio	diffexpressed	delabel
KIF26B	1.36412e-239	1.69325	0.835	0.18	3.23296e-236	4.63889	UP	KIF26B
DCC	9.11257e-224	2.40715	0.857	0.395	2.15968e-220	2.16962	UP	DCC
NXPH1	2.70025e-221	-4.15115	0.141	0.785	6.3996e-218	0.179618	DOWN	NXPH1
INSYN2B	2.42142e-212	1.65911	0.785	0.172	5.73876e-209	4.56395	UP	INSYN2B
RBFOX1	1.28684e-172	-1.41818	0.963	0.994	3.0498e-169	0.968813	DOWN	RBFOX1
RYR2	6.89642e-170	1.12156	0.996	0.788	1.63445e-166	1.26396	UP	RYR2
ELAVL4	8.48271e-168	1.38988	0.936	0.521	2.0104e-164	1.79655	UP	ELAVL4
SORCS1	8.83093e-168	1.80322	0.787	0.305	2.09293e-164	2.58033	UP	SORCS1
DOCK2	1.13168e-158	1.22127	0.636	0.119	2.68208e-155	5.34454	UP	DOCK2
CAMTA1	1.00715e-156	1.18048	0.974	0.709	2.38695e-153	1.37377	UP	CAMTA1
GRM1	1.03638e-150	1.3406	0.871	0.397	2.45623e-147	2.19395	UP	GRM1
ERBB4	1.53052e-150	-2.56738	0.516	0.858	3.62733e-147	0.601399	DOWN	ERBB4
CCDC85A	1.8293e-148	1.40678	0.897	0.569	4.33544e-145	1.57645	UP	CCDC85A
GABRA1	9.38968e-143	1.49724	0.817	0.451	2.22535e-139	1.81153	UP	GABRA1
ADCY2	4.41541e-135	-1.72024	0.149	0.696	1.04645e-131	0.21408	DOWN	ADCY2
GABRB2	1.96445e-133	1.30584	0.879	0.615	4.65575e-130	1.42927	UP	GABRB2
LOC114513433	3.69047e-131	1.22995	0.657	0.169	8.74641e-128	3.88757	UP	LOC114513433
PCDH11X	1.46185e-130	1.53274	0.647	0.189	3.46459e-127	3.42328	UP	PCDH11X
MEGF10	5.27738e-128	1.01529	0.66	0.158	1.25074e-124	4.17722	UP	MEGF10
SVEP1	9.78642e-128	0.845022	0.338	0.013	2.31938e-124	26	UP	SVEP1
LOC114512505	5.19148e-127	1.70883	0.797	0.418	1.23038e-123	1.9067	UP	LOC114512505
CDH18	2.05243e-126	0.992846	0.964	0.6	4.86427e-123	1.60667	UP	CDH18
EPHB1	2.28827e-126	1.14133	0.809	0.303	5.42319e-123	2.66997	UP	EPHB1
GPC5	5.19736e-124	2.349	0.782	0.453	1.23177e-120	1.72627	UP	GPC5
PRKCA	9.22903e-124	-2.25166	0.291	0.69	2.18728e-120	0.421739	DOWN	PRKCA
SPOCK1	9.78056e-124	-2.11469	0.21	0.659	2.31799e-120	0.318665	DOWN	SPOCK1
ANO4	1.37604e-120	1.00117	0.907	0.483	3.26121e-117	1.87785	UP	ANO4
CDK6	2.29319e-119	1.04798	0.651	0.189	5.43485e-116	3.44444	UP	CDK6
MPP7	3.49113e-119	1.10907	0.754	0.301	8.27397e-116	2.50498	UP	MPP7
LOC114496646	1.79413e-115	0.783758	0.992	0.867	4.25209e-112	1.14418	UP	LOC114496646
CRACD	8.72175e-115	-1.30799	0.37	0.761	2.06706e-111	0.486202	DOWN	CRACD
PPARGC1A	3.82574e-109	0.99348	0.958	0.66	9.067e-106	1.45152	UP	PPARGC1A
NLGN1	1.79401e-108	-1.15895	0.919	0.968	4.25179e-105	0.94938	DOWN	NLGN1
CA10	2.24169e-106	1.13241	0.805	0.4	5.31281e-103	2.0125	UP	CA10
IQSEC3	2.32716e-106	1.00253	0.762	0.332	5.51537e-103	2.29518	UP	IQSEC3
ASAH2	1.67271e-103	0.801126	0.371	0.046	3.96433e-100	8.06522	UP	ASAH2
TAFA1	6.54712e-103	1.00661	0.972	0.591	1.55167e-99	1.64467	UP	TAFA1
MSI2	2.05463e-102	0.896981	0.966	0.688	4.86946e-99	1.40407	UP	MSI2
LGI1	4.68139e-102	-1.98963	0.196	0.587	1.10949e-98	0.333901	DOWN	LGI1
KIAA1217	5.21173e-102	0.945159	0.856	0.418	1.23518e-98	2.04785	UP	KIAA1217
ROBO2	4.38534e-100	0.859527	0.999	0.959	1.03933e-96	1.04171	UP	ROBO2
CDH8	3.9373e-99	1.25992	0.798	0.419	9.33141e-96	1.90453	UP	CDH8
CNTN5	1.02855e-97	-1.45487	0.71	0.881	2.43767e-94	0.805902	DOWN	CNTN5
SNX29	1.22149e-96	0.938185	0.9	0.619	2.89494e-93	1.45396	UP	SNX29
MYO16	2.51642e-96	0.99579	0.827	0.443	5.96391e-93	1.86682	UP	MYO16
TTN	1.04653e-95	1.12219	0.412	0.077	2.48029e-92	5.35065	UP	TTN
LOC114490441	3.09504e-92	0.814985	0.697	0.241	7.33525e-89	2.89212	UP	LOC114490441
TENM3	6.99597e-92	1.10978	0.845	0.52	1.65805e-88	1.625	UP	TENM3
CNTNAP2	4.01724e-91	0.847857	1	0.961	9.52085e-88	1.04058	UP	CNTNAP2
SORCS3	7.9308e-91	1.05282	0.731	0.339	1.8796e-87	2.15634	UP	SORCS3
LHFPL3	5.41944e-90	0.679997	1	0.857	1.28441e-86	1.16686	UP	LHFPL3
SFMBT2	1.2661e-89	0.675511	0.663	0.209	3.00067e-86	3.17225	UP	SFMBT2
DSCAML1	1.73347e-89	-1.26099	0.49	0.782	4.10833e-86	0.626598	DOWN	DSCAML1
FGD4	7.0712e-89	1.42514	0.63	0.283	1.67587e-85	2.22615	UP	FGD4
KCNH7	2.0025e-88	-1.1232	0.585	0.835	4.74594e-85	0.700599	DOWN	KCNH7
KCND3	6.37274e-88	1.01638	0.56	0.18	1.51034e-84	3.11111	UP	KCND3
CELF4	2.53386e-87	-1.0703	0.657	0.841	6.00526e-84	0.781213	DOWN	CELF4
LOC118501329	1.57684e-86	1.0012	0.989	0.669	3.7371e-83	1.47833	UP	LOC118501329
FHOD3	3.45254e-85	0.855377	0.614	0.216	8.18253e-82	2.84259	UP	FHOD3
ATP2B2	4.94593e-85	0.655203	0.986	0.848	1.17219e-81	1.16274	UP	ATP2B2
LOC118500279	2.95129e-84	1.3216	0.561	0.191	6.99455e-81	2.93717	UP	LOC118500279
MAF	2.55012e-83	-2.52552	0.079	0.441	6.04379e-80	0.179138	DOWN	MAF
PCDH19	2.78212e-83	0.893736	0.821	0.446	6.59363e-80	1.84081	UP	PCDH19
LMO3	2.8681e-83	0.774507	0.576	0.185	6.79739e-80	3.11351	UP	LMO3
CELF2	7.77262e-82	-0.747036	0.907	0.945	1.84211e-78	0.959788	DOWN	CELF2
HDAC9	8.25811e-82	0.99143	0.924	0.651	1.95717e-78	1.41935	UP	HDAC9
SASH1	3.32404e-81	0.774747	0.938	0.615	7.87797e-78	1.5252	UP	SASH1
CALN1	1.81417e-80	1.05927	0.793	0.476	4.29958e-77	1.66597	UP	CALN1
ADARB2	3.55503e-80	0.806683	0.736	0.304	8.42543e-77	2.42105	UP	ADARB2
ASIC2	1.37209e-79	0.683837	0.998	0.789	3.25185e-76	1.26489	UP	ASIC2
EBF4	7.09045e-79	0.733446	0.489	0.134	1.68044e-75	3.64925	UP	EBF4
ELMO1	2.71755e-78	0.851056	0.879	0.546	6.4406e-75	1.60989	UP	ELMO1
NPAS3	4.33853e-78	1.36342	0.87	0.719	1.02823e-74	1.21001	UP	NPAS3
KCNQ5	6.69831e-77	-1.60605	0.224	0.556	1.5875e-73	0.402878	DOWN	KCNQ5
PDE1A	2.94651e-76	-2.29492	0.254	0.559	6.98324e-73	0.454383	DOWN	PDE1A
EPHA5	3.3163e-76	-1.17397	0.549	0.758	7.85962e-73	0.724274	DOWN	EPHA5
RORB	1.52229e-75	0.656158	0.323	0.051	3.60782e-72	6.33333	UP	RORB
PARP4	6.01714e-75	0.8223	0.683	0.309	1.42606e-71	2.21036	UP	PARP4
SCN9A	1.13779e-74	0.768934	0.772	0.369	2.69656e-71	2.09214	UP	SCN9A
HNRNPM	1.27154e-74	0.785751	0.898	0.659	3.01355e-71	1.36267	UP	HNRNPM
LUZP1	5.53706e-74	0.752798	0.75	0.35	1.31228e-70	2.14286	UP	LUZP1
MAN1A1	6.50926e-74	0.812325	0.597	0.22	1.5427e-70	2.71364	UP	MAN1A1
TACR1	2.03327e-73	-2.78127	0.167	0.483	4.81884e-70	0.345756	DOWN	TACR1
SLC35F4	5.93586e-73	-1.46423	0.266	0.58	1.4068e-69	0.458621	DOWN	SLC35F4
PTPRM	8.3904e-73	-2.42377	0.548	0.739	1.98852e-69	0.741543	DOWN	PTPRM
ZNF385B	1.0679e-72	0.860499	0.862	0.492	2.53091e-69	1.75203	UP	ZNF385B
EPB41	1.22788e-72	0.756181	0.802	0.438	2.91007e-69	1.83105	UP	EPB41
GABRG2	2.01803e-72	0.859	0.802	0.492	4.78273e-69	1.63008	UP	GABRG2
NEFM	5.15113e-72	0.768023	0.29	0.043	1.22082e-68	6.74419	UP	NEFM
DLG1	5.30148e-71	-1.04356	0.512	0.729	1.25645e-67	0.702332	DOWN	DLG1
EPHA3	3.14804e-70	-1.65071	0.244	0.544	7.46085e-67	0.448529	DOWN	EPHA3
HS6ST3	6.47557e-69	0.888809	0.883	0.865	1.53471e-65	1.02081	UP	HS6ST3
VAV3	9.20752e-69	0.681098	0.572	0.206	2.18218e-65	2.7767	UP	VAV3
UNC5C	3.45077e-68	-1.0621	0.724	0.82	8.17833e-65	0.882927	DOWN	UNC5C
NRG3	5.0584e-68	0.380597	1	0.998	1.19884e-64	1.002	NO	NRG3
SNTG1	3.81677e-67	-0.523478	0.994	0.99	9.04574e-64	1.00404	NO	SNTG1
DPYD	4.09396e-67	0.692204	0.405	0.109	9.70268e-64	3.7156	UP	DPYD
LIN7A	9.58758e-67	0.736098	0.696	0.328	2.27226e-63	2.12195	UP	LIN7A
PDE8B	1.30722e-66	-1.2188	0.218	0.526	3.09812e-63	0.414449	DOWN	PDE8B
ADAMTS2	1.48539e-66	0.668945	0.644	0.257	3.52038e-63	2.50584	UP	ADAMTS2
ARPP21	2.90474e-66	-1.74959	0.227	0.534	6.88423e-63	0.425094	DOWN	ARPP21
CFAP61	3.00154e-65	0.757051	0.987	0.892	7.11365e-62	1.1065	UP	CFAP61
NEFH	3.98502e-65	0.689969	0.399	0.11	9.44451e-62	3.62727	UP	NEFH
GRIA1	1.28995e-64	-0.984029	0.731	0.899	3.05717e-61	0.813126	DOWN	GRIA1
CENPF	1.55956e-63	0.727877	0.424	0.127	3.69615e-60	3.33858	UP	CENPF
LOC118498800	1.73994e-62	-1.27241	0.204	0.509	4.12366e-59	0.400786	DOWN	LOC118498800
NRP1	5.14252e-62	0.698463	0.558	0.224	1.21878e-58	2.49107	UP	NRP1
TENM2	5.2692e-62	0.814299	0.982	0.891	1.2488e-58	1.10213	UP	TENM2
LHX8	3.97738e-61	0.562706	0.601	0.219	9.4264e-58	2.74429	NO	LHX8
DLG2	4.24411e-61	-0.47853	0.999	0.999	1.00586e-57	1	NO	DLG2
CACNA2D2	6.15634e-61	0.774787	0.739	0.394	1.45905e-57	1.87563	UP	CACNA2D2
ADCY8	8.98849e-61	0.671432	0.856	0.553	2.13027e-57	1.54792	UP	ADCY8
SYNE1	3.80944e-60	0.573339	0.957	0.762	9.02836e-57	1.25591	NO	SYNE1
DPP10	4.0192e-60	0.639263	0.978	0.878	9.52549e-57	1.1139	UP	DPP10
SPARCL1	5.68376e-60	0.651289	0.374	0.103	1.34705e-56	3.63107	UP	SPARCL1
COL4A5	1.07569e-59	0.733151	0.454	0.153	2.5494e-56	2.96732	UP	COL4A5
EDIL3	1.91665e-59	-1.20316	0.643	0.752	4.54245e-56	0.855053	DOWN	EDIL3
SAMD5	2.5831e-59	0.666141	0.781	0.439	6.12196e-56	1.77904	UP	SAMD5
LRP1B	9.20198e-59	-1.58524	0.957	0.864	2.18087e-55	1.10764	DOWN	LRP1B
RAP1GAP2	9.47228e-59	0.641165	0.595	0.252	2.24493e-55	2.36111	UP	RAP1GAP2
IGSF21	7.74398e-58	0.596863	0.422	0.126	1.83532e-54	3.34921	NO	IGSF21
THSD4	6.66488e-57	-1.36417	0.073	0.357	1.57958e-53	0.204482	DOWN	THSD4
CACNA2D3	3.98547e-56	-1.23646	0.671	0.778	9.44556e-53	0.862468	DOWN	CACNA2D3
PLEKHA5	5.99628e-56	0.575262	0.958	0.783	1.42112e-52	1.2235	NO	PLEKHA5
SLITRK1	6.64462e-56	0.546541	0.452	0.151	1.57477e-52	2.99338	NO	SLITRK1
FHIT	7.38113e-56	0.680466	0.883	0.632	1.74933e-52	1.39715	UP	FHIT
APBB2	2.27001e-55	0.636497	0.806	0.485	5.37992e-52	1.66186	UP	APBB2
SYNDIG1	8.18606e-55	0.715592	0.881	0.621	1.9401e-51	1.41868	UP	SYNDIG1
CNTNAP5	9.89261e-55	-0.739905	0.995	0.984	2.34455e-51	1.01118	DOWN	CNTNAP5
PTPRT	1.06559e-54	-2.1053	0.284	0.591	2.52544e-51	0.480541	DOWN	PTPRT
LOC118502060	2.02758e-54	0.643522	0.572	0.248	4.80537e-51	2.30645	UP	LOC118502060
GPR156	5.78393e-54	0.681973	0.49	0.197	1.37079e-50	2.48731	UP	GPR156
ARHGAP18	7.77816e-54	0.599329	0.63	0.291	1.84342e-50	2.16495	NO	ARHGAP18
ZNF382	1.37056e-53	0.597788	0.587	0.262	3.24823e-50	2.24046	NO	ZNF382
PDE3A	5.84726e-53	-1.74215	0.097	0.367	1.3858e-49	0.264305	DOWN	PDE3A
SHISA9	1.66587e-52	0.509397	0.847	0.476	3.94811e-49	1.77941	NO	SHISA9
SEMA5A	1.88902e-52	-1.26862	0.141	0.429	4.47698e-49	0.328671	DOWN	SEMA5A
DNM3	2.22717e-52	0.484345	0.988	0.886	5.27839e-49	1.11512	NO	DNM3
KCNAB1	2.91941e-52	-1.57492	0.208	0.464	6.91899e-49	0.448276	DOWN	KCNAB1
ATP1A3	3.01144e-52	0.645763	0.719	0.406	7.13711e-49	1.77094	UP	ATP1A3
MAP1B	3.07155e-52	0.552173	0.957	0.814	7.27958e-49	1.17568	NO	MAP1B
CTNNA2	5.7431e-52	-0.711586	0.996	0.997	1.36112e-48	0.998997	DOWN	CTNNA2
CABP1	7.23607e-52	0.568773	0.441	0.157	1.71495e-48	2.80892	NO	CABP1
GPATCH8	8.78678e-52	0.655591	0.875	0.66	2.08247e-48	1.32576	UP	GPATCH8
DSCAM	9.28004e-52	0.462289	0.987	0.9	2.19937e-48	1.09667	NO	DSCAM
KLHL1	1.45871e-51	0.911626	0.431	0.148	3.45715e-48	2.91216	UP	KLHL1
SGPP2	8.34288e-51	0.506935	0.395	0.126	1.97726e-47	3.13492	NO	SGPP2
QKI	8.72445e-51	-0.908472	0.779	0.82	2.06769e-47	0.95	DOWN	QKI
PRR16	1.0985e-50	-1.25184	0.34	0.569	2.60344e-47	0.59754	DOWN	PRR16
DIAPH2	1.72274e-50	0.623463	0.895	0.692	4.0829e-47	1.29335	UP	DIAPH2
MITF	3.7499e-50	0.568631	0.826	0.487	8.88726e-47	1.6961	NO	MITF
NKAIN2	4.12757e-50	-1.20913	0.846	0.905	9.78234e-47	0.934807	DOWN	NKAIN2
SFXN5	1.19522e-49	0.558953	0.501	0.202	2.83267e-46	2.4802	NO	SFXN5
KIRREL3	1.34005e-49	0.681308	0.925	0.709	3.17591e-46	1.30465	UP	KIRREL3
COL25A1	3.18277e-49	-1.61007	0.252	0.517	7.54317e-46	0.487427	DOWN	COL25A1
BRINP3	3.20694e-49	-0.984152	0.203	0.472	7.60045e-46	0.430085	DOWN	BRINP3
LIMCH1	5.06117e-49	0.530622	0.924	0.681	1.1995e-45	1.35683	NO	LIMCH1
SH3GL2	6.74517e-49	0.551402	0.874	0.598	1.59861e-45	1.46154	NO	SH3GL2
LOC118500490	1.44688e-48	0.589988	0.686	0.357	3.42909e-45	1.92157	NO	LOC118500490
ATP8A2	3.55175e-48	0.500684	0.981	0.857	8.41764e-45	1.14469	NO	ATP8A2
SEMA3E	5.14169e-48	0.622099	0.47	0.18	1.21858e-44	2.61111	UP	SEMA3E
NGF	2.33658e-47	0.423561	0.209	0.034	5.53769e-44	6.14706	NO	NGF
DOCK4	4.79164e-47	0.509122	0.757	0.412	1.13562e-43	1.83738	NO	DOCK4
SLC25A13	4.95172e-47	0.553093	0.571	0.261	1.17356e-43	2.18774	NO	SLC25A13
CDK14	5.21704e-47	-1.14307	0.369	0.564	1.23644e-43	0.654255	DOWN	CDK14
OSBPL6	5.40477e-47	0.533854	0.918	0.692	1.28093e-43	1.32659	NO	OSBPL6
TENM4	1.11414e-46	0.532314	0.947	0.817	2.64051e-43	1.15912	NO	TENM4
MACROD2	1.14511e-46	0.397607	0.999	0.984	2.71392e-43	1.01524	NO	MACROD2
BCHE	1.20244e-46	-1.07897	0.078	0.327	2.84978e-43	0.238532	DOWN	BCHE
SH3PXD2A	3.32611e-46	0.522855	0.476	0.193	7.88288e-43	2.46632	NO	SH3PXD2A
MDGA2	8.49357e-46	-0.539272	0.995	0.98	2.01298e-42	1.01531	NO	MDGA2
KCNA1	9.7189e-46	0.564216	0.565	0.261	2.30338e-42	2.16475	NO	KCNA1
TOX3	1.48899e-45	-1.54521	0.017	0.236	3.52891e-42	0.0720339	DOWN	TOX3
CUX2	1.87691e-45	-0.863404	0.05	0.291	4.44829e-42	0.171821	DOWN	CUX2
ABTB2	1.90557e-45	0.567222	0.498	0.209	4.51621e-42	2.38278	NO	ABTB2
SEMA3A	1.92309e-45	0.732727	0.55	0.269	4.55773e-42	2.04461	UP	SEMA3A
ITGA9	5.08853e-45	0.418752	0.196	0.031	1.20598e-41	6.32258	NO	ITGA9
NR6A1	9.17977e-45	0.486538	0.519	0.223	2.1756e-41	2.32735	NO	NR6A1
LOC118498083	9.47425e-45	-1.00026	0.024	0.246	2.2454e-41	0.097561	DOWN	LOC118498083
RALYL	9.96492e-45	0.555715	0.768	0.413	2.36169e-41	1.85956	NO	RALYL
PALM2AKAP2	1.11093e-44	0.566342	0.907	0.668	2.63289e-41	1.35778	NO	PALM2AKAP2
GRIN2A	4.4809e-44	-1.41383	0.739	0.777	1.06197e-40	0.951094	DOWN	GRIN2A
SORL1	3.75018e-43	0.548534	0.788	0.478	8.88793e-40	1.64854	NO	SORL1
NRXN1	5.14971e-43	-0.698624	0.996	0.925	1.22048e-39	1.07676	DOWN	NRXN1
PCDH15	6.98282e-43	0.544859	0.964	0.798	1.65493e-39	1.20802	NO	PCDH15
NRG1	8.88607e-43	0.412198	0.496	0.203	2.106e-39	2.44335	NO	NRG1
NTN4	2.02577e-42	0.465649	0.409	0.152	4.80107e-39	2.69079	NO	NTN4
SPATS2L	3.29338e-42	-1.09348	0.419	0.605	7.80532e-39	0.692562	DOWN	SPATS2L
ATP1B1	4.33886e-42	0.666199	0.532	0.258	1.02831e-38	2.06202	UP	ATP1B1
PREX2	4.4089e-42	0.697599	0.317	0.105	1.04491e-38	3.01905	UP	PREX2
MCTP2	4.57865e-42	-1.08115	0.007	0.207	1.08514e-38	0.0338164	DOWN	MCTP2
GRIA2	5.7095e-42	-0.693239	0.929	0.93	1.35315e-38	0.998925	DOWN	GRIA2
PRICKLE1	6.65936e-42	0.509739	0.686	0.369	1.57827e-38	1.85908	NO	PRICKLE1
TMTC2	7.19373e-42	-1.45253	0.398	0.558	1.70491e-38	0.713262	DOWN	TMTC2
GALNT10	7.44005e-42	-1.31754	0.071	0.294	1.76329e-38	0.241497	DOWN	GALNT10
CTNNAL1	8.511e-42	0.528812	0.525	0.24	2.01711e-38	2.1875	NO	CTNNAL1
L3MBTL4	1.08727e-41	0.493725	0.356	0.119	2.57683e-38	2.9916	NO	L3MBTL4
NCAM2	1.31594e-41	-0.907493	0.85	0.858	3.11877e-38	0.990676	DOWN	NCAM2
TMCC3	1.39622e-41	-1.13474	0.112	0.344	3.30904e-38	0.325581	DOWN	TMCC3
AMPH	1.55142e-41	0.439041	0.965	0.837	3.67687e-38	1.15293	NO	AMPH
LOC114494546	3.34052e-41	-0.860498	0.031	0.242	7.91704e-38	0.128099	DOWN	LOC114494546
PROM1	3.60138e-41	-1.38821	0.01	0.207	8.53528e-38	0.0483092	DOWN	PROM1
DTNA	4.01839e-41	0.460531	0.956	0.781	9.52359e-38	1.22407	NO	DTNA
LOC118496962	4.04473e-41	0.522225	0.831	0.519	9.586e-38	1.60116	NO	LOC118496962
CACNA2D1	4.25354e-41	-1.58311	0.252	0.487	1.00809e-37	0.517454	DOWN	CACNA2D1
KCNC1	7.67885e-41	0.507975	0.758	0.452	1.81989e-37	1.67699	NO	KCNC1
SYN3	8.50006e-41	0.546021	0.737	0.466	2.01451e-37	1.58155	NO	SYN3
UTRN	1.01876e-40	-1.19871	0.332	0.52	2.41445e-37	0.638462	DOWN	UTRN
LOC118498974	1.38338e-40	0.444714	0.361	0.127	3.2786e-37	2.84252	NO	LOC118498974
LOC118502149	1.41938e-40	0.531022	0.487	0.219	3.36393e-37	2.22374	NO	LOC118502149
HS6ST2	1.68424e-40	-1.03474	0.238	0.473	3.99165e-37	0.503171	DOWN	HS6ST2
GABRA4	2.44421e-40	-0.927703	0.185	0.411	5.79279e-37	0.450122	DOWN	GABRA4
NOS1	2.55712e-40	-1.56213	0.019	0.219	6.06036e-37	0.086758	DOWN	NOS1
MCF2L	2.59215e-40	0.544717	0.816	0.555	6.14339e-37	1.47027	NO	MCF2L
MASP1	8.67299e-40	0.563088	0.273	0.076	2.0555e-36	3.59211	NO	MASP1
DGKI	8.84816e-40	0.468085	0.931	0.733	2.09701e-36	1.27012	NO	DGKI
GSG1L	8.96277e-40	0.475991	0.617	0.312	2.12418e-36	1.97756	NO	GSG1L
SLC44A5	9.42249e-40	0.501304	0.893	0.608	2.23313e-36	1.46875	NO	SLC44A5
GRIK3	9.9534e-40	0.871867	0.429	0.188	2.35896e-36	2.28191	UP	GRIK3
SEMA6D	1.04951e-39	-0.92136	0.124	0.358	2.48734e-36	0.346369	DOWN	SEMA6D
TNIK	1.61721e-39	0.459415	0.931	0.77	3.83278e-36	1.20909	NO	TNIK
CLEC16A	1.87241e-39	0.494236	0.776	0.489	4.43762e-36	1.58691	NO	CLEC16A
ANKS1B	2.68163e-39	-0.55719	0.987	0.973	6.35546e-36	1.01439	NO	ANKS1B
CRIM1	3.21316e-39	-1.22781	0.198	0.413	7.61518e-36	0.479419	DOWN	CRIM1
NCALD	9.91209e-39	0.432717	0.841	0.515	2.34916e-35	1.63301	NO	NCALD
PTPRD	1.03698e-38	0.444924	0.999	0.966	2.45764e-35	1.03416	NO	PTPRD
NNT	1.53292e-38	0.50891	0.566	0.288	3.63303e-35	1.96528	NO	NNT
LOC118501249	1.8499e-38	0.569953	0.222	0.054	4.38426e-35	4.11111	NO	LOC118501249
GPM6A	2.5738e-38	-0.606422	0.767	0.791	6.09991e-35	0.969659	DOWN	GPM6A
HS2ST1	3.21091e-38	-0.902573	0.617	0.7	7.60986e-35	0.881429	DOWN	HS2ST1
NOVA1	1.00974e-37	0.52122	0.922	0.776	2.39308e-34	1.18814	NO	NOVA1
KCNAB3	1.50104e-37	0.466689	0.638	0.334	3.55746e-34	1.91018	NO	KCNAB3
NCAM1	2.01936e-37	-0.457788	0.971	0.97	4.78589e-34	1.00103	NO	NCAM1
CTTNBP2	2.35085e-37	-0.789995	0.737	0.77	5.57152e-34	0.957143	DOWN	CTTNBP2
LOC114501716	2.70701e-37	-1.25831	0.114	0.326	6.41561e-34	0.349693	DOWN	LOC114501716
STK39	3.56563e-37	0.508018	0.727	0.444	8.45053e-34	1.63739	NO	STK39
SERPINE2	3.73924e-37	0.601671	0.361	0.14	8.862e-34	2.57857	UP	SERPINE2
CDS1	7.40489e-37	0.500168	0.617	0.337	1.75496e-33	1.83086	NO	CDS1
ROBO1	1.5525e-36	0.391844	0.995	0.895	3.67942e-33	1.11173	NO	ROBO1
GABRB1	2.57658e-36	-0.735067	0.718	0.783	6.10649e-33	0.916986	DOWN	GABRB1
NFASC	3.31663e-36	0.495894	0.858	0.636	7.86042e-33	1.34906	NO	NFASC
ZDHHC2	5.57837e-36	0.438723	0.459	0.203	1.32207e-32	2.26108	NO	ZDHHC2
MEGF11	6.46057e-36	-1.1296	0.053	0.25	1.53115e-32	0.212	DOWN	MEGF11
GAS7	9.52819e-36	-0.858963	0.112	0.323	2.25818e-32	0.346749	DOWN	GAS7
TLL1	2.73934e-35	0.593582	0.19	0.042	6.49224e-32	4.52381	NO	TLL1
SNPH	3.65288e-35	0.473458	0.577	0.303	8.65732e-32	1.90429	NO	SNPH
ECI2	5.26182e-35	0.452493	0.59	0.316	1.24705e-31	1.86709	NO	ECI2
MBNL2	8.32376e-35	0.458174	0.677	0.394	1.97273e-31	1.71827	NO	MBNL2
ZNF618	1.01597e-34	0.458106	0.508	0.244	2.40785e-31	2.08197	NO	ZNF618
PRKN	1.23258e-34	0.443294	0.912	0.719	2.92121e-31	1.26843	NO	PRKN
CCDC136	1.42852e-34	0.479868	0.674	0.392	3.38559e-31	1.71939	NO	CCDC136
CPEB3	1.67055e-34	0.427954	0.941	0.759	3.95919e-31	1.23979	NO	CPEB3
ESRRG	1.84249e-34	0.496796	0.637	0.356	4.36671e-31	1.78933	NO	ESRRG
TRPM4	2.05173e-34	0.412364	0.442	0.2	4.8626e-31	2.21	NO	TRPM4
UST	2.54754e-34	0.597594	0.251	0.077	6.03766e-31	3.25974	NO	UST
MYH10	2.92742e-34	0.446977	0.888	0.657	6.93799e-31	1.3516	NO	MYH10
IGF1R	3.00249e-34	0.453139	0.861	0.612	7.11591e-31	1.40686	NO	IGF1R
HTR7	5.45472e-34	0.438971	0.535	0.259	1.29277e-30	2.06564	NO	HTR7
HSPA12A	5.74464e-34	0.426876	0.636	0.344	1.36148e-30	1.84884	NO	HSPA12A
CHCHD6	8.21971e-34	0.430367	0.936	0.751	1.94807e-30	1.24634	NO	CHCHD6
WDFY4	8.46348e-34	0.403767	0.299	0.104	2.00584e-30	2.875	NO	WDFY4
DTNBP1	1.01949e-33	0.485166	0.617	0.339	2.4162e-30	1.82006	NO	DTNBP1
EPHA6	1.04337e-33	0.411711	0.968	0.804	2.47278e-30	1.20398	NO	EPHA6
FAM13A	1.05583e-33	0.492217	0.63	0.353	2.50232e-30	1.7847	NO	FAM13A
ZEB2	1.17438e-33	-1.14776	0.196	0.393	2.78328e-30	0.498728	DOWN	ZEB2
SEZ6L	1.43337e-33	0.309142	0.582	0.27	3.39709e-30	2.15556	NO	SEZ6L
ALDH1L1	1.46809e-33	0.380509	0.492	0.226	3.47938e-30	2.17699	NO	ALDH1L1
IFI6	2.91423e-33	0.45394	0.334	0.127	6.90672e-30	2.62992	NO	IFI6
JAZF1	5.65217e-33	0.401349	0.94	0.738	1.33956e-29	1.27371	NO	JAZF1
LOC114501818	6.01707e-33	0.47608	0.803	0.582	1.42605e-29	1.37973	NO	LOC114501818
SLC4A8	6.71264e-33	0.459029	0.636	0.355	1.5909e-29	1.79155	NO	SLC4A8
GULP1	7.76216e-33	-1.27819	0.159	0.352	1.83963e-29	0.451705	DOWN	GULP1
RGS17	1.30924e-32	0.462439	0.704	0.428	3.10289e-29	1.64486	NO	RGS17
MPPED2	2.95793e-32	0.335451	0.736	0.478	7.0103e-29	1.53975	NO	MPPED2
SMYD3	3.68232e-32	0.472001	0.649	0.367	8.72709e-29	1.76839	NO	SMYD3
ATRNL1	4.0022e-32	0.372041	0.958	0.819	9.48521e-29	1.16972	NO	ATRNL1
EPHA10	4.01394e-32	0.40596	0.522	0.259	9.51305e-29	2.01544	NO	EPHA10
CDH13	4.30038e-32	-0.684242	0.727	0.787	1.01919e-28	0.923761	DOWN	CDH13
LOC118501225	7.83354e-32	-1.04615	0.346	0.532	1.85655e-28	0.650376	DOWN	LOC118501225
NPY	8.47515e-32	-2.42805	0.076	0.26	2.00861e-28	0.292308	DOWN	NPY
MLLT3	8.64658e-32	-0.577423	0.632	0.756	2.04924e-28	0.835979	NO	MLLT3
AGAP1	1.30188e-31	0.4135	0.788	0.504	3.08546e-28	1.56349	NO	AGAP1
DYSF	2.0512e-31	0.423004	0.657	0.385	4.86133e-28	1.70649	NO	DYSF
SLC24A3	2.15054e-31	-0.546403	0.957	0.927	5.09678e-28	1.03236	NO	SLC24A3
SLC24A2	2.52992e-31	-0.781535	0.736	0.775	5.99592e-28	0.949677	DOWN	SLC24A2
GALNT2	3.19364e-31	0.513536	0.584	0.332	7.56892e-28	1.75904	NO	GALNT2
TCF4	4.67636e-31	-1.10044	0.822	0.797	1.1083e-27	1.03137	DOWN	TCF4
KANK4	4.82794e-31	0.40324	0.369	0.151	1.14422e-27	2.44371	NO	KANK4
TMTC4	6.488e-31	0.39526	0.663	0.39	1.53766e-27	1.7	NO	TMTC4
SYT9	7.27075e-31	0.408247	0.329	0.127	1.72317e-27	2.59055	NO	SYT9
GALNT1	8.17377e-31	0.455137	0.768	0.487	1.93718e-27	1.577	NO	GALNT1
PLPPR1	1.30149e-30	0.42963	0.6	0.332	3.08454e-27	1.80723	NO	PLPPR1
PCNX2	1.38673e-30	0.451493	0.841	0.624	3.28654e-27	1.34776	NO	PCNX2
SULF2	1.73253e-30	0.444751	0.374	0.164	4.10609e-27	2.28049	NO	SULF2
RASSF3	3.56416e-30	-0.778895	0.024	0.185	8.44706e-27	0.12973	DOWN	RASSF3
CCDC141	4.04797e-30	0.470124	0.208	0.061	9.59368e-27	3.40984	NO	CCDC141
CACNA1E	4.41577e-30	-0.753547	0.185	0.387	1.04654e-26	0.478036	DOWN	CACNA1E
LOC118497098	5.35506e-30	0.377069	0.423	0.193	1.26915e-26	2.19171	NO	LOC118497098
SLC9A9	7.40631e-30	-1.62469	0.267	0.428	1.7553e-26	0.623832	DOWN	SLC9A9
SNAP25	8.39529e-30	0.409934	0.929	0.744	1.98968e-26	1.24866	NO	SNAP25
NMT2	9.12963e-30	0.38483	0.522	0.265	2.16372e-26	1.96981	NO	NMT2
LIFR	1.10313e-29	0.372578	0.357	0.15	2.61442e-26	2.38	NO	LIFR
ARHGAP26	1.11094e-29	0.414538	0.855	0.59	2.63294e-26	1.44915	NO	ARHGAP26
ADAM23	1.85045e-29	0.419796	0.833	0.584	4.38557e-26	1.42637	NO	ADAM23
THSD7B	1.93184e-29	-0.847254	0.312	0.515	4.57846e-26	0.605825	DOWN	THSD7B
LOC114498782	3.02695e-29	0.387987	0.341	0.141	7.17387e-26	2.41844	NO	LOC114498782
DYM	4.21637e-29	0.497957	0.698	0.45	9.9928e-26	1.55111	NO	DYM
LRRN2	4.46211e-29	0.412755	0.637	0.368	1.05752e-25	1.73098	NO	LRRN2
HMBOX1	4.91683e-29	0.421457	0.712	0.445	1.16529e-25	1.6	NO	HMBOX1
EGFR	6.5531e-29	-0.649438	0.005	0.146	1.55308e-25	0.0342466	DOWN	EGFR
LOC118499807	6.88155e-29	0.406662	0.385	0.172	1.63093e-25	2.23837	NO	LOC118499807
ADGRB3	1.22811e-28	-0.394969	0.994	0.988	2.91062e-25	1.00607	NO	ADGRB3
MGAT5	1.2756e-28	0.304824	0.764	0.452	3.02318e-25	1.69027	NO	MGAT5
RASGEF1B	1.35585e-28	0.191695	0.876	0.624	3.21336e-25	1.40385	NO	RASGEF1B
VWA8	2.07777e-28	0.426372	0.863	0.668	4.92432e-25	1.29192	NO	VWA8
SLC9A2	2.82002e-28	0.419926	0.597	0.345	6.68344e-25	1.73043	NO	SLC9A2
GAB2	3.26249e-28	0.386051	0.691	0.427	7.73211e-25	1.61827	NO	GAB2
ST8SIA1	3.40008e-28	0.362637	0.647	0.373	8.05818e-25	1.73458	NO	ST8SIA1
EPB41L5	3.88265e-28	0.428451	0.708	0.474	9.20187e-25	1.49367	NO	EPB41L5
ANKFN1	4.52424e-28	-1.64565	0.278	0.442	1.07224e-24	0.628959	DOWN	ANKFN1
KAZN	5.31951e-28	0.355953	0.953	0.77	1.26072e-24	1.23766	NO	KAZN
SPOCK3	5.54832e-28	0.373407	0.827	0.58	1.31495e-24	1.42586	NO	SPOCK3
TBC1D4	9.15158e-28	0.422315	0.555	0.311	2.16893e-24	1.78457	NO	TBC1D4
IQSEC1	1.07292e-27	-0.580502	0.966	0.925	2.54283e-24	1.04432	NO	IQSEC1
PROX1	1.2425e-27	-0.715507	0.052	0.216	2.94472e-24	0.240741	DOWN	PROX1
PTPRZ1	1.29023e-27	-0.943009	0.112	0.289	3.05785e-24	0.387543	DOWN	PTPRZ1
KLF12	1.62656e-27	0.41152	0.959	0.859	3.85494e-24	1.11641	NO	KLF12
PRKD1	1.93396e-27	0.398486	0.51	0.271	4.58348e-24	1.88192	NO	PRKD1
HCN1	1.98952e-27	-0.952317	0.196	0.376	4.71515e-24	0.521277	DOWN	HCN1
SORBS2	2.03424e-27	-0.942974	0.524	0.613	4.82114e-24	0.854812	DOWN	SORBS2
HIBADH	2.12006e-27	0.372957	0.476	0.243	5.02453e-24	1.95885	NO	HIBADH
CACNA1C	2.62915e-27	0.33601	0.983	0.878	6.23109e-24	1.11959	NO	CACNA1C
GAD1	3.18147e-27	0.358596	0.749	0.451	7.54009e-24	1.66075	NO	GAD1
SCN8A	5.02705e-27	0.345119	0.938	0.772	1.19141e-23	1.21503	NO	SCN8A
MTUS2	5.7759e-27	-0.447534	0.971	0.943	1.36889e-23	1.02969	NO	MTUS2
ADAMTS3	5.78599e-27	0.34659	0.544	0.297	1.37128e-23	1.83165	NO	ADAMTS3
GRIK2	6.85946e-27	0.411526	0.996	0.939	1.62569e-23	1.0607	NO	GRIK2
LOC114489047	7.00232e-27	-0.536891	0.791	0.777	1.65955e-23	1.01802	NO	LOC114489047
EML6	1.11031e-26	0.399964	0.798	0.53	2.63143e-23	1.50566	NO	EML6
MCTP1	1.12365e-26	-0.794864	0.341	0.492	2.66306e-23	0.693089	DOWN	MCTP1
SHTN1	1.51245e-26	0.372603	0.516	0.273	3.58451e-23	1.89011	NO	SHTN1
PCDH9	1.56558e-26	0.263566	0.983	0.852	3.71041e-23	1.15376	NO	PCDH9
SDC2	1.83762e-26	-0.904637	0.154	0.327	4.35517e-23	0.470948	DOWN	SDC2
MAGI3	2.2456e-26	0.37741	0.722	0.449	5.32207e-23	1.60802	NO	MAGI3
CCDC171	3.14519e-26	0.386176	0.577	0.33	7.4541e-23	1.74848	NO	CCDC171
LRFN2	3.3738e-26	0.387612	0.591	0.339	7.99591e-23	1.74336	NO	LRFN2
LOC118501813	3.63657e-26	-0.757432	0.59	0.671	8.61866e-23	0.879285	DOWN	LOC118501813
CHODL	3.76234e-26	-0.800878	0.006	0.135	8.91674e-23	0.0444444	DOWN	CHODL
GUCY1A2	4.22068e-26	0.408715	0.715	0.465	1.0003e-22	1.53763	NO	GUCY1A2
OPTN	6.67822e-26	0.387529	0.529	0.289	1.58274e-22	1.83045	NO	OPTN
TMEM65	8.37146e-26	0.331745	0.516	0.274	1.98404e-22	1.88321	NO	TMEM65
GPC6	8.37367e-26	-0.781398	0.95	0.909	1.98456e-22	1.0451	DOWN	GPC6
CLSTN2	8.79175e-26	-1.04192	0.5	0.592	2.08365e-22	0.844595	DOWN	CLSTN2
GABRA2	1.00963e-25	-0.789348	0.296	0.448	2.39283e-22	0.660714	DOWN	GABRA2
SLIT2	1.34851e-25	0.404921	0.585	0.33	3.19597e-22	1.77273	NO	SLIT2
KLHL29	1.4998e-25	0.385185	0.845	0.647	3.55452e-22	1.30603	NO	KLHL29
ST8SIA4	1.52672e-25	0.363638	0.376	0.177	3.61832e-22	2.12429	NO	ST8SIA4
LPGAT1	1.74575e-25	0.404494	0.558	0.319	4.13743e-22	1.74922	NO	LPGAT1
AUTS2	2.01564e-25	-0.321673	1	0.993	4.77706e-22	1.00705	NO	AUTS2
SEL1L3	2.2377e-25	-0.967741	0.044	0.193	5.30334e-22	0.227979	DOWN	SEL1L3
TXNRD3	4.27025e-25	0.419171	0.602	0.371	1.01205e-21	1.62264	NO	TXNRD3
LOC118499262	4.75063e-25	-0.682166	0.201	0.385	1.1259e-21	0.522078	DOWN	LOC118499262
GLRA2	5.42682e-25	0.336679	0.459	0.232	1.28616e-21	1.97845	NO	GLRA2
THSD7A	5.46024e-25	-0.722488	0.567	0.649	1.29408e-21	0.873652	DOWN	THSD7A
LOC114496244	6.70236e-25	0.348137	0.299	0.125	1.58846e-21	2.392	NO	LOC114496244
DDX5	6.82213e-25	-0.710402	0.526	0.621	1.61685e-21	0.847021	DOWN	DDX5
LOC118497255	6.89164e-25	-0.754783	0.828	0.784	1.63332e-21	1.05612	DOWN	LOC118497255
FGF1	7.25674e-25	0.409127	0.567	0.333	1.71985e-21	1.7027	NO	FGF1
OXCT1	1.19373e-24	0.348795	0.477	0.252	2.82913e-21	1.89286	NO	OXCT1
BCAR3	1.37793e-24	0.537096	0.159	0.044	3.26568e-21	3.61364	NO	BCAR3
OSBPL11	1.54352e-24	0.36156	0.481	0.259	3.65815e-21	1.85714	NO	OSBPL11
PLOD2	1.60343e-24	0.395643	0.446	0.234	3.80012e-21	1.90598	NO	PLOD2
LOC118498817	1.74913e-24	-1.36986	0.31	0.436	4.14543e-21	0.711009	DOWN	LOC118498817
GRM5	2.17763e-24	0.347147	0.992	0.865	5.16099e-21	1.14682	NO	GRM5
CPNE3	2.39127e-24	0.367513	0.766	0.536	5.66732e-21	1.4291	NO	CPNE3
LOC114507648	2.79595e-24	0.379622	0.534	0.305	6.6264e-21	1.75082	NO	LOC114507648
DIP2A	5.323e-24	0.337833	0.731	0.488	1.26155e-20	1.49795	NO	DIP2A
PDE4B	5.82103e-24	-0.979682	0.619	0.667	1.37958e-20	0.928036	DOWN	PDE4B
FAM81A	6.54031e-24	0.274636	0.264	0.104	1.55005e-20	2.53846	NO	FAM81A
ERICH3	9.47899e-24	0.310448	0.459	0.239	2.24652e-20	1.9205	NO	ERICH3
PLXNA2	9.84124e-24	0.293869	0.767	0.493	2.33237e-20	1.55578	NO	PLXNA2
MRPS9	1.04901e-23	0.379061	0.602	0.363	2.48616e-20	1.6584	NO	MRPS9
NTN1	1.25401e-23	-0.937648	0.069	0.219	2.972e-20	0.315068	DOWN	NTN1
TRPC7	3.02408e-23	-1.1756	0.136	0.289	7.16707e-20	0.470588	DOWN	TRPC7
CADM2	3.03026e-23	-0.355911	1	0.998	7.18172e-20	1.002	NO	CADM2
CLYBL	3.0911e-23	0.35354	0.655	0.408	7.3259e-20	1.60539	NO	CLYBL
TIMP3	3.34951e-23	0.359861	0.395	0.199	7.93833e-20	1.98492	NO	TIMP3
MSRA	3.6857e-23	-0.683416	0.722	0.724	8.73511e-20	0.997238	DOWN	MSRA
MAP1A	3.77349e-23	0.270879	0.144	0.037	8.94318e-20	3.89189	NO	MAP1A
PACSIN2	4.02854e-23	0.301679	0.376	0.182	9.54764e-20	2.06593	NO	PACSIN2
TAFA4	4.38636e-23	0.3658	0.675	0.421	1.03957e-19	1.60333	NO	TAFA4
HERC3	4.91536e-23	0.371941	0.812	0.623	1.16494e-19	1.30337	NO	HERC3
YPEL5	5.90133e-23	0.27432	0.391	0.189	1.39862e-19	2.06878	NO	YPEL5
DOCK11	6.67339e-23	-0.755322	0.32	0.464	1.58159e-19	0.689655	DOWN	DOCK11
PID1	7.49091e-23	-0.988176	0.183	0.345	1.77535e-19	0.530435	DOWN	PID1
LMO4	7.76401e-23	-0.740312	0.173	0.33	1.84007e-19	0.524242	DOWN	LMO4
STXBP5L	8.83619e-23	-0.437974	0.845	0.856	2.09418e-19	0.98715	NO	STXBP5L
EXTL3	8.94274e-23	0.285891	0.48	0.256	2.11943e-19	1.875	NO	EXTL3
LOC118501495	9.50673e-23	0.244544	1	1	2.2531e-19	1	NO	LOC118501495
GALNT18	1.42416e-22	-0.803203	0.147	0.308	3.37527e-19	0.477273	DOWN	GALNT18
LARGE1	1.56685e-22	-0.702152	0.673	0.71	3.71344e-19	0.947887	DOWN	LARGE1
LYPD6B	1.5689e-22	0.379545	0.416	0.221	3.71829e-19	1.88235	NO	LYPD6B
CLSTN3	1.8424e-22	0.283721	0.554	0.31	4.36649e-19	1.7871	NO	CLSTN3
EPB41L3	1.9389e-22	0.307879	0.931	0.8	4.5952e-19	1.16375	NO	EPB41L3
MAP6	2.02913e-22	0.326894	0.582	0.347	4.80904e-19	1.67723	NO	MAP6
AFG1L	2.07207e-22	0.305661	0.498	0.275	4.9108e-19	1.81091	NO	AFG1L
DNM1	2.22533e-22	0.300544	0.516	0.285	5.27404e-19	1.81053	NO	DNM1
LOC118500843	2.59837e-22	0.311313	0.436	0.226	6.15815e-19	1.9292	NO	LOC118500843
CNNM2	2.81583e-22	0.33261	0.75	0.501	6.67352e-19	1.49701	NO	CNNM2
NT5M	4.21492e-22	0.356813	0.734	0.506	9.98935e-19	1.45059	NO	NT5M
CEP85L	5.8879e-22	0.346441	0.66	0.433	1.39543e-18	1.52425	NO	CEP85L
SPTAN1	6.20507e-22	0.359904	0.673	0.438	1.4706e-18	1.53653	NO	SPTAN1
EVI5	6.20635e-22	0.341546	0.814	0.581	1.4709e-18	1.40103	NO	EVI5
GRM7	7.379e-22	-0.542948	0.718	0.797	1.74882e-18	0.900878	NO	GRM7
NYAP2	8.54682e-22	-0.773994	0.573	0.628	2.0256e-18	0.91242	DOWN	NYAP2
MB21D2	1.04801e-21	0.35902	0.505	0.288	2.4838e-18	1.75347	NO	MB21D2
FNDC3B	1.14409e-21	0.348042	0.543	0.317	2.71149e-18	1.71293	NO	FNDC3B
NELL1	1.42159e-21	-2.02803	0.356	0.468	3.36916e-18	0.760684	DOWN	NELL1
LRRC4C	1.63881e-21	0.380855	0.864	0.596	3.88399e-18	1.44966	NO	LRRC4C
AR	1.71153e-21	0.256294	0.227	0.086	4.05633e-18	2.63953	NO	AR
USP3	1.74793e-21	0.298563	0.555	0.323	4.14259e-18	1.71827	NO	USP3
TTLL5	1.98818e-21	0.334205	0.602	0.372	4.712e-18	1.61828	NO	TTLL5
DST	2.22616e-21	0.258652	0.986	0.928	5.276e-18	1.0625	NO	DST
LOC114500711	3.76043e-21	0.31964	0.482	0.268	8.91222e-18	1.79851	NO	LOC114500711
MYO3B	4.55862e-21	0.438887	0.355	0.177	1.08039e-17	2.00565	NO	MYO3B
DGKB	5.00906e-21	-0.472334	0.734	0.776	1.18715e-17	0.945876	NO	DGKB
ARHGEF3	5.03197e-21	0.300038	0.451	0.243	1.19258e-17	1.85597	NO	ARHGEF3
FRMD4A	6.87337e-21	0.158462	0.998	0.966	1.62899e-17	1.03313	NO	FRMD4A
RIMS1	7.97155e-21	-0.432338	0.929	0.91	1.88926e-17	1.02088	NO	RIMS1
PPP1R14C	8.46696e-21	0.26172	0.405	0.209	2.00667e-17	1.9378	NO	PPP1R14C
GAD2	9.14631e-21	0.347901	0.786	0.517	2.16768e-17	1.52031	NO	GAD2
MAPK4	1.13677e-20	0.337302	0.444	0.248	2.69414e-17	1.79032	NO	MAPK4
LOC114488626	1.25333e-20	-0.518066	0.013	0.123	2.97038e-17	0.105691	NO	LOC114488626
MCF2L2	1.92317e-20	0.33786	0.775	0.546	4.55791e-17	1.41941	NO	MCF2L2
LOC118499366	1.98091e-20	-0.474663	0.257	0.455	4.69475e-17	0.564835	NO	LOC118499366
SH3RF3	2.05129e-20	0.357869	0.81	0.57	4.86156e-17	1.42105	NO	SH3RF3
AFF1	2.33411e-20	0.24966	0.526	0.298	5.53183e-17	1.7651	NO	AFF1
LOC114508265	2.46392e-20	0.291133	0.513	0.296	5.83948e-17	1.73311	NO	LOC114508265
ZNF804A	3.00486e-20	0.0988378	0.834	0.566	7.12152e-17	1.4735	NO	ZNF804A
PLCB4	3.54303e-20	0.415826	0.929	0.77	8.39699e-17	1.20649	NO	PLCB4
B3GALT1	3.61768e-20	0.232915	0.983	0.906	8.57389e-17	1.08499	NO	B3GALT1
IGF1	3.78892e-20	-0.859685	0.154	0.298	8.97973e-17	0.516779	DOWN	IGF1
WDR37	3.97012e-20	0.294218	0.52	0.303	9.40918e-17	1.71617	NO	WDR37
FOXP2	4.55247e-20	-2.91709	0.174	0.31	1.07893e-16	0.56129	DOWN	FOXP2
SPECC1	4.71115e-20	0.277889	0.941	0.832	1.11654e-16	1.13101	NO	SPECC1
RAB3B	5.51004e-20	0.230682	0.286	0.126	1.30588e-16	2.26984	NO	RAB3B
DAB1	5.84426e-20	-0.540697	0.901	0.947	1.38509e-16	0.951426	NO	DAB1
PRIMA1	6.32588e-20	-0.417926	0.006	0.107	1.49923e-16	0.0560748	NO	PRIMA1
LOC114490215	7.1977e-20	0.361502	0.349	0.181	1.70586e-16	1.92818	NO	LOC114490215
ELOVL7	7.20476e-20	0.299982	0.376	0.196	1.70753e-16	1.91837	NO	ELOVL7
KIAA1841	8.28341e-20	0.267538	0.554	0.327	1.96317e-16	1.69419	NO	KIAA1841
ZNF462	8.46158e-20	0.313754	0.85	0.621	2.00539e-16	1.36876	NO	ZNF462
IGF2BP2	1.18019e-19	0.283642	0.46	0.25	2.79704e-16	1.84	NO	IGF2BP2
PCDH7	1.46112e-19	0.230008	0.983	0.842	3.46285e-16	1.16746	NO	PCDH7
ITSN1	2.03856e-19	0.300946	0.649	0.42	4.83139e-16	1.54524	NO	ITSN1
SEPTIN11	2.99849e-19	-0.690542	0.179	0.321	7.10642e-16	0.557632	DOWN	SEPTIN11
CNTLN	3.82951e-19	0.308525	0.739	0.516	9.07594e-16	1.43217	NO	CNTLN
LRRC7	3.89916e-19	0.302405	0.952	0.831	9.24102e-16	1.14561	NO	LRRC7
LOC114498694	4.24911e-19	0.307877	0.407	0.225	1.00704e-15	1.80889	NO	LOC114498694
MTUS1	4.88101e-19	0.265028	0.43	0.237	1.1568e-15	1.81435	NO	MTUS1
NFIB	4.88192e-19	-0.989547	0.315	0.431	1.15701e-15	0.730858	DOWN	NFIB
ARHGAP20	5.38094e-19	0.255135	0.772	0.531	1.27528e-15	1.45386	NO	ARHGAP20
TLN2	5.48063e-19	0.292401	0.869	0.692	1.29891e-15	1.25578	NO	TLN2
RRAGB	5.6328e-19	0.313992	0.712	0.494	1.33497e-15	1.4413	NO	RRAGB
AHI1	6.78745e-19	0.30178	0.814	0.584	1.60863e-15	1.39384	NO	AHI1
TTLL11	7.14179e-19	0.329627	0.589	0.379	1.6926e-15	1.55409	NO	TTLL11
FGF14	7.463e-19	0.287056	0.898	0.732	1.76873e-15	1.22678	NO	FGF14
ATP2A2	7.47102e-19	0.265864	0.731	0.475	1.77063e-15	1.53895	NO	ATP2A2
ZNF521	7.86298e-19	0.343006	0.441	0.253	1.86353e-15	1.74308	NO	ZNF521
GALNT13	9.54339e-19	0.340188	0.856	0.646	2.26178e-15	1.32508	NO	GALNT13
LDLRAD4	1.09134e-18	-0.302449	0.998	0.987	2.58647e-15	1.01114	NO	LDLRAD4
PPP2R2C	1.12006e-18	0.270786	0.543	0.321	2.65455e-15	1.69159	NO	PPP2R2C
ACBD6	1.20924e-18	0.294388	0.679	0.448	2.8659e-15	1.51562	NO	ACBD6
LOC114505338	1.23189e-18	0.165938	0.72	0.467	2.91957e-15	1.54176	NO	LOC114505338
KCNJ6	1.2957e-18	-0.638849	0.297	0.429	3.07081e-15	0.692308	DOWN	KCNJ6
DMXL1	1.57406e-18	0.294111	0.909	0.773	3.73052e-15	1.17594	NO	DMXL1
NWD2	1.64975e-18	-0.683881	0.071	0.197	3.90992e-15	0.360406	DOWN	NWD2
KCNIP4	1.91648e-18	0.151963	0.999	0.866	4.54205e-15	1.15358	NO	KCNIP4
ECEL1	2.26142e-18	-0.596765	0.031	0.142	5.35956e-15	0.21831	NO	ECEL1
BICD1	2.33784e-18	0.308284	0.722	0.501	5.54068e-15	1.44112	NO	BICD1
NFIA	2.34414e-18	0.16755	0.629	0.405	5.55562e-15	1.55309	NO	NFIA
LOC114497822	2.39662e-18	-0.886484	0.008	0.104	5.67999e-15	0.0769231	DOWN	LOC114497822
FSTL5	2.71899e-18	-0.593735	0.489	0.59	6.444e-15	0.828814	NO	FSTL5
CTIF	2.96294e-18	0.305568	0.644	0.416	7.02216e-15	1.54808	NO	CTIF
ZMAT4	3.32607e-18	0.379502	0.609	0.423	7.88278e-15	1.43972	NO	ZMAT4
SLC5A7	3.61356e-18	-0.683798	0.023	0.127	8.56413e-15	0.181102	DOWN	SLC5A7
WWP1	5.5351e-18	0.275759	0.657	0.434	1.31182e-14	1.51382	NO	WWP1
TBCEL	5.54571e-18	0.233088	0.494	0.291	1.31433e-14	1.69759	NO	TBCEL
SUCLG2	5.90519e-18	0.271135	0.466	0.268	1.39953e-14	1.73881	NO	SUCLG2
CHD1L	8.18868e-18	0.228174	0.376	0.199	1.94072e-14	1.88945	NO	CHD1L
RCBTB1	1.38155e-17	0.275381	0.555	0.343	3.27427e-14	1.61808	NO	RCBTB1
IMMP2L	1.50754e-17	0.294376	0.572	0.353	3.57287e-14	1.6204	NO	IMMP2L
BMP2K	1.60795e-17	0.270324	0.523	0.32	3.81084e-14	1.63437	NO	BMP2K
COL24A1	1.75576e-17	-1.92528	0.124	0.246	4.16115e-14	0.504065	DOWN	COL24A1
NRXN2	1.88204e-17	0.29519	0.618	0.406	4.46044e-14	1.52217	NO	NRXN2
XKR4	1.93279e-17	-0.245372	0.998	0.989	4.58071e-14	1.0091	NO	XKR4
DLC1	1.99674e-17	0.296779	0.828	0.624	4.73226e-14	1.32692	NO	DLC1
PHACTR2	2.00453e-17	0.204522	0.752	0.475	4.75073e-14	1.58316	NO	PHACTR2
LOC114492061	2.02041e-17	0.168427	0.593	0.355	4.78837e-14	1.67042	NO	LOC114492061
ADAMTS6	2.51162e-17	0.181626	0.359	0.186	5.95255e-14	1.93011	NO	ADAMTS6
CHN2	3.19506e-17	-0.610374	0.095	0.221	7.57229e-14	0.429864	DOWN	CHN2
TRPC1	3.32201e-17	0.311521	0.671	0.466	7.87317e-14	1.43991	NO	TRPC1
GRID1	3.36376e-17	0.226818	0.976	0.923	7.97211e-14	1.05742	NO	GRID1
LINGO1	4.43945e-17	0.24569	0.762	0.539	1.05215e-13	1.41373	NO	LINGO1
SLC9A7	4.67121e-17	0.267053	0.722	0.506	1.10708e-13	1.42688	NO	SLC9A7
GLS	5.3947e-17	0.262475	0.862	0.667	1.27854e-13	1.29235	NO	GLS
NIN	7.90706e-17	0.283622	0.548	0.349	1.87397e-13	1.5702	NO	NIN
PITPNA	8.92887e-17	0.25628	0.489	0.294	2.11614e-13	1.66327	NO	PITPNA
CHAT	9.04127e-17	-0.45275	0.017	0.112	2.14278e-13	0.151786	NO	CHAT
TMEM163	9.29976e-17	-0.508553	0.048	0.161	2.20404e-13	0.298137	NO	TMEM163
STXBP6	1.02943e-16	0.304181	0.529	0.338	2.43975e-13	1.56509	NO	STXBP6
HLCS	1.23258e-16	0.255873	0.683	0.463	2.92122e-13	1.47516	NO	HLCS
NEBL	1.27205e-16	0.230293	0.957	0.837	3.01475e-13	1.14337	NO	NEBL
UNC5D	1.3758e-16	-0.678057	0.213	0.356	3.26064e-13	0.598315	DOWN	UNC5D
TTC28	1.51638e-16	0.201514	0.909	0.725	3.59383e-13	1.25379	NO	TTC28
NFYC	1.56631e-16	0.267371	0.454	0.272	3.71216e-13	1.66912	NO	NFYC
SLC22A23	1.72907e-16	0.291571	0.576	0.371	4.09789e-13	1.55256	NO	SLC22A23
ADGRL3	1.99722e-16	-0.397868	0.971	0.936	4.73341e-13	1.03739	NO	ADGRL3
CDK20	2.66064e-16	0.290895	0.561	0.365	6.30573e-13	1.53699	NO	CDK20
SYNPR	2.9465e-16	-1.18081	0.68	0.68	6.9832e-13	1	DOWN	SYNPR
KCNN2	2.97128e-16	0.339133	0.621	0.427	7.04193e-13	1.45433	NO	KCNN2
WDFY2	3.62979e-16	0.253478	0.494	0.298	8.6026e-13	1.65772	NO	WDFY2
GREM2	3.75567e-16	0.196966	0.282	0.135	8.90094e-13	2.08889	NO	GREM2
RPS6KC1	3.82791e-16	0.306593	0.751	0.544	9.07215e-13	1.38051	NO	RPS6KC1
CADPS	3.91544e-16	-0.458867	0.988	0.971	9.2796e-13	1.01751	NO	CADPS
MAN2A1	4.10362e-16	0.400337	0.621	0.414	9.72558e-13	1.5	NO	MAN2A1
MAPRE2	4.55492e-16	0.285853	0.621	0.409	1.07952e-12	1.51834	NO	MAPRE2
ABCA5	5.04383e-16	0.226007	0.526	0.328	1.19539e-12	1.60366	NO	ABCA5
IPO11	5.76639e-16	0.262795	0.614	0.396	1.36664e-12	1.55051	NO	IPO11
PLXNC1	5.8441e-16	-0.597682	0.154	0.284	1.38505e-12	0.542254	NO	PLXNC1
RALGAPA2	6.13813e-16	0.279762	0.892	0.728	1.45474e-12	1.22527	NO	RALGAPA2
SLC38A1	6.78011e-16	0.231003	0.507	0.305	1.60689e-12	1.6623	NO	SLC38A1
CACNA1D	7.49101e-16	-0.493018	0.871	0.78	1.77537e-12	1.11667	NO	CACNA1D
MFF	7.97838e-16	0.239588	0.481	0.286	1.89088e-12	1.68182	NO	MFF
ABR	9.65761e-16	0.236542	0.544	0.334	2.28885e-12	1.62874	NO	ABR
LGR4	9.92087e-16	0.218581	0.458	0.272	2.35125e-12	1.68382	NO	LGR4
MAPK8	1.01542e-15	0.244347	0.511	0.315	2.40654e-12	1.62222	NO	MAPK8
TMTC1	1.03915e-15	0.14319	0.68	0.443	2.46278e-12	1.53499	NO	TMTC1
ATP11C	1.05856e-15	0.186631	0.386	0.214	2.50879e-12	1.80374	NO	ATP11C
CBFA2T2	1.11472e-15	0.29431	0.669	0.461	2.64189e-12	1.45119	NO	CBFA2T2
THOC1	1.30559e-15	0.264853	0.554	0.355	3.09425e-12	1.56056	NO	THOC1
GRM8	1.43794e-15	-0.537619	0.316	0.464	3.40793e-12	0.681034	NO	GRM8
SEZ6L2	1.50849e-15	0.292961	0.714	0.515	3.57512e-12	1.38641	NO	SEZ6L2
MARCHF1	1.57763e-15	-0.566041	0.137	0.266	3.73897e-12	0.515038	NO	MARCHF1
LUZP2	1.69483e-15	-1.17316	0.761	0.708	4.01675e-12	1.07486	DOWN	LUZP2
LRRTM3	2.03901e-15	0.324786	0.808	0.647	4.83245e-12	1.24884	NO	LRRTM3
SUGCT	2.22091e-15	0.253213	0.983	0.907	5.26355e-12	1.08379	NO	SUGCT
KCNB2	2.2723e-15	-0.382774	0.728	0.78	5.38536e-12	0.933333	NO	KCNB2
PCSK7	2.31568e-15	0.226938	0.524	0.333	5.48816e-12	1.57357	NO	PCSK7
RUNX2	2.48499e-15	0.2313	0.706	0.473	5.88944e-12	1.4926	NO	RUNX2
BCL11A	2.49533e-15	0.030214	0.725	0.468	5.91393e-12	1.54915	NO	BCL11A
LOC114511072	2.49746e-15	0.258011	0.81	0.621	5.91899e-12	1.30435	NO	LOC114511072
RALGPS1	2.5319e-15	0.260055	0.656	0.447	6.0006e-12	1.46756	NO	RALGPS1
TBC1D32	2.71242e-15	0.216271	0.493	0.297	6.42843e-12	1.65993	NO	TBC1D32
LOC114494503	2.79824e-15	0.262681	0.903	0.743	6.63182e-12	1.21534	NO	LOC114494503
MAPK10	2.89601e-15	-0.274273	0.986	0.963	6.86354e-12	1.02388	NO	MAPK10
KIF5A	3.00479e-15	0.235311	0.565	0.364	7.12136e-12	1.5522	NO	KIF5A
LOC114489882	3.02568e-15	0.22208	0.379	0.21	7.17086e-12	1.80476	NO	LOC114489882
GRIK4	3.04628e-15	-0.461733	0.883	0.814	7.21969e-12	1.08477	NO	GRIK4
RARB	3.62674e-15	-0.936147	0.298	0.391	8.59538e-12	0.762148	DOWN	RARB
GOLGA4	4.11976e-15	0.236351	0.581	0.377	9.76382e-12	1.54111	NO	GOLGA4
NAA35	4.19098e-15	0.238761	0.493	0.308	9.93263e-12	1.60065	NO	NAA35
NFKB1	4.19287e-15	0.189337	0.45	0.261	9.9371e-12	1.72414	NO	NFKB1
NXN	4.24475e-15	-0.487562	0.056	0.165	1.00601e-11	0.339394	NO	NXN
UHRF1BP1	5.53085e-15	0.219325	0.448	0.267	1.31081e-11	1.6779	NO	UHRF1BP1
RAB30	6.41829e-15	0.275433	0.478	0.298	1.52114e-11	1.60403	NO	RAB30
RTN3	6.56741e-15	0.280629	0.847	0.68	1.55648e-11	1.24559	NO	RTN3
ATP2B1	7.49996e-15	0.335042	0.776	0.55	1.77749e-11	1.41091	NO	ATP2B1
GAREM1	8.30716e-15	0.266734	0.403	0.24	1.9688e-11	1.67917	NO	GAREM1
COL4A1	8.60375e-15	0.227317	0.478	0.298	2.03909e-11	1.60403	NO	COL4A1
NUP93	9.03814e-15	0.255651	0.555	0.361	2.14204e-11	1.5374	NO	NUP93
ASCC3	9.82167e-15	0.216824	0.647	0.423	2.32774e-11	1.52955	NO	ASCC3
CPNE4	1.01371e-14	0.0353655	0.49	0.292	2.4025e-11	1.67808	NO	CPNE4
KCNMB4	1.31375e-14	0.233298	0.19	0.083	3.11358e-11	2.28916	NO	KCNMB4
STX8	1.48246e-14	0.23565	0.608	0.411	3.51342e-11	1.47932	NO	STX8
ADAM22	1.58722e-14	0.22683	0.912	0.788	3.7617e-11	1.15736	NO	ADAM22
RNLS	1.70939e-14	0.24598	0.618	0.413	4.05124e-11	1.49637	NO	RNLS
LYPD6	1.7115e-14	0.115604	0.344	0.183	4.05626e-11	1.87978	NO	LYPD6
LRRC3B	1.78725e-14	-0.55091	0.126	0.247	4.23579e-11	0.510121	NO	LRRC3B
P3H2	1.8055e-14	0.241162	0.523	0.334	4.27904e-11	1.56587	NO	P3H2
TRIM33	1.89852e-14	0.243659	0.639	0.432	4.49948e-11	1.47917	NO	TRIM33
LOC114504168	1.94713e-14	-1.39558	0.099	0.206	4.6147e-11	0.480583	DOWN	LOC114504168
LOC118496970	2.00739e-14	0.299338	0.796	0.61	4.75752e-11	1.30492	NO	LOC118496970
CEP164	2.01432e-14	0.236912	0.673	0.463	4.77395e-11	1.45356	NO	CEP164
STAU2	2.04964e-14	0.200401	0.99	0.943	4.85765e-11	1.04984	NO	STAU2
ETV1	2.3912e-14	0.123368	0.516	0.312	5.66715e-11	1.65385	NO	ETV1
TMEM178B	2.50793e-14	0.332977	0.94	0.82	5.94378e-11	1.14634	NO	TMEM178B
SNCA	2.69528e-14	-0.45679	0.09	0.203	6.38782e-11	0.44335	NO	SNCA
CHRM3	2.70991e-14	-0.720054	0.51	0.583	6.42248e-11	0.874786	DOWN	CHRM3
VSNL1	3.04878e-14	0.252577	0.644	0.439	7.2256e-11	1.46697	NO	VSNL1
LOC114510901	3.14012e-14	0.170446	0.529	0.33	7.44209e-11	1.60303	NO	LOC114510901
DCHS2	3.55271e-14	0.142112	0.298	0.155	8.41991e-11	1.92258	NO	DCHS2
NCOA3	3.96211e-14	0.212007	0.522	0.334	9.3902e-11	1.56287	NO	NCOA3
SLC23A2	4.01848e-14	0.24333	0.667	0.474	9.5238e-11	1.40717	NO	SLC23A2
KCNJ3	4.24016e-14	-0.586347	0.236	0.359	1.00492e-10	0.657382	NO	KCNJ3
TSPAN5	4.46608e-14	-0.528772	0.448	0.528	1.05846e-10	0.848485	NO	TSPAN5
ABHD18	4.6471e-14	0.175408	0.334	0.182	1.10136e-10	1.83516	NO	ABHD18
LOC118501802	4.69637e-14	0.210171	0.405	0.24	1.11304e-10	1.6875	NO	LOC118501802
RUSC2	4.70779e-14	0.252762	0.648	0.452	1.11575e-10	1.43363	NO	RUSC2
PCYT1A	4.9217e-14	0.219201	0.572	0.378	1.16644e-10	1.51323	NO	PCYT1A
TRIP11	5.14028e-14	0.224327	0.394	0.233	1.21825e-10	1.69099	NO	TRIP11
EPB41L4B	6.21378e-14	0.199843	0.534	0.335	1.47267e-10	1.59403	NO	EPB41L4B
PELI1	6.2544e-14	0.218076	0.333	0.186	1.48229e-10	1.79032	NO	PELI1
THRB	6.31793e-14	-0.817828	0.494	0.54	1.49735e-10	0.914815	DOWN	THRB
TTC39B	7.74184e-14	0.235938	0.694	0.496	1.83482e-10	1.39919	NO	TTC39B
MANBA	8.74976e-14	0.213967	0.38	0.221	2.07369e-10	1.71946	NO	MANBA
PAG1	9.93027e-14	0.224936	0.665	0.464	2.35347e-10	1.43319	NO	PAG1
CDADC1	1.01954e-13	0.23947	0.91	0.757	2.41632e-10	1.20211	NO	CDADC1
PLCB1	1.03505e-13	-0.588344	0.965	0.92	2.45306e-10	1.04891	NO	PLCB1
RNF220	1.11977e-13	0.899108	0.276	0.159	2.65385e-10	1.73585	UP	RNF220
TBL1XR1	1.3602e-13	-0.477435	0.721	0.699	3.22367e-10	1.03147	NO	TBL1XR1
TACC1	1.44322e-13	0.24114	0.531	0.346	3.42043e-10	1.53468	NO	TACC1
ARHGAP10	1.65986e-13	-0.361375	0.035	0.125	3.93386e-10	0.28	NO	ARHGAP10
MORC4	1.68172e-13	0.215733	0.452	0.282	3.98568e-10	1.60284	NO	MORC4
CACNB2	1.79319e-13	0.178413	0.899	0.736	4.24985e-10	1.22147	NO	CACNB2
MAP3K9	1.94572e-13	0.178804	0.459	0.276	4.61136e-10	1.66304	NO	MAP3K9
CHGB	2.03608e-13	0.203299	0.248	0.128	4.82551e-10	1.9375	NO	CHGB
ST3GAL3	2.10843e-13	0.278842	0.695	0.505	4.99698e-10	1.37624	NO	ST3GAL3
RGL1	2.64546e-13	0.175884	0.579	0.379	6.26974e-10	1.5277	NO	RGL1
LOC114498071	2.69966e-13	0.222696	0.617	0.409	6.3982e-10	1.50856	NO	LOC114498071
NSF	2.72023e-13	0.243987	0.831	0.654	6.44695e-10	1.27064	NO	NSF
PAPPA	2.74459e-13	0.373057	0.312	0.181	6.50468e-10	1.72376	NO	PAPPA
ABCC1	2.87394e-13	0.207032	0.403	0.242	6.81124e-10	1.66529	NO	ABCC1
LOC118497352	3.1264e-13	-0.177245	0.752	0.779	7.40958e-10	0.96534	NO	LOC118497352
BEND6	3.52393e-13	0.194533	0.504	0.317	8.35172e-10	1.58991	NO	BEND6
RAI1	3.54706e-13	0.212697	0.666	0.464	8.40653e-10	1.43534	NO	RAI1
EML5	3.66348e-13	0.181003	0.413	0.248	8.68246e-10	1.66532	NO	EML5
HDAC4	3.78454e-13	-0.718357	0.177	0.282	8.96936e-10	0.62766	DOWN	HDAC4
TPP2	3.80818e-13	0.227465	0.643	0.458	9.02538e-10	1.40393	NO	TPP2
CDHR3	3.88815e-13	0.235802	0.417	0.256	9.21492e-10	1.62891	NO	CDHR3
TMEM241	4.04299e-13	0.131622	0.413	0.24	9.58189e-10	1.72083	NO	TMEM241
SST	4.9007e-13	-2.06091	0.062	0.157	1.16147e-09	0.394904	DOWN	SST
FAM135A	5.19696e-13	0.235262	0.615	0.417	1.23168e-09	1.47482	NO	FAM135A
DRD3	5.28553e-13	0.231707	0.135	0.052	1.25267e-09	2.59615	NO	DRD3
FAM110B	5.61117e-13	-0.582352	0.244	0.346	1.32985e-09	0.705202	NO	FAM110B
GPR158	6.23858e-13	-0.302935	0.869	0.828	1.47854e-09	1.04952	NO	GPR158
MARCHF11	6.40734e-13	0.164987	0.504	0.319	1.51854e-09	1.57994	NO	MARCHF11
WWOX	6.42603e-13	0.287082	0.828	0.651	1.52297e-09	1.27189	NO	WWOX
B3GLCT	6.71855e-13	0.167613	0.339	0.192	1.5923e-09	1.76562	NO	B3GLCT
EEFSEC	6.79927e-13	0.224229	0.672	0.468	1.61143e-09	1.4359	NO	EEFSEC
SV2A	6.94317e-13	0.220381	0.448	0.277	1.64553e-09	1.61733	NO	SV2A
PRKAA2	7.02126e-13	0.167711	0.407	0.245	1.66404e-09	1.66122	NO	PRKAA2
ANK1	8.00658e-13	0.198498	0.766	0.536	1.89756e-09	1.4291	NO	ANK1
UBR2	8.04058e-13	0.206332	0.647	0.448	1.90562e-09	1.4442	NO	UBR2
DZANK1	8.29823e-13	0.230928	0.528	0.345	1.96668e-09	1.53043	NO	DZANK1
ARHGAP39	8.82027e-13	0.209563	0.418	0.258	2.0904e-09	1.62016	NO	ARHGAP39
ERICH2	9.83653e-13	0.229019	0.65	0.443	2.33126e-09	1.46727	NO	ERICH2
SORBS1	1.01044e-12	-0.434897	0.743	0.728	2.39474e-09	1.0206	NO	SORBS1
LOC114494060	1.18367e-12	-0.436964	0.683	0.687	2.8053e-09	0.994178	NO	LOC114494060
BCL11B	1.24162e-12	0.201882	0.514	0.321	2.94265e-09	1.60125	NO	BCL11B
KIRREL1	1.26931e-12	0.156412	0.512	0.325	3.00826e-09	1.57538	NO	KIRREL1
LOC118497181	1.31424e-12	0.198491	0.422	0.26	3.11475e-09	1.62308	NO	LOC118497181
CABLES1	1.45503e-12	-0.608231	0.165	0.267	3.44843e-09	0.617978	DOWN	CABLES1
SLC2A13	1.50286e-12	0.601983	0.601	0.439	3.56178e-09	1.36902	UP	SLC2A13
EPHA4	1.52987e-12	-0.611972	0.677	0.683	3.6258e-09	0.991215	DOWN	EPHA4
DDAH1	1.60403e-12	-0.732553	0.227	0.328	3.80156e-09	0.692073	DOWN	DDAH1
TRPM3	1.68749e-12	-0.677003	0.156	0.264	3.99936e-09	0.590909	DOWN	TRPM3
ATP2C1	1.85461e-12	-0.522168	0.493	0.535	4.39542e-09	0.921495	NO	ATP2C1
KCTD8	2.16396e-12	0.0681378	0.772	0.535	5.12858e-09	1.44299	NO	KCTD8
SPTBN4	2.20862e-12	0.207819	0.626	0.424	5.23444e-09	1.47642	NO	SPTBN4
PACSIN1	2.26691e-12	0.197842	0.657	0.45	5.37258e-09	1.46	NO	PACSIN1
LYRM4	2.29385e-12	0.207067	0.577	0.383	5.43643e-09	1.50653	NO	LYRM4
TP53BP1	2.31052e-12	0.189408	0.637	0.43	5.47593e-09	1.4814	NO	TP53BP1
PATJ	2.48384e-12	0.204221	0.474	0.298	5.8867e-09	1.5906	NO	PATJ
PABPC4	2.65282e-12	0.168472	0.386	0.234	6.28719e-09	1.64957	NO	PABPC4
EEF2K	2.74646e-12	0.222657	0.585	0.403	6.50912e-09	1.45161	NO	EEF2K
MARK1	2.85951e-12	0.184706	0.698	0.499	6.77704e-09	1.3988	NO	MARK1
BMS1	3.45575e-12	0.17943	0.486	0.307	8.19014e-09	1.58306	NO	BMS1
FAM13C	3.64088e-12	-0.532311	0.286	0.382	8.62889e-09	0.748691	NO	FAM13C
RYR3	4.48987e-12	-0.163627	0.829	0.628	1.0641e-08	1.32006	NO	RYR3
DGKG	4.69777e-12	-1.24601	0.458	0.491	1.11337e-08	0.93279	DOWN	DGKG
PIBF1	6.04934e-12	0.224936	0.493	0.316	1.43369e-08	1.56013	NO	PIBF1
GAB1	7.32009e-12	-0.386103	0.061	0.152	1.73486e-08	0.401316	NO	GAB1
CFAP70	8.18192e-12	0.167775	0.325	0.189	1.93911e-08	1.71958	NO	CFAP70
CAMKMT	8.43666e-12	0.191155	0.528	0.349	1.99949e-08	1.51289	NO	CAMKMT
ADRA1A	8.57875e-12	0.122645	0.216	0.107	2.03316e-08	2.01869	NO	ADRA1A
TMEM161B	9.09564e-12	0.184731	0.492	0.318	2.15567e-08	1.54717	NO	TMEM161B
DRD2	9.27642e-12	0.141848	0.218	0.108	2.19851e-08	2.01852	NO	DRD2
IDE	9.96186e-12	0.205602	0.513	0.337	2.36096e-08	1.52226	NO	IDE
SDCCAG8	1.01003e-11	0.207834	0.492	0.321	2.39378e-08	1.53271	NO	SDCCAG8
LOC118500285	1.01195e-11	0.173965	0.412	0.251	2.39832e-08	1.64143	NO	LOC118500285
SIPA1L1	1.04898e-11	0.351378	0.751	0.576	2.48608e-08	1.30382	NO	SIPA1L1
BBS9	1.08815e-11	0.216139	0.578	0.396	2.57891e-08	1.4596	NO	BBS9
FARP1	1.1171e-11	0.202021	0.956	0.835	2.64753e-08	1.14491	NO	FARP1
PIAS2	1.19601e-11	0.235958	0.653	0.476	2.83454e-08	1.37185	NO	PIAS2
DOK5	1.4402e-11	0.171396	0.357	0.214	3.41328e-08	1.66822	NO	DOK5
LOC118497684	1.52132e-11	0.22092	0.661	0.463	3.60552e-08	1.42765	NO	LOC118497684
RIT2	1.54165e-11	-0.10274	0.511	0.296	3.6537e-08	1.72635	NO	RIT2
TOX2	1.57449e-11	-0.689814	0.221	0.313	3.73154e-08	0.70607	DOWN	TOX2
FBH1	1.57872e-11	0.190628	0.419	0.266	3.74157e-08	1.57519	NO	FBH1
DUSP26	1.58158e-11	0.198669	0.766	0.562	3.74834e-08	1.36299	NO	DUSP26
FRAS1	1.69157e-11	-0.717485	0.454	0.52	4.00901e-08	0.873077	DOWN	FRAS1
LOC118499513	1.87126e-11	0.174007	0.236	0.124	4.43489e-08	1.90323	NO	LOC118499513
MSH3	1.89948e-11	0.170637	0.459	0.292	4.50177e-08	1.57192	NO	MSH3
ABHD12	2.2727e-11	0.17394	0.571	0.382	5.38629e-08	1.49476	NO	ABHD12
PIP4K2A	2.32014e-11	0.222851	0.802	0.619	5.49874e-08	1.29564	NO	PIP4K2A
USP14	2.37409e-11	0.185317	0.569	0.384	5.62659e-08	1.48177	NO	USP14
COL21A1	2.49539e-11	-0.805551	0.076	0.163	5.91407e-08	0.466258	DOWN	COL21A1
FAM168A	2.50963e-11	0.2079	0.936	0.816	5.94782e-08	1.14706	NO	FAM168A
LOC114492427	2.55905e-11	0.186818	0.883	0.731	6.06494e-08	1.20793	NO	LOC114492427
TNC	2.5693e-11	0.230425	0.174	0.084	6.08924e-08	2.07143	NO	TNC
SCG3	2.62806e-11	0.197617	0.517	0.339	6.22849e-08	1.52507	NO	SCG3
TASOR2	2.65754e-11	0.165121	0.507	0.326	6.29836e-08	1.55521	NO	TASOR2
LINGO2	2.77371e-11	0.211144	0.966	0.866	6.5737e-08	1.11547	NO	LINGO2
PUS10	2.8534e-11	0.141666	0.452	0.286	6.76256e-08	1.58042	NO	PUS10
GLRB	2.91714e-11	0.165964	0.486	0.317	6.91361e-08	1.53312	NO	GLRB
DNAH8	3.07349e-11	0.182402	0.132	0.055	7.28417e-08	2.4	NO	DNAH8
LOC118500833	3.29723e-11	-0.506814	0.412	0.48	7.81443e-08	0.858333	NO	LOC118500833
B4GALT6	3.34065e-11	0.180112	0.571	0.387	7.91734e-08	1.47545	NO	B4GALT6
FEZ1	3.38165e-11	0.130785	0.535	0.343	8.01451e-08	1.55977	NO	FEZ1
ST6GALNAC3	3.40607e-11	0.0311662	0.794	0.557	8.07238e-08	1.42549	NO	ST6GALNAC3
ARHGAP12	3.52531e-11	0.168175	0.644	0.448	8.35497e-08	1.4375	NO	ARHGAP12
LOC114498072	3.67487e-11	-0.573904	0.333	0.411	8.70944e-08	0.810219	NO	LOC114498072
AKAP11	4.21818e-11	0.208262	0.618	0.428	9.99709e-08	1.44393	NO	AKAP11
LOC114499263	4.65959e-11	0.183482	0.433	0.28	1.10432e-07	1.54643	NO	LOC114499263
DYNC1H1	5.31853e-11	0.225017	0.477	0.32	1.26049e-07	1.49063	NO	DYNC1H1
CLTC	5.50311e-11	0.144094	0.615	0.41	1.30424e-07	1.5	NO	CLTC
JMJD1C	6.23939e-11	0.182205	0.947	0.845	1.47873e-07	1.12071	NO	JMJD1C
DENND5B	6.38361e-11	0.21693	0.725	0.538	1.51292e-07	1.34758	NO	DENND5B
LOC114494580	6.55066e-11	0.167858	0.73	0.531	1.55251e-07	1.37476	NO	LOC114494580
ITPR2	6.67662e-11	0.146884	0.619	0.429	1.58236e-07	1.44289	NO	ITPR2
GAP43	7.05237e-11	-0.578818	0.399	0.453	1.67141e-07	0.880795	NO	GAP43
ZHX3	7.13198e-11	0.192819	0.495	0.324	1.69028e-07	1.52778	NO	ZHX3
LOC118499134	7.54741e-11	0.116045	0.304	0.173	1.78874e-07	1.75723	NO	LOC118499134
FGF9	7.59577e-11	0.146573	0.371	0.227	1.8002e-07	1.63436	NO	FGF9
FBXL17	7.65811e-11	0.179586	0.936	0.86	1.81497e-07	1.08837	NO	FBXL17
ZNF624	8.49062e-11	0.133157	0.319	0.188	2.01228e-07	1.69681	NO	ZNF624
DACH2	9.13174e-11	-0.737229	0.276	0.354	2.16422e-07	0.779661	DOWN	DACH2
LOC114511481	9.90128e-11	0.140586	0.514	0.334	2.3466e-07	1.53892	NO	LOC114511481
RAB11FIP3	1.06462e-10	0.188851	0.649	0.463	2.52315e-07	1.40173	NO	RAB11FIP3
ZMYND8	1.07448e-10	-0.385082	0.677	0.687	2.54652e-07	0.985444	NO	ZMYND8
KAT6B	1.14924e-10	-0.408943	0.639	0.639	2.72369e-07	1	NO	KAT6B
CEP290	1.16458e-10	0.201488	0.754	0.546	2.76006e-07	1.38095	NO	CEP290
NBAS	1.17984e-10	0.156059	0.488	0.325	2.79622e-07	1.50154	NO	NBAS
RAD51B	1.25669e-10	0.188601	0.31	0.184	2.97837e-07	1.68478	NO	RAD51B
PDSS2	1.3319e-10	0.190051	0.486	0.318	3.15661e-07	1.5283	NO	PDSS2
ST6GALNAC5	1.37552e-10	-0.0853419	0.701	0.456	3.25998e-07	1.53728	NO	ST6GALNAC5
RALGAPB	1.40942e-10	0.164701	0.452	0.293	3.34032e-07	1.54266	NO	RALGAPB
TMEM131L	1.4478e-10	0.163188	0.565	0.386	3.43129e-07	1.46373	NO	TMEM131L
NDUFAF5	1.48513e-10	0.149146	0.434	0.276	3.51976e-07	1.57246	NO	NDUFAF5
LOC118500832	1.48599e-10	-0.442891	0.341	0.437	3.52179e-07	0.78032	NO	LOC118500832
ZDHHC21	1.52831e-10	0.205752	0.54	0.37	3.62208e-07	1.45946	NO	ZDHHC21
CACNA1B	1.54804e-10	-0.440282	0.615	0.622	3.66885e-07	0.988746	NO	CACNA1B
SOS1	1.58074e-10	0.152299	0.582	0.393	3.74636e-07	1.48092	NO	SOS1
LOC114495672	1.59491e-10	-0.426262	0.605	0.62	3.77993e-07	0.975806	NO	LOC114495672
EPS15L1	1.64752e-10	0.13571	0.424	0.268	3.90462e-07	1.58209	NO	EPS15L1
MID2	1.66022e-10	0.147206	0.651	0.457	3.93473e-07	1.42451	NO	MID2
EXOC4	1.73694e-10	-0.356242	0.792	0.751	4.11656e-07	1.05459	NO	EXOC4
ZFHX3	1.85446e-10	0.10983	0.412	0.265	4.39507e-07	1.55472	NO	ZFHX3
ACYP2	1.94194e-10	0.15184	0.522	0.351	4.60241e-07	1.48718	NO	ACYP2
KSR1	2.05329e-10	0.138375	0.46	0.296	4.86631e-07	1.55405	NO	KSR1
PTCHD4	2.15357e-10	-0.684201	0.91	0.791	5.10396e-07	1.15044	DOWN	PTCHD4
KCNMB2	2.30616e-10	0.283244	0.595	0.429	5.46559e-07	1.38695	NO	KCNMB2
SGK1	2.31956e-10	0.131677	0.656	0.453	5.49735e-07	1.44812	NO	SGK1
PTPN13	2.36995e-10	-0.691282	0.203	0.293	5.61679e-07	0.692833	DOWN	PTPN13
SCG2	2.37407e-10	-0.705819	0.201	0.287	5.62655e-07	0.700348	DOWN	SCG2
GLCE	2.48806e-10	0.141217	0.387	0.239	5.89671e-07	1.61925	NO	GLCE
HIVEP2	2.49727e-10	0.181231	0.904	0.752	5.91853e-07	1.20213	NO	HIVEP2
KLHL8	2.50113e-10	0.157378	0.374	0.233	5.92768e-07	1.60515	NO	KLHL8
ACBD5	2.71025e-10	0.151774	0.448	0.291	6.42329e-07	1.53952	NO	ACBD5
ACACA	2.72864e-10	0.212645	0.814	0.628	6.46687e-07	1.29618	NO	ACACA
DIRAS2	2.74567e-10	-0.38782	0.091	0.18	6.50724e-07	0.505556	NO	DIRAS2
GALNTL6	2.97532e-10	-0.371163	0.954	0.946	7.0515e-07	1.00846	NO	GALNTL6
PPP1R10	3.02056e-10	0.153266	0.433	0.283	7.15873e-07	1.53004	NO	PPP1R10
GRIN3A	3.07467e-10	0.120942	0.335	0.2	7.28697e-07	1.675	NO	GRIN3A
RBMS3	3.35884e-10	-0.186738	0.738	0.771	7.96046e-07	0.957198	NO	RBMS3
GRK5	3.4586e-10	0.0570318	0.476	0.309	8.19689e-07	1.54045	NO	GRK5
XPR1	3.71052e-10	0.149567	0.522	0.349	8.79392e-07	1.4957	NO	XPR1
HYDIN	3.7889e-10	0.0931846	0.373	0.226	8.9797e-07	1.65044	NO	HYDIN
AVEN	3.82561e-10	0.138872	0.292	0.169	9.06669e-07	1.72781	NO	AVEN
SHQ1	3.85324e-10	0.149918	0.542	0.366	9.13217e-07	1.48087	NO	SHQ1
CTNND2	4.38137e-10	0.12539	0.998	0.984	1.03838e-06	1.01423	NO	CTNND2
FRMPD4	4.60178e-10	0.0546086	0.881	0.681	1.09062e-06	1.29369	NO	FRMPD4
LOC114492855	4.61132e-10	0.0992446	0.35	0.212	1.09288e-06	1.65094	NO	LOC114492855
PAXBP1	4.61919e-10	0.183686	0.49	0.336	1.09475e-06	1.45833	NO	PAXBP1
TIMM23	4.76706e-10	0.182558	0.413	0.27	1.12979e-06	1.52963	NO	TIMM23
NPAS2	4.96572e-10	-0.547104	0.222	0.309	1.17688e-06	0.718447	NO	NPAS2
TRIM37	5.36857e-10	0.163267	0.495	0.335	1.27235e-06	1.47761	NO	TRIM37
HIVEP3	5.89867e-10	0.180016	0.899	0.721	1.39798e-06	1.24688	NO	HIVEP3
SLC20A2	5.99969e-10	0.107183	0.51	0.334	1.42193e-06	1.52695	NO	SLC20A2
TRPS1	6.21016e-10	-0.557551	0.412	0.461	1.47181e-06	0.893709	NO	TRPS1
ADAMTS16	6.76648e-10	-0.420394	0.066	0.145	1.60366e-06	0.455172	NO	ADAMTS16
PDGFC	6.80349e-10	-0.585524	0.053	0.128	1.61243e-06	0.414062	NO	PDGFC
OPA1	6.91545e-10	0.215793	0.649	0.478	1.63896e-06	1.35774	NO	OPA1
ELP4	7.13579e-10	0.1508	0.442	0.284	1.69118e-06	1.55634	NO	ELP4
PTCHD1	7.45573e-10	0.0879686	0.296	0.173	1.76701e-06	1.71098	NO	PTCHD1
KCNC2	7.50746e-10	0.154821	0.974	0.858	1.77927e-06	1.1352	NO	KCNC2
FRMD6	7.53258e-10	-0.33544	0.049	0.124	1.78522e-06	0.395161	NO	FRMD6
KIAA1549	8.13074e-10	0.179792	0.549	0.376	1.92698e-06	1.46011	NO	KIAA1549
ACSS1	8.40988e-10	0.123305	0.441	0.286	1.99314e-06	1.54196	NO	ACSS1
LOC118497683	8.837e-10	0.150387	0.567	0.385	2.09437e-06	1.47273	NO	LOC118497683
DENND4C	8.87135e-10	0.173067	0.587	0.415	2.10251e-06	1.41446	NO	DENND4C
KCNA6	9.60913e-10	0.110047	0.34	0.21	2.27736e-06	1.61905	NO	KCNA6
SPATA13	9.95516e-10	0.149557	0.321	0.197	2.35937e-06	1.62944	NO	SPATA13
SSBP2	1.05259e-09	-0.331201	0.701	0.715	2.49463e-06	0.98042	NO	SSBP2
LOC114511114	1.14036e-09	0.169756	0.7	0.501	2.70265e-06	1.39721	NO	LOC114511114
SPON1	1.20094e-09	0.265317	0.121	0.054	2.84623e-06	2.24074	NO	SPON1
LRPPRC	1.20487e-09	0.159295	0.601	0.418	2.85555e-06	1.4378	NO	LRPPRC
ZNF106	1.34087e-09	0.163198	0.546	0.375	3.17786e-06	1.456	NO	ZNF106
DTNB	1.36562e-09	0.119239	0.718	0.508	3.23652e-06	1.41339	NO	DTNB
PPP3CC	1.39091e-09	0.155364	0.62	0.436	3.29647e-06	1.42202	NO	PPP3CC
CTDSPL	1.42144e-09	-0.474714	0.34	0.414	3.36881e-06	0.821256	NO	CTDSPL
TENM1	1.44759e-09	0.158687	0.763	0.557	3.43078e-06	1.36984	NO	TENM1
DAAM1	1.4759e-09	0.196184	0.674	0.507	3.49788e-06	1.32939	NO	DAAM1
CPQ	1.53587e-09	-0.440621	0.352	0.436	3.64001e-06	0.807339	NO	CPQ
LOC118499671	1.5647e-09	0.150654	0.304	0.182	3.70835e-06	1.67033	NO	LOC118499671
CHCHD3	1.612e-09	0.199763	0.806	0.652	3.82044e-06	1.2362	NO	CHCHD3
VAT1L	1.62676e-09	0.111737	0.465	0.303	3.85541e-06	1.53465	NO	VAT1L
SRRM4	1.69385e-09	0.00829351	0.767	0.538	4.01442e-06	1.42565	NO	SRRM4
BRINP2	1.70425e-09	-0.0575766	0.66	0.447	4.03907e-06	1.47651	NO	BRINP2
GRID2	1.76898e-09	0.383828	0.877	0.796	4.19248e-06	1.10176	NO	GRID2
ARMH3	1.89007e-09	0.166891	0.566	0.39	4.47946e-06	1.45128	NO	ARMH3
FUT8	1.9306e-09	0.210291	0.566	0.407	4.57552e-06	1.39066	NO	FUT8
PLXNA4	1.95401e-09	0.174339	0.835	0.652	4.63101e-06	1.28067	NO	PLXNA4
WASF3	2.14291e-09	0.22827	0.897	0.761	5.07871e-06	1.17871	NO	WASF3
PDE10A	2.15905e-09	-0.455176	0.365	0.436	5.11695e-06	0.837156	NO	PDE10A
AK5	2.31513e-09	0.14928	0.606	0.437	5.48685e-06	1.38673	NO	AK5
SPIRE1	2.37585e-09	0.181004	0.963	0.893	5.63077e-06	1.07839	NO	SPIRE1
DCP2	2.51008e-09	0.126929	0.484	0.324	5.9489e-06	1.49383	NO	DCP2
UBE2D2	2.51091e-09	0.127211	0.528	0.356	5.95085e-06	1.48315	NO	UBE2D2
TTC7B	3.04816e-09	0.151418	0.641	0.446	7.22413e-06	1.43722	NO	TTC7B
FBN1	3.08105e-09	-0.453613	0.387	0.448	7.30208e-06	0.863839	NO	FBN1
RSRP1	3.25839e-09	0.167688	0.411	0.272	7.72239e-06	1.51103	NO	RSRP1
WDR70	3.25849e-09	0.151621	0.542	0.381	7.72262e-06	1.42257	NO	WDR70
MAST4	3.28924e-09	0.104937	0.642	0.45	7.79551e-06	1.42667	NO	MAST4
GRIP2	3.38858e-09	0.155083	0.482	0.325	8.03094e-06	1.48308	NO	GRIP2
PDE4D	3.45522e-09	-0.317984	0.946	0.891	8.18887e-06	1.06173	NO	PDE4D
TOX	3.5303e-09	-0.80012	0.436	0.471	8.36682e-06	0.92569	DOWN	TOX
TNRC6C	3.564e-09	0.147	0.63	0.454	8.44668e-06	1.38767	NO	TNRC6C
GXYLT2	3.65648e-09	0.153037	0.688	0.506	8.66585e-06	1.35968	NO	GXYLT2
SNX27	4.21042e-09	0.167094	0.567	0.404	9.9787e-06	1.40347	NO	SNX27
DENND1B	4.48152e-09	0.0731863	0.451	0.294	1.06212e-05	1.53401	NO	DENND1B
AUH	4.89126e-09	0.193227	0.814	0.648	1.15923e-05	1.25617	NO	AUH
SMURF1	5.13476e-09	0.117953	0.572	0.395	1.21694e-05	1.4481	NO	SMURF1
LPCAT3	5.14917e-09	0.0867657	0.386	0.245	1.22035e-05	1.57551	NO	LPCAT3
HPSE2	5.59559e-09	0.122926	0.149	0.073	1.32615e-05	2.0411	NO	HPSE2
RAPGEF2	5.62902e-09	0.16572	0.812	0.626	1.33408e-05	1.29712	NO	RAPGEF2
LOC118500683	5.75159e-09	0.130807	0.27	0.159	1.36313e-05	1.69811	NO	LOC118500683
CKAP5	5.7535e-09	0.125322	0.528	0.354	1.36358e-05	1.49153	NO	CKAP5
PRKCE	5.79182e-09	-0.382889	0.888	0.826	1.37266e-05	1.07506	NO	PRKCE
KTN1	5.97479e-09	0.178624	0.867	0.707	1.41602e-05	1.22631	NO	KTN1
IGSF11	6.3642e-09	-0.463215	0.167	0.253	1.50831e-05	0.660079	NO	IGSF11
WSB1	6.53626e-09	0.186065	0.833	0.636	1.54909e-05	1.30975	NO	WSB1
CADM1	6.56723e-09	0.129154	0.971	0.895	1.55643e-05	1.08492	NO	CADM1
COL12A1	7.06244e-09	-0.00257398	0.112	0.048	1.6738e-05	2.33333	NO	COL12A1
SEMA3C	7.39755e-09	0.239791	0.249	0.151	1.75322e-05	1.64901	NO	SEMA3C
SLCO3A1	7.46296e-09	0.101412	0.649	0.453	1.76872e-05	1.43267	NO	SLCO3A1
ADD1	7.58605e-09	0.168014	0.475	0.326	1.79789e-05	1.45706	NO	ADD1
TPK1	7.72182e-09	0.0987197	0.343	0.215	1.83007e-05	1.59535	NO	TPK1
IFT74	7.87182e-09	0.152266	0.565	0.4	1.86562e-05	1.4125	NO	IFT74
DOCK3	9.21802e-09	-0.216999	0.865	0.838	2.18467e-05	1.03222	NO	DOCK3
MDFIC	9.26538e-09	-0.459317	0.06	0.13	2.1959e-05	0.461538	NO	MDFIC
TMEM164	9.43553e-09	0.146517	0.609	0.434	2.23622e-05	1.40323	NO	TMEM164
CADPS2	9.55812e-09	-0.78955	0.089	0.166	2.26528e-05	0.536145	DOWN	CADPS2
NTRK2	9.72226e-09	-0.375245	0.965	0.93	2.30418e-05	1.03763	NO	NTRK2
VPS35L	9.89861e-09	0.179308	0.764	0.615	2.34597e-05	1.24228	NO	VPS35L
SLC7A8	9.97291e-09	-0.529582	0.38	0.427	2.36358e-05	0.88993	NO	SLC7A8
PPP1R9A	1.00866e-08	-0.374361	0.713	0.685	2.39052e-05	1.04088	NO	PPP1R9A
TTBK2	1.09738e-08	0.175498	0.81	0.643	2.6008e-05	1.25972	NO	TTBK2
NRG2	1.15656e-08	0.170055	0.742	0.557	2.74105e-05	1.33214	NO	NRG2
LOC118499577	1.19208e-08	-0.517098	0.121	0.2	2.82523e-05	0.605	NO	LOC118499577
LOC118500095	1.23266e-08	0.121414	0.462	0.312	2.92141e-05	1.48077	NO	LOC118500095
SGCZ	1.33482e-08	-1.45343	0.861	0.721	3.16352e-05	1.19417	DOWN	SGCZ
EHBP1	1.44754e-08	-0.288467	0.826	0.77	3.43068e-05	1.07273	NO	EHBP1
PTPDC1	1.52679e-08	0.170558	0.698	0.514	3.61849e-05	1.35798	NO	PTPDC1
MAML3	1.65094e-08	-0.151845	0.168	0.272	3.91273e-05	0.617647	NO	MAML3
ZNF827	1.65967e-08	0.152017	0.762	0.595	3.93341e-05	1.28067	NO	ZNF827
LOC118496974	1.66e-08	0.127103	0.393	0.26	3.93421e-05	1.51154	NO	LOC118496974
DYNC2H1	1.68391e-08	0.157931	0.583	0.415	3.99086e-05	1.40482	NO	DYNC2H1
NAA25	1.77741e-08	0.115185	0.5	0.343	4.21247e-05	1.45773	NO	NAA25
LRCH1	1.79235e-08	0.119328	0.404	0.267	4.24787e-05	1.51311	NO	LRCH1
GGT7	1.80695e-08	0.111259	0.518	0.36	4.28248e-05	1.43889	NO	GGT7
CYRIA	1.8367e-08	-0.464179	0.275	0.351	4.35297e-05	0.783476	NO	CYRIA
SIK3	1.84871e-08	0.135304	0.99	0.954	4.38143e-05	1.03774	NO	SIK3
USP54	1.89045e-08	0.106398	0.537	0.369	4.48036e-05	1.45528	NO	USP54
GRIA3	1.89115e-08	-0.0168717	0.88	0.642	4.48202e-05	1.37072	NO	GRIA3
ANKS1A	1.89347e-08	0.107256	0.53	0.367	4.48753e-05	1.44414	NO	ANKS1A
FAM155A	2.00966e-08	-0.25721	1	0.995	4.7629e-05	1.00503	NO	FAM155A
GOLM2	2.11607e-08	0.170401	0.757	0.577	5.01508e-05	1.31196	NO	GOLM2
TJP1	2.26134e-08	0.13302	0.698	0.509	5.35938e-05	1.37132	NO	TJP1
FAM222B	2.59222e-08	0.108859	0.383	0.251	6.14357e-05	1.5259	NO	FAM222B
ZC3H13	2.60234e-08	0.132852	0.625	0.453	6.16756e-05	1.37969	NO	ZC3H13
MCU	2.62104e-08	0.0862562	0.698	0.513	6.21186e-05	1.36062	NO	MCU
UBL3	2.68728e-08	0.139722	0.419	0.283	6.36885e-05	1.48057	NO	UBL3
NRCAM	2.70054e-08	-0.295	0.923	0.878	6.40027e-05	1.05125	NO	NRCAM
RERE	2.80787e-08	-0.197445	0.965	0.941	6.65465e-05	1.0255	NO	RERE
RPAP3	2.86768e-08	0.129063	0.431	0.295	6.79639e-05	1.46102	NO	RPAP3
ENOX1	2.88482e-08	-0.185529	0.602	0.636	6.83702e-05	0.946541	NO	ENOX1
JAKMIP2	2.98581e-08	0.131736	0.761	0.571	7.07636e-05	1.33275	NO	JAKMIP2
NRXN3	3.08538e-08	-0.104995	1	0.997	7.31236e-05	1.00301	NO	NRXN3
PPP6R3	3.20351e-08	0.129642	0.59	0.427	7.59231e-05	1.38173	NO	PPP6R3
TMEM131	3.32359e-08	0.168852	0.761	0.591	7.87692e-05	1.28765	NO	TMEM131
PIK3R3	3.36419e-08	0.120572	0.549	0.387	7.97313e-05	1.4186	NO	PIK3R3
MICU2	3.44155e-08	0.153237	0.657	0.483	8.15648e-05	1.36025	NO	MICU2
CEP126	3.53606e-08	0.142694	0.78	0.605	8.38045e-05	1.28926	NO	CEP126
SESN3	3.64812e-08	0.124391	0.562	0.398	8.64604e-05	1.41206	NO	SESN3
KCNT2	3.89434e-08	-0.628698	0.109	0.186	9.22959e-05	0.586022	DOWN	KCNT2
ZSWIM5	4.05733e-08	0.177901	0.632	0.475	9.61588e-05	1.33053	NO	ZSWIM5
EXT2	4.13836e-08	0.143999	0.528	0.373	9.80792e-05	1.41555	NO	EXT2
NAA16	4.18007e-08	0.147604	0.608	0.45	9.90676e-05	1.35111	NO	NAA16
COPG2	4.21554e-08	0.0950851	0.398	0.263	9.99084e-05	1.51331	NO	COPG2
SH3RF1	4.42939e-08	-0.472173	0.352	0.416	0.000104977	0.846154	NO	SH3RF1
HMGCLL1	4.46589e-08	0.163144	0.806	0.634	0.000105842	1.27129	NO	HMGCLL1
ATP6V1H	4.54486e-08	0.129031	0.585	0.421	0.000107713	1.38955	NO	ATP6V1H
PITPNC1	4.71e-08	-0.38071	0.644	0.641	0.000111627	1.00468	NO	PITPNC1
AKAP10	5.06138e-08	0.100008	0.518	0.36	0.000119955	1.43889	NO	AKAP10
ADAMTSL1	5.30806e-08	-0.803636	0.076	0.144	0.000125801	0.527778	DOWN	ADAMTSL1
FAM126B	5.42417e-08	0.134846	0.452	0.308	0.000128553	1.46753	NO	FAM126B
KIZ	5.44862e-08	0.0333719	0.47	0.309	0.000129132	1.52104	NO	KIZ
PCCA	5.6001e-08	0.180041	0.919	0.825	0.000132722	1.11394	NO	PCCA
GRIA4	5.64207e-08	0.153985	0.983	0.901	0.000133717	1.09101	NO	GRIA4
DMD	5.66987e-08	-0.437548	0.905	0.865	0.000134376	1.04624	NO	DMD
CACHD1	5.91788e-08	-0.492988	0.089	0.16	0.000140254	0.55625	NO	CACHD1
TSPAN3	6.55333e-08	0.121158	0.493	0.348	0.000155314	1.41667	NO	TSPAN3
MAP2K6	6.86029e-08	0.068236	0.326	0.205	0.000162589	1.59024	NO	MAP2K6
KLHL7	6.96072e-08	0.0498245	0.422	0.28	0.000164969	1.50714	NO	KLHL7
NR1D2	7.19716e-08	0.122925	0.663	0.498	0.000170573	1.33133	NO	NR1D2
ZFHX4	7.2926e-08	-0.505072	0.179	0.258	0.000172835	0.693798	NO	ZFHX4
CERS6	7.66859e-08	-0.405523	0.738	0.689	0.000181745	1.07112	NO	CERS6
ZFYVE9	7.78637e-08	0.121124	0.553	0.396	0.000184537	1.39646	NO	ZFYVE9
PRKG1	8.17856e-08	-0.593563	0.624	0.626	0.000193832	0.996805	NO	PRKG1
HP1BP3	8.43462e-08	0.107141	0.641	0.456	0.000199901	1.4057	NO	HP1BP3
LCORL	8.57813e-08	0.103972	0.452	0.311	0.000203302	1.45338	NO	LCORL
FNBP1	8.76384e-08	0.129526	0.678	0.5	0.000207703	1.356	NO	FNBP1
LOC118498225	9.75568e-08	0.146467	0.843	0.675	0.00023121	1.24889	NO	LOC118498225
MGLL	1.04815e-07	-0.454698	0.258	0.323	0.000248411	0.798762	NO	MGLL
ADGRL2	1.09078e-07	0.13008	0.71	0.545	0.000258516	1.30275	NO	ADGRL2
MGAT4C	1.14889e-07	0.422644	0.762	0.781	0.000272287	0.975672	NO	MGAT4C
ARHGEF12	1.23532e-07	0.161525	0.923	0.819	0.00029277	1.12698	NO	ARHGEF12
VCAN	1.23819e-07	-0.348522	0.06	0.124	0.00029345	0.483871	NO	VCAN
PHLDB1	1.33604e-07	0.104713	0.499	0.343	0.000316641	1.45481	NO	PHLDB1
RALA	1.40354e-07	0.0846843	0.514	0.354	0.00033264	1.45198	NO	RALA
ZFHX2	1.42545e-07	0.132568	0.373	0.249	0.000337831	1.49799	NO	ZFHX2
LRFN5	1.44573e-07	0.0898046	0.941	0.868	0.000342639	1.0841	NO	LRFN5
CERT1	1.48971e-07	0.125175	0.602	0.431	0.00035306	1.39675	NO	CERT1
WNK2	1.49044e-07	0.154045	0.786	0.635	0.000353235	1.2378	NO	WNK2
FRMD5	1.50358e-07	0.128098	0.98	0.907	0.000356348	1.08049	NO	FRMD5
MLLT10	1.56174e-07	0.173679	0.927	0.803	0.000370133	1.15442	NO	MLLT10
SIDT1	1.5626e-07	0.0405453	0.24	0.141	0.000370335	1.70213	NO	SIDT1
ITGBL1	1.56402e-07	0.0933875	0.447	0.313	0.000370674	1.42812	NO	ITGBL1
FLNB	1.60208e-07	0.145019	0.495	0.352	0.000379694	1.40625	NO	FLNB
SOX5	1.63532e-07	-0.207778	0.597	0.412	0.000387571	1.44903	NO	SOX5
PGAP1	1.64785e-07	-0.432232	0.602	0.589	0.00039054	1.02207	NO	PGAP1
SRPK1	1.68135e-07	0.0908196	0.392	0.262	0.00039848	1.49618	NO	SRPK1
CCDC93	1.77038e-07	0.0962627	0.606	0.441	0.00041958	1.37415	NO	CCDC93
ACAT1	1.78469e-07	0.100368	0.511	0.349	0.000422972	1.46418	NO	ACAT1
MAP7	1.80915e-07	0.0854986	0.47	0.324	0.000428768	1.45062	NO	MAP7
FBXO42	1.89611e-07	0.0856069	0.494	0.341	0.000449378	1.44868	NO	FBXO42
APLP2	1.91822e-07	0.13771	0.544	0.399	0.000454617	1.36341	NO	APLP2
ZNF644	1.92644e-07	0.135059	0.762	0.603	0.000456567	1.26368	NO	ZNF644
FAXC	1.96539e-07	0.109334	0.513	0.359	0.000465797	1.42897	NO	FAXC
CHSY3	1.99742e-07	-0.611623	0.62	0.645	0.000473389	0.96124	DOWN	CHSY3
BCAT1	2.04494e-07	0.105962	0.493	0.349	0.000484651	1.41261	NO	BCAT1
BTBD9	2.14704e-07	0.141842	0.889	0.743	0.00050885	1.1965	NO	BTBD9
CDKAL1	2.21335e-07	0.14867	0.873	0.713	0.000524563	1.2244	NO	CDKAL1
SOS2	2.29391e-07	0.10528	0.672	0.499	0.000543656	1.34669	NO	SOS2
ARHGAP35	2.31819e-07	0.127732	0.529	0.39	0.000549411	1.35641	NO	ARHGAP35
SULF1	2.32215e-07	-0.351033	0.067	0.133	0.000550351	0.503759	NO	SULF1
ALCAM	2.35924e-07	0.216821	0.698	0.53	0.00055914	1.31698	NO	ALCAM
DCUN1D4	2.40295e-07	0.142952	0.518	0.372	0.000569498	1.39247	NO	DCUN1D4
RTN1	2.43786e-07	-0.312456	0.73	0.702	0.000577774	1.03989	NO	RTN1
SCFD2	2.44562e-07	0.118463	0.493	0.345	0.000579611	1.42899	NO	SCFD2
MNAT1	2.48696e-07	0.0935966	0.531	0.377	0.00058941	1.40849	NO	MNAT1
HS3ST4	2.50263e-07	-0.102166	0.23	0.328	0.000593124	0.70122	NO	HS3ST4
FBXL5	2.64151e-07	0.0833927	0.361	0.239	0.000626038	1.51046	NO	FBXL5
CHD2	2.67787e-07	0.149069	0.636	0.474	0.000634656	1.34177	NO	CHD2
METTL25	2.75982e-07	0.110588	0.407	0.278	0.000654078	1.46403	NO	METTL25
EMSY	2.81518e-07	0.0939371	0.517	0.358	0.000667199	1.44413	NO	EMSY
ANK2	2.85529e-07	0.13459	0.954	0.847	0.000676704	1.12633	NO	ANK2
DENND5A	3.13198e-07	0.11277	0.633	0.47	0.000742279	1.34681	NO	DENND5A
BOD1L1	3.14012e-07	0.0651799	0.465	0.316	0.00074421	1.47152	NO	BOD1L1
RPH3A	3.22279e-07	-0.386672	0.172	0.249	0.000763802	0.690763	NO	RPH3A
LOC114492387	3.26892e-07	0.103761	0.38	0.253	0.000774733	1.50198	NO	LOC114492387
RBM41	3.28693e-07	0.113253	0.368	0.248	0.000779002	1.48387	NO	RBM41
ST7	3.37044e-07	0.141626	0.893	0.74	0.000798793	1.20676	NO	ST7
HS3ST5	3.4873e-07	-0.485812	0.506	0.543	0.00082649	0.93186	NO	HS3ST5
ABLIM1	3.53225e-07	0.133523	0.823	0.661	0.000837143	1.24508	NO	ABLIM1
KLHDC1	3.93523e-07	0.121139	0.486	0.348	0.00093265	1.39655	NO	KLHDC1
TRIM2	4.31545e-07	0.10939	0.627	0.464	0.00102276	1.35129	NO	TRIM2
ZYG11B	4.32189e-07	0.129364	0.549	0.402	0.00102429	1.36567	NO	ZYG11B
RAB31	4.40963e-07	0.124644	0.575	0.42	0.00104508	1.36905	NO	RAB31
NTM	4.49305e-07	0.193739	0.919	0.918	0.00106485	1.00109	NO	NTM
SOGA3	4.68009e-07	0.117301	0.635	0.462	0.00110918	1.37446	NO	SOGA3
TOM1L2	4.72157e-07	0.111394	0.6	0.437	0.00111901	1.373	NO	TOM1L2
CNGB3	4.73783e-07	0.141972	0.224	0.137	0.00112287	1.63504	NO	CNGB3
CUL1	4.79323e-07	0.128578	0.404	0.282	0.001136	1.43262	NO	CUL1
SNUPN	4.79462e-07	0.0905492	0.553	0.399	0.00113633	1.38596	NO	SNUPN
MAP4	4.94822e-07	0.0801097	0.502	0.353	0.00117273	1.4221	NO	MAP4
PSMD1	5.14424e-07	0.126252	0.594	0.437	0.00121918	1.35927	NO	PSMD1
MGAT4A	5.30317e-07	-0.40764	0.403	0.442	0.00125685	0.911765	NO	MGAT4A
LOC118497064	5.33807e-07	-0.708337	0.291	0.339	0.00126512	0.858407	DOWN	LOC118497064
ANO6	5.58066e-07	0.126719	0.294	0.193	0.00132262	1.52332	NO	ANO6
TRPM7	5.58595e-07	0.161039	0.754	0.581	0.00132387	1.29776	NO	TRPM7
SCAPER	5.70628e-07	0.0743248	0.571	0.405	0.00135239	1.40988	NO	SCAPER
HECW2	5.71001e-07	0.102138	0.881	0.736	0.00135327	1.19701	NO	HECW2
MTCL1	5.87723e-07	-0.402455	0.544	0.549	0.0013929	0.990893	NO	MTCL1
PAK1	5.9058e-07	0.0803268	0.459	0.32	0.00139968	1.43437	NO	PAK1
ASAP1	6.02552e-07	0.155879	0.778	0.607	0.00142805	1.28171	NO	ASAP1
HEG1	6.23285e-07	0.0628072	0.398	0.269	0.00147719	1.47955	NO	HEG1
RIC3	6.42454e-07	0.101668	0.525	0.382	0.00152262	1.37435	NO	RIC3
RASA3	6.44828e-07	0.049365	0.34	0.226	0.00152824	1.50442	NO	RASA3
PRKACB	6.86366e-07	-0.348494	0.5	0.524	0.00162669	0.954198	NO	PRKACB
PPFIA2	6.965e-07	0.13979	0.983	0.899	0.0016507	1.09344	NO	PPFIA2
ARMC8	6.99316e-07	0.103417	0.541	0.39	0.00165738	1.38718	NO	ARMC8
USP40	7.49248e-07	0.0935182	0.463	0.322	0.00177572	1.43789	NO	USP40
SIL1	7.60956e-07	0.0969399	0.411	0.286	0.00180347	1.43706	NO	SIL1
LOC114505411	7.79023e-07	0.121281	0.579	0.428	0.00184628	1.3528	NO	LOC114505411
USP33	7.92396e-07	0.0927243	0.578	0.422	0.00187798	1.36967	NO	USP33
DYNC1I1	8.37953e-07	0.0880498	0.862	0.705	0.00198595	1.2227	NO	DYNC1I1
UVRAG	8.53882e-07	0.144495	0.757	0.61	0.0020237	1.24098	NO	UVRAG
CCDC91	8.79046e-07	0.110964	0.606	0.438	0.00208334	1.38356	NO	CCDC91
PHC2	9.00041e-07	0.12413	0.633	0.469	0.0021331	1.34968	NO	PHC2
MYO1D	9.0318e-07	-0.412259	0.468	0.497	0.00214054	0.94165	NO	MYO1D
MAP4K4	9.06149e-07	-0.297333	0.72	0.695	0.00214757	1.03597	NO	MAP4K4
MAP2K5	9.12228e-07	0.133989	0.633	0.483	0.00216198	1.31056	NO	MAP2K5
ANK3	9.53844e-07	0.109228	0.984	0.925	0.00226061	1.06378	NO	ANK3
PIK3CB	9.68451e-07	0.104033	0.706	0.542	0.00229523	1.30258	NO	PIK3CB
LOC114508849	1.00478e-06	-0.463141	0.363	0.406	0.00238134	0.894089	NO	LOC114508849
INTS8	1.018e-06	0.0939496	0.462	0.33	0.00241267	1.4	NO	INTS8
MRPL3	1.04047e-06	0.0999249	0.445	0.311	0.00246591	1.43087	NO	MRPL3
SRRM3	1.05651e-06	0.111432	0.584	0.434	0.00250393	1.34562	NO	SRRM3
VTI1A	1.07216e-06	0.149272	0.763	0.603	0.00254102	1.26534	NO	VTI1A
LOC114494212	1.10483e-06	-0.403378	0.262	0.327	0.00261844	0.801223	NO	LOC114494212
INSIG2	1.1317e-06	0.0964932	0.459	0.323	0.00268213	1.42105	NO	INSIG2
ACSL4	1.19346e-06	0.129925	0.65	0.497	0.00282849	1.30785	NO	ACSL4
NPEPPS	1.24034e-06	0.0753613	0.465	0.326	0.0029396	1.42638	NO	NPEPPS
LRRFIP2	1.29512e-06	0.10022	0.623	0.448	0.00306944	1.39062	NO	LRRFIP2
LOC118500236	1.30246e-06	-0.418198	0.417	0.447	0.00308683	0.932886	NO	LOC118500236
SRCIN1	1.31793e-06	0.103717	0.543	0.399	0.00312349	1.3609	NO	SRCIN1
OCIAD1	1.37416e-06	0.0735426	0.391	0.268	0.00325677	1.45896	NO	OCIAD1
SNAP91	1.38129e-06	0.134227	0.816	0.677	0.00327367	1.20532	NO	SNAP91
LOC118497386	1.39112e-06	0.0865828	0.462	0.326	0.00329695	1.41718	NO	LOC118497386
TNRC6A	1.4053e-06	0.104187	0.859	0.714	0.00333057	1.20308	NO	TNRC6A
PTPRA	1.44588e-06	-0.346462	0.641	0.616	0.00342675	1.04058	NO	PTPRA
CACNG3	1.45039e-06	0.070863	0.438	0.307	0.00343742	1.42671	NO	CACNG3
FTO	1.46154e-06	0.139625	0.677	0.515	0.00346385	1.31456	NO	FTO
MBNL1	1.48523e-06	0.136878	0.79	0.639	0.00351999	1.23631	NO	MBNL1
HIPK2	1.51846e-06	0.0879218	0.493	0.355	0.00359875	1.38873	NO	HIPK2
DHRS7B	1.53787e-06	0.0963972	0.424	0.301	0.00364476	1.40864	NO	DHRS7B
JADE1	1.57615e-06	-0.561621	0.159	0.219	0.00373547	0.726027	NO	JADE1
ATE1	1.60136e-06	0.0689248	0.501	0.362	0.00379522	1.38398	NO	ATE1
CHD1	1.63703e-06	0.0691004	0.512	0.364	0.00387977	1.40659	NO	CHD1
RGS22	1.68124e-06	0.0761996	0.297	0.196	0.00398455	1.51531	NO	RGS22
PRKCB	1.68584e-06	0.11016	0.901	0.763	0.00399543	1.18087	NO	PRKCB
KIFAP3	1.74496e-06	0.151538	0.728	0.569	0.00413555	1.27944	NO	KIFAP3
LOC114515066	1.75002e-06	0.114198	0.651	0.489	0.00414755	1.33129	NO	LOC114515066
GTF2F2	1.78878e-06	0.102343	0.588	0.427	0.0042394	1.37705	NO	GTF2F2
RAB7A	1.89549e-06	0.107854	0.624	0.462	0.0044923	1.35065	NO	RAB7A
RETREG1	1.89681e-06	0.0576177	0.47	0.328	0.00449543	1.43293	NO	RETREG1
STK24	1.90751e-06	0.0807923	0.576	0.418	0.00452081	1.37799	NO	STK24
PPP1R12A	2.00121e-06	-0.309274	0.744	0.692	0.00474287	1.07514	NO	PPP1R12A
GREB1L	2.0572e-06	0.0672195	0.55	0.397	0.00487556	1.38539	NO	GREB1L
CLCN5	2.09642e-06	0.0950081	0.367	0.254	0.00496852	1.44488	NO	CLCN5
MYSM1	2.09778e-06	0.117692	0.444	0.316	0.00497173	1.40506	NO	MYSM1
PLS3	2.15867e-06	0.0642785	0.349	0.233	0.00511606	1.49785	NO	PLS3
MIPOL1	2.29089e-06	0.107761	0.481	0.346	0.00542941	1.39017	NO	MIPOL1
MED12L	2.29354e-06	0.117379	0.794	0.618	0.00543569	1.28479	NO	MED12L
SNX13	2.3563e-06	0.101911	0.578	0.419	0.00558444	1.37947	NO	SNX13
TMEFF2	2.38359e-06	0.157113	0.853	0.745	0.00564912	1.14497	NO	TMEFF2
TBC1D12	2.45011e-06	0.107985	0.471	0.339	0.00580677	1.38938	NO	TBC1D12
SLC35F1	2.46938e-06	0.272653	0.929	0.818	0.00585242	1.1357	NO	SLC35F1
FRMD3	2.54126e-06	-0.595034	0.276	0.327	0.00602278	0.844037	NO	FRMD3
NDRG3	2.5524e-06	0.0867352	0.624	0.462	0.00604918	1.35065	NO	NDRG3
GANC	2.58392e-06	0.0543431	0.337	0.227	0.00612389	1.48458	NO	GANC
CD99L2	2.72435e-06	0.0633526	0.54	0.393	0.00645672	1.37405	NO	CD99L2
ZZEF1	2.74047e-06	0.0774483	0.501	0.357	0.0064949	1.40336	NO	ZZEF1
PEX14	2.89742e-06	0.0900188	0.411	0.288	0.00686688	1.42708	NO	PEX14
ADCY9	2.91149e-06	0.121031	0.744	0.568	0.00690023	1.30986	NO	ADCY9
LOC114513247	2.99018e-06	0.0655447	0.431	0.301	0.00708673	1.43189	NO	LOC114513247
FAM184A	3.03708e-06	0.0884682	0.6	0.439	0.00719789	1.36674	NO	FAM184A
PARP8	3.2147e-06	0.0434728	0.48	0.333	0.00761883	1.44144	NO	PARP8
FGF12	3.23561e-06	-0.192788	0.988	0.966	0.0076684	1.02277	NO	FGF12
OSBPL1A	3.31409e-06	0.090441	0.588	0.435	0.00785441	1.35172	NO	OSBPL1A
CIT	3.32594e-06	0.102559	0.814	0.634	0.00788248	1.28391	NO	CIT
INTS10	3.56304e-06	0.0787848	0.44	0.308	0.00844441	1.42857	NO	INTS10
CDYL2	3.59662e-06	0.0943084	0.423	0.3	0.00852398	1.41	NO	CDYL2
CLVS2	3.67187e-06	0.0632879	0.352	0.238	0.00870234	1.47899	NO	CLVS2
PRMT3	3.68362e-06	0.0778896	0.376	0.262	0.00873017	1.43511	NO	PRMT3
ATG10	3.85837e-06	0.0688563	0.388	0.27	0.00914434	1.43704	NO	ATG10
NR3C2	3.94745e-06	0.0614946	0.704	0.537	0.00935546	1.31099	NO	NR3C2
SLCO5A1	4.01203e-06	0.0865405	0.317	0.214	0.00950851	1.48131	NO	SLCO5A1
ELMOD1	4.07029e-06	0.1076	0.7	0.531	0.00964659	1.31827	NO	ELMOD1
CHD8	4.22135e-06	0.101777	0.603	0.456	0.0100046	1.32237	NO	CHD8
SRPK2	4.38696e-06	0.143986	0.907	0.789	0.0103971	1.14956	NO	SRPK2
SESTD1	4.42903e-06	0.067859	0.587	0.423	0.0104968	1.38771	NO	SESTD1
SRGAP1	4.45416e-06	0.0574312	0.635	0.458	0.0105564	1.38646	NO	SRGAP1
ARHGEF7	4.49768e-06	0.128051	0.625	0.474	0.0106595	1.31857	NO	ARHGEF7
EPB41L4A	4.52494e-06	0.0789866	0.239	0.157	0.0107241	1.52229	NO	EPB41L4A
BCLAF1	4.55501e-06	0.0646045	0.49	0.348	0.0107954	1.40805	NO	BCLAF1
ENPP2	4.65212e-06	0.0448018	0.343	0.233	0.0110255	1.4721	NO	ENPP2
RUBCN	4.72903e-06	0.0874529	0.409	0.29	0.0112078	1.41034	NO	RUBCN
TMF1	4.748e-06	0.0821904	0.465	0.328	0.0112528	1.41768	NO	TMF1
SMARCC1	5.01538e-06	0.0493243	0.5	0.362	0.0118864	1.38122	NO	SMARCC1
AHCTF1	5.32231e-06	0.0920828	0.401	0.282	0.0126139	1.42199	NO	AHCTF1
PARN	5.46373e-06	0.104035	0.501	0.367	0.012949	1.36512	NO	PARN
LMBRD1	5.97684e-06	0.08309	0.529	0.379	0.0141651	1.39578	NO	LMBRD1
DZIP1	5.99194e-06	0.108357	0.719	0.559	0.0142009	1.28623	NO	DZIP1
TRERF1	6.1905e-06	0.114368	0.722	0.585	0.0146715	1.23419	NO	TRERF1
EIF2AK3	6.25264e-06	0.101207	0.498	0.363	0.0148187	1.3719	NO	EIF2AK3
ECPAS	6.29835e-06	0.0695016	0.489	0.353	0.0149271	1.38527	NO	ECPAS
RSRC1	6.32093e-06	0.0982796	0.609	0.459	0.0149806	1.3268	NO	RSRC1
LATS1	6.37433e-06	0.0838118	0.428	0.304	0.0151072	1.40789	NO	LATS1
PTN	6.63136e-06	-0.223497	0.064	0.119	0.0157163	0.537815	NO	PTN
ERCC6L2	7.08153e-06	0.0628	0.599	0.443	0.0167832	1.35214	NO	ERCC6L2
FRMPD1	7.22551e-06	-0.376596	0.089	0.145	0.0171244	0.613793	NO	FRMPD1
PNPLA8	7.33585e-06	0.0551158	0.439	0.31	0.017386	1.41613	NO	PNPLA8
NAV3	7.97237e-06	-0.200589	0.958	0.935	0.0188945	1.0246	NO	NAV3
TBCK	8.11166e-06	0.0304249	0.389	0.269	0.0192246	1.4461	NO	TBCK
AP3B1	8.22866e-06	0.0388362	0.395	0.28	0.0195019	1.41071	NO	AP3B1
GRB14	8.36815e-06	0.0943803	0.302	0.21	0.0198325	1.4381	NO	GRB14
HECW1	8.9813e-06	0.102634	0.989	0.969	0.0212857	1.02064	NO	HECW1
CNOT2	9.04172e-06	0.0978048	0.578	0.429	0.0214289	1.34732	NO	CNOT2
FCHSD2	9.09099e-06	0.110915	0.648	0.495	0.0215457	1.30909	NO	FCHSD2
WNT5B	9.16677e-06	0.0571899	0.352	0.243	0.0217253	1.44856	NO	WNT5B
SLIT1	9.63665e-06	0.0256181	0.349	0.238	0.0228389	1.46639	NO	SLIT1
NT5DC3	9.75349e-06	-0.0384948	0.169	0.1	0.0231158	1.69	NO	NT5DC3
LOC114510032	9.77011e-06	0.083437	0.589	0.437	0.0231552	1.34783	NO	LOC114510032
STXBP1	9.92387e-06	0.126341	0.781	0.629	0.0235196	1.24165	NO	STXBP1
RNF121	9.93217e-06	0.0705357	0.448	0.325	0.0235392	1.37846	NO	RNF121
MOSMO	1.00331e-05	0.0571157	0.512	0.372	0.0237784	1.37634	NO	MOSMO
ZMYM2	1.01557e-05	0.100358	0.798	0.658	0.0240691	1.21277	NO	ZMYM2
CREM	1.01961e-05	0.0562511	0.34	0.234	0.0241648	1.45299	NO	CREM
PCBP3	1.0291e-05	-0.423083	0.263	0.313	0.0243898	0.840256	NO	PCBP3
C2CD5	1.0352e-05	0.129234	0.799	0.67	0.0245343	1.19254	NO	C2CD5
PCM1	1.04224e-05	0.0943996	0.727	0.577	0.024701	1.25997	NO	PCM1
MICU3	1.0727e-05	0.104673	0.641	0.488	0.025423	1.31352	NO	MICU3
PDE1C	1.08359e-05	-0.375108	0.135	0.196	0.025681	0.688776	NO	PDE1C
DNER	1.09396e-05	-0.325014	0.775	0.707	0.0259269	1.09618	NO	DNER
CDC42	1.1156e-05	0.0972227	0.692	0.535	0.0264397	1.29346	NO	CDC42
SCD5	1.12158e-05	0.0749642	0.626	0.476	0.0265814	1.31513	NO	SCD5
RFC1	1.12371e-05	0.0563016	0.428	0.303	0.0266318	1.41254	NO	RFC1
GRM3	1.1248e-05	0.095241	0.291	0.385	0.0266578	0.755844	NO	GRM3
NAALADL2	1.1934e-05	-0.381233	0.272	0.323	0.0282836	0.842105	NO	NAALADL2
RASGRF2	1.2062e-05	-1.05366	0.364	0.364	0.028587	1	DOWN	RASGRF2
BRD4	1.22133e-05	0.0916286	0.656	0.496	0.0289456	1.32258	NO	BRD4
USP22	1.22443e-05	0.0494298	0.534	0.382	0.029019	1.39791	NO	USP22
MFN1	1.22949e-05	0.134579	0.627	0.497	0.0291389	1.26157	NO	MFN1
PSME4	1.24579e-05	0.0283466	0.494	0.356	0.0295251	1.38764	NO	PSME4
VWC2L	1.28599e-05	0.271177	0.447	0.342	0.0304779	1.30702	NO	VWC2L
MKLN1	1.30369e-05	0.102561	0.744	0.587	0.0308975	1.26746	NO	MKLN1
SETBP1	1.30526e-05	-0.265401	0.933	0.885	0.0309347	1.05424	NO	SETBP1
ASXL2	1.31357e-05	0.0282815	0.489	0.347	0.0311316	1.40922	NO	ASXL2
RELN	1.35119e-05	-1.13868	0.228	0.283	0.0320231	0.805654	DOWN	RELN
GRAMD1B	1.36373e-05	0.0300549	0.584	0.427	0.0323204	1.36768	NO	GRAMD1B
FBN2	1.37307e-05	-0.326157	0.093	0.152	0.0325418	0.611842	NO	FBN2
RUNX1T1	1.39083e-05	-0.273296	0.847	0.768	0.0329626	1.10286	NO	RUNX1T1
USP48	1.39942e-05	0.0769067	0.626	0.467	0.0331663	1.34047	NO	USP48
HOMER1	1.40845e-05	0.130859	0.566	0.431	0.0333802	1.31323	NO	HOMER1
LOC118499225	1.40881e-05	0.0169905	0.322	0.216	0.0333889	1.49074	NO	LOC118499225
SGCD	1.4178e-05	-0.536748	0.194	0.252	0.0336019	0.769841	NO	SGCD
CDH12	1.45205e-05	-0.791714	0.189	0.239	0.0344136	0.790795	DOWN	CDH12
ZNF569	1.48069e-05	0.0470886	0.502	0.367	0.0350925	1.36785	NO	ZNF569
TSPAN7	1.51041e-05	0.0827154	0.701	0.532	0.0357968	1.31767	NO	TSPAN7
LOC114513564	1.52897e-05	0.0485629	0.52	0.383	0.0362367	1.3577	NO	LOC114513564
CDK12	1.54139e-05	0.0364879	0.447	0.317	0.0365309	1.41009	NO	CDK12
PRPF4B	1.54564e-05	0.0922843	0.625	0.48	0.0366317	1.30208	NO	PRPF4B
RBM6	1.57826e-05	0.0500468	0.536	0.399	0.0374047	1.34336	NO	RBM6
WDR19	1.60899e-05	0.103285	0.281	0.195	0.0381331	1.44103	NO	WDR19
LANCL3	1.62422e-05	-0.451748	0.133	0.188	0.038494	0.707447	NO	LANCL3
LRIG2	1.63695e-05	0.027647	0.401	0.281	0.0387957	1.42705	NO	LRIG2
SNURF	1.65693e-05	0.095423	0.701	0.54	0.0392693	1.29815	NO	SNURF
NCKAP5	1.67473e-05	-0.518132	0.254	0.305	0.039691	0.832787	NO	NCKAP5
CACNB4	1.83266e-05	-0.418246	0.874	0.8	0.043434	1.0925	NO	CACNB4
SLC4A4	1.8532e-05	0.109805	0.327	0.418	0.0439209	0.782297	NO	SLC4A4
PRUNE2	1.92856e-05	0.0990346	0.553	0.403	0.0457068	1.37221	NO	PRUNE2
MAST1	1.93473e-05	0.0480161	0.469	0.337	0.0458532	1.39169	NO	MAST1
APBA1	1.95605e-05	-0.321235	0.618	0.592	0.0463584	1.04392	NO	APBA1
SATB1	1.9779e-05	-0.479616	0.139	0.192	0.0468763	0.723958	NO	SATB1
DIPK1A	2.0066e-05	0.0717103	0.68	0.522	0.0475565	1.30268	NO	DIPK1A
SGIP1	2.02112e-05	-0.216785	0.935	0.877	0.0479006	1.06613	NO	SGIP1
JMY	2.0707e-05	0.0729275	0.434	0.316	0.0490755	1.37342	NO	JMY
CWF19L2	2.07338e-05	0.065809	0.376	0.267	0.0491391	1.40824	NO	CWF19L2
SIPA1L3	2.09758e-05	0.0679248	0.603	0.456	0.0497126	1.32237	NO	SIPA1L3
NCK2	2.12404e-05	0.0354561	0.405	0.289	0.0503399	1.40138	NO	NCK2
KPNA1	2.13805e-05	0.100071	0.662	0.512	0.0506718	1.29297	NO	KPNA1
CRADD	2.14593e-05	0.0391372	0.399	0.286	0.0508584	1.3951	NO	CRADD
RNF217	2.25984e-05	-0.421567	0.501	0.497	0.0535582	1.00805	NO	RNF217
TNPO1	2.27051e-05	-0.394357	0.43	0.448	0.053811	0.959821	NO	TNPO1
TMEM200A	2.37702e-05	-0.040236	0.488	0.358	0.0563354	1.36313	NO	TMEM200A
C6H11orf49	2.40253e-05	0.0497287	0.468	0.338	0.05694	1.38462	NO	C6H11orf49
MSRB3	2.50418e-05	0.0598268	0.362	0.255	0.0593492	1.41961	NO	MSRB3
UBASH3B	2.58686e-05	-0.475947	0.647	0.621	0.0613087	1.04187	NO	UBASH3B
PARM1	2.63759e-05	0.0907627	0.323	0.23	0.0625109	1.40435	NO	PARM1
PAM	2.68334e-05	-0.343711	0.828	0.774	0.0635952	1.06977	NO	PAM
PLCL1	2.71068e-05	-0.0238045	0.895	0.762	0.0642431	1.17454	NO	PLCL1
UIMC1	2.7491e-05	0.0850359	0.709	0.54	0.0651536	1.31296	NO	UIMC1
ZNF280C	2.77335e-05	0.0813618	0.483	0.355	0.0657284	1.36056	NO	ZNF280C
ARIH1	2.78911e-05	0.10784	0.75	0.604	0.0661019	1.24172	NO	ARIH1
BMPER	2.81111e-05	-0.0974328	0.516	0.358	0.0666233	1.44134	NO	BMPER
PDPK1	2.85386e-05	0.0433821	0.493	0.363	0.0676365	1.35813	NO	PDPK1
ESCO1	2.86956e-05	0.0792894	0.611	0.475	0.0680086	1.28632	NO	ESCO1
LOC118501132	2.93295e-05	0.0704159	0.398	0.285	0.0695109	1.39649	NO	LOC118501132
DACH1	2.93675e-05	-1.66802	0.546	0.504	0.0696009	1.08333	NO	DACH1
LOC114506255	2.945e-05	0.0525947	0.466	0.342	0.0697964	1.36257	NO	LOC114506255
HERC2	2.95259e-05	0.0802469	0.528	0.396	0.0699764	1.33333	NO	HERC2
ST7L	3.12333e-05	0.0547612	0.456	0.332	0.0740229	1.37349	NO	ST7L
THADA	3.13138e-05	0.0382933	0.541	0.394	0.0742136	1.3731	NO	THADA
XPO1	3.17548e-05	0.0748225	0.512	0.371	0.0752589	1.38005	NO	XPO1
SFMBT1	3.24564e-05	0.046057	0.458	0.337	0.0769218	1.35905	NO	SFMBT1
RHOBTB3	3.37203e-05	-0.399403	0.328	0.37	0.0799171	0.886486	NO	RHOBTB3
XPO4	3.53014e-05	0.0470637	0.447	0.323	0.0836642	1.3839	NO	XPO4
TDRD3	3.53315e-05	0.0121078	0.54	0.391	0.0837357	1.38107	NO	TDRD3
INPP4B	3.56579e-05	-0.0833699	0.825	0.663	0.0845091	1.24434	NO	INPP4B
AHCYL2	3.61111e-05	0.0709601	0.621	0.462	0.0855834	1.34416	NO	AHCYL2
TAF15	3.63546e-05	0.100961	0.751	0.599	0.0861604	1.25376	NO	TAF15
LOC114503942	3.77998e-05	0.0535323	0.5	0.369	0.0895855	1.35501	NO	LOC114503942
LOC114491101	3.85759e-05	-0.360227	0.743	0.691	0.0914249	1.07525	NO	LOC114491101
TRAK1	4.01373e-05	0.0613078	0.512	0.385	0.0951255	1.32987	NO	TRAK1
NSMCE2	4.04484e-05	0.0505882	0.548	0.404	0.0958626	1.35644	NO	NSMCE2
SUPT3H	4.04536e-05	0.106063	0.805	0.664	0.0958751	1.21235	NO	SUPT3H
CAMK4	4.26044e-05	-0.433471	0.433	0.43	0.100972	1.00698	NO	CAMK4
LOC118497387	4.2909e-05	0.086861	0.731	0.598	0.101694	1.22241	NO	LOC118497387
VGLL4	4.29606e-05	0.0251814	0.488	0.357	0.101817	1.36695	NO	VGLL4
THRAP3	4.4956e-05	0.0667361	0.572	0.423	0.106546	1.35225	NO	THRAP3
HSPH1	4.60594e-05	-0.349871	0.163	0.22	0.109161	0.740909	NO	HSPH1
BMT2	5.01372e-05	-0.280355	0.774	0.721	0.118825	1.07351	NO	BMT2
KIAA0825	5.24199e-05	0.0884027	0.645	0.508	0.124235	1.26969	NO	KIAA0825
SHC3	5.27908e-05	0.0902828	0.722	0.577	0.125114	1.2513	NO	SHC3
HEATR5A	5.29607e-05	0.0225971	0.376	0.264	0.125517	1.42424	NO	HEATR5A
SLC41A3	5.31218e-05	0.0566562	0.387	0.281	0.125899	1.37722	NO	SLC41A3
GRIN2B	5.59207e-05	-0.239817	0.986	0.944	0.132532	1.04449	NO	GRIN2B
PARD3	5.67756e-05	-0.195451	0.879	0.815	0.134558	1.07853	NO	PARD3
LOC118498574	5.68356e-05	0.0369007	0.772	0.59	0.1347	1.30847	NO	LOC118498574
LOC118497047	5.85375e-05	0.0346172	0.433	0.31	0.138734	1.39677	NO	LOC118497047
NARS2	5.98967e-05	0.0657198	0.345	0.246	0.141955	1.40244	NO	NARS2
SHROOM3	6.14659e-05	-0.0282408	0.236	0.162	0.145674	1.45679	NO	SHROOM3
HCRTR2	6.19466e-05	-0.557186	0.278	0.316	0.146814	0.879747	NO	HCRTR2
PDE7B	6.31991e-05	0.0223712	0.519	0.377	0.149782	1.37666	NO	PDE7B
DCX	6.35607e-05	0.0720289	0.727	0.564	0.150639	1.28901	NO	DCX
CLASP2	6.59724e-05	-0.221636	0.844	0.792	0.156355	1.06566	NO	CLASP2
TM9SF2	7.12214e-05	0.0610553	0.436	0.321	0.168795	1.35826	NO	TM9SF2
SPG11	7.42227e-05	0.0227667	0.387	0.277	0.175908	1.39711	NO	SPG11
XPO6	7.48307e-05	0.0341538	0.552	0.405	0.177349	1.36296	NO	XPO6
PHF20L1	7.97206e-05	0.0346331	0.583	0.438	0.188938	1.33105	NO	PHF20L1
RAPGEF5	8.28604e-05	-0.366597	0.696	0.63	0.196379	1.10476	NO	RAPGEF5
ADAMTS9	8.43025e-05	-0.476373	0.121	0.169	0.199797	0.715976	NO	ADAMTS9
SRSF4	8.48899e-05	0.0528879	0.626	0.476	0.201189	1.31513	NO	SRSF4
UBAC2	8.88873e-05	0.055365	0.612	0.476	0.210663	1.28571	NO	UBAC2
PREPL	8.94028e-05	0.074816	0.535	0.409	0.211885	1.30807	NO	PREPL
NBN	9.04967e-05	0.0750192	0.732	0.575	0.214477	1.27304	NO	NBN
SNX4	9.14784e-05	0.012203	0.38	0.267	0.216804	1.42322	NO	SNX4
LRRTM4	9.17383e-05	-0.0397395	0.988	0.986	0.21742	1.00203	NO	LRRTM4
SMURF2	9.1937e-05	0.0561447	0.431	0.317	0.217891	1.35962	NO	SMURF2
ABCD3	9.28274e-05	0.0435056	0.514	0.378	0.220001	1.35979	NO	ABCD3
CRYL1	9.4475e-05	-0.294266	0.581	0.565	0.223906	1.02832	NO	CRYL1
ATG5	9.49522e-05	0.0518092	0.445	0.33	0.225037	1.34848	NO	ATG5
CPEB1	9.91505e-05	0.0488333	0.361	0.261	0.234987	1.38314	NO	CPEB1
SSH2	9.98449e-05	-0.234124	0.827	0.772	0.236632	1.07124	NO	SSH2
RPS6KA3	0.000101898	-0.497967	0.444	0.441	0.241498	1.0068	NO	RPS6KA3
ITCH	0.000102454	0.0597224	0.597	0.45	0.242815	1.32667	NO	ITCH
TRIM9	0.000104133	0.0334644	0.644	0.489	0.246795	1.31697	NO	TRIM9
MVB12B	0.000110716	0.0546451	0.441	0.327	0.262396	1.34862	NO	MVB12B
PHC3	0.000111237	0.0129142	0.464	0.338	0.263631	1.37278	NO	PHC3
LRP8	0.000113699	-0.347175	0.448	0.457	0.269467	0.980306	NO	LRP8
PCGF5	0.00011988	0.0410393	0.674	0.524	0.284117	1.28626	NO	PCGF5
KCNMA1	0.000119901	0.20504	0.957	0.901	0.284166	1.06215	NO	KCNMA1
PBRM1	0.000123624	0.0521732	0.549	0.41	0.29299	1.33902	NO	PBRM1
LOC118499709	0.000124561	0.0434505	0.406	0.3	0.295209	1.35333	NO	LOC118499709
GABRA3	0.000127912	0.0867252	0.779	0.642	0.30315	1.2134	NO	GABRA3
COG3	0.000128007	0.0597764	0.562	0.427	0.303376	1.31616	NO	COG3
LOC114508592	0.000129154	0.0367072	0.561	0.415	0.306096	1.35181	NO	LOC114508592
RNF13	0.000129402	0.0585645	0.52	0.393	0.306682	1.32316	NO	RNF13
LOC114490625	0.000130187	-1.01552	0.466	0.446	0.308543	1.04484	NO	LOC114490625
NINL	0.000136503	0.0747191	0.793	0.628	0.323513	1.26274	NO	NINL
PCDH17	0.00013837	0.0829954	0.279	0.202	0.327937	1.38119	NO	PCDH17
LOC114510289	0.000140221	-0.451409	0.542	0.545	0.332323	0.994495	NO	LOC114510289
DIS3L2	0.000140522	0.0690623	0.481	0.359	0.333038	1.33983	NO	DIS3L2
BBX	0.000140743	0.0330024	0.594	0.445	0.33356	1.33483	NO	BBX
PTPRG	0.000142373	0.0653146	0.898	0.834	0.337424	1.07674	NO	PTPRG
FAM171A1	0.000147539	0.0433343	0.55	0.413	0.349667	1.33172	NO	FAM171A1
SYN2	0.000148024	0.055674	0.933	0.823	0.350816	1.13366	NO	SYN2
GNG7	0.000149965	-0.330013	0.192	0.244	0.355416	0.786885	NO	GNG7
RGS20	0.000151424	-0.320827	0.136	0.186	0.358874	0.731183	NO	RGS20
PLXDC2	0.000154016	-0.546463	0.216	0.257	0.365018	0.840467	NO	PLXDC2
AFF4	0.00015495	0.0335966	0.593	0.45	0.367232	1.31778	NO	AFF4
FOXO3	0.000156882	0.0144798	0.471	0.35	0.37181	1.34571	NO	FOXO3
SLTM	0.000157131	0.0532478	0.529	0.4	0.3724	1.3225	NO	SLTM
ZFPM2	0.000158479	0.320103	0.323	0.256	0.375595	1.26172	NO	ZFPM2
TAF3	0.000158871	0.00559567	0.429	0.318	0.376524	1.34906	NO	TAF3
OSBPL8	0.000160976	0.0628838	0.74	0.575	0.381513	1.28696	NO	OSBPL8
PARVA	0.000162911	0.0448697	0.404	0.297	0.3861	1.36027	NO	PARVA
KIAA0408	0.000165958	0.0306209	0.439	0.323	0.39332	1.35913	NO	KIAA0408
LOC114501989	0.0001701	0.0597182	0.536	0.408	0.403136	1.31373	NO	LOC114501989
CPSF6	0.000170385	0.0645138	0.53	0.401	0.403811	1.3217	NO	CPSF6
C9H20orf194	0.000179127	0.0592107	0.845	0.729	0.424531	1.15912	NO	C9H20orf194
PHLPP1	0.000179682	0.0650207	0.483	0.364	0.425846	1.32692	NO	PHLPP1
KIAA0930	0.000182154	0.133174	0.853	0.712	0.431704	1.19803	NO	KIAA0930
PKD2	0.00019177	0.0278925	0.587	0.445	0.454496	1.3191	NO	PKD2
NTNG1	0.000196424	-0.581841	0.067	0.108	0.465524	0.62037	NO	NTNG1
CTNNA3	0.000201187	0.0615985	0.606	0.489	0.476814	1.23926	NO	CTNNA3
WNK1	0.000201926	0.0773408	0.744	0.59	0.478565	1.26102	NO	WNK1
KPNA4	0.000205668	0.0261951	0.444	0.327	0.487434	1.3578	NO	KPNA4
OSBPL9	0.000210851	-0.237504	0.657	0.626	0.499718	1.04952	NO	OSBPL9
ETNK1	0.000213057	0.0560328	0.569	0.437	0.504944	1.30206	NO	ETNK1
HERC4	0.000222353	-0.265595	0.566	0.545	0.526977	1.03853	NO	HERC4
SLC6A15	0.000223572	0.0452285	0.529	0.401	0.529865	1.3192	NO	SLC6A15
RMDN1	0.000223859	0.0139279	0.459	0.339	0.530547	1.35398	NO	RMDN1
LOC118497704	0.000224441	0.120714	0.115	0.071	0.531926	1.61972	NO	LOC118497704
BCKDHB	0.000233741	0.053479	0.662	0.534	0.553965	1.2397	NO	BCKDHB
SCAI	0.000234279	-0.375394	0.334	0.367	0.555242	0.910082	NO	SCAI
RIC8B	0.000236942	0.0428669	0.522	0.39	0.561554	1.33846	NO	RIC8B
PIP5K1B	0.000238137	-0.0109065	0.626	0.486	0.564385	1.28807	NO	PIP5K1B
VAPA	0.000239288	0.0457214	0.446	0.336	0.567113	1.32738	NO	VAPA
ADK	0.000239701	-0.354881	0.743	0.682	0.568091	1.08944	NO	ADK
CCDC66	0.000246428	-0.000302479	0.514	0.376	0.584036	1.36702	NO	CCDC66
LRP6	0.000251695	0.0420577	0.542	0.418	0.596517	1.29665	NO	LRP6
PIEZO2	0.000262343	0.419134	0.137	0.091	0.621752	1.50549	NO	PIEZO2
FARS2	0.00027824	0.114838	0.879	0.771	0.659428	1.14008	NO	FARS2
LOC118501620	0.000278604	0.0352031	0.544	0.425	0.66029	1.28	NO	LOC118501620
DENND1A	0.000282521	0.0880681	0.816	0.66	0.669575	1.23636	NO	DENND1A
ZNF438	0.000289011	0.0305131	0.512	0.387	0.684957	1.323	NO	ZNF438
GIGYF2	0.00029249	0.061241	0.643	0.503	0.693201	1.27833	NO	GIGYF2
VPS53	0.000298919	0.0257632	0.41	0.3	0.708437	1.36667	NO	VPS53
CCDC6	0.00030146	0.0689991	0.565	0.437	0.714461	1.29291	NO	CCDC6
GMDS	0.00031261	0.0855159	0.912	0.811	0.740886	1.12454	NO	GMDS
RSF1	0.000319465	-0.253266	0.675	0.62	0.757132	1.08871	NO	RSF1
MEF2C	0.000320174	-0.528766	0.518	0.48	0.758811	1.07917	NO	MEF2C
VSTM2A	0.00032024	0.00986296	0.522	0.397	0.758969	1.31486	NO	VSTM2A
CDIN1	0.00032253	0.0525915	0.606	0.455	0.764395	1.33187	NO	CDIN1
GNAL	0.000328045	-0.267193	0.596	0.579	0.777467	1.02936	NO	GNAL
LOC118500157	0.000329355	0.0195893	0.544	0.411	0.780571	1.3236	NO	LOC118500157
ANKIB1	0.000335619	-0.278516	0.644	0.606	0.795418	1.06271	NO	ANKIB1
UBE2G1	0.000337718	0.00104313	0.393	0.291	0.800391	1.35052	NO	UBE2G1
AGTPBP1	0.000339267	0.0548612	0.695	0.553	0.804064	1.25678	NO	AGTPBP1
XRN1	0.000343627	-0.0263548	0.435	0.322	0.814395	1.35093	NO	XRN1
STIM2	0.000350791	0.0310561	0.373	0.276	0.831376	1.35145	NO	STIM2
FMR1	0.000367622	-0.00402331	0.445	0.327	0.871263	1.36086	NO	FMR1
SCRN1	0.000372996	0.0519732	0.54	0.408	0.884001	1.32353	NO	SCRN1
ATXN1	0.000374787	0.0782734	0.931	0.865	0.888246	1.0763	NO	ATXN1
BRINP1	0.000376278	0.111634	0.749	0.641	0.89178	1.16849	NO	BRINP1
ANGPT1	0.000376876	-0.244319	0.067	0.109	0.893197	0.614679	NO	ANGPT1
PHTF2	0.000380979	0.0441481	0.587	0.451	0.90292	1.30155	NO	PHTF2
CSNK2A1	0.000384422	0.0309116	0.481	0.362	0.91108	1.32873	NO	CSNK2A1
HERC1	0.000388491	0.0919505	0.853	0.715	0.920725	1.19301	NO	HERC1
CD47	0.000391616	0.045297	0.535	0.401	0.928129	1.33416	NO	CD47
AAK1	0.000395042	0.0942409	0.95	0.853	0.93625	1.11372	NO	AAK1
AFF2	0.000399673	-0.0570675	0.401	0.296	0.947226	1.35473	NO	AFF2
REV1	0.000401932	0.0458289	0.636	0.508	0.95258	1.25197	NO	REV1
ELOVL6	0.000406163	0.045899	0.576	0.445	0.962607	1.29438	NO	ELOVL6
USP34	0.000416719	-0.187826	0.84	0.758	0.987623	1.10818	NO	USP34
ILRUN	0.000423015	0.0242719	0.464	0.348	1	1.33333	NO	ILRUN
JAM3	0.00042525	0.00619326	0.499	0.365	1	1.36712	NO	JAM3
EXOC1	0.000436348	0.0550182	0.49	0.365	1	1.34247	NO	EXOC1
RB1	0.000440818	-0.226167	0.782	0.747	1	1.04685	NO	RB1
GTDC1	0.000449258	0.0667372	0.809	0.675	1	1.19852	NO	GTDC1
METAP1D	0.000454456	-0.746444	0.323	0.335	1	0.964179	NO	METAP1D
NDUFAF2	0.000466837	0.0233196	0.559	0.423	1	1.32151	NO	NDUFAF2
PRMT8	0.000470187	0.0184178	0.53	0.4	1	1.325	NO	PRMT8
MARK3	0.000471626	0.0539527	0.643	0.494	1	1.30162	NO	MARK3
COMMD10	0.000471804	-0.00803763	0.55	0.417	1	1.31894	NO	COMMD10
MAP2	0.00047597	0.0842738	0.971	0.906	1	1.07174	NO	MAP2
ARHGEF9	0.000477138	0.114172	0.621	0.503	1	1.23459	NO	ARHGEF9
TSC22D1	0.000479168	0.0950247	0.905	0.82	1	1.10366	NO	TSC22D1
YLPM1	0.000485856	0.063729	0.644	0.496	1	1.29839	NO	YLPM1
VPS50	0.000489123	-0.00904176	0.444	0.325	1	1.36615	NO	VPS50
EML4	0.00049491	0.037366	0.457	0.342	1	1.33626	NO	EML4
UBR3	0.000498614	0.0923688	0.826	0.696	1	1.18678	NO	UBR3
GKAP1	0.00049955	0.0102599	0.576	0.438	1	1.31507	NO	GKAP1
TLK1	0.000501414	-0.00712729	0.546	0.408	1	1.33824	NO	TLK1
SLC25A12	0.000523069	0.0362142	0.864	0.717	1	1.20502	NO	SLC25A12
MARCHF4	0.000527771	-0.377233	0.327	0.348	1	0.939655	NO	MARCHF4
BICDL1	0.000557828	0.0145674	0.516	0.389	1	1.32648	NO	BICDL1
ANAPC1	0.000561226	0.00223971	0.43	0.317	1	1.35647	NO	ANAPC1
NOL4	0.000579266	-0.224256	0.669	0.647	1	1.034	NO	NOL4
GNAQ	0.000582732	0.0622101	0.887	0.788	1	1.12563	NO	GNAQ
DIXDC1	0.000589811	-0.0124817	0.525	0.392	1	1.33929	NO	DIXDC1
ZEB1	0.000597928	-0.246338	0.88	0.776	1	1.13402	NO	ZEB1
CNKSR2	0.000600695	0.0475324	0.863	0.736	1	1.17255	NO	CNKSR2
CWC27	0.000606237	-0.0131713	0.471	0.35	1	1.34571	NO	CWC27
FBXO34	0.000607725	0.0343176	0.611	0.468	1	1.30556	NO	FBXO34
SPAST	0.000614224	0.00324098	0.481	0.363	1	1.32507	NO	SPAST
RNASEH2B	0.000617011	-0.197029	0.812	0.766	1	1.06005	NO	RNASEH2B
CHIC1	0.000622014	0.0353753	0.446	0.335	1	1.33134	NO	CHIC1
FNBP4	0.000625556	0.0133679	0.582	0.445	1	1.30787	NO	FNBP4
PLD5	0.000626784	-0.357849	0.118	0.161	1	0.732919	NO	PLD5
ATRN	0.000632283	0.0454981	0.715	0.562	1	1.27224	NO	ATRN
PARG	0.000633108	0.0387013	0.613	0.475	1	1.29053	NO	PARG
ME3	0.000635359	0.0686218	0.71	0.572	1	1.24126	NO	ME3
CCDC138	0.000636941	0.0600181	0.707	0.558	1	1.26703	NO	CCDC138
LOC114488724	0.000648707	0.0126826	0.633	0.492	1	1.28659	NO	LOC114488724
CRTAC1	0.000651834	-0.431575	0.212	0.242	1	0.876033	NO	CRTAC1
SGMS1	0.000668733	0.0452785	0.739	0.574	1	1.28746	NO	SGMS1
SLC26A11	0.000671227	-0.00548845	0.239	0.17	1	1.40588	NO	SLC26A11
MAGI2	0.000673244	0.0547615	1	0.997	1	1.00301	NO	MAGI2
RAB2A	0.000682857	0.0527706	0.642	0.493	1	1.30223	NO	RAB2A
KIAA0319L	0.000683739	-0.00933286	0.369	0.27	1	1.36667	NO	KIAA0319L
ANKRD12	0.000686586	-0.220494	0.817	0.737	1	1.10855	NO	ANKRD12
PTPRS	0.000691716	-0.281968	0.727	0.679	1	1.07069	NO	PTPRS
ESF1	0.000697509	0.0169589	0.487	0.372	1	1.30914	NO	ESF1
UBE2K	0.000700636	0.0420798	0.657	0.513	1	1.2807	NO	UBE2K
CDC42BPA	0.000701247	0.0666329	0.751	0.613	1	1.22512	NO	CDC42BPA
OPCML	0.000716369	0.129956	0.951	0.97	1	0.980412	NO	OPCML
DCUN1D5	0.000716894	0.0359052	0.692	0.546	1	1.2674	NO	DCUN1D5
RNF150	0.000744139	0.0815896	0.698	0.562	1	1.24199	NO	RNF150
FOXJ3	0.000746762	-0.00820262	0.548	0.418	1	1.311	NO	FOXJ3
SNX14	0.000752048	0.0347897	0.665	0.524	1	1.26908	NO	SNX14
THUMPD2	0.000754619	0.0055315	0.462	0.345	1	1.33913	NO	THUMPD2
ZDHHC14	0.00075742	-0.387622	0.371	0.392	1	0.946429	NO	ZDHHC14
XKR6	0.000788211	0.0439396	0.929	0.816	1	1.13848	NO	XKR6
LOC118499635	0.000793998	0.00231878	0.363	0.274	1	1.32482	NO	LOC118499635
PTPRR	0.000819629	-0.399426	0.466	0.451	1	1.03326	NO	PTPRR
SUSD4	0.000821079	0.0473034	0.433	0.335	1	1.29254	NO	SUSD4
YME1L1	0.000841632	-0.282217	0.625	0.597	1	1.0469	NO	YME1L1
GK5	0.000868204	-0.00759164	0.575	0.448	1	1.28348	NO	GK5
COPG1	0.000876064	0.0246362	0.489	0.364	1	1.34341	NO	COPG1
FNBP1L	0.000877739	-0.237132	0.608	0.578	1	1.0519	NO	FNBP1L
STAC	0.000892064	0.260002	0.133	0.092	1	1.44565	NO	STAC
ERC2	0.00089405	0.0587994	0.972	0.923	1	1.05309	NO	ERC2
EEA1	0.000902804	0.0315854	0.672	0.527	1	1.27514	NO	EEA1
LOC114498673	0.000927719	0.03445	0.565	0.428	1	1.32009	NO	LOC114498673
ANTXR1	0.000942663	-0.176773	0.312	0.217	1	1.43779	NO	ANTXR1
LOC118501971	0.000952515	0.0483747	0.941	0.818	1	1.15037	NO	LOC118501971
RASA2	0.000969453	-0.29583	0.541	0.526	1	1.02852	NO	RASA2
KCNIP1	0.000984354	-0.378477	0.263	0.302	1	0.870861	NO	KCNIP1
PSD3	0.000990562	-0.527793	0.707	0.649	1	1.08937	NO	PSD3
PARP11	0.000996635	0.0224564	0.317	0.235	1	1.34894	NO	PARP11
CEP192	0.00100845	0.0747925	0.743	0.61	1	1.21803	NO	CEP192
SLC25A36	0.0010135	0.0218466	0.544	0.426	1	1.277	NO	SLC25A36
RUFY3	0.00101542	0.0940005	0.825	0.724	1	1.1395	NO	RUFY3
MINK1	0.00107315	0.0255503	0.556	0.423	1	1.31442	NO	MINK1
PRKAR2B	0.00110851	0.0263465	0.596	0.462	1	1.29004	NO	PRKAR2B
RGS6	0.00111163	0.467658	0.299	0.248	1	1.20565	NO	RGS6
PNISR	0.00112791	0.0931053	0.863	0.762	1	1.13255	NO	PNISR
KPNA3	0.00113837	0.00820732	0.585	0.45	1	1.3	NO	KPNA3
CBL	0.00114082	0.0386417	0.587	0.466	1	1.25966	NO	CBL
DLGAP1	0.00114537	-0.354349	0.857	0.745	1	1.15034	NO	DLGAP1
RIMKLB	0.00117535	0.00436112	0.529	0.406	1	1.30296	NO	RIMKLB
CYRIB	0.00118386	0.0442428	0.694	0.546	1	1.27106	NO	CYRIB
LOC114506244	0.00118433	-0.00416568	0.78	0.628	1	1.24204	NO	LOC114506244
WDR7	0.00118611	0.0584294	0.77	0.633	1	1.21643	NO	WDR7
JAK2	0.00120743	0.0161348	0.43	0.33	1	1.30303	NO	JAK2
COL19A1	0.00122183	-0.390221	0.357	0.243	1	1.46914	NO	COL19A1
NEK1	0.00124055	0.0219303	0.486	0.373	1	1.30295	NO	NEK1
FRMPD3	0.00126231	-0.0192399	0.457	0.344	1	1.32849	NO	FRMPD3
NMNAT2	0.0012747	-0.342569	0.599	0.556	1	1.07734	NO	NMNAT2
ARHGAP32	0.00130419	0.0834729	0.886	0.76	1	1.16579	NO	ARHGAP32
HSPA5	0.00132096	0.0525801	0.281	0.212	1	1.32547	NO	HSPA5
REPS2	0.00136218	-0.00667394	0.504	0.379	1	1.32982	NO	REPS2
ZCCHC7	0.0014068	0.0753425	0.856	0.722	1	1.1856	NO	ZCCHC7
BMP6	0.0014176	-0.0718118	0.388	0.291	1	1.33333	NO	BMP6
CCAR1	0.00142235	0.0201507	0.522	0.409	1	1.27628	NO	CCAR1
SMARCA4	0.0014441	0.0327162	0.633	0.495	1	1.27879	NO	SMARCA4
FAR1	0.00145556	0.0518844	0.613	0.48	1	1.27708	NO	FAR1
LOC114494981	0.00149065	-0.058459	0.494	0.369	1	1.33875	NO	LOC114494981
FER	0.00152772	0.0904866	0.798	0.678	1	1.17699	NO	FER
TMEM117	0.00156311	-0.29255	0.612	0.566	1	1.08127	NO	TMEM117
MAP2K4	0.00160818	0.0368215	0.63	0.492	1	1.28049	NO	MAP2K4
RAPGEF4	0.00161691	-0.274523	0.727	0.665	1	1.09323	NO	RAPGEF4
KIF13B	0.00161975	0.0206192	0.5	0.392	1	1.27551	NO	KIF13B
FAM149B1	0.00165741	-0.0222935	0.338	0.251	1	1.34661	NO	FAM149B1
FAM219A	0.00172665	-0.0195027	0.427	0.326	1	1.30982	NO	FAM219A
FMN1	0.00173954	-0.0556024	0.579	0.445	1	1.30112	NO	FMN1
EPB41L2	0.00175471	0.00882486	0.597	0.464	1	1.28664	NO	EPB41L2
TBC1D9	0.00178369	0.0088992	0.471	0.364	1	1.29396	NO	TBC1D9
LOC114496088	0.00181263	0.0388514	0.725	0.577	1	1.2565	NO	LOC114496088
ZNF532	0.00181402	0.00492457	0.591	0.459	1	1.28758	NO	ZNF532
ATP9A	0.00181719	0.00488627	0.543	0.418	1	1.29904	NO	ATP9A
LRCH2	0.00183012	0.0193222	0.573	0.453	1	1.2649	NO	LRCH2
CORO2B	0.0018371	-0.00416308	0.547	0.42	1	1.30238	NO	CORO2B
PKN2	0.001859	-0.333592	0.46	0.454	1	1.01322	NO	PKN2
UMAD1	0.0018621	0.024979	0.713	0.564	1	1.26418	NO	UMAD1
ZNF280D	0.00187374	0.0382679	0.718	0.578	1	1.24221	NO	ZNF280D
ATF2	0.00187677	0.00370989	0.468	0.353	1	1.32578	NO	ATF2
MTSS1	0.00188115	-0.325693	0.514	0.487	1	1.05544	NO	MTSS1
SLC25A26	0.00189039	-0.0234545	0.421	0.315	1	1.33651	NO	SLC25A26
TMEM168	0.00191014	0.0320945	0.632	0.507	1	1.24655	NO	TMEM168
CBLB	0.00192311	0.0849624	0.53	0.43	1	1.23256	NO	CBLB
CHN1	0.00192675	-0.0256042	0.446	0.332	1	1.34337	NO	CHN1
COG7	0.00193391	-0.015343	0.446	0.342	1	1.30409	NO	COG7
NCOA6	0.00196951	0.0152976	0.465	0.353	1	1.31728	NO	NCOA6
RANBP2	0.00197349	0.0496312	0.613	0.489	1	1.25358	NO	RANBP2
LRCH3	0.00203254	-0.195379	0.625	0.6	1	1.04167	NO	LRCH3
BRD2	0.0020375	-0.0160978	0.547	0.421	1	1.29929	NO	BRD2
SPRED2	0.00204151	0.0042083	0.505	0.394	1	1.28173	NO	SPRED2
AKAP13	0.0020547	0.00169368	0.191	0.137	1	1.39416	NO	AKAP13
KLHL5	0.00205863	-0.304804	0.144	0.18	1	0.8	NO	KLHL5
LUC7L3	0.00206489	-0.164943	0.888	0.824	1	1.07767	NO	LUC7L3
TULP4	0.00206776	0.0237728	0.499	0.385	1	1.2961	NO	TULP4
LOC114512547	0.00207047	0.0303596	0.845	0.684	1	1.23538	NO	LOC114512547
ADAMTS19	0.00208216	-0.0533803	0.244	0.175	1	1.39429	NO	ADAMTS19
EFR3A	0.00209273	0.0110969	0.429	0.334	1	1.28443	NO	EFR3A
ANKDD1A	0.00210082	-0.044929	0.355	0.263	1	1.34981	NO	ANKDD1A
PARD3B	0.00211053	-0.00353993	0.248	0.184	1	1.34783	NO	PARD3B
VPS13A	0.0021214	0.0322099	0.734	0.597	1	1.22948	NO	VPS13A
PABPC1	0.00215008	0.00157745	0.389	0.299	1	1.301	NO	PABPC1
MYCBP2	0.00218252	-0.132325	0.947	0.883	1	1.07248	NO	MYCBP2
MDN1	0.00221234	0.0497393	0.386	0.302	1	1.27815	NO	MDN1
SCMH1	0.00224872	0.0167705	0.694	0.55	1	1.26182	NO	SCMH1
UBN2	0.00225582	0.0267195	0.597	0.469	1	1.27292	NO	UBN2
APC2	0.00227841	0.00303287	0.417	0.323	1	1.29102	NO	APC2
C6H2orf42	0.00230452	-0.00434741	0.369	0.282	1	1.30851	NO	C6H2orf42
ARFGEF2	0.00231973	0.0581208	0.476	0.376	1	1.26596	NO	ARFGEF2
CCDC30	0.00240105	-0.0231165	0.466	0.355	1	1.31268	NO	CCDC30
GTF3C1	0.0024355	-0.0413178	0.506	0.382	1	1.32461	NO	GTF3C1
C14H1orf21	0.00245049	-0.291844	0.499	0.485	1	1.02887	NO	C14H1orf21
STOX2	0.00249032	0.00596866	0.623	0.489	1	1.27403	NO	STOX2
JARID2	0.0024964	0.0241094	0.82	0.66	1	1.24242	NO	JARID2
FUS	0.00254423	0.0162257	0.599	0.46	1	1.30217	NO	FUS
SENP5	0.0025588	0.000872373	0.411	0.314	1	1.30892	NO	SENP5
OPRM1	0.00260169	-0.0999471	0.208	0.146	1	1.42466	NO	OPRM1
CADM3	0.00263326	0.0109557	0.63	0.504	1	1.25	NO	CADM3
ZNF239	0.00267484	0.00566977	0.482	0.374	1	1.28877	NO	ZNF239
IQCK	0.00267511	-0.0214428	0.448	0.346	1	1.2948	NO	IQCK
CHD9	0.00267919	0.0448237	0.725	0.596	1	1.21644	NO	CHD9
SETDB2	0.00272821	-0.0234045	0.37	0.279	1	1.32616	NO	SETDB2
PKP4	0.00278541	0.0453674	0.87	0.734	1	1.18529	NO	PKP4
ME1	0.0028215	0.00961651	0.529	0.42	1	1.25952	NO	ME1
AMBRA1	0.00282809	0.0445551	0.655	0.521	1	1.2572	NO	AMBRA1
NEO1	0.0028381	-0.275977	0.647	0.606	1	1.06766	NO	NEO1
PCMTD1	0.00284697	-0.0113627	0.501	0.388	1	1.29124	NO	PCMTD1
EXOC2	0.00287025	-0.170916	0.832	0.785	1	1.05987	NO	EXOC2
RNF115	0.00288032	0.0172092	0.565	0.452	1	1.25	NO	RNF115
SPAG9	0.00290678	0.0310047	0.571	0.455	1	1.25495	NO	SPAG9
UBE2W	0.00291005	-0.049969	0.477	0.36	1	1.325	NO	UBE2W
PSMD14	0.00291089	0.0539207	0.505	0.408	1	1.23775	NO	PSMD14
PJA2	0.00306475	0.0593365	0.688	0.543	1	1.26703	NO	PJA2
BICC1	0.00310099	-0.106854	0.34	0.249	1	1.36546	NO	BICC1
ATF7	0.00310619	0.0186073	0.369	0.286	1	1.29021	NO	ATF7
EPHA7	0.00314399	0.0623294	0.764	0.624	1	1.22436	NO	EPHA7
SLC4A10	0.00325644	0.0628222	0.882	0.775	1	1.13806	NO	SLC4A10
LOC118501466	0.0034784	-0.425679	0.359	0.368	1	0.975543	NO	LOC118501466
WASL	0.00350046	0.058925	0.72	0.572	1	1.25874	NO	WASL
CENPC	0.00356793	-0.0297279	0.394	0.304	1	1.29605	NO	CENPC
SPECC1L	0.00359938	0.00413693	0.475	0.362	1	1.31215	NO	SPECC1L
LATS2	0.00361166	-0.00860463	0.427	0.328	1	1.30183	NO	LATS2
GIT2	0.00362108	-0.0129967	0.418	0.316	1	1.32278	NO	GIT2
IARS1	0.00371892	0.0114497	0.655	0.522	1	1.25479	NO	IARS1
RASGEF1C	0.00376295	-0.00952523	0.331	0.253	1	1.3083	NO	RASGEF1C
SLC6A6	0.00390215	0.011875	0.338	0.26	1	1.3	NO	SLC6A6
LOC114493155	0.00395024	-0.281921	0.245	0.278	1	0.881295	NO	LOC114493155
TASP1	0.00402602	0.0563991	0.726	0.6	1	1.21	NO	TASP1
TXNDC16	0.00403877	-0.0663763	0.335	0.251	1	1.33466	NO	TXNDC16
BTBD11	0.00405845	0.312001	0.595	0.481	1	1.23701	NO	BTBD11
WLS	0.00406481	-0.196126	0.454	0.332	1	1.36747	NO	WLS
ARHGAP24	0.00415017	-0.146856	0.256	0.187	1	1.36898	NO	ARHGAP24
TASOR	0.00422054	0.00695038	0.566	0.452	1	1.25221	NO	TASOR
HMG20A	0.00424486	-0.00153049	0.436	0.338	1	1.28994	NO	HMG20A
NCOR1	0.00431968	-0.196825	0.786	0.707	1	1.11174	NO	NCOR1
ZNF148	0.00434819	0.0740717	0.821	0.692	1	1.18642	NO	ZNF148
MAP1LC3A	0.00454876	-0.227795	0.745	0.7	1	1.06429	NO	MAP1LC3A
SNTB2	0.00459837	-0.0445733	0.358	0.272	1	1.31618	NO	SNTB2
ANKRD44	0.00469789	-0.2812	0.531	0.507	1	1.04734	NO	ANKRD44
PDGFD	0.00470331	-0.699309	0.234	0.255	1	0.917647	NO	PDGFD
SND1	0.00487303	-0.0164666	0.603	0.478	1	1.26151	NO	SND1
GPCPD1	0.00492987	0.0172171	0.647	0.524	1	1.23473	NO	GPCPD1
NLK	0.00494224	0.0770525	0.774	0.632	1	1.22468	NO	NLK
ADAM10	0.00498835	-0.264043	0.554	0.522	1	1.0613	NO	ADAM10
CAMK1D	0.00499432	0.0201937	0.834	0.724	1	1.15193	NO	CAMK1D
DDX24	0.00514084	0.0465072	0.565	0.466	1	1.21245	NO	DDX24
RDX	0.00519311	-0.0267996	0.619	0.476	1	1.30042	NO	RDX
LOC114507880	0.00529476	0.0147343	0.66	0.518	1	1.27413	NO	LOC114507880
ITSN2	0.00541813	-0.0196513	0.428	0.329	1	1.30091	NO	ITSN2
DLGAP4	0.00544078	-0.242757	0.534	0.51	1	1.04706	NO	DLGAP4
CCSER2	0.00546803	0.0543337	0.87	0.733	1	1.1869	NO	CCSER2
SYT1	0.00550312	-0.00387649	1	0.945	1	1.0582	NO	SYT1
EPS15	0.00553397	-0.315764	0.343	0.357	1	0.960784	NO	EPS15
MED13	0.00555981	0.0277825	0.523	0.409	1	1.27873	NO	MED13
IFT81	0.00559139	0.0263253	0.695	0.567	1	1.22575	NO	IFT81
USP11	0.00575787	-0.288261	0.49	0.47	1	1.04255	NO	USP11
LOC114488252	0.00578202	-0.0413918	0.417	0.323	1	1.29102	NO	LOC114488252
SYT16	0.00579799	-0.333994	0.583	0.514	1	1.13424	NO	SYT16
MAST2	0.00583392	0.0320241	0.647	0.525	1	1.23238	NO	MAST2
DDHD1	0.00589461	-0.0709673	0.458	0.347	1	1.31988	NO	DDHD1
ATP2B4	0.00600678	-0.0607779	0.308	0.231	1	1.33333	NO	ATP2B4
FAM169A	0.00605677	-0.0213838	0.451	0.348	1	1.29598	NO	FAM169A
PPP2R3A	0.00621544	-0.026532	0.577	0.456	1	1.26535	NO	PPP2R3A
MAGI1	0.00621707	-0.0618482	0.905	0.846	1	1.06974	NO	MAGI1
KANSL1	0.0063077	0.047356	0.791	0.686	1	1.15306	NO	KANSL1
NEXMIF	0.00631009	-0.205937	0.803	0.738	1	1.08808	NO	NEXMIF
MYO9A	0.00640789	-0.170143	0.858	0.776	1	1.10567	NO	MYO9A
RPRD1A	0.00641657	0.0133536	0.523	0.409	1	1.27873	NO	RPRD1A
RNF111	0.00645176	0.00219149	0.5	0.393	1	1.27226	NO	RNF111
MAPT	0.00652544	-0.0201025	0.523	0.404	1	1.29455	NO	MAPT
MAPKAP1	0.00653808	-0.0175311	0.636	0.503	1	1.26441	NO	MAPKAP1
ABL2	0.00656049	0.0273515	0.516	0.419	1	1.2315	NO	ABL2
LOC114492884	0.00659324	-0.0119067	0.202	0.151	1	1.33775	NO	LOC114492884
LOC114508064	0.00662458	-0.010885	0.621	0.484	1	1.28306	NO	LOC114508064
CCDC88A	0.00669978	0.0640021	0.793	0.679	1	1.16789	NO	CCDC88A
PEX5L	0.00692902	-0.0612347	0.769	0.609	1	1.26273	NO	PEX5L
CSNK1G3	0.00710954	-0.0188214	0.409	0.317	1	1.29022	NO	CSNK1G3
MAN1C1	0.00712809	-0.0662914	0.292	0.223	1	1.30942	NO	MAN1C1
LOC118499191	0.00726143	-0.309207	0.478	0.459	1	1.04139	NO	LOC118499191
ARID5B	0.00737681	-0.0591369	0.677	0.525	1	1.28952	NO	ARID5B
SLC36A4	0.00739081	-0.279224	0.302	0.32	1	0.94375	NO	SLC36A4
MAPK1	0.0074821	-0.264204	0.389	0.39	1	0.997436	NO	MAPK1
TUBGCP3	0.00759492	-0.0230485	0.395	0.307	1	1.28664	NO	TUBGCP3
RELCH	0.00766326	-0.0370933	0.446	0.342	1	1.30409	NO	RELCH
FRMD4B	0.00777524	-0.0976829	0.345	0.261	1	1.32184	NO	FRMD4B
EPC1	0.0078351	-0.175279	0.769	0.707	1	1.08769	NO	EPC1
MRPS28	0.00784067	-0.0542737	0.492	0.371	1	1.32615	NO	MRPS28
RAPGEF6	0.00789745	0.0365317	0.653	0.542	1	1.2048	NO	RAPGEF6
DDX46	0.00790207	0.0147149	0.684	0.573	1	1.19372	NO	DDX46
NEMF	0.0080559	-0.068629	0.458	0.357	1	1.28291	NO	NEMF
CSMD2	0.00807297	-0.185767	0.837	0.673	1	1.24368	NO	CSMD2
CHRM2	0.00809425	-0.521235	0.54	0.507	1	1.06509	NO	CHRM2
ADD2	0.00837941	-0.0215018	0.442	0.343	1	1.28863	NO	ADD2
ZMIZ1	0.00838799	-0.276296	0.275	0.3	1	0.916667	NO	ZMIZ1
SLC7A14	0.00853873	-0.0549546	0.488	0.368	1	1.32609	NO	SLC7A14
SEZ6	0.00859216	0.075634	0.159	0.119	1	1.33613	NO	SEZ6
KIF13A	0.00869902	-0.300117	0.571	0.527	1	1.08349	NO	KIF13A
YTHDC2	0.00887354	-0.0415669	0.499	0.382	1	1.30628	NO	YTHDC2
DGCR2	0.00920404	-0.0204297	0.425	0.34	1	1.25	NO	DGCR2
FNIP1	0.0092061	0.0302825	0.657	0.534	1	1.23034	NO	FNIP1
GCC2	0.00923138	0.0160289	0.785	0.651	1	1.20584	NO	GCC2
HSD17B12	0.00935734	0.0383148	0.513	0.409	1	1.25428	NO	HSD17B12
DIP2B	0.00943944	-0.166374	0.75	0.691	1	1.08538	NO	DIP2B
SHLD2	0.00950598	0.0368874	0.788	0.649	1	1.21418	NO	SHLD2
CCNC	0.0095671	-0.013298	0.363	0.285	1	1.27368	NO	CCNC
LOC118497439	0.00964554	-0.0171825	0.334	0.261	1	1.27969	NO	LOC118497439
LOC114510426	0.00967819	0.0254793	0.756	0.614	1	1.23127	NO	LOC114510426
TSHZ2	0.00988015	-0.737507	0.458	0.43	1	1.06512	NO	TSHZ2
SRRM2	0.00989838	0.0462126	0.843	0.713	1	1.18233	NO	SRRM2
GPBP1L1	0.00990222	-0.0364878	0.405	0.313	1	1.29393	NO	GPBP1L1
CSMD3	0.00990241	-0.00843923	0.978	0.923	1	1.05959	NO	CSMD3
PTPRO	0.00995138	-0.377404	0.401	0.398	1	1.00754	NO	PTPRO
STARD3NL	0.0100474	-0.0468624	0.55	0.425	1	1.29412	NO	STARD3NL
ERBIN	0.0101311	-0.297149	0.367	0.364	1	1.00824	NO	ERBIN
PPIG	0.0103684	-0.0251549	0.585	0.459	1	1.27451	NO	PPIG
DGKH	0.0104266	0.0372405	0.617	0.498	1	1.23896	NO	DGKH
CUL3	0.010631	-0.043064	0.452	0.348	1	1.29885	NO	CUL3
MID1	0.0106516	-0.0638793	0.392	0.304	1	1.28947	NO	MID1
MAML2	0.0108947	-0.435381	0.213	0.237	1	0.898734	NO	MAML2
EFNA5	0.0109747	-0.328787	0.791	0.683	1	1.15813	NO	EFNA5
RALBP1	0.0110382	-0.0164404	0.451	0.349	1	1.29226	NO	RALBP1
PSPC1	0.0111162	0.0313573	0.775	0.644	1	1.20342	NO	PSPC1
UNC80	0.0111673	0.00143153	0.751	0.618	1	1.21521	NO	UNC80
STIM1	0.0111711	-0.0192736	0.466	0.371	1	1.25606	NO	STIM1
KHDRBS3	0.0113183	0.00505364	0.221	0.17	1	1.3	NO	KHDRBS3
TRAPPC8	0.0114127	-0.0116957	0.566	0.439	1	1.28929	NO	TRAPPC8
RSBN1L	0.0114475	-0.245474	0.428	0.417	1	1.02638	NO	RSBN1L
NCKAP1	0.0117105	0.0181003	0.784	0.622	1	1.26045	NO	NCKAP1
ATRX	0.0121944	-0.233404	0.63	0.568	1	1.10915	NO	ATRX
NEGR1	0.0122262	-0.141104	0.965	0.947	1	1.01901	NO	NEGR1
BTRC	0.0122554	-0.0324107	0.667	0.521	1	1.28023	NO	BTRC
RAB6A	0.0122867	-0.0610612	0.423	0.325	1	1.30154	NO	RAB6A
NCOA1	0.0123331	-0.213439	0.734	0.667	1	1.10045	NO	NCOA1
GATAD2B	0.0124359	0.0257269	0.614	0.496	1	1.2379	NO	GATAD2B
NF1	0.0124705	-0.201762	0.698	0.646	1	1.0805	NO	NF1
PDS5B	0.012505	-0.280897	0.505	0.476	1	1.06092	NO	PDS5B
PIGL	0.0125422	-0.0263838	0.453	0.354	1	1.27966	NO	PIGL
ACAP2	0.0126421	-0.116876	0.852	0.77	1	1.10649	NO	ACAP2
OGA	0.0129595	0.0182727	0.575	0.457	1	1.25821	NO	OGA
PCDH10	0.0134385	-0.0569143	0.514	0.407	1	1.2629	NO	PCDH10
AKAP6	0.0135452	0.0407577	0.965	0.907	1	1.06395	NO	AKAP6
COPA	0.0136075	-0.0232416	0.487	0.383	1	1.27154	NO	COPA
PRKG2	0.013894	-0.255718	0.137	0.166	1	0.825301	NO	PRKG2
DNAJC1	0.0139509	0.0334347	0.746	0.629	1	1.18601	NO	DNAJC1
TBC1D19	0.0140358	-0.0498439	0.488	0.377	1	1.29443	NO	TBC1D19
EPC2	0.0141415	0.0408193	0.702	0.594	1	1.18182	NO	EPC2
OSBP2	0.0144021	-0.0913229	0.387	0.299	1	1.29431	NO	OSBP2
BACH2	0.0145376	-0.373396	0.507	0.465	1	1.09032	NO	BACH2
DPYSL5	0.0145456	-0.289419	0.227	0.247	1	0.919028	NO	DPYSL5
FAM120A	0.0145923	-0.018002	0.629	0.506	1	1.24308	NO	FAM120A
MTA3	0.0146096	-0.270443	0.389	0.393	1	0.989822	NO	MTA3
SPIN1	0.0147377	-0.0386527	0.469	0.368	1	1.27446	NO	SPIN1
MIA2	0.0150271	-0.0314334	0.469	0.372	1	1.26075	NO	MIA2
LOC118499181	0.0150431	-0.0164452	0.468	0.373	1	1.25469	NO	LOC118499181
PRPF40A	0.0154161	0.00053878	0.477	0.383	1	1.24543	NO	PRPF40A
KIAA2026	0.0155434	0.0369539	0.624	0.517	1	1.20696	NO	KIAA2026
ORC4	0.0157728	-0.020129	0.575	0.454	1	1.26652	NO	ORC4
TEAD1	0.0160211	-0.33821	0.406	0.39	1	1.04103	NO	TEAD1
MIB1	0.0163045	-0.0355062	0.661	0.522	1	1.26628	NO	MIB1
CNOT4	0.0164284	-0.0193422	0.576	0.467	1	1.2334	NO	CNOT4
SETD2	0.0164781	-0.0121471	0.602	0.478	1	1.25941	NO	SETD2
LOC118500240	0.0165173	-0.0646019	0.383	0.302	1	1.26821	NO	LOC118500240
CELF1	0.0169149	-0.00560729	0.541	0.423	1	1.27896	NO	CELF1
VPS54	0.0171435	-0.0423623	0.506	0.396	1	1.27778	NO	VPS54
R3HDM1	0.0175074	-0.130713	0.877	0.808	1	1.0854	NO	R3HDM1
GLCCI1	0.0176448	-0.0447059	0.434	0.342	1	1.26901	NO	GLCCI1
ACVR1	0.0177338	-0.0817945	0.4	0.314	1	1.27389	NO	ACVR1
SMAP1	0.0180579	0.00707802	0.724	0.592	1	1.22297	NO	SMAP1
SYBU	0.0181146	-0.00689732	0.507	0.411	1	1.23358	NO	SYBU
DOK6	0.0182339	-0.247369	0.512	0.478	1	1.07113	NO	DOK6
PLCXD3	0.0183212	-0.104925	0.423	0.331	1	1.27795	NO	PLCXD3
MFSD14B	0.0185376	-0.258782	0.643	0.569	1	1.13005	NO	MFSD14B
CACUL1	0.0186842	-0.0886237	0.431	0.333	1	1.29429	NO	CACUL1
BCAS3	0.0187218	-0.151864	0.829	0.762	1	1.08793	NO	BCAS3
WDR33	0.0188548	-0.0122321	0.651	0.521	1	1.24952	NO	WDR33
GARNL3	0.0191717	-0.00366948	0.601	0.487	1	1.23409	NO	GARNL3
DDX17	0.019355	-0.211932	0.642	0.578	1	1.11073	NO	DDX17
UHRF1BP1L	0.0194708	-0.00144946	0.397	0.317	1	1.25237	NO	UHRF1BP1L
MBD5	0.0201101	-0.0416277	0.471	0.371	1	1.26954	NO	MBD5
ZFR	0.020561	-0.024182	0.507	0.406	1	1.24877	NO	ZFR
ATG7	0.0211987	-0.0490452	0.654	0.512	1	1.27734	NO	ATG7
CUL5	0.0214141	-0.0259492	0.593	0.468	1	1.26709	NO	CUL5
ARHGAP17	0.0214701	-0.00398561	0.419	0.342	1	1.22515	NO	ARHGAP17
PPM1L	0.0215569	-0.32446	0.713	0.606	1	1.17657	NO	PPM1L
AIG1	0.0215767	-0.0206207	0.632	0.516	1	1.22481	NO	AIG1
SMG6	0.0221842	0.00492281	0.612	0.51	1	1.2	NO	SMG6
EOGT	0.0227591	-0.0325554	0.444	0.355	1	1.2507	NO	EOGT
WAC	0.0228092	-0.242066	0.635	0.578	1	1.09862	NO	WAC
MINDY2	0.022939	-0.0100613	0.641	0.524	1	1.22328	NO	MINDY2
ARHGAP44	0.0232358	-0.127098	0.829	0.758	1	1.09367	NO	ARHGAP44
PHF21A	0.0235869	-0.222018	0.65	0.592	1	1.09797	NO	PHF21A
STXBP5	0.0238262	-0.126541	0.579	0.45	1	1.28667	NO	STXBP5
KCTD6	0.0239115	-0.245528	0.221	0.238	1	0.928571	NO	KCTD6
NCK1	0.0240556	-0.0430924	0.433	0.348	1	1.24425	NO	NCK1
GNG2	0.0244775	-0.317433	0.363	0.362	1	1.00276	NO	GNG2
RNF17	0.0247272	0.259563	0.166	0.136	1	1.22059	NO	RNF17
MAT2A	0.0247935	-0.0219302	0.631	0.508	1	1.24213	NO	MAT2A
RFX3	0.0248455	-0.285586	0.648	0.588	1	1.10204	NO	RFX3
SRSF5	0.0250519	-0.129172	0.861	0.769	1	1.11964	NO	SRSF5
LOC118496636	0.0256614	-0.0784248	0.374	0.294	1	1.27211	NO	LOC118496636
CEP350	0.0256717	-0.206375	0.702	0.627	1	1.11962	NO	CEP350
PPP2R2B	0.0259096	-0.156462	0.927	0.894	1	1.03691	NO	PPP2R2B
PDE3B	0.026038	-0.307015	0.266	0.281	1	0.946619	NO	PDE3B
WAPL	0.0261336	0.000978698	0.575	0.475	1	1.21053	NO	WAPL
YPEL2	0.0264908	0.00761558	0.358	0.288	1	1.24306	NO	YPEL2
SOX6	0.0268143	-0.467643	0.803	0.708	1	1.13418	NO	SOX6
BMPR2	0.0271527	0.013847	0.773	0.663	1	1.16591	NO	BMPR2
ARHGEF11	0.0271699	-0.00590345	0.841	0.721	1	1.16644	NO	ARHGEF11
TOGARAM1	0.0277853	-0.0344228	0.504	0.404	1	1.24752	NO	TOGARAM1
TTC17	0.027955	-0.0173016	0.54	0.436	1	1.23853	NO	TTC17
SHISA6	0.0281391	-0.302102	0.554	0.416	1	1.33173	NO	SHISA6
VPS13C	0.0284993	-0.181592	0.81	0.739	1	1.09608	NO	VPS13C
KLHL3	0.0289329	-0.0213474	0.552	0.445	1	1.24045	NO	KLHL3
ATP6V0A1	0.0290771	0.0402056	0.716	0.604	1	1.18543	NO	ATP6V0A1
LOC118501812	0.0291533	-0.0580432	0.41	0.327	1	1.25382	NO	LOC118501812
THOC2	0.0297988	-0.0319631	0.486	0.389	1	1.24936	NO	THOC2
USP9X	0.0302868	-0.0382002	0.498	0.4	1	1.245	NO	USP9X
SAP130	0.0305061	-0.027674	0.519	0.423	1	1.22695	NO	SAP130
RNF149	0.0307549	-0.226296	0.297	0.31	1	0.958065	NO	RNF149
BICRAL	0.0308496	-0.025471	0.506	0.407	1	1.24324	NO	BICRAL
KHDRBS2	0.0308928	-0.311514	0.942	0.836	1	1.12679	NO	KHDRBS2
TRIO	0.0309415	-0.136406	0.829	0.757	1	1.09511	NO	TRIO
STMN2	0.0310047	0.0113278	0.8	0.677	1	1.18168	NO	STMN2
MARCHF8	0.0314443	-0.0364118	0.629	0.502	1	1.25299	NO	MARCHF8
SIPA1L2	0.0319404	-0.385548	0.288	0.297	1	0.969697	NO	SIPA1L2
LUC7L	0.0319958	-0.0235968	0.605	0.482	1	1.25519	NO	LUC7L
BABAM2	0.0325845	-0.0599096	0.602	0.476	1	1.26471	NO	BABAM2
ANO3	0.033213	-0.260474	0.107	0.13	1	0.823077	NO	ANO3
SCAF8	0.03358	-0.0633135	0.506	0.404	1	1.25248	NO	SCAF8
SH3KBP1	0.0336333	0.0157072	0.464	0.385	1	1.20519	NO	SH3KBP1
GPR176	0.0337191	-0.0265865	0.305	0.249	1	1.2249	NO	GPR176
EIF4G3	0.0338127	0.0212602	0.965	0.9	1	1.07222	NO	EIF4G3
MAP4K5	0.0341157	-0.0630908	0.524	0.415	1	1.26265	NO	MAP4K5
LOC114506943	0.0341676	-0.0322912	0.589	0.476	1	1.23739	NO	LOC114506943
HDAC8	0.0341677	-0.0448107	0.712	0.575	1	1.23826	NO	HDAC8
HACE1	0.0345293	-0.0445257	0.442	0.354	1	1.24859	NO	HACE1
TRA2A	0.0345724	0.0245331	0.856	0.721	1	1.18724	NO	TRA2A
ASXL1	0.034626	-0.0590643	0.424	0.335	1	1.26567	NO	ASXL1
RICTOR	0.0353112	-0.0586513	0.438	0.349	1	1.25501	NO	RICTOR
PAFAH1B1	0.0357958	-0.00451325	0.706	0.557	1	1.2675	NO	PAFAH1B1
RAB3GAP1	0.0369069	-0.0205446	0.621	0.502	1	1.23705	NO	RAB3GAP1
PTPN4	0.0369466	0.0396525	0.929	0.847	1	1.09681	NO	PTPN4
LOC114496094	0.0369815	-0.0382601	0.46	0.369	1	1.24661	NO	LOC114496094
KDM5A	0.0373041	-0.0307821	0.433	0.35	1	1.23714	NO	KDM5A
RBFOX2	0.0373819	0.0561708	0.958	0.867	1	1.10496	NO	RBFOX2
ATP8A1	0.0375219	-0.249484	0.651	0.581	1	1.12048	NO	ATP8A1
NAV2	0.0382489	-0.0492657	0.88	0.759	1	1.15942	NO	NAV2
AFF3	0.0382871	-0.119019	0.952	0.91	1	1.04615	NO	AFF3
SON	0.0383234	-0.216188	0.673	0.6	1	1.12167	NO	SON
LOC118497975	0.0384529	-0.287893	0.578	0.525	1	1.10095	NO	LOC118497975
KCTD16	0.0388065	0.096683	0.821	0.691	1	1.18813	NO	KCTD16
RASSF8	0.0398349	-0.212878	0.367	0.275	1	1.33455	NO	RASSF8
NUDT3	0.0406195	-0.00195913	0.649	0.541	1	1.19963	NO	NUDT3
RASA1	0.0410751	-0.187523	0.799	0.725	1	1.10207	NO	RASA1
PAPOLA	0.0411149	-0.0487088	0.608	0.474	1	1.2827	NO	PAPOLA
LOC114501907	0.0413939	0.0195501	0.831	0.703	1	1.18208	NO	LOC114501907
LOC118500410	0.0415578	-0.164363	0.778	0.718	1	1.08357	NO	LOC118500410
IL1RAPL1	0.0418452	-0.330013	0.996	0.852	1	1.16901	NO	IL1RAPL1
DNAJC6	0.0419227	0.0430203	0.837	0.714	1	1.17227	NO	DNAJC6
BLVRA	0.0420693	0.029345	0.925	0.832	1	1.11178	NO	BLVRA
NELL2	0.0425782	0.286623	0.425	0.382	1	1.11257	NO	NELL2
RANBP17	0.0428143	-0.352098	0.606	0.545	1	1.11193	NO	RANBP17
LARP1B	0.0435895	-0.0533159	0.482	0.385	1	1.25195	NO	LARP1B
NUMB	0.0451072	-0.260101	0.423	0.403	1	1.04963	NO	NUMB
TCERG1	0.0454301	-0.0674263	0.418	0.333	1	1.25526	NO	TCERG1
HEATR5B	0.0454679	-0.0484183	0.362	0.292	1	1.23973	NO	HEATR5B
LOC114491709	0.0464786	-0.142449	0.876	0.795	1	1.10189	NO	LOC114491709
REV3L	0.0466108	-0.222706	0.665	0.613	1	1.08483	NO	REV3L
ZBTB38	0.046714	-0.00799654	0.611	0.492	1	1.24187	NO	ZBTB38
ZC3H6	0.0470439	-0.0610071	0.46	0.373	1	1.23324	NO	ZC3H6
KAT6A	0.04727	-0.0316098	0.513	0.413	1	1.24213	NO	KAT6A
PRICKLE2	0.0473549	-0.131882	0.858	0.807	1	1.0632	NO	PRICKLE2
RAB10	0.047653	-0.0581709	0.477	0.377	1	1.26525	NO	RAB10
HIVEP1	0.0478517	-0.284012	0.404	0.39	1	1.0359	NO	HIVEP1
LOC114488084	0.0480084	-0.203609	0.632	0.572	1	1.1049	NO	LOC114488084
MYO6	0.048014	-0.0262792	0.608	0.493	1	1.23327	NO	MYO6
CLOCK	0.0481194	-0.216227	0.555	0.512	1	1.08398	NO	CLOCK
CAMK2D	0.048138	-0.086061	0.392	0.312	1	1.25641	NO	CAMK2D
LRRC28	0.0487189	-0.0488458	0.391	0.318	1	1.22956	NO	LRRC28
LOC118500129	0.0489799	-0.0938386	0.341	0.271	1	1.2583	NO	LOC118500129
MAP3K2	0.0496065	-0.0104936	0.745	0.646	1	1.15325	NO	MAP3K2
DTD1	0.0496223	-0.0157402	0.703	0.601	1	1.16972	NO	DTD1
MORF4L2	0.0502619	-0.0344531	0.481	0.39	1	1.23333	NO	MORF4L2
CDH11	0.0504129	-0.324186	0.405	0.305	1	1.32787	NO	CDH11
DCAF5	0.0508053	-0.0192553	0.541	0.437	1	1.23799	NO	DCAF5
ANKRD11	0.0511871	-0.137746	0.844	0.775	1	1.08903	NO	ANKRD11
TBC1D5	0.0512085	-0.233722	0.619	0.555	1	1.11532	NO	TBC1D5
LOC118501660	0.0514848	-0.446337	0.222	0.233	1	0.95279	NO	LOC118501660
BPTF	0.0515172	-0.199433	0.69	0.609	1	1.133	NO	BPTF
PRRC2C	0.0517268	-0.00830408	0.82	0.679	1	1.20766	NO	PRRC2C
SERPINI1	0.0521825	-0.129922	0.242	0.271	1	0.892989	NO	SERPINI1
NCOA5	0.0524881	-0.0566726	0.309	0.248	1	1.24597	NO	NCOA5
KIT	0.052844	-0.325871	0.168	0.185	1	0.908108	NO	KIT
MIER1	0.0534282	-0.0204667	0.494	0.406	1	1.21675	NO	MIER1
SENP6	0.0536035	-0.000312437	0.748	0.624	1	1.19872	NO	SENP6
ARID2	0.0536601	-0.261597	0.511	0.475	1	1.07579	NO	ARID2
TAOK3	0.0537573	-0.0604071	0.579	0.466	1	1.24249	NO	TAOK3
TUSC3	0.0538071	-0.00988767	0.644	0.529	1	1.21739	NO	TUSC3
COP1	0.0547796	-0.0687525	0.308	0.248	1	1.24194	NO	COP1
GABBR2	0.0572012	-0.209773	0.732	0.652	1	1.1227	NO	GABBR2
ZNF704	0.0574194	-0.218008	0.525	0.489	1	1.07362	NO	ZNF704
ATP11B	0.0582777	-0.0833795	0.423	0.339	1	1.24779	NO	ATP11B
ACSL3	0.0588212	-0.218748	0.345	0.344	1	1.00291	NO	ACSL3
ERCC6	0.0590541	-0.103744	0.43	0.337	1	1.27596	NO	ERCC6
LOC114491621	0.0597542	-0.0380455	0.404	0.332	1	1.21687	NO	LOC114491621
LOC114492624	0.0602196	0.0034302	0.599	0.492	1	1.21748	NO	LOC114492624
KIF2A	0.0605203	-0.035953	0.547	0.441	1	1.24036	NO	KIF2A
LOC114506643	0.0613039	-0.0441093	0.29	0.234	1	1.23932	NO	LOC114506643
INSR	0.0621723	0.0282423	0.798	0.67	1	1.19104	NO	INSR
CDC42SE2	0.062358	0.000930736	0.483	0.404	1	1.19554	NO	CDC42SE2
GBE1	0.0626595	-0.0810583	0.469	0.377	1	1.24403	NO	GBE1
DAP3	0.0627151	-0.0592664	0.425	0.343	1	1.23907	NO	DAP3
SNRNP70	0.0629113	-0.0212412	0.767	0.631	1	1.21553	NO	SNRNP70
SCP2	0.0631237	-0.0509864	0.591	0.482	1	1.22614	NO	SCP2
TFDP2	0.0637876	-0.0778639	0.388	0.316	1	1.22785	NO	TFDP2
UBE4B	0.0638666	-0.0165911	0.469	0.388	1	1.20876	NO	UBE4B
NETO1	0.064437	-0.329374	0.381	0.362	1	1.05249	NO	NETO1
LOC118500657	0.0646452	-0.051947	0.206	0.165	1	1.24848	NO	LOC118500657
TLK2	0.0657	-0.0574953	0.441	0.358	1	1.23184	NO	TLK2
CEP83	0.0665271	-0.0679487	0.537	0.43	1	1.24884	NO	CEP83
PPM1B	0.0687658	-0.0548971	0.529	0.426	1	1.24178	NO	PPM1B
GBF1	0.071409	-0.0509092	0.562	0.466	1	1.20601	NO	GBF1
CACNA1A	0.0716868	-0.200082	0.806	0.699	1	1.15308	NO	CACNA1A
EP300	0.072357	-0.0687585	0.498	0.4	1	1.245	NO	EP300
FILIP1L	0.0731314	-0.203905	0.715	0.648	1	1.1034	NO	FILIP1L
USP25	0.0744104	-0.058843	0.577	0.464	1	1.24353	NO	USP25
EWSR1	0.075159	-0.0392053	0.593	0.493	1	1.20284	NO	EWSR1
WASHC2C	0.0752667	-0.00925455	0.636	0.538	1	1.18216	NO	WASHC2C
SMCHD1	0.0761258	-0.0284326	0.639	0.52	1	1.22885	NO	SMCHD1
TRIP12	0.0767812	-0.0102578	0.666	0.548	1	1.21533	NO	TRIP12
PPIP5K2	0.0786772	-0.0501095	0.415	0.345	1	1.2029	NO	PPIP5K2
SLC44A1	0.0791365	-0.0581277	0.673	0.541	1	1.24399	NO	SLC44A1
HNRNPDL	0.0791723	-0.0111263	0.441	0.367	1	1.20163	NO	HNRNPDL
FBXL20	0.0796115	-0.0661611	0.578	0.461	1	1.2538	NO	FBXL20
MARCHF6	0.080811	-0.0497942	0.448	0.364	1	1.23077	NO	MARCHF6
ICE1	0.0818446	-0.0867187	0.431	0.343	1	1.25656	NO	ICE1
MPHOSPH8	0.0832549	-0.0377339	0.637	0.521	1	1.22265	NO	MPHOSPH8
LOC114513891	0.085269	-0.00550173	0.84	0.728	1	1.15385	NO	LOC114513891
ZBTB16	0.0860078	-0.38203	0.362	0.349	1	1.03725	NO	ZBTB16
STAG1	0.0862594	-0.153675	0.826	0.753	1	1.09695	NO	STAG1
LOC114501732	0.0869938	-0.0297157	0.446	0.372	1	1.19892	NO	LOC114501732
BASP1	0.0885823	-0.0378025	0.463	0.378	1	1.22487	NO	BASP1
TUT4	0.088889	-0.221762	0.649	0.577	1	1.12478	NO	TUT4
DLGAP2	0.0891708	-0.108565	0.325	0.259	1	1.25483	NO	DLGAP2
MAP3K13	0.0900849	-0.0506843	0.659	0.534	1	1.23408	NO	MAP3K13
AP1S2	0.0902023	-0.0624433	0.178	0.145	1	1.22759	NO	AP1S2
NFAT5	0.0903337	-0.210334	0.654	0.571	1	1.14536	NO	NFAT5
LOC118496712	0.090776	-0.240281	0.202	0.215	1	0.939535	NO	LOC118496712
ZRANB2	0.0908652	-0.0233431	0.822	0.723	1	1.13693	NO	ZRANB2
USP32	0.0918019	-0.0392524	0.546	0.442	1	1.23529	NO	USP32
RIN2	0.0920096	-0.26519	0.181	0.198	1	0.914141	NO	RIN2
DIP2C	0.0927951	0.000122373	0.972	0.919	1	1.05767	NO	DIP2C
DCLK2	0.0929702	-0.0159817	0.737	0.605	1	1.21818	NO	DCLK2
DPYSL2	0.0929802	0.011883	0.788	0.67	1	1.17612	NO	DPYSL2
EPN2	0.0952391	-0.236969	0.49	0.457	1	1.07221	NO	EPN2
CNTN1	0.0955068	-0.103645	0.968	0.915	1	1.05792	NO	CNTN1
CXXC4	0.0966277	-0.105039	0.387	0.313	1	1.23642	NO	CXXC4
ATXN7L1	0.0971782	-0.0323279	0.728	0.59	1	1.2339	NO	ATXN7L1
SFPQ	0.0994922	-0.138272	0.73	0.64	1	1.14062	NO	SFPQ
KLHL13	0.10005	-0.0918972	0.337	0.277	1	1.21661	NO	KLHL13
KDM4C	0.10008	-0.00969685	0.762	0.642	1	1.18692	NO	KDM4C
PAK3	0.100137	-0.196678	0.722	0.649	1	1.11248	NO	PAK3
SNX25	0.10019	-0.277038	0.273	0.275	1	0.992727	NO	SNX25
ZNF207	0.102508	-0.0262317	0.553	0.461	1	1.19957	NO	ZNF207
PHYHIPL	0.103048	-0.214994	0.585	0.524	1	1.11641	NO	PHYHIPL
P4HA1	0.103099	-0.246818	0.304	0.302	1	1.00662	NO	P4HA1
ADD3	0.103597	-0.0855982	0.489	0.393	1	1.24427	NO	ADD3
RCAN2	0.103779	0.0226707	0.857	0.723	1	1.18534	NO	RCAN2
LHFPL6	0.104109	-0.182627	0.221	0.237	1	0.932489	NO	LHFPL6
DNAJB14	0.104411	-0.0666442	0.468	0.387	1	1.2093	NO	DNAJB14
PTPN9	0.106344	-0.0811428	0.404	0.331	1	1.22054	NO	PTPN9
PPP4R1	0.106899	-0.223771	0.511	0.468	1	1.09188	NO	PPP4R1
LOC114499315	0.108633	-0.096661	0.496	0.402	1	1.23383	NO	LOC114499315
LOC114496342	0.108703	-0.231731	0.393	0.376	1	1.04521	NO	LOC114496342
PTPN12	0.10995	-0.0355251	0.549	0.462	1	1.18831	NO	PTPN12
PTEN	0.111091	-0.174337	0.614	0.566	1	1.08481	NO	PTEN
ARFGEF3	0.111132	-0.00895284	0.677	0.572	1	1.18357	NO	ARFGEF3
TMEM135	0.113047	-0.0463789	0.642	0.519	1	1.23699	NO	TMEM135
HLTF	0.115488	-0.0412432	0.606	0.498	1	1.21687	NO	HLTF
FAM13B	0.115804	-0.0763242	0.608	0.49	1	1.24082	NO	FAM13B
KIF5C	0.117788	-0.0933245	0.881	0.811	1	1.08631	NO	KIF5C
NNAT	0.120488	-0.176216	0.189	0.154	1	1.22727	NO	NNAT
CEP112	0.122835	-0.0310451	0.796	0.687	1	1.15866	NO	CEP112
CDH7	0.12286	0.00430625	0.203	0.172	1	1.18023	NO	CDH7
HOOK3	0.123872	-0.0796095	0.535	0.439	1	1.21868	NO	HOOK3
DPF3	0.124774	-0.123617	0.197	0.217	1	0.907834	NO	DPF3
INPP4A	0.12593	-0.026105	0.689	0.573	1	1.20244	NO	INPP4A
LOC114502519	0.127681	-0.107773	0.452	0.368	1	1.22826	NO	LOC114502519
KLF7	0.128807	-0.148211	0.424	0.338	1	1.25444	NO	KLF7
POLA1	0.131421	-0.0716962	0.392	0.326	1	1.20245	NO	POLA1
CNOT6L	0.132233	-0.194004	0.487	0.456	1	1.06798	NO	CNOT6L
CCPG1	0.133205	-0.0313843	0.474	0.39	1	1.21538	NO	CCPG1
GABRG1	0.13463	-0.393171	0.2	0.202	1	0.990099	NO	GABRG1
RORA	0.135107	-0.305036	0.951	0.823	1	1.15553	NO	RORA
AGO3	0.135377	-0.0466094	0.534	0.436	1	1.22477	NO	AGO3
TSGA10	0.137178	-0.00239727	0.858	0.746	1	1.15013	NO	TSGA10
CHST11	0.137545	-0.120582	0.546	0.448	1	1.21875	NO	CHST11
AKT3	0.138394	-0.0459705	0.746	0.61	1	1.22295	NO	AKT3
PGBD5	0.139313	-0.251627	0.466	0.424	1	1.09906	NO	PGBD5
EPB41L1	0.139946	-0.0951225	0.538	0.429	1	1.25408	NO	EPB41L1
SMG1	0.140861	-0.0903553	0.542	0.435	1	1.24598	NO	SMG1
TET2	0.141551	-0.221935	0.529	0.485	1	1.09072	NO	TET2
PLEKHM3	0.143168	-0.0967524	0.411	0.339	1	1.21239	NO	PLEKHM3
GALNT14	0.143716	-0.589368	0.279	0.264	1	1.05682	NO	GALNT14
USP13	0.144192	-0.206621	0.292	0.29	1	1.0069	NO	USP13
KALRN	0.144732	-0.31018	0.915	0.758	1	1.20712	NO	KALRN
RBM25	0.144809	-0.0292459	0.675	0.562	1	1.20107	NO	RBM25
CSPP1	0.146146	-0.0283013	0.626	0.529	1	1.18336	NO	CSPP1
CHD6	0.147534	-0.0359559	0.691	0.585	1	1.1812	NO	CHD6
ROCK1	0.147793	-0.183665	0.566	0.519	1	1.09056	NO	ROCK1
MICU1	0.148944	-0.06428	0.379	0.317	1	1.19558	NO	MICU1
BCL9	0.149226	-0.252731	0.332	0.321	1	1.03427	NO	BCL9
LOC114494221	0.151298	-0.142864	0.734	0.672	1	1.09226	NO	LOC114494221
UBR1	0.151587	-0.0338466	0.656	0.529	1	1.24008	NO	UBR1
DENND6A	0.153662	-0.0465552	0.489	0.406	1	1.20443	NO	DENND6A
RALGAPA1	0.155678	-0.023907	0.798	0.674	1	1.18398	NO	RALGAPA1
USP24	0.156719	-0.151257	0.656	0.587	1	1.11755	NO	USP24
ASTN1	0.15779	-0.0906864	0.817	0.681	1	1.19971	NO	ASTN1
MPDZ	0.157818	-0.263578	0.411	0.395	1	1.04051	NO	MPDZ
AMMECR1	0.158205	-0.126159	0.438	0.366	1	1.19672	NO	AMMECR1
UNC79	0.159045	-0.124926	0.839	0.75	1	1.11867	NO	UNC79
GSK3B	0.161277	-0.129709	0.799	0.716	1	1.11592	NO	GSK3B
MARCHF3	0.161959	-0.17101	0.111	0.126	1	0.880952	NO	MARCHF3
SCAMP1	0.163038	-0.0918851	0.472	0.395	1	1.19494	NO	SCAMP1
CDKL5	0.163337	-0.220001	0.559	0.499	1	1.12024	NO	CDKL5
SPTBN1	0.16406	-0.0137706	0.85	0.721	1	1.17892	NO	SPTBN1
DYRK1A	0.165507	-0.11415	0.733	0.67	1	1.09403	NO	DYRK1A
HAT1	0.16582	-0.138925	0.267	0.22	1	1.21364	NO	HAT1
UNC13C	0.167051	-0.46957	0.321	0.304	1	1.05592	NO	UNC13C
TLE6	0.167743	-0.167214	0.113	0.127	1	0.889764	NO	TLE6
PHF14	0.168313	-0.158077	0.805	0.708	1	1.13701	NO	PHF14
ENOX2	0.168422	0.0166257	0.727	0.626	1	1.16134	NO	ENOX2
RUFY2	0.168994	-0.0243647	0.766	0.649	1	1.18028	NO	RUFY2
PPM1E	0.171082	-0.0878815	0.602	0.482	1	1.24896	NO	PPM1E
LOC114511092	0.173525	-0.101995	0.518	0.418	1	1.23923	NO	LOC114511092
NPTN	0.175199	-0.0155243	0.794	0.663	1	1.19759	NO	NPTN
CHM	0.176072	-0.0899801	0.502	0.419	1	1.19809	NO	CHM
SF3B1	0.176441	-0.0785884	0.472	0.39	1	1.21026	NO	SF3B1
ZDHHC17	0.177315	-0.0766955	0.543	0.449	1	1.20935	NO	ZDHHC17
TRHDE	0.177342	-1.74816	0.207	0.205	1	1.00976	NO	TRHDE
CDK13	0.177441	-0.0311839	0.808	0.69	1	1.17101	NO	CDK13
SENP7	0.177844	-0.133849	0.704	0.64	1	1.1	NO	SENP7
USP12	0.1785	-0.246353	0.37	0.359	1	1.03064	NO	USP12
FYN	0.178723	-0.0720711	0.734	0.611	1	1.20131	NO	FYN
CDH6	0.180313	-0.138426	0.35	0.29	1	1.2069	NO	CDH6
KIF21A	0.180881	0.00650472	0.893	0.812	1	1.09975	NO	KIF21A
PDS5A	0.181205	-0.0596968	0.482	0.404	1	1.19307	NO	PDS5A
PNN	0.18307	-0.0421492	0.674	0.561	1	1.20143	NO	PNN
LOC118499049	0.183776	-0.240727	0.317	0.255	1	1.24314	NO	LOC118499049
LOC114495032	0.183851	-0.093833	0.575	0.467	1	1.23126	NO	LOC114495032
UBXN4	0.184423	-0.0770365	0.556	0.457	1	1.21663	NO	UBXN4
GLG1	0.184731	-0.0974633	0.607	0.506	1	1.1996	NO	GLG1
CTNNBL1	0.185105	-0.0634979	0.526	0.434	1	1.21198	NO	CTNNBL1
LRRC49	0.193156	-0.0711402	0.672	0.558	1	1.2043	NO	LRRC49
ANKRD28	0.193287	-0.0787972	0.726	0.582	1	1.24742	NO	ANKRD28
TRIQK	0.193293	-0.0731509	0.504	0.419	1	1.20286	NO	TRIQK
LOC114506660	0.195666	-0.0457091	0.526	0.447	1	1.17673	NO	LOC114506660
FAT3	0.195953	-0.249597	0.817	0.791	1	1.03287	NO	FAT3
PPP2R5E	0.196964	-0.0607473	0.619	0.517	1	1.19729	NO	PPP2R5E
BRAF	0.198328	-0.147445	0.712	0.636	1	1.1195	NO	BRAF
RABGAP1	0.199809	-0.0639795	0.611	0.515	1	1.18641	NO	RABGAP1
SAMD12	0.20067	-0.145345	0.877	0.784	1	1.11862	NO	SAMD12
TTLL7	0.201486	-0.165436	0.706	0.6	1	1.17667	NO	TTLL7
TNRC6B	0.202633	-0.180717	0.672	0.59	1	1.13898	NO	TNRC6B
JAK1	0.203062	-0.0620246	0.465	0.39	1	1.19231	NO	JAK1
LOC114492403	0.204154	-0.135254	0.48	0.396	1	1.21212	NO	LOC114492403
RBMS1	0.204225	-0.181498	0.65	0.51	1	1.27451	NO	RBMS1
SMARCA2	0.206009	-0.210112	0.606	0.541	1	1.12015	NO	SMARCA2
LOC114508400	0.207425	-0.22839	0.233	0.234	1	0.995726	NO	LOC114508400
VPS8	0.207437	-0.160692	0.639	0.575	1	1.1113	NO	VPS8
ABCC5	0.207702	-0.159165	0.751	0.669	1	1.12257	NO	ABCC5
KLHL32	0.210834	-0.0645643	0.404	0.342	1	1.18129	NO	KLHL32
ANKRD17	0.211546	0.0046575	0.875	0.783	1	1.1175	NO	ANKRD17
GALNT17	0.212285	-0.154203	0.827	0.684	1	1.20906	NO	GALNT17
CASK	0.21316	-0.127538	0.821	0.752	1	1.09176	NO	CASK
BAZ1B	0.21467	-0.0972423	0.393	0.326	1	1.20552	NO	BAZ1B
MPP6	0.214884	-0.0860101	0.501	0.423	1	1.1844	NO	MPP6
UBE2E3	0.215144	-0.210754	0.528	0.475	1	1.11158	NO	UBE2E3
LOC114510425	0.215486	-0.105551	0.528	0.433	1	1.2194	NO	LOC114510425
LOC118496716	0.215677	0.0274162	0.984	0.899	1	1.09455	NO	LOC118496716
FUT9	0.216646	-0.261297	0.451	0.414	1	1.08937	NO	FUT9
ICA1	0.217305	-0.0706131	0.608	0.51	1	1.19216	NO	ICA1
OLA1	0.218301	-0.208393	0.477	0.436	1	1.09404	NO	OLA1
C7H8orf34	0.219748	-0.254031	0.451	0.432	1	1.04398	NO	C7H8orf34
CUL2	0.219875	-0.0758108	0.556	0.457	1	1.21663	NO	CUL2
MATR3	0.221197	-0.00625836	0.762	0.641	1	1.18877	NO	MATR3
LRRC8D	0.223593	-0.0658887	0.56	0.468	1	1.19658	NO	LRRC8D
RASAL2	0.223922	-0.0321646	0.695	0.581	1	1.19621	NO	RASAL2
KLHDC10	0.225329	-0.128855	0.482	0.398	1	1.21106	NO	KLHDC10
NUP98	0.227377	-0.127447	0.41	0.333	1	1.23123	NO	NUP98
PTPN2	0.228932	-0.0521227	0.638	0.529	1	1.20605	NO	PTPN2
CDK19	0.232873	-0.0874882	0.26	0.221	1	1.17647	NO	CDK19
APC	0.23299	-0.0209242	0.867	0.742	1	1.16846	NO	APC
PLCL2	0.23378	-0.229829	0.602	0.534	1	1.12734	NO	PLCL2
LOC118500656	0.237931	-0.103783	0.284	0.242	1	1.17355	NO	LOC118500656
GABRG3	0.238531	-0.379349	0.528	0.47	1	1.1234	NO	GABRG3
[truncated: 347 more rows]
