# Supplementary material for: Comparative analysis of the cellular landscape in mammalian striatum
Source: Nat Commun. 2026 May 25;17:6793. doi: 10.1038/s41467-026-73305-8 (PMC13385833; doi:10.1038/s41467-026-73305-8)
Supplement: Supplementary file 8 — Supplementary Data 6 [file 41467_2026_73305_MOESM8_ESM.xlsx]

## Sheet: Table_S6_batPutamen_FOXP2_TSHZ2
	p_val	avg_log2FC	pct.1	pct.2	p_val_adj	pct_ratio	diffexpressed	delabel
FOXP2	1.05252e-221	4.7971	1	0.197	2.49446e-218	5.07614	UP	FOXP2
MEGF11	1.73724e-199	2.42354	0.877	0.122	4.11726e-196	7.18852	UP	MEGF11
MEIS2	8.75919e-166	2.43402	0.952	0.202	2.07593e-162	4.71287	UP	MEIS2
MDFIC	3.12456e-155	1.71854	0.612	0.06	7.4052e-152	10.2	UP	MDFIC
PID1	6.03885e-148	2.48988	0.907	0.235	1.43121e-144	3.85957	UP	PID1
PTPRK	8.40885e-146	2.65218	0.987	0.352	1.9929e-142	2.80398	UP	PTPRK
LOC118501824	3.17536e-145	1.61419	0.736	0.099	7.52559e-142	7.43434	UP	LOC118501824
CADPS2	5.37457e-131	1.81148	0.67	0.091	1.27377e-127	7.36264	UP	CADPS2
PDZRN4	3.1979e-124	2.44352	0.912	0.316	7.57902e-121	2.88608	UP	PDZRN4
NLGN1	4.05502e-119	1.74311	1	0.948	9.61039e-116	1.05485	UP	NLGN1
RERG	1.8638e-114	1.70258	0.67	0.121	4.41719e-111	5.53719	UP	RERG
RYR3	7.62873e-114	2.03235	1	0.663	1.80801e-110	1.5083	UP	RYR3
NKAIN2	4.93089e-113	2.06072	1	0.875	1.16862e-109	1.14286	UP	NKAIN2
PLCB1	1.31016e-108	1.79353	0.991	0.929	3.10509e-105	1.06674	UP	PLCB1
ZNF804A	1.56615e-108	2.13518	0.996	0.619	3.71178e-105	1.60905	UP	ZNF804A
MPPED2	7.60323e-104	1.9956	0.974	0.52	1.80196e-100	1.87308	UP	MPPED2
CDH13	7.87165e-97	1.71157	1	0.746	1.86558e-93	1.34048	UP	CDH13
TAFA1	6.82725e-94	1.79326	0.996	0.686	1.61806e-90	1.4519	UP	TAFA1
SULF1	3.78357e-93	1.42471	0.507	0.075	8.96706e-90	6.76	UP	SULF1
CTNNA2	1.3855e-92	1.14307	1	0.996	3.28363e-89	1.00402	UP	CTNNA2
OLFM3	9.21629e-91	1.73821	0.96	0.485	2.18426e-87	1.97938	UP	OLFM3
UNC5D	1.97878e-89	1.61243	0.824	0.262	4.68972e-86	3.14504	UP	UNC5D
DAB1	2.03435e-88	1.27022	1	0.926	4.8214e-85	1.07991	UP	DAB1
TSHZ2	9.12681e-87	1.6697	0.934	0.392	2.16305e-83	2.38265	UP	TSHZ2
ESRRG	1.22786e-86	1.78924	0.899	0.402	2.91003e-83	2.23632	UP	ESRRG
SEMA6D	1.41823e-83	1.59192	0.771	0.237	3.3612e-80	3.25316	UP	SEMA6D
HCRTR2	1.10048e-82	1.69885	0.78	0.259	2.60814e-79	3.01158	UP	HCRTR2
C7H8orf34	4.01238e-80	1.53211	0.912	0.393	9.50934e-77	2.32061	UP	C7H8orf34
PLCL1	2.58925e-77	1.50107	0.991	0.787	6.13653e-74	1.25921	UP	PLCL1
PCDH7	4.52306e-77	-2.11034	0.551	0.919	1.07197e-73	0.599565	DOWN	PCDH7
GRIK2	1.12899e-76	-1.87318	0.846	0.968	2.67571e-73	0.873967	DOWN	GRIK2
PTCHD4	2.06412e-74	1.35979	0.991	0.813	4.89196e-71	1.21894	UP	PTCHD4
TMTC1	4.25704e-73	1.49916	0.903	0.482	1.00892e-69	1.87344	UP	TMTC1
LRP1B	2.77859e-71	1.28841	0.996	0.884	6.58526e-68	1.1267	UP	LRP1B
RORA	9.44751e-71	-2.23046	0.467	0.901	2.23906e-67	0.518313	DOWN	RORA
ROBO1	1.37347e-70	0.992042	1	0.92	3.25511e-67	1.08696	UP	ROBO1
LOC118501329	6.12245e-70	1.14475	1	0.749	1.45102e-66	1.33511	UP	LOC118501329
HS3ST5	6.20561e-70	1.36176	0.934	0.493	1.47073e-66	1.89452	UP	HS3ST5
GRM7	2.56416e-68	1.33449	0.982	0.751	6.07706e-65	1.30759	UP	GRM7
STXBP6	3.40654e-68	1.40066	0.859	0.355	8.0735e-65	2.41972	UP	STXBP6
NRXN1	9.53241e-68	0.927607	1	0.943	2.25918e-64	1.06045	UP	NRXN1
GRIA2	1.43233e-67	1.05527	1	0.923	3.39463e-64	1.08342	UP	GRIA2
PTPRG	4.79463e-67	-1.79121	0.542	0.884	1.13633e-63	0.613122	DOWN	PTPRG
LOC118498083	2.44804e-66	1.24091	0.586	0.136	5.80186e-63	4.30882	UP	LOC118498083
GABRG1	8.27514e-66	1.29096	0.612	0.162	1.96121e-62	3.77778	UP	GABRG1
KCNC2	1.73087e-64	-1.65259	0.599	0.923	4.10217e-61	0.648971	DOWN	KCNC2
SLC44A5	6.40016e-64	1.27846	0.978	0.672	1.51684e-60	1.45536	UP	SLC44A5
HS3ST4	1.02916e-63	1.35499	0.771	0.252	2.4391e-60	3.05952	UP	HS3ST4
TMTC2	4.01343e-63	1.35863	0.912	0.469	9.51182e-60	1.94456	UP	TMTC2
AKAP13	5.72382e-60	1.272	0.511	0.121	1.35654e-56	4.22314	UP	AKAP13
LUZP2	7.6274e-60	-2.69371	0.256	0.769	1.80769e-56	0.3329	DOWN	LUZP2
NXPH1	9.00068e-60	1.10725	1	0.54	2.13316e-56	1.85185	UP	NXPH1
ARPP21	3.31324e-57	1.20261	0.846	0.398	7.85239e-54	2.12563	UP	ARPP21
FBN2	2.05593e-56	1.09573	0.471	0.101	4.87256e-53	4.66337	UP	FBN2
ADARB2	1.99263e-54	1.16729	0.903	0.397	4.72254e-51	2.27456	UP	ADARB2
FRMPD4	1.10543e-53	-1.75796	0.33	0.784	2.61986e-50	0.420918	DOWN	FRMPD4
LRFN5	6.35851e-53	-1.3964	0.63	0.916	1.50697e-49	0.687773	DOWN	LRFN5
ERBB4	7.68655e-52	-3.80163	0.423	0.78	1.82171e-48	0.542308	DOWN	ERBB4
NCALD	1.06964e-51	-2.00486	0.137	0.665	2.53505e-48	0.206015	DOWN	NCALD
TMCC3	6.21773e-51	1.14456	0.67	0.232	1.4736e-47	2.88793	UP	TMCC3
GRID2	8.81613e-50	-2.26939	0.617	0.841	2.08942e-46	0.73365	DOWN	GRID2
FAM155A	1.53367e-49	0.661534	1	0.996	3.63479e-46	1.00402	UP	FAM155A
ADAMTS16	2.38914e-49	1.00923	0.414	0.092	5.66226e-46	4.5	UP	ADAMTS16
THSD7B	3.42137e-49	1.12876	0.868	0.411	8.10865e-46	2.11192	UP	THSD7B
GRM3	1.17704e-48	1.16271	0.758	0.317	2.78958e-45	2.39117	UP	GRM3
FSTL5	1.43159e-48	1.10962	0.903	0.525	3.39286e-45	1.72	UP	FSTL5
CNTNAP4	1.84774e-48	-1.95669	0.093	0.619	4.37915e-45	0.150242	DOWN	CNTNAP4
ADAMTSL1	5.99452e-47	0.809011	0.419	0.094	1.4207e-43	4.45745	UP	ADAMTSL1
LOC118498817	9.19867e-46	0.883257	0.806	0.357	2.18008e-42	2.2577	UP	LOC118498817
SLIT2	1.72272e-45	1.23538	0.802	0.374	4.08285e-42	2.14439	UP	SLIT2
CLSTN2	2.95862e-45	0.909009	0.912	0.53	7.01192e-42	1.72075	UP	CLSTN2
MDGA2	1.44747e-44	-0.90479	0.943	0.989	3.43051e-41	0.953488	DOWN	MDGA2
DMD	7.03947e-44	0.893977	0.996	0.866	1.66835e-40	1.15012	UP	DMD
FARP1	8.0817e-43	-1.06377	0.7	0.889	1.91536e-39	0.787402	DOWN	FARP1
LRRC7	1.0559e-42	-1.24353	0.705	0.885	2.50249e-39	0.79661	DOWN	LRRC7
LOC118499366	1.90072e-42	0.835431	0.846	0.349	4.50471e-39	2.42407	UP	LOC118499366
CA10	5.14452e-42	-2.21592	0.093	0.571	1.21925e-38	0.162872	DOWN	CA10
NCAM2	9.87079e-42	0.85385	0.978	0.844	2.33938e-38	1.15877	UP	NCAM2
FGF13	2.08162e-41	1.05321	0.943	0.668	4.93344e-38	1.41168	UP	FGF13
NETO1	2.29444e-41	1.08065	0.714	0.335	5.43782e-38	2.13134	UP	NETO1
GREM2	7.83469e-41	1.08724	0.485	0.153	1.85682e-37	3.16993	UP	GREM2
SLC35F4	1.36513e-40	-1.93192	0.04	0.522	3.23536e-37	0.0766284	DOWN	SLC35F4
RASGEF1B	3.01741e-40	-1.786	0.37	0.736	7.15126e-37	0.502717	DOWN	RASGEF1B
GABRB1	2.14101e-39	0.91277	0.925	0.746	5.0742e-36	1.23995	UP	GABRB1
PBX3	9.18304e-39	0.99675	0.903	0.581	2.17638e-35	1.55422	UP	PBX3
CNTNAP5	9.74397e-39	0.615849	1	0.987	2.30932e-35	1.01317	UP	CNTNAP5
LRRC4C	2.96271e-38	0.840448	0.921	0.659	7.02163e-35	1.39757	UP	LRRC4C
NKAIN3	1.14725e-37	1.15551	0.749	0.38	2.71898e-34	1.97105	UP	NKAIN3
TOX	1.2043e-37	-2.14305	0.044	0.499	2.85419e-34	0.0881764	DOWN	TOX
MCC	2.08211e-37	-1.6267	0.119	0.562	4.9346e-34	0.211744	DOWN	MCC
LOC114492061	2.39651e-37	-1.59856	0.009	0.471	5.67974e-34	0.0191083	DOWN	LOC114492061
SHISA9	2.52798e-37	-2.03583	0.233	0.628	5.9913e-34	0.371019	DOWN	SHISA9
SLC24A3	4.59994e-37	-1.05473	0.815	0.948	1.09019e-33	0.859705	DOWN	SLC24A3
PCDH15	1.03826e-36	-1.29412	0.687	0.866	2.46068e-33	0.793303	DOWN	PCDH15
LOC114490441	1.70673e-36	0.974976	0.709	0.355	4.04495e-33	1.99718	UP	LOC114490441
DPP10	1.80955e-36	0.678004	0.991	0.902	4.28863e-33	1.09867	UP	DPP10
OXR1	2.47843e-36	0.665588	0.978	0.915	5.87389e-33	1.06885	UP	OXR1
PEX5L	5.51402e-36	0.889885	0.907	0.636	1.30682e-32	1.4261	UP	PEX5L
PROX1	1.98879e-35	0.907823	0.454	0.136	4.71343e-32	3.33824	UP	PROX1
GRIK3	3.81661e-35	0.851737	0.621	0.231	9.04537e-32	2.68831	UP	GRIK3
RIMS2	1.37407e-34	-0.736964	0.916	0.964	3.25654e-31	0.950207	DOWN	RIMS2
PCDH9	1.46139e-34	-1.63525	0.793	0.903	3.46349e-31	0.878184	DOWN	PCDH9
DNER	1.13027e-33	0.88914	0.894	0.713	2.67874e-30	1.25386	UP	DNER
LOC118497255	2.73535e-33	-1.28766	0.568	0.82	6.48278e-30	0.692683	DOWN	LOC118497255
SPOCK1	3.60821e-33	-1.95282	0.137	0.553	8.55147e-30	0.24774	DOWN	SPOCK1
SLC8A1	4.58334e-33	0.780405	0.952	0.735	1.08625e-29	1.29524	UP	SLC8A1
KALRN	8.66934e-33	0.721569	0.96	0.794	2.05463e-29	1.20907	UP	KALRN
PPFIA2	1.01763e-32	-0.793199	0.846	0.933	2.41178e-29	0.906752	DOWN	PPFIA2
SNX29	2.33327e-32	-1.21548	0.396	0.738	5.52984e-29	0.536585	DOWN	SNX29
TENM4	2.60268e-32	-1.00499	0.731	0.871	6.16835e-29	0.839265	DOWN	TENM4
GABRA2	7.84602e-32	0.88885	0.727	0.369	1.85951e-28	1.97019	UP	GABRA2
GPC5	2.14968e-31	-3.90429	0.26	0.586	5.09473e-28	0.443686	DOWN	GPC5
KCNIP4	2.83701e-30	-1.49846	0.925	0.907	6.72372e-27	1.01985	DOWN	KCNIP4
LHFPL3	6.24955e-30	0.638594	1	0.893	1.48114e-26	1.11982	UP	LHFPL3
MAML2	9.76902e-30	0.921857	0.515	0.202	2.31526e-26	2.5495	UP	MAML2
DCC	2.10112e-29	-2.48262	0.238	0.571	4.97966e-26	0.416813	DOWN	DCC
PRR16	2.21675e-29	0.997429	0.767	0.47	5.2537e-26	1.63191	UP	PRR16
DSCAML1	4.58742e-29	0.742888	0.934	0.666	1.08722e-25	1.4024	UP	DSCAML1
CTNND2	2.32387e-28	0.457484	0.996	0.988	5.50756e-25	1.0081	NO	CTNND2
ZMIZ1	2.76888e-28	0.876801	0.577	0.265	6.56223e-25	2.17736	UP	ZMIZ1
ST6GALNAC3	3.48493e-28	-1.33927	0.33	0.661	8.25927e-25	0.499244	DOWN	ST6GALNAC3
MYO3A	3.91794e-28	0.852642	0.414	0.138	9.28552e-25	3	UP	MYO3A
KHDRBS2	4.21791e-28	-1.04893	0.736	0.882	9.99646e-25	0.834467	DOWN	KHDRBS2
NOVA1	4.92271e-28	0.618478	0.982	0.807	1.16668e-24	1.21685	UP	NOVA1
ANK1	7.37029e-28	-1.05362	0.278	0.64	1.74676e-24	0.434375	DOWN	ANK1
SDC2	7.61927e-28	0.748886	0.568	0.244	1.80577e-24	2.32787	UP	SDC2
SOX5	1.1555e-27	-2.06008	0.141	0.502	2.73854e-24	0.280876	DOWN	SOX5
SEZ6L	1.38648e-27	-1.52619	0.031	0.401	3.28595e-24	0.0773067	DOWN	SEZ6L
GSG1L	1.86962e-27	-1.34386	0.07	0.441	4.43101e-24	0.15873	DOWN	GSG1L
NELL2	4.02629e-27	0.757101	0.692	0.368	9.54232e-24	1.88043	UP	NELL2
SORCS1	6.48216e-27	-2.1919	0.145	0.488	1.53627e-23	0.297131	DOWN	SORCS1
CHRM2	1.7705e-26	-2.01298	0.207	0.547	4.19609e-23	0.378428	DOWN	CHRM2
ADAMTS3	1.89386e-26	0.946796	0.648	0.35	4.48845e-23	1.85143	UP	ADAMTS3
MAGI2	3.31441e-26	0.398025	1	0.997	7.85514e-23	1.00301	NO	MAGI2
LDLRAD4	4.51208e-26	0.462701	1	0.99	1.06936e-22	1.0101	NO	LDLRAD4
GALNTL6	4.80944e-26	-1.52038	0.974	0.946	1.13984e-22	1.0296	DOWN	GALNTL6
PATJ	6.03245e-26	0.830685	0.626	0.328	1.42969e-22	1.90854	UP	PATJ
MTUS2	2.3457e-25	0.496509	0.996	0.948	5.55931e-22	1.05063	NO	MTUS2
CUX2	5.11458e-25	0.859938	0.471	0.19	1.21216e-21	2.47895	UP	CUX2
TACR1	6.12186e-25	-2.693	0.07	0.412	1.45088e-21	0.169903	DOWN	TACR1
SOX6	1.4866e-24	0.476682	1	0.713	3.52324e-21	1.40252	NO	SOX6
CADM1	1.85944e-24	-0.739286	0.819	0.928	4.40688e-21	0.882543	DOWN	CADM1
FRMD4B	2.05151e-24	0.859775	0.546	0.263	4.86207e-21	2.07605	UP	FRMD4B
ABTB2	4.72606e-24	-1.1236	0	0.329	1.12008e-20	0	DOWN	ABTB2
SGCZ	4.88528e-24	-1.87394	0.581	0.783	1.15781e-20	0.742018	DOWN	SGCZ
GRM1	5.13474e-24	-1.22794	0.233	0.578	1.21693e-20	0.403114	DOWN	GRM1
PHACTR2	5.69808e-24	-0.988218	0.242	0.594	1.35044e-20	0.407407	DOWN	PHACTR2
LHX8	5.85654e-24	-1.2739	0.035	0.369	1.388e-20	0.0948509	DOWN	LHX8
GRIP1	6.15932e-24	-0.890145	0.978	0.987	1.45976e-20	0.990881	DOWN	GRIP1
PLXNA2	6.91311e-24	0.794564	0.811	0.558	1.63841e-20	1.45341	UP	PLXNA2
BTBD11	7.65219e-24	-1.3003	0.207	0.547	1.81357e-20	0.378428	DOWN	BTBD11
TCF4	8.19374e-24	-1.35711	0.652	0.819	1.94192e-20	0.796093	DOWN	TCF4
SNTG1	1.39357e-23	0.46406	0.996	0.991	3.30275e-20	1.00505	NO	SNTG1
MAST4	1.53411e-23	-1.08675	0.194	0.541	3.63583e-20	0.358595	DOWN	MAST4
KAZN	2.09158e-23	-0.867897	0.643	0.846	4.95704e-20	0.760047	DOWN	KAZN
DLG2	2.21358e-23	-0.526202	1	0.999	5.24617e-20	1.001	NO	DLG2
LHFPL6	3.1348e-23	0.855059	0.471	0.209	7.42948e-20	2.25359	UP	LHFPL6
PTPRD	3.33013e-23	-0.692586	0.965	0.978	7.89241e-20	0.986708	DOWN	PTPRD
SORCS3	9.54467e-23	0.661512	0.789	0.433	2.26209e-19	1.82217	UP	SORCS3
COL11A1	1.83443e-22	0.425408	0.225	0.052	4.3476e-19	4.32692	NO	COL11A1
GRM8	1.93765e-22	-1.88528	0.128	0.445	4.59222e-19	0.28764	DOWN	GRM8
PTPRT	4.03205e-22	-3.23455	0.229	0.518	9.55597e-19	0.442085	DOWN	PTPRT
ANGPT1	6.45436e-22	0.771411	0.273	0.079	1.52968e-18	3.4557	UP	ANGPT1
ETV1	7.43055e-22	-1.36907	0.093	0.404	1.76104e-18	0.230198	DOWN	ETV1
ST8SIA1	9.99285e-22	0.839743	0.678	0.439	2.3683e-18	1.54442	UP	ST8SIA1
SLC9A9	1.08676e-21	-1.77593	0.088	0.404	2.57561e-18	0.217822	DOWN	SLC9A9
CNTN5	2.12385e-21	0.675467	0.947	0.815	5.03351e-18	1.16196	UP	CNTN5
CACNA1D	2.21066e-21	0.578949	0.952	0.796	5.23927e-18	1.19598	NO	CACNA1D
TENM3	3.62962e-21	-1.21368	0.379	0.646	8.60221e-18	0.586687	DOWN	TENM3
ADGRB3	4.20792e-21	-0.550007	0.991	0.99	9.97278e-18	1.00101	NO	ADGRB3
CDK14	4.54501e-21	0.636894	0.767	0.477	1.07717e-17	1.60797	UP	CDK14
UNC5C	5.39605e-21	0.575869	0.925	0.776	1.27886e-17	1.19201	NO	UNC5C
MAF	5.90608e-21	-2.27778	0.053	0.352	1.39974e-17	0.150568	DOWN	MAF
FRMD5	6.9652e-21	-0.616968	0.855	0.937	1.65075e-17	0.912487	DOWN	FRMD5
LHX6	1.02972e-20	-1.21768	0	0.291	2.44044e-17	0	DOWN	LHX6
FAM13A	1.68941e-20	-0.959816	0.154	0.468	4.00391e-17	0.32906	DOWN	FAM13A
GRK5	1.94603e-20	-1.05074	0.079	0.389	4.6121e-17	0.203085	DOWN	GRK5
EDIL3	2.68075e-20	0.555833	0.921	0.698	6.35338e-17	1.31948	NO	EDIL3
SHTN1	3.09545e-20	0.739628	0.577	0.329	7.33623e-17	1.7538	UP	SHTN1
DIAPH2	5.03156e-20	-0.779437	0.564	0.775	1.19248e-16	0.727742	DOWN	DIAPH2
KCND2	5.28876e-20	-0.766068	0.881	0.936	1.25344e-16	0.941239	DOWN	KCND2
GALNT10	5.54675e-20	0.373768	0.485	0.198	1.31458e-16	2.44949	NO	GALNT10
SASH1	5.64175e-20	0.566672	0.938	0.697	1.33709e-16	1.34577	NO	SASH1
COL25A1	1.17351e-19	0.470177	0.758	0.402	2.78121e-16	1.88557	NO	COL25A1
LIN7A	1.7407e-19	-0.912982	0.163	0.472	4.12547e-16	0.345339	DOWN	LIN7A
LOC118500490	3.64815e-19	-0.923402	0.185	0.488	8.64613e-16	0.379098	DOWN	LOC118500490
RUNX1T1	5.62929e-19	0.596834	0.934	0.78	1.33414e-15	1.19744	NO	RUNX1T1
VWC2L	8.87357e-19	0.56025	0.656	0.349	2.10304e-15	1.87966	NO	VWC2L
PLCXD3	1.00939e-18	0.771743	0.604	0.337	2.39224e-15	1.79228	UP	PLCXD3
MEGF10	1.31667e-18	-1.41542	0.066	0.341	3.1205e-15	0.193548	DOWN	MEGF10
CDIN1	1.44541e-18	0.658541	0.709	0.483	3.42561e-15	1.46791	UP	CDIN1
VAV3	1.58029e-18	-0.964299	0.062	0.347	3.74529e-15	0.178674	DOWN	VAV3
FRMD4A	1.80097e-18	0.338183	0.991	0.975	4.2683e-15	1.01641	NO	FRMD4A
TRPC7	1.98088e-18	-1.38985	0	0.263	4.69468e-15	0	DOWN	TRPC7
CRIM1	2.11763e-18	0.486834	0.612	0.319	5.01879e-15	1.9185	NO	CRIM1
EPHA6	2.12725e-18	-0.774282	0.753	0.866	5.04159e-15	0.869515	DOWN	EPHA6
HDAC9	2.20724e-18	-1.06023	0.608	0.751	5.23115e-15	0.809587	DOWN	HDAC9
PARP4	2.86298e-18	-0.89281	0.159	0.453	6.78527e-15	0.350993	DOWN	PARP4
STXBP5L	3.00346e-18	0.504536	0.956	0.843	7.11821e-15	1.13405	NO	STXBP5L
JAZF1	3.11764e-18	-0.691973	0.648	0.817	7.38881e-15	0.793146	DOWN	JAZF1
IL1RAPL1	3.22294e-18	0.28728	0.996	0.889	7.63836e-15	1.12036	NO	IL1RAPL1
LOC114513433	4.01223e-18	-1.46079	0.07	0.349	9.50899e-15	0.200573	DOWN	LOC114513433
LINGO2	4.87856e-18	-0.869865	0.85	0.902	1.15622e-14	0.94235	DOWN	LINGO2
CDH7	6.43772e-18	0.489975	0.396	0.161	1.52574e-14	2.45963	NO	CDH7
CSMD2	7.01161e-18	-0.99018	0.604	0.737	1.66175e-14	0.819539	DOWN	CSMD2
SH3GL2	7.78832e-18	0.588347	0.868	0.668	1.84583e-14	1.2994	NO	SH3GL2
GALNT14	1.02789e-17	-1.22141	0.026	0.292	2.43611e-14	0.0890411	DOWN	GALNT14
OPCML	1.06777e-17	-0.63425	0.943	0.966	2.53062e-14	0.97619	DOWN	OPCML
PDE3A	1.09191e-17	-1.6706	0.04	0.304	2.58784e-14	0.131579	DOWN	PDE3A
RBMS3	1.14011e-17	-0.884327	0.608	0.775	2.70206e-14	0.784516	DOWN	RBMS3
PKP4	1.2654e-17	-0.674584	0.626	0.792	2.99899e-14	0.790404	DOWN	PKP4
SPATA13	1.6363e-17	0.676196	0.445	0.216	3.87803e-14	2.06019	UP	SPATA13
LOC114496469	1.96961e-17	0.677514	0.74	0.548	4.66796e-14	1.35036	UP	LOC114496469
SYNE1	2.15321e-17	-0.651348	0.727	0.833	5.1031e-14	0.872749	DOWN	SYNE1
LOC114510289	2.24259e-17	-0.965374	0.304	0.567	5.31493e-14	0.536155	DOWN	LOC114510289
SGK1	2.54137e-17	-0.913455	0.264	0.542	6.02306e-14	0.487085	DOWN	SGK1
CACNB4	3.46631e-17	-0.904251	0.78	0.828	8.21515e-14	0.942029	DOWN	CACNB4
RBFOX1	4.47506e-17	-1.17479	1	0.982	1.06059e-13	1.01833	DOWN	RBFOX1
CDHR3	4.65449e-17	0.643288	0.529	0.286	1.10311e-13	1.84965	UP	CDHR3
CFAP61	8.82136e-17	-0.718943	0.881	0.926	2.09066e-13	0.951404	DOWN	CFAP61
PDE4B	1.16343e-16	0.371211	0.863	0.632	2.75733e-13	1.36551	NO	PDE4B
MCTP1	1.75494e-16	0.671566	0.648	0.424	4.15921e-13	1.5283	UP	MCTP1
PDE8B	2.05905e-16	0.633298	0.665	0.406	4.87996e-13	1.63793	UP	PDE8B
KCNIP1	2.33202e-16	-0.957027	0.053	0.312	5.5269e-13	0.169872	DOWN	KCNIP1
EPHA3	3.46772e-16	-1.31806	0.216	0.471	8.21849e-13	0.458599	DOWN	EPHA3
LOC114505338	9.58361e-16	-0.858783	0.3	0.571	2.27131e-12	0.525394	DOWN	LOC114505338
GPHN	1.15695e-15	0.416162	0.974	0.903	2.74198e-12	1.07863	NO	GPHN
GALNT18	1.17076e-15	-0.914389	0.031	0.278	2.77469e-12	0.111511	DOWN	GALNT18
NRXN3	1.56661e-15	0.20802	1	0.997	3.71287e-12	1.00301	NO	NRXN3
SH3RF3	2.02948e-15	0.496476	0.85	0.627	4.80987e-12	1.35566	NO	SH3RF3
CACNA1C	2.43367e-15	0.415383	0.978	0.905	5.7678e-12	1.08066	NO	CACNA1C
SEMA3E	4.25286e-15	-1.12508	0.053	0.293	1.00793e-11	0.180887	DOWN	SEMA3E
PRICKLE1	4.5973e-15	-0.773929	0.225	0.494	1.08956e-11	0.455466	DOWN	PRICKLE1
MSRA	6.33573e-15	0.502143	0.881	0.709	1.50157e-11	1.2426	NO	MSRA
KLF12	1.19114e-14	0.390351	0.987	0.882	2.82301e-11	1.11905	NO	KLF12
MCU	1.35223e-14	0.62473	0.762	0.554	3.20478e-11	1.37545	UP	MCU
COL24A1	1.48669e-14	-1.93626	0.009	0.226	3.52346e-11	0.039823	DOWN	COL24A1
LOC118501495	1.98667e-14	-0.333926	1	1	4.70841e-11	1	NO	LOC118501495
KIZ	2.03364e-14	-0.824189	0.128	0.382	4.81972e-11	0.335079	DOWN	KIZ
SYNPR	2.07136e-14	-1.31902	0.515	0.696	4.90912e-11	0.739943	DOWN	SYNPR
ZFPM2	2.20335e-14	-1.22108	0.066	0.297	5.22194e-11	0.222222	DOWN	ZFPM2
THSD4	2.53535e-14	0.611473	0.485	0.246	6.00878e-11	1.97154	UP	THSD4
LOC118501466	2.83711e-14	0.732546	0.559	0.347	6.72395e-11	1.61095	UP	LOC118501466
LOC118500279	3.13574e-14	-1.32362	0.097	0.329	7.4317e-11	0.294833	DOWN	LOC118500279
PCBP3	3.55779e-14	0.626112	0.489	0.279	8.43195e-11	1.75269	UP	PCBP3
LOC114489650	4.21967e-14	-0.47396	0.872	0.912	1.00006e-10	0.95614	NO	LOC114489650
SFMBT2	4.91015e-14	-0.897309	0.137	0.374	1.16371e-10	0.36631	DOWN	SFMBT2
PARVA	5.37711e-14	0.586765	0.529	0.312	1.27437e-10	1.69551	NO	PARVA
KIRREL1	7.07321e-14	0.52128	0.604	0.364	1.67635e-10	1.65934	NO	KIRREL1
ZNF385D	8.67851e-14	-0.592241	0.952	0.949	2.05681e-10	1.00316	NO	ZNF385D
TENM2	9.93911e-14	0.513779	0.996	0.913	2.35557e-10	1.09091	NO	TENM2
ERC2	1.65292e-13	0.340664	0.982	0.934	3.91742e-10	1.05139	NO	ERC2
LOC118499049	1.89285e-13	-0.747173	0.062	0.295	4.48607e-10	0.210169	DOWN	LOC118499049
C14H1orf21	2.51075e-13	0.582084	0.656	0.473	5.95049e-10	1.38689	NO	C14H1orf21
EPHB1	2.64902e-13	0.484869	0.705	0.441	6.27817e-10	1.59864	NO	EPHB1
LOC114512547	3.69998e-13	0.506841	0.837	0.725	8.76896e-10	1.15448	NO	LOC114512547
AFF1	3.72864e-13	-0.728731	0.15	0.392	8.83689e-10	0.382653	DOWN	AFF1
EPHA7	4.50121e-13	0.549948	0.802	0.656	1.06679e-09	1.22256	NO	EPHA7
LOC114501818	4.94889e-13	-0.686794	0.493	0.667	1.17289e-09	0.73913	DOWN	LOC114501818
TMEFF2	4.9592e-13	-0.706933	0.661	0.791	1.17533e-09	0.835651	DOWN	TMEFF2
PLXDC2	5.19993e-13	-0.903823	0.048	0.263	1.23238e-09	0.18251	DOWN	PLXDC2
FOCAD	5.22803e-13	0.459084	0.841	0.696	1.23904e-09	1.20833	NO	FOCAD
RIT2	5.27936e-13	-0.888235	0.145	0.385	1.25121e-09	0.376623	DOWN	RIT2
XYLT1	5.9154e-13	-0.887583	0.273	0.502	1.40195e-09	0.543825	DOWN	XYLT1
ZBTB20	6.40779e-13	0.379016	0.885	0.696	1.51865e-09	1.27155	NO	ZBTB20
TLL1	6.5373e-13	0.446877	0.22	0.077	1.54934e-09	2.85714	NO	TLL1
LOC118500285	6.54476e-13	-0.75069	0.093	0.322	1.55111e-09	0.28882	DOWN	LOC118500285
LOC114508849	6.76103e-13	-0.759717	0.172	0.413	1.60236e-09	0.416465	DOWN	LOC114508849
PLPPR1	7.30716e-13	-0.934431	0.216	0.437	1.7318e-09	0.494279	DOWN	PLPPR1
CRACD	8.38179e-13	0.450632	0.833	0.618	1.98648e-09	1.3479	NO	CRACD
DAPK1	1.08424e-12	0.52268	0.665	0.458	2.56965e-09	1.45197	NO	DAPK1
KIF26B	1.09592e-12	-0.956759	0.189	0.407	2.59734e-09	0.464373	DOWN	KIF26B
KCTD8	1.1729e-12	0.419624	0.819	0.59	2.77978e-09	1.38814	NO	KCTD8
MSI2	1.31665e-12	-0.63021	0.718	0.782	3.12045e-09	0.918159	DOWN	MSI2
PTPRO	1.81122e-12	0.54922	0.59	0.381	4.29259e-09	1.54856	NO	PTPRO
PHF14	1.97979e-12	0.485845	0.859	0.728	4.6921e-09	1.17995	NO	PHF14
BRINP2	2.49121e-12	-0.96114	0.322	0.533	5.90417e-09	0.604128	DOWN	BRINP2
LOC114502090	3.01727e-12	-0.740758	0.396	0.597	7.15092e-09	0.663317	DOWN	LOC114502090
CHD7	3.37102e-12	-0.761389	0.093	0.312	7.98932e-09	0.298077	DOWN	CHD7
RGS6	3.50022e-12	-1.49122	0.075	0.282	8.29552e-09	0.265957	DOWN	RGS6
TMEM178A	4.17747e-12	-0.646145	0.031	0.229	9.90061e-09	0.135371	DOWN	TMEM178A
HMCN1	4.45479e-12	0.392181	0.159	0.047	1.05578e-08	3.38298	NO	HMCN1
SHROOM3	4.60008e-12	0.440204	0.348	0.17	1.09022e-08	2.04706	NO	SHROOM3
KCND3	4.74243e-12	-0.797539	0.101	0.32	1.12396e-08	0.315625	DOWN	KCND3
ATP8A1	5.33176e-12	-0.752392	0.427	0.62	1.26363e-08	0.68871	DOWN	ATP8A1
LOC118501225	5.57239e-12	0.603172	0.652	0.456	1.32066e-08	1.42982	UP	LOC118501225
SAMD5	6.06056e-12	0.549167	0.727	0.531	1.43635e-08	1.36911	NO	SAMD5
SEMA3C	6.32324e-12	-0.776494	0.013	0.198	1.49861e-08	0.0656566	DOWN	SEMA3C
DDAH1	6.353e-12	-0.86686	0.101	0.315	1.50566e-08	0.320635	DOWN	DDAH1
PDE4D	6.50733e-12	0.32637	0.969	0.902	1.54224e-08	1.07428	NO	PDE4D
CACNA1A	7.21365e-12	-0.581971	0.581	0.748	1.70964e-08	0.776738	NO	CACNA1A
ITPR2	7.28721e-12	-0.654335	0.264	0.511	1.72707e-08	0.516634	DOWN	ITPR2
ARID1B	7.67719e-12	0.463323	0.841	0.76	1.81949e-08	1.10658	NO	ARID1B
TAFA2	7.81666e-12	0.732971	0.586	0.403	1.85255e-08	1.45409	UP	TAFA2
ARID5B	7.96481e-12	-0.616965	0.366	0.593	1.88766e-08	0.617201	DOWN	ARID5B
TOX3	8.35376e-12	-1.30517	0.004	0.182	1.97984e-08	0.021978	DOWN	TOX3
ZNF521	1.03603e-11	-0.913063	0.123	0.331	2.45539e-08	0.371601	DOWN	ZNF521
ZSWIM6	1.11456e-11	0.488588	0.771	0.608	2.6415e-08	1.26809	NO	ZSWIM6
SNCA	1.1565e-11	0.430416	0.326	0.152	2.7409e-08	2.14474	NO	SNCA
TRPC3	1.1762e-11	-0.542763	0.026	0.219	2.7876e-08	0.118721	NO	TRPC3
PRKCB	1.22923e-11	0.413753	0.894	0.799	2.91327e-08	1.1189	NO	PRKCB
PCSK5	1.34713e-11	0.564899	0.515	0.323	3.19271e-08	1.59443	NO	PCSK5
PRKG2	1.35344e-11	-0.546944	0	0.172	3.20765e-08	0	NO	PRKG2
SLCO3A1	1.60564e-11	-0.645488	0.308	0.535	3.80537e-08	0.575701	DOWN	SLCO3A1
BMPER	1.63283e-11	0.473626	0.59	0.391	3.86981e-08	1.50895	NO	BMPER
GRIA1	1.70723e-11	0.274014	0.978	0.833	4.04614e-08	1.17407	NO	GRIA1
LRRTM4	2.33298e-11	-0.477657	0.991	0.986	5.52916e-08	1.00507	NO	LRRTM4
AFF3	2.47411e-11	-0.457738	0.903	0.925	5.86365e-08	0.976216	NO	AFF3
ANKS1B	2.69001e-11	0.248319	0.996	0.976	6.37531e-08	1.02049	NO	ANKS1B
CPQ	2.88289e-11	0.566794	0.59	0.392	6.83244e-08	1.5051	NO	CPQ
NTN1	3.35769e-11	-0.952996	0.013	0.186	7.95773e-08	0.0698925	DOWN	NTN1
DCHS2	3.64707e-11	-0.61507	0.031	0.217	8.64355e-08	0.142857	DOWN	DCHS2
RASA3	5.11248e-11	-0.611231	0.079	0.28	1.21166e-07	0.282143	DOWN	RASA3
HS6ST3	6.04207e-11	-0.829771	0.885	0.869	1.43197e-07	1.01841	DOWN	HS6ST3
LOC114491709	6.31161e-11	0.370363	0.881	0.815	1.49585e-07	1.08098	NO	LOC114491709
MTCL1	7.56472e-11	-0.565896	0.339	0.568	1.79284e-07	0.596831	NO	MTCL1
DPYD	7.56529e-11	-0.534787	0.035	0.219	1.79297e-07	0.159817	NO	DPYD
UTRN	9.94467e-11	-0.955615	0.286	0.477	2.35689e-07	0.599581	DOWN	UTRN
PTPRM	1.0058e-10	-1.82409	0.551	0.691	2.38374e-07	0.797395	DOWN	PTPRM
TENM1	1.01164e-10	0.531659	0.767	0.609	2.39758e-07	1.25944	NO	TENM1
MCTP2	1.34095e-10	-0.896783	0	0.157	3.17806e-07	0	DOWN	MCTP2
TNIK	1.73481e-10	0.343648	0.885	0.815	4.1115e-07	1.08589	NO	TNIK
PLOD2	1.76426e-10	-0.552157	0.115	0.319	4.18129e-07	0.360502	NO	PLOD2
SPOCK3	1.8299e-10	0.478739	0.806	0.645	4.33685e-07	1.24961	NO	SPOCK3
ADAMTS2	1.90573e-10	-0.718084	0.194	0.398	4.51657e-07	0.487437	DOWN	ADAMTS2
COL4A5	1.92944e-10	0.506825	0.41	0.234	4.57278e-07	1.75214	NO	COL4A5
DPF3	1.97823e-10	-0.718413	0.048	0.226	4.68841e-07	0.212389	DOWN	DPF3
APBB2	1.98235e-10	-0.573396	0.427	0.602	4.69818e-07	0.709302	NO	APBB2
GUCY1A2	2.05356e-10	0.540049	0.687	0.531	4.86693e-07	1.29379	NO	GUCY1A2
KCNAB1	2.1177e-10	-1.19737	0.211	0.398	5.01896e-07	0.530151	DOWN	KCNAB1
TMEM108	2.16322e-10	0.367546	0.824	0.642	5.12683e-07	1.28349	NO	TMEM108
IQSEC1	2.7357e-10	-0.532649	0.894	0.943	6.48362e-07	0.948038	NO	IQSEC1
WLS	3.42618e-10	-0.83549	0.194	0.388	8.12005e-07	0.5	DOWN	WLS
MOB3B	3.96352e-10	-0.559934	0.15	0.354	9.39353e-07	0.423729	NO	MOB3B
LGI1	4.26406e-10	-1.19754	0.317	0.476	1.01058e-06	0.665966	DOWN	LGI1
ADD2	4.29509e-10	0.535463	0.537	0.359	1.01794e-06	1.49582	NO	ADD2
LOC118499513	4.56416e-10	0.400439	0.3	0.147	1.08171e-06	2.04082	NO	LOC118499513
PTPN13	4.78001e-10	-0.738	0.088	0.281	1.13286e-06	0.313167	DOWN	PTPN13
COL21A1	5.16907e-10	-0.864021	0	0.148	1.22507e-06	0	DOWN	COL21A1
TLN2	5.3226e-10	-0.491475	0.643	0.758	1.26146e-06	0.848285	NO	TLN2
SUPT3H	5.43822e-10	-0.49554	0.568	0.722	1.28886e-06	0.786704	NO	SUPT3H
PPARGC1A	5.63355e-10	-0.938112	0.855	0.746	1.33515e-06	1.14611	DOWN	PPARGC1A
UNC13C	6.05452e-10	-0.779945	0.132	0.326	1.43492e-06	0.404908	DOWN	UNC13C
KLF7	6.51279e-10	-0.656067	0.185	0.383	1.54353e-06	0.483029	DOWN	KLF7
SMYD3	6.63385e-10	-0.595604	0.269	0.475	1.57222e-06	0.566316	NO	SMYD3
GTDC1	6.67478e-10	-0.535249	0.595	0.73	1.58192e-06	0.815068	NO	GTDC1
SFMBT1	7.20617e-10	0.516852	0.533	0.36	1.70786e-06	1.48056	NO	SFMBT1
GULP1	7.51316e-10	-1.03894	0.123	0.306	1.78062e-06	0.401961	DOWN	GULP1
KCNJ3	7.7804e-10	-0.731958	0.145	0.336	1.84395e-06	0.431548	DOWN	KCNJ3
ADAMTS19	8.26913e-10	-0.541349	0.04	0.212	1.95978e-06	0.188679	NO	ADAMTS19
LOC118498574	8.39464e-10	0.546317	0.753	0.638	1.98953e-06	1.18025	NO	LOC118498574
NRG3	9.40873e-10	-0.262441	1	0.998	2.22987e-06	1.002	NO	NRG3
AMPH	9.57075e-10	-0.392511	0.841	0.881	2.26827e-06	0.954597	NO	AMPH
FER	9.60708e-10	0.458389	0.846	0.704	2.27688e-06	1.2017	NO	FER
ANKFN1	9.90079e-10	-0.140075	0.634	0.366	2.34649e-06	1.73224	NO	ANKFN1
HS6ST2	1.01196e-09	0.317535	0.617	0.377	2.39835e-06	1.6366	NO	HS6ST2
MASP1	1.0204e-09	-0.633651	0.004	0.151	2.41836e-06	0.0264901	DOWN	MASP1
LOC118500683	1.18448e-09	-0.502176	0.04	0.209	2.80721e-06	0.191388	NO	LOC118500683
P3H2	1.2414e-09	-0.657411	0.225	0.41	2.94211e-06	0.54878	DOWN	P3H2
PPP2R2B	1.33323e-09	0.305537	0.952	0.9	3.15975e-06	1.05778	NO	PPP2R2B
CDH11	1.3456e-09	0.365496	0.515	0.32	3.18906e-06	1.60938	NO	CDH11
ATP11C	1.35828e-09	0.565763	0.414	0.255	3.21913e-06	1.62353	NO	ATP11C
CNTNAP2	1.54101e-09	-0.526733	0.996	0.972	3.65219e-06	1.02469	NO	CNTNAP2
BRINP1	1.66798e-09	0.389237	0.811	0.663	3.95311e-06	1.22323	NO	BRINP1
MEF2C	1.79491e-09	-0.753663	0.317	0.509	4.25395e-06	0.62279	DOWN	MEF2C
SYN3	2.42261e-09	-0.633678	0.379	0.568	5.74159e-06	0.667254	DOWN	SYN3
ENOX2	2.48984e-09	0.472298	0.775	0.647	5.90092e-06	1.19784	NO	ENOX2
HTR7	3.21334e-09	-0.677564	0.176	0.363	7.61562e-06	0.484848	DOWN	HTR7
PROM1	3.26076e-09	-1.12022	0.013	0.157	7.72801e-06	0.0828025	DOWN	PROM1
ARHGAP18	3.63232e-09	-0.607131	0.225	0.416	8.60861e-06	0.540865	DOWN	ARHGAP18
SSBP2	3.82247e-09	0.381689	0.837	0.698	9.05925e-06	1.19914	NO	SSBP2
DOCK9	3.82808e-09	-0.427957	0.581	0.762	9.07255e-06	0.762467	NO	DOCK9
LOC118501812	3.86287e-09	0.625354	0.489	0.34	9.155e-06	1.43824	UP	LOC118501812
STXBP5	4.06485e-09	-0.629238	0.308	0.508	9.6337e-06	0.606299	DOWN	STXBP5
LOC118501660	5.49719e-09	-0.710608	0.075	0.244	1.30283e-05	0.307377	DOWN	LOC118501660
ADRA1A	5.74934e-09	0.374102	0.269	0.129	1.36259e-05	2.08527	NO	ADRA1A
MYO1D	5.90038e-09	0.47175	0.617	0.475	1.39839e-05	1.29895	NO	MYO1D
ALCAM	7.17593e-09	-0.656974	0.432	0.598	1.7007e-05	0.722408	DOWN	ALCAM
TCF12	8.30716e-09	0.310199	0.885	0.792	1.9688e-05	1.11742	NO	TCF12
PLS3	8.31117e-09	-0.467853	0.101	0.286	1.96975e-05	0.353147	NO	PLS3
DTNA	9.36051e-09	-0.426755	0.789	0.841	2.21844e-05	0.938169	NO	DTNA
IGSF21	9.69659e-09	-0.639194	0.07	0.234	2.29809e-05	0.299145	DOWN	IGSF21
KCTD16	1.01383e-08	-0.782839	0.621	0.743	2.40279e-05	0.835801	DOWN	KCTD16
PAK1	1.07135e-08	0.462469	0.489	0.352	2.5391e-05	1.3892	NO	PAK1
LOC114501716	1.08925e-08	-0.88637	0.106	0.273	2.58151e-05	0.388278	DOWN	LOC114501716
LYPD6	1.09283e-08	-0.596944	0.084	0.248	2.59e-05	0.33871	NO	LYPD6
PAG1	1.28738e-08	-0.517816	0.352	0.545	3.05109e-05	0.645872	NO	PAG1
TMEM65	1.32279e-08	-0.495946	0.176	0.368	3.13501e-05	0.478261	NO	TMEM65
LOC114508400	1.40354e-08	0.405641	0.383	0.22	3.32638e-05	1.74091	NO	LOC114508400
TLE6	1.45892e-08	-0.417678	0.004	0.134	3.45764e-05	0.0298507	NO	TLE6
RORB	1.48125e-08	-0.461219	0.013	0.149	3.51055e-05	0.0872483	NO	RORB
LOC118496716	1.55014e-08	0.0993469	0.978	0.921	3.67384e-05	1.06189	NO	LOC118496716
LOC118500843	1.63856e-08	-0.572244	0.132	0.308	3.88338e-05	0.428571	NO	LOC118500843
GLRA2	1.71434e-08	-0.645828	0.141	0.32	4.06299e-05	0.440625	DOWN	GLRA2
KCNB2	1.78306e-08	0.288758	0.903	0.751	4.22586e-05	1.2024	NO	KCNB2
SORBS1	1.82239e-08	0.307369	0.841	0.722	4.31905e-05	1.16482	NO	SORBS1
GAB2	1.87493e-08	-0.597628	0.357	0.525	4.44357e-05	0.68	NO	GAB2
CACNA1E	1.88266e-08	0.402372	0.493	0.307	4.4619e-05	1.60586	NO	CACNA1E
LOC118501496	1.93302e-08	-0.811578	0.476	0.613	4.58125e-05	0.776509	DOWN	LOC118501496
INPP4B	1.9795e-08	-0.7127	0.656	0.72	4.69142e-05	0.911111	DOWN	INPP4B
RASSF3	2.13352e-08	-0.642708	0.013	0.145	5.05643e-05	0.0896552	DOWN	RASSF3
PIP5K1B	2.2016e-08	0.587123	0.643	0.52	5.21778e-05	1.23654	NO	PIP5K1B
ANTXR1	2.43182e-08	-0.549875	0.093	0.262	5.76342e-05	0.354962	NO	ANTXR1
PPP3CA	2.63584e-08	-0.381332	0.841	0.892	6.24694e-05	0.942825	NO	PPP3CA
AP2B1	2.7414e-08	0.469707	0.537	0.386	6.49713e-05	1.39119	NO	AP2B1
EPB41L5	2.81761e-08	-0.454924	0.379	0.564	6.67773e-05	0.671986	NO	EPB41L5
CABLES1	2.88881e-08	-0.604953	0.088	0.248	6.84648e-05	0.354839	DOWN	CABLES1
SPARCL1	3.31312e-08	-0.493345	0.053	0.202	7.85209e-05	0.262376	NO	SPARCL1
AR	3.3217e-08	-0.469273	0.013	0.142	7.87243e-05	0.0915493	NO	AR
QKI	4.3546e-08	-0.554046	0.709	0.816	0.000103204	0.868873	NO	QKI
OSBPL10	4.85179e-08	0.40266	0.546	0.379	0.000114987	1.44063	NO	OSBPL10
SRGAP1	5.05336e-08	-0.490022	0.361	0.529	0.000119765	0.68242	NO	SRGAP1
ROR2	5.10828e-08	0.376777	0.511	0.335	0.000121066	1.52537	NO	ROR2
NWD2	5.48182e-08	-0.588593	0.031	0.169	0.000129919	0.183432	NO	NWD2
RGS7	5.91044e-08	0.361958	0.916	0.815	0.000140077	1.12393	NO	RGS7
GNG2	6.22433e-08	-0.630769	0.207	0.377	0.000147517	0.549072	DOWN	GNG2
ACSS1	6.44954e-08	0.481607	0.471	0.322	0.000152854	1.46273	NO	ACSS1
SGCD	6.51502e-08	0.300807	0.379	0.219	0.000154406	1.73059	NO	SGCD
LOC118496948	6.74051e-08	-1.0668	0.11	0.258	0.00015975	0.426357	DOWN	LOC118496948
FMN2	6.75319e-08	0.367382	0.78	0.666	0.000160051	1.17117	NO	FMN2
SYT9	7.00146e-08	-0.499409	0.057	0.204	0.000165935	0.279412	NO	SYT9
CELF2	7.61976e-08	0.29976	0.974	0.929	0.000180588	1.04844	NO	CELF2
LIMCH1	7.75907e-08	-0.431231	0.674	0.766	0.00018389	0.879896	NO	LIMCH1
FGD4	8.20006e-08	-0.892048	0.256	0.406	0.000194341	0.630542	DOWN	FGD4
PLCB4	9.27227e-08	-0.55047	0.74	0.828	0.000219753	0.89372	NO	PLCB4
VPS13C	9.73881e-08	-0.3608	0.643	0.773	0.00023081	0.831824	NO	VPS13C
ZBTB7C	1.04462e-07	-0.468983	0.013	0.135	0.000247574	0.0962963	NO	ZBTB7C
TRHDE	1.06102e-07	-1.94435	0.075	0.218	0.000251461	0.344037	DOWN	TRHDE
KIRREL3	1.20659e-07	0.19213	0.947	0.761	0.000285962	1.24442	NO	KIRREL3
LOC118496970	1.2079e-07	-0.414577	0.542	0.681	0.000286273	0.795888	NO	LOC118496970
CACNB2	1.27377e-07	-0.41868	0.709	0.795	0.000301884	0.891824	NO	CACNB2
KANK4	1.30904e-07	-0.520371	0.084	0.234	0.000310242	0.358974	NO	KANK4
EGFR	1.35634e-07	-0.524071	0	0.111	0.000321453	0	NO	EGFR
MMP16	1.54773e-07	-0.35184	0.819	0.904	0.000366811	0.905973	NO	MMP16
SERPINI1	1.57855e-07	-0.807048	0.123	0.275	0.000374117	0.447273	DOWN	SERPINI1
CDH12	1.66486e-07	-0.808364	0.088	0.236	0.000394573	0.372881	DOWN	CDH12
TTN	1.67626e-07	-0.621257	0.057	0.196	0.000397273	0.290816	DOWN	TTN
ADAMTS9	1.83088e-07	-0.57769	0.035	0.165	0.00043392	0.212121	NO	ADAMTS9
AFF2	1.89654e-07	-0.583433	0.176	0.344	0.00044948	0.511628	NO	AFF2
ZMAT4	1.95054e-07	0.316339	0.674	0.464	0.000462277	1.45259	NO	ZMAT4
ALDH1L1	2.00112e-07	0.454369	0.436	0.299	0.000474266	1.45819	NO	ALDH1L1
TNC	2.35742e-07	-0.476508	0.009	0.122	0.000558708	0.0737705	NO	TNC
PDGFC	2.61117e-07	-0.621874	0.004	0.113	0.000618846	0.0353982	DOWN	PDGFC
SUCLG2	2.69682e-07	0.444767	0.454	0.319	0.000639146	1.4232	NO	SUCLG2
KCNMA1	2.97786e-07	-0.518231	0.921	0.918	0.000705754	1.00327	NO	KCNMA1
PTPN4	3.10487e-07	0.28323	0.899	0.871	0.000735854	1.03215	NO	PTPN4
PTCHD1	3.13763e-07	-0.464494	0.079	0.224	0.000743618	0.352679	NO	PTCHD1
LRFN2	3.61813e-07	0.303146	0.581	0.404	0.000857496	1.43812	NO	LRFN2
ERC1	4.13578e-07	0.266972	0.912	0.881	0.00098018	1.03519	NO	ERC1
RELN	4.26129e-07	-1.22865	0.132	0.278	0.00100993	0.47482	DOWN	RELN
IGF2BP2	4.28938e-07	-0.467736	0.167	0.331	0.00101658	0.504532	NO	IGF2BP2
RAPGEF2	4.36689e-07	-0.36913	0.555	0.697	0.00103495	0.79627	NO	RAPGEF2
PRKD1	4.53892e-07	-0.584532	0.203	0.361	0.00107573	0.562327	NO	PRKD1
NAALADL2	4.79954e-07	0.414224	0.441	0.294	0.00113749	1.5	NO	NAALADL2
REPS2	4.9615e-07	-0.467222	0.26	0.434	0.00117588	0.599078	NO	REPS2
ECEL1	5.00376e-07	-0.538529	0.009	0.116	0.00118589	0.0775862	NO	ECEL1
GPR176	5.49295e-07	-0.462431	0.128	0.28	0.00130183	0.457143	NO	GPR176
CHN1	5.72327e-07	0.42548	0.489	0.357	0.00135642	1.36975	NO	CHN1
VAT1L	6.46324e-07	0.335205	0.493	0.342	0.00153179	1.44152	NO	VAT1L
RARB	6.53427e-07	-0.661497	0.211	0.376	0.00154862	0.56117	DOWN	RARB
PLEKHA5	6.95868e-07	-0.425686	0.819	0.84	0.00164921	0.975	NO	PLEKHA5
UST	7.16749e-07	-0.506465	0.026	0.143	0.0016987	0.181818	NO	UST
RUNX2	7.47987e-07	-0.437309	0.388	0.562	0.00177273	0.690391	NO	RUNX2
NPAS3	7.57264e-07	0.0526158	0.899	0.755	0.00179471	1.19073	NO	NPAS3
FNDC3B	7.57509e-07	-0.468859	0.242	0.403	0.0017953	0.600496	NO	FNDC3B
ST6GALNAC5	8.09489e-07	0.174353	0.727	0.515	0.00191849	1.41165	NO	ST6GALNAC5
RALYL	9.87937e-07	-0.667469	0.423	0.536	0.00234141	0.789179	DOWN	RALYL
MYO16	1.02333e-06	0.334882	0.714	0.551	0.0024253	1.29583	NO	MYO16
FRAS1	1.02495e-06	0.122587	0.674	0.483	0.00242914	1.39545	NO	FRAS1
PARP8	1.05523e-06	-0.467465	0.225	0.394	0.0025009	0.571066	NO	PARP8
CALN1	1.0848e-06	0.158524	0.789	0.557	0.00257098	1.41652	NO	CALN1
NELL1	1.10299e-06	-1.71306	0.322	0.443	0.00261408	0.726862	DOWN	NELL1
NXN	1.11574e-06	-0.44981	0.026	0.14	0.0026443	0.185714	NO	NXN
DACH1	1.11991e-06	-1.61893	0.414	0.527	0.00265419	0.785579	DOWN	DACH1
SLC24A2	1.16139e-06	0.143858	0.868	0.753	0.00275248	1.15272	NO	SLC24A2
GALNT13	1.21958e-06	-0.507721	0.661	0.717	0.00289041	0.921897	NO	GALNT13
PPP1R9A	1.2248e-06	0.365017	0.775	0.686	0.00290279	1.12974	NO	PPP1R9A
CHODL	1.24501e-06	-0.632761	0.004	0.103	0.00295067	0.038835	DOWN	CHODL
R3HDM1	1.2497e-06	0.290184	0.89	0.824	0.00296179	1.0801	NO	R3HDM1
GMDS	1.3328e-06	0.274888	0.907	0.837	0.00315873	1.08363	NO	GMDS
SVEP1	1.35629e-06	-0.326403	0.018	0.126	0.00321441	0.142857	NO	SVEP1
FRMPD1	1.64331e-06	-0.450708	0.026	0.136	0.00389464	0.191176	NO	FRMPD1
PPP3CC	1.64394e-06	-0.364231	0.344	0.509	0.00389613	0.675835	NO	PPP3CC
GABRB3	1.66786e-06	0.330645	0.828	0.747	0.00395284	1.10843	NO	GABRB3
PCLO	1.68204e-06	-0.301682	0.89	0.933	0.00398645	0.953912	NO	PCLO
LOC118500236	1.71763e-06	-0.501995	0.3	0.451	0.00407079	0.665188	NO	LOC118500236
NFIA	1.78489e-06	0.186735	0.626	0.462	0.00423018	1.35498	NO	NFIA
LOC118497352	1.79069e-06	0.181855	0.89	0.759	0.00424394	1.1726	NO	LOC118497352
LOC118499262	1.7965e-06	-0.518195	0.189	0.339	0.00425771	0.557522	NO	LOC118499262
LOC114504168	1.79906e-06	-1.20189	0.062	0.182	0.00426377	0.340659	DOWN	LOC114504168
PLPP4	1.84717e-06	-0.353284	0.004	0.1	0.00437778	0.04	NO	PLPP4
KCNH1	2.0682e-06	0.409827	0.656	0.515	0.00490163	1.27379	NO	KCNH1
KCNH7	2.11778e-06	-0.641996	0.714	0.759	0.00501914	0.940711	DOWN	KCNH7
MARCHF1	2.17752e-06	0.239048	0.357	0.213	0.00516073	1.67606	NO	MARCHF1
RASGRF2	2.3346e-06	-1.06626	0.256	0.374	0.00553301	0.684492	DOWN	RASGRF2
TMEM163	2.34279e-06	-0.444601	0.026	0.134	0.0055524	0.19403	NO	TMEM163
KLHDC1	2.4726e-06	0.396972	0.52	0.379	0.00586007	1.37203	NO	KLHDC1
B3GLCT	2.55847e-06	0.430378	0.348	0.228	0.00606358	1.52632	NO	B3GLCT
ERICH3	2.60487e-06	-0.408667	0.172	0.322	0.00617354	0.534161	NO	ERICH3
PLXNC1	2.73221e-06	0.327748	0.366	0.231	0.00647534	1.58442	NO	PLXNC1
ZEB2	2.78483e-06	-0.7638	0.207	0.342	0.00660005	0.605263	DOWN	ZEB2
ATXN7L1	2.82922e-06	0.349587	0.736	0.624	0.00670525	1.17949	NO	ATXN7L1
EXOC2	2.87446e-06	0.270826	0.859	0.794	0.00681248	1.08186	NO	EXOC2
KHDRBS3	3.03248e-06	-0.376634	0.07	0.198	0.00718698	0.353535	NO	KHDRBS3
GREB1L	3.03979e-06	-0.393501	0.291	0.46	0.00720429	0.632609	NO	GREB1L
ARHGAP10	3.10117e-06	-0.350131	0.009	0.105	0.00734978	0.0857143	NO	ARHGAP10
SLC25A13	3.26397e-06	-0.374795	0.22	0.373	0.00773561	0.589812	NO	SLC25A13
NEO1	3.3507e-06	0.351167	0.714	0.61	0.00794116	1.17049	NO	NEO1
SV2C	3.41962e-06	-0.732233	0.128	0.265	0.0081045	0.483019	DOWN	SV2C
NEDD4L	3.48186e-06	0.334427	0.749	0.675	0.008252	1.10963	NO	NEDD4L
SLC5A7	3.73819e-06	-0.572342	0.009	0.102	0.00885951	0.0882353	NO	SLC5A7
SRGAP3	3.86961e-06	-0.307712	0.863	0.894	0.00917097	0.965324	NO	SRGAP3
CEP112	3.93043e-06	0.317265	0.819	0.712	0.00931511	1.15028	NO	CEP112
UNC13B	3.9501e-06	-0.465764	0.172	0.321	0.00936173	0.535826	NO	UNC13B
CDH18	4.38519e-06	-0.602456	0.731	0.715	0.0103929	1.02238	DOWN	CDH18
RAPGEF5	4.39781e-06	-0.468236	0.577	0.658	0.0104228	0.8769	NO	RAPGEF5
SH3PXD2A	4.46436e-06	0.37109	0.396	0.272	0.0105805	1.45588	NO	SH3PXD2A
BCHE	4.72064e-06	-0.601942	0.128	0.26	0.0111879	0.492308	DOWN	BCHE
DOK5	5.21142e-06	-0.390384	0.132	0.271	0.0123511	0.487085	NO	DOK5
HSPA12A	6.06283e-06	0.401857	0.546	0.426	0.0143689	1.28169	NO	HSPA12A
STAC	6.13331e-06	-0.397939	0.018	0.113	0.014536	0.159292	NO	STAC
SESN3	6.14817e-06	-0.424927	0.317	0.463	0.0145712	0.684665	NO	SESN3
SATB1	6.51205e-06	-0.538145	0.07	0.185	0.0154336	0.378378	NO	SATB1
DYNC2H1	6.579e-06	-0.42133	0.335	0.481	0.0155922	0.696466	NO	DYNC2H1
FGF12	6.61646e-06	-0.268931	0.978	0.973	0.015681	1.00514	NO	FGF12
SLC4A4	7.59018e-06	-0.84644	0.286	0.399	0.0179887	0.716792	DOWN	SLC4A4
MANBA	8.13046e-06	-0.383592	0.145	0.284	0.0192692	0.510563	NO	MANBA
LMO4	8.21165e-06	-0.531213	0.163	0.291	0.0194616	0.560137	NO	LMO4
ARHGAP24	9.21108e-06	-0.495844	0.097	0.22	0.0218303	0.440909	NO	ARHGAP24
RPH3A	9.61113e-06	-0.459721	0.11	0.235	0.0227784	0.468085	NO	RPH3A
NBEA	1.0085e-05	-0.33023	0.744	0.811	0.0239015	0.917386	NO	NBEA
ATRNL1	1.02586e-05	-0.339172	0.85	0.864	0.0243129	0.983796	NO	ATRNL1
PREX2	1.04896e-05	-0.521777	0.07	0.182	0.0248604	0.384615	NO	PREX2
ROR1	1.07631e-05	-0.49105	0.137	0.265	0.0255085	0.516981	NO	ROR1
CDH2	1.11643e-05	0.377914	0.722	0.635	0.0264594	1.13701	NO	CDH2
NRG1	1.12705e-05	-0.558416	0.176	0.308	0.026711	0.571429	NO	NRG1
DST	1.14624e-05	-0.202297	0.947	0.946	0.0271658	1.00106	NO	DST
COG5	1.20904e-05	0.324365	0.674	0.551	0.0286542	1.22323	NO	COG5
ADGRL3	1.26118e-05	0.308641	0.987	0.943	0.0298899	1.04666	NO	ADGRL3
GALNT1	1.2613e-05	0.365799	0.674	0.567	0.0298928	1.18871	NO	GALNT1
KIF5C	1.33343e-05	0.272023	0.89	0.828	0.0316024	1.07488	NO	KIF5C
NCOA7	1.35006e-05	-0.401724	0.396	0.537	0.0319964	0.73743	NO	NCOA7
CFAP20DC	1.48608e-05	-0.357724	0.062	0.175	0.03522	0.354286	NO	CFAP20DC
CSRNP3	1.53276e-05	-0.31754	0.696	0.778	0.0363263	0.894602	NO	CSRNP3
VSNL1	1.54036e-05	0.324247	0.612	0.494	0.0365065	1.23887	NO	VSNL1
NOL4	1.54903e-05	-0.354373	0.546	0.664	0.0367119	0.822289	NO	NOL4
LOC114493155	1.61261e-05	0.301714	0.383	0.257	0.0382189	1.49027	NO	LOC114493155
SULF2	1.67617e-05	-0.382242	0.115	0.242	0.0397253	0.475207	NO	SULF2
RIN2	1.68088e-05	-0.503274	0.088	0.203	0.0398369	0.433498	NO	RIN2
NPY	1.77406e-05	-1.94686	0.101	0.211	0.0420453	0.478673	DOWN	NPY
ADCY8	1.8423e-05	-0.360429	0.564	0.657	0.0436625	0.858447	NO	ADCY8
WASF3	1.87746e-05	0.279581	0.881	0.797	0.0444959	1.1054	NO	WASF3
CDK6	2.10505e-05	-0.428196	0.216	0.348	0.0498897	0.62069	NO	CDK6
SLC7A8	2.15416e-05	-0.462746	0.291	0.423	0.0510536	0.687943	NO	SLC7A8
PCGF5	2.32859e-05	0.29273	0.678	0.561	0.0551876	1.20856	NO	PCGF5
LOC114494503	2.32955e-05	0.281418	0.859	0.787	0.0552103	1.09149	NO	LOC114494503
EPHA4	2.33122e-05	-0.608714	0.626	0.686	0.05525	0.912536	NO	EPHA4
RCAN2	2.51024e-05	0.272055	0.837	0.758	0.0594927	1.10422	NO	RCAN2
NPAS2	2.60067e-05	0.309713	0.392	0.271	0.061636	1.44649	NO	NPAS2
CCDC30	2.78279e-05	0.317931	0.498	0.38	0.0659522	1.31053	NO	CCDC30
PDE10A	2.82171e-05	0.339857	0.511	0.404	0.0668745	1.26485	NO	PDE10A
NAV3	2.83245e-05	-0.288254	0.956	0.941	0.0671292	1.01594	NO	NAV3
KLHL32	2.87625e-05	0.260713	0.48	0.351	0.0681672	1.36752	NO	KLHL32
CACNA2D3	3.02747e-05	0.0029461	0.855	0.733	0.0717512	1.16644	NO	CACNA2D3
RAB3GAP1	3.11609e-05	0.304782	0.626	0.532	0.0738514	1.17669	NO	RAB3GAP1
PARD3	3.14168e-05	0.219422	0.872	0.832	0.0744578	1.04808	NO	PARD3
ZFHX4	3.20953e-05	-0.542889	0.128	0.243	0.0760657	0.526749	NO	ZFHX4
SPATS2L	3.37234e-05	0.217858	0.665	0.535	0.0799245	1.24299	NO	SPATS2L
GRIA3	3.38807e-05	-0.583579	0.709	0.718	0.0802972	0.987465	NO	GRIA3
TRPS1	3.40466e-05	-0.496014	0.335	0.456	0.0806905	0.734649	NO	TRPS1
ADCY2	3.55767e-05	-0.0246266	0.74	0.501	0.0843167	1.47705	NO	ADCY2
KCNMB2	3.67673e-05	-0.776119	0.405	0.489	0.0871385	0.828221	NO	KCNMB2
CTNNAL1	3.95014e-05	0.3385	0.441	0.32	0.0936183	1.37813	NO	CTNNAL1
RYR2	4.02487e-05	0.170527	0.956	0.844	0.0953893	1.1327	NO	RYR2
ATP2B2	4.0997e-05	0.191081	0.934	0.888	0.097163	1.0518	NO	ATP2B2
SEMA4D	4.33022e-05	-0.422342	0.256	0.391	0.102626	0.654731	NO	SEMA4D
TTC3	4.38614e-05	0.246633	0.921	0.89	0.103952	1.03483	NO	TTC3
AHCYL2	4.41967e-05	-0.354241	0.388	0.524	0.104746	0.740458	NO	AHCYL2
SLC26A11	4.42519e-05	0.472343	0.282	0.183	0.104877	1.54098	NO	SLC26A11
LOC118501813	4.45125e-05	-0.457721	0.551	0.654	0.105495	0.842508	NO	LOC118501813
SCAF8	4.80838e-05	0.318204	0.533	0.427	0.113959	1.24824	NO	SCAF8
ACOX2	4.86083e-05	-0.449298	0.115	0.228	0.115202	0.504386	NO	ACOX2
SYT16	4.87054e-05	0.284997	0.648	0.525	0.115432	1.23429	NO	SYT16
ASXL3	5.20836e-05	0.35079	0.498	0.389	0.123438	1.28021	NO	ASXL3
RAD51B	5.75129e-05	-0.311841	0.115	0.235	0.136305	0.489362	NO	RAD51B
ELP4	6.7704e-05	0.344284	0.432	0.325	0.160458	1.32923	NO	ELP4
B3GALT1	7.35525e-05	0.240685	0.956	0.928	0.17432	1.03017	NO	B3GALT1
TAFA4	7.43128e-05	0.267534	0.604	0.492	0.176121	1.22764	NO	TAFA4
PLXNA4	7.44644e-05	0.183161	0.841	0.698	0.176481	1.20487	NO	PLXNA4
GRID1	7.67611e-05	0.173945	0.96	0.938	0.181924	1.02345	NO	GRID1
RALGAPA2	7.87071e-05	-0.29804	0.722	0.786	0.186536	0.918575	NO	RALGAPA2
RIMS1	8.00272e-05	-0.347944	0.899	0.918	0.189664	0.979303	NO	RIMS1
EPB41L2	8.27553e-05	0.207461	0.621	0.496	0.19613	1.25202	NO	EPB41L2
HYDIN	8.49127e-05	-0.335571	0.163	0.283	0.201243	0.575972	NO	HYDIN
ZNF382	8.79084e-05	0.343904	0.463	0.356	0.208343	1.30056	NO	ZNF382
LOC118499191	8.84903e-05	0.327881	0.555	0.456	0.209722	1.21711	NO	LOC118499191
PRMT8	8.88044e-05	-0.458377	0.344	0.45	0.210466	0.764444	NO	PRMT8
FRMD6	8.92956e-05	-0.31136	0.026	0.108	0.211631	0.240741	NO	FRMD6
SH3RF1	8.99826e-05	0.210361	0.515	0.384	0.213259	1.34115	NO	SH3RF1
LOC118499181	9.00795e-05	-0.285321	0.273	0.416	0.213489	0.65625	NO	LOC118499181
BBS9	9.33176e-05	-0.357094	0.33	0.466	0.221163	0.708155	NO	BBS9
PPM1H	9.46724e-05	-0.37634	0.476	0.597	0.224374	0.79732	NO	PPM1H
TIMP3	9.57251e-05	-0.364009	0.154	0.272	0.226868	0.566176	NO	TIMP3
MPP7	9.72695e-05	-0.447734	0.352	0.454	0.230529	0.77533	NO	MPP7
PHACTR1	0.000102413	-0.335995	0.771	0.82	0.242719	0.940244	NO	PHACTR1
IQSEC3	0.000108327	-0.415402	0.374	0.478	0.256735	0.782427	NO	IQSEC3
EML6	0.000108904	-0.354028	0.502	0.626	0.258102	0.801917	NO	EML6
KLHL1	0.000110443	-0.648018	0.141	0.247	0.26175	0.57085	NO	KLHL1
ATP8A2	0.000112184	0.182724	0.96	0.89	0.265877	1.07865	NO	ATP8A2
SLC4A10	0.000117546	-0.251018	0.758	0.814	0.278583	0.931204	NO	SLC4A10
MBNL1	0.000118192	0.296323	0.744	0.681	0.280114	1.09251	NO	MBNL1
YPEL2	0.0001198	-0.325821	0.194	0.321	0.283926	0.604361	NO	YPEL2
RAP1GAP2	0.000130222	-0.351423	0.251	0.371	0.308626	0.67655	NO	RAP1GAP2
LOC118499671	0.000132049	-0.333935	0.119	0.231	0.312956	0.515152	NO	LOC118499671
PLPPR5	0.000142746	-0.346893	0.159	0.276	0.338308	0.576087	NO	PLPPR5
KCNMB4	0.000147653	-0.277268	0.04	0.124	0.349937	0.322581	NO	KCNMB4
LOC114499263	0.000149166	-0.332227	0.216	0.339	0.353523	0.637168	NO	LOC114499263
THSD7A	0.000151359	0.396437	0.683	0.617	0.358721	1.10697	NO	THSD7A
ADAMTS6	0.000166526	-0.422269	0.141	0.25	0.394666	0.564	NO	ADAMTS6
LRP8	0.000167937	-0.336186	0.344	0.465	0.398012	0.739785	NO	LRP8
DCX	0.000177138	-0.339398	0.511	0.626	0.419818	0.816294	NO	DCX
SYT1	0.000177252	-0.270799	0.996	0.959	0.420086	1.03858	NO	SYT1
MGAT4C	0.000179548	-0.575712	0.797	0.773	0.42553	1.03105	NO	MGAT4C
OPHN1	0.000180149	0.296102	0.441	0.334	0.426953	1.32036	NO	OPHN1
SPTBN1	0.000185904	-0.217335	0.678	0.77	0.440593	0.880519	NO	SPTBN1
USP3	0.000198072	-0.350722	0.286	0.408	0.46943	0.70098	NO	USP3
SPIRE1	0.000198975	0.143234	0.947	0.913	0.47157	1.03724	NO	SPIRE1
BAZ2B	0.000202504	-0.313625	0.67	0.741	0.479935	0.904184	NO	BAZ2B
DYNC1H1	0.000205603	-0.333618	0.26	0.38	0.487278	0.684211	NO	DYNC1H1
ABLIM1	0.000210247	-0.315075	0.648	0.719	0.498284	0.901252	NO	ABLIM1
FMNL2	0.000211119	-0.34856	0.621	0.681	0.500351	0.911894	NO	FMNL2
DOK6	0.000212245	-0.35624	0.383	0.499	0.50302	0.767535	NO	DOK6
SIK3	0.000212801	0.185957	0.974	0.965	0.504338	1.00933	NO	SIK3
PRKAR2B	0.000223806	-0.340595	0.405	0.514	0.53042	0.787938	NO	PRKAR2B
THRB	0.000224772	-0.587678	0.427	0.535	0.532709	0.798131	NO	THRB
MARCHF3	0.000230563	-0.282581	0.044	0.129	0.546433	0.341085	NO	MARCHF3
RASAL2	0.000230825	-0.326512	0.537	0.625	0.547054	0.8592	NO	RASAL2
MLLT3	0.000233864	0.140727	0.806	0.708	0.554257	1.13842	NO	MLLT3
CNKSR2	0.000242395	0.219752	0.824	0.772	0.574477	1.06736	NO	CNKSR2
NUP93	0.000244154	-0.359156	0.322	0.432	0.578644	0.74537	NO	NUP93
GNG7	0.000246299	0.165292	0.33	0.218	0.58373	1.51376	NO	GNG7
SLC38A1	0.000246936	0.264481	0.467	0.36	0.585239	1.29722	NO	SLC38A1
HSPH1	0.000258481	0.271692	0.295	0.193	0.6126	1.5285	NO	HSPH1
MB21D2	0.000263766	0.279727	0.449	0.348	0.625125	1.29023	NO	MB21D2
DUSP26	0.000267897	0.311756	0.687	0.621	0.634916	1.10628	NO	DUSP26
PHLDB1	0.000270169	-0.2436	0.273	0.404	0.640301	0.675743	NO	PHLDB1
CHCHD3	0.00027092	0.265766	0.767	0.695	0.642082	1.1036	NO	CHCHD3
PJA2	0.000283496	0.236008	0.665	0.582	0.671885	1.14261	NO	PJA2
ENOX1	0.000291041	0.145475	0.749	0.613	0.689767	1.22186	NO	ENOX1
LOC118499134	0.000298479	-0.284127	0.119	0.224	0.707395	0.53125	NO	LOC118499134
CIT	0.000311226	-0.252103	0.581	0.702	0.737605	0.827635	NO	CIT
GPR158	0.000319804	0.208711	0.907	0.835	0.757935	1.08623	NO	GPR158
TMEM135	0.00032765	0.332449	0.612	0.553	0.776529	1.10669	NO	TMEM135
SIK2	0.000329561	0.268253	0.674	0.619	0.781059	1.08885	NO	SIK2
SEMA6A	0.000333158	-0.345175	0.137	0.244	0.789585	0.561475	NO	SEMA6A
FOXN3	0.000334284	0.225056	0.753	0.648	0.792253	1.16204	NO	FOXN3
ATP6V0A1	0.000342792	0.230721	0.718	0.632	0.812417	1.13608	NO	ATP6V0A1
ZDHHC21	0.00035053	-0.351778	0.326	0.433	0.830757	0.752887	NO	ZDHHC21
LRRTM3	0.000351954	0.199786	0.828	0.686	0.83413	1.207	NO	LRRTM3
DGKI	0.00035679	-0.289431	0.784	0.797	0.845592	0.983689	NO	DGKI
CHST11	0.000358912	-0.367724	0.366	0.49	0.850622	0.746939	NO	CHST11
LOC118497098	0.000370855	0.250414	0.366	0.257	0.878926	1.42412	NO	LOC118497098
ANK3	0.000376729	0.154099	0.978	0.941	0.892847	1.03932	NO	ANK3
INSYN2B	0.000380285	-0.613169	0.3	0.373	0.901276	0.80429	NO	INSYN2B
TMEM241	0.000399451	-0.302148	0.189	0.305	0.946698	0.619672	NO	TMEM241
CDADC1	0.000406264	0.225865	0.863	0.8	0.962846	1.07875	NO	CDADC1
RETREG1	0.000422397	-0.298894	0.26	0.384	1	0.677083	NO	RETREG1
LOC114496342	0.00043066	0.295142	0.471	0.373	1	1.26273	NO	LOC114496342
FIGN	0.000432942	-0.777883	0.163	0.254	1	0.641732	NO	FIGN
SERPINE2	0.000434938	-0.360404	0.119	0.219	1	0.543379	NO	SERPINE2
LOC114492624	0.0004492	0.314928	0.581	0.521	1	1.11516	NO	LOC114492624
FBN1	0.000459492	0.29835	0.515	0.42	1	1.22619	NO	FBN1
ARHGAP5	0.00047565	-0.299973	0.396	0.512	1	0.773438	NO	ARHGAP5
LMO3	0.00047625	-0.370792	0.211	0.319	1	0.661442	NO	LMO3
LOC114488084	0.000476761	0.283856	0.656	0.585	1	1.12137	NO	LOC114488084
NTNG1	0.000480826	-0.525523	0.031	0.101	1	0.306931	NO	NTNG1
ELOVL6	0.000488026	0.253042	0.573	0.478	1	1.19874	NO	ELOVL6
FHIT	0.000494135	-0.328935	0.674	0.715	1	0.942657	NO	FHIT
EPB41L4B	0.000496913	0.261373	0.493	0.389	1	1.26735	NO	EPB41L4B
PTN	0.000507582	-0.251473	0.035	0.108	1	0.324074	NO	PTN
GABBR2	0.000514501	-0.288564	0.604	0.684	1	0.883041	NO	GABBR2
KCTD6	0.000525382	-0.211745	0.132	0.242	1	0.545455	NO	KCTD6
LOC118500832	0.000531603	0.240802	0.515	0.396	1	1.30051	NO	LOC118500832
RAB3B	0.000541336	-0.284611	0.093	0.185	1	0.502703	NO	RAB3B
CAP2	0.000551	0.250867	0.819	0.745	1	1.09933	NO	CAP2
PPP1R12A	0.000551019	-0.323759	0.656	0.713	1	0.920056	NO	PPP1R12A
PCYT1A	0.000552401	-0.308944	0.335	0.45	1	0.744444	NO	PCYT1A
RASA1	0.00056895	0.276215	0.811	0.743	1	1.09152	NO	RASA1
ASAP1	0.000592464	-0.260493	0.568	0.67	1	0.847761	NO	ASAP1
RASSF8	0.000605978	-0.408778	0.211	0.313	1	0.674121	NO	RASSF8
KCNH5	0.000615151	-0.37178	0.04	0.112	1	0.357143	NO	KCNH5
FYN	0.000660436	-0.348373	0.595	0.656	1	0.907012	NO	FYN
RUFY3	0.000694132	-0.232714	0.709	0.761	1	0.931669	NO	RUFY3
DRD2	0.000694975	-0.228138	0.066	0.15	1	0.44	NO	DRD2
NT5DC3	0.00070699	-0.290701	0.053	0.129	1	0.410853	NO	NT5DC3
CHM	0.000711409	0.32229	0.524	0.438	1	1.19635	NO	CHM
CSMD3	0.000728365	0.0993549	0.987	0.936	1	1.05449	NO	CSMD3
NFIB	0.00076365	-0.566262	0.308	0.402	1	0.766169	NO	NFIB
MPP6	0.000764095	0.21428	0.546	0.438	1	1.24658	NO	MPP6
SMARCA1	0.000807261	0.278617	0.463	0.372	1	1.24462	NO	SMARCA1
PCSK2	0.00080813	-0.608028	0.793	0.774	1	1.02455	NO	PCSK2
BCAT1	0.000808674	-0.319281	0.295	0.404	1	0.730198	NO	BCAT1
MEF2A	0.000816687	-0.348877	0.33	0.437	1	0.755149	NO	MEF2A
TJP1	0.000818717	-0.218773	0.441	0.581	1	0.759036	NO	TJP1
ELMOD1	0.000849021	0.252201	0.652	0.578	1	1.12803	NO	ELMOD1
NCKAP5	0.000854372	-0.337023	0.198	0.298	1	0.66443	NO	NCKAP5
PDZD2	0.000862982	0.235021	0.41	0.3	1	1.36667	NO	PDZD2
LOC118496974	0.000865435	-0.269276	0.198	0.312	1	0.634615	NO	LOC118496974
LOC114498072	0.000890199	-0.376109	0.295	0.395	1	0.746835	NO	LOC114498072
STAG1	0.000905796	0.199557	0.819	0.772	1	1.06088	NO	STAG1
SNTB2	0.000908352	-0.278253	0.198	0.309	1	0.640777	NO	SNTB2
KCTD1	0.000946586	-0.328288	0.366	0.468	1	0.782051	NO	KCTD1
LOC114509135	0.00096168	0.238579	0.15	0.086	1	1.74419	NO	LOC114509135
SND1	0.00100841	-0.236448	0.401	0.529	1	0.758034	NO	SND1
TBC1D19	0.00102536	-0.230998	0.304	0.422	1	0.720379	NO	TBC1D19
RB1	0.00104086	0.209188	0.793	0.755	1	1.05033	NO	RB1
GAD1	0.001048	-0.460917	0.489	0.551	1	0.887477	NO	GAD1
PARM1	0.00108199	-0.364572	0.172	0.268	1	0.641791	NO	PARM1
SORL1	0.00113594	0.245196	0.656	0.569	1	1.1529	NO	SORL1
MAP6	0.00113876	-0.271765	0.322	0.431	1	0.7471	NO	MAP6
MAPK10	0.00114033	-0.190048	0.974	0.97	1	1.00412	NO	MAPK10
SLC2A13	0.00115204	-0.527747	0.41	0.498	1	0.823293	NO	SLC2A13
ATP9A	0.00115568	0.233727	0.542	0.45	1	1.20444	NO	ATP9A
R3HDM2	0.00116796	0.19149	0.722	0.634	1	1.1388	NO	R3HDM2
VCAN	0.00116851	0.172359	0.167	0.098	1	1.70408	NO	VCAN
CENPF	0.00119527	0.290533	0.3	0.214	1	1.40187	NO	CENPF
KCNA1	0.00121037	-0.29764	0.26	0.367	1	0.708447	NO	KCNA1
LIMS1	0.00122107	0.22197	0.683	0.61	1	1.11967	NO	LIMS1
PTPRS	0.00128289	-0.32964	0.661	0.697	1	0.94835	NO	PTPRS
KIF13A	0.00129644	-0.289938	0.441	0.55	1	0.801818	NO	KIF13A
PITPNC1	0.00130256	-0.392931	0.586	0.647	1	0.905719	NO	PITPNC1
SRRM4	0.00130597	-0.613623	0.595	0.612	1	0.972222	NO	SRRM4
PSD3	0.00132971	-0.571294	0.67	0.667	1	1.0045	NO	PSD3
HIPK2	0.00133891	-0.257632	0.291	0.409	1	0.711491	NO	HIPK2
TTLL11	0.00136861	-0.291717	0.348	0.455	1	0.764835	NO	TTLL11
LOC118497181	0.00138747	-0.266374	0.216	0.321	1	0.672897	NO	LOC118497181
FUBP1	0.00141492	-0.237071	0.295	0.409	1	0.721271	NO	FUBP1
BEND6	0.00141882	0.260674	0.445	0.37	1	1.2027	NO	BEND6
NOS1	0.00144111	-1.02985	0.093	0.161	1	0.57764	NO	NOS1
LRCH2	0.00145277	-0.282368	0.388	0.501	1	0.774451	NO	LRCH2
CTNNBL1	0.00145691	0.288856	0.533	0.457	1	1.1663	NO	CTNNBL1
CCDC148	0.00146753	-0.33668	0.282	0.378	1	0.746032	NO	CCDC148
LOC118499482	0.00154343	-0.269777	0.3	0.415	1	0.722892	NO	LOC118499482
RNF150	0.00158187	0.230656	0.674	0.599	1	1.12521	NO	RNF150
ANO6	0.00162897	-0.219296	0.137	0.234	1	0.58547	NO	ANO6
GLCE	0.00163649	-0.260213	0.189	0.296	1	0.638514	NO	GLCE
RAPGEF4	0.00169917	0.197309	0.758	0.678	1	1.11799	NO	RAPGEF4
FAM81A	0.00175352	-0.231148	0.084	0.162	1	0.518519	NO	FAM81A
EXTL3	0.00177599	0.29216	0.401	0.32	1	1.25313	NO	EXTL3
KIF16B	0.00178671	-0.29175	0.542	0.607	1	0.892916	NO	KIF16B
SGMS1	0.00183194	0.215185	0.687	0.621	1	1.10628	NO	SGMS1
BABAM2	0.00187304	-0.203659	0.419	0.526	1	0.796578	NO	BABAM2
VPS35L	0.00190322	-0.261436	0.604	0.668	1	0.904192	NO	VPS35L
FHOD3	0.00193264	-0.255343	0.247	0.352	1	0.701705	NO	FHOD3
CYFIP2	0.00196944	0.222811	0.626	0.55	1	1.13818	NO	CYFIP2
GAREM1	0.00198713	-0.238862	0.203	0.301	1	0.674419	NO	GAREM1
LGR4	0.00199208	-0.26575	0.238	0.34	1	0.7	NO	LGR4
LOC118498800	0.00199973	-0.502743	0.352	0.418	1	0.842105	NO	LOC118498800
LOC114502519	0.00201119	-0.213538	0.286	0.405	1	0.706173	NO	LOC114502519
CRADD	0.0020234	-0.235938	0.225	0.331	1	0.679758	NO	CRADD
KAT6B	0.00208531	0.204043	0.696	0.634	1	1.09779	NO	KAT6B
LCORL	0.00216145	-0.236669	0.256	0.365	1	0.70137	NO	LCORL
NUMB	0.00216179	-0.287043	0.326	0.417	1	0.781775	NO	NUMB
LOC118500095	0.00217961	-0.280129	0.269	0.368	1	0.730978	NO	LOC118500095
SRRM2	0.0023526	0.189066	0.824	0.748	1	1.1016	NO	SRRM2
MAN1A1	0.00235921	0.126706	0.454	0.329	1	1.37994	NO	MAN1A1
CCSER1	0.0025603	0.114713	0.987	0.985	1	1.00203	NO	CCSER1
GPC6	0.00259254	-0.0686095	0.974	0.917	1	1.06216	NO	GPC6
GAD2	0.00263167	0.124627	0.709	0.592	1	1.19764	NO	GAD2
WWOX	0.00264598	0.181991	0.789	0.7	1	1.12714	NO	WWOX
CCDC136	0.00265845	-0.246275	0.396	0.49	1	0.808163	NO	CCDC136
DTD1	0.00266986	0.208587	0.696	0.628	1	1.10828	NO	DTD1
LOC118500833	0.00268306	0.207387	0.551	0.45	1	1.22444	NO	LOC118500833
UBR5	0.00268629	0.24373	0.771	0.719	1	1.07232	NO	UBR5
BRAF	0.00269657	0.279126	0.687	0.658	1	1.04407	NO	BRAF
MCF2L2	0.0027148	-0.220576	0.524	0.628	1	0.834395	NO	MCF2L2
CAMTA1	0.00271895	0.091294	0.868	0.786	1	1.10433	NO	CAMTA1
EPHA5	0.00284971	-0.420561	0.678	0.693	1	0.978355	NO	EPHA5
LOC114496646	0.00298621	0.145965	0.969	0.9	1	1.07667	NO	LOC114496646
ST7	0.00307853	-0.203012	0.749	0.792	1	0.945707	NO	ST7
ATG7	0.00310436	-0.20585	0.445	0.568	1	0.783451	NO	ATG7
FCHSD2	0.00317992	-0.20403	0.436	0.554	1	0.787004	NO	FCHSD2
PCCA	0.0032026	-0.203437	0.855	0.855	1	1	NO	PCCA
INSR	0.00320359	0.162742	0.758	0.706	1	1.07365	NO	INSR
FGF14	0.00322686	-0.255783	0.744	0.788	1	0.944162	NO	FGF14
FBXL17	0.0032437	0.176223	0.916	0.881	1	1.03973	NO	FBXL17
NEBL	0.00329655	-0.218372	0.925	0.871	1	1.062	NO	NEBL
PEAK1	0.0033169	0.246922	0.643	0.6	1	1.07167	NO	PEAK1
ATP2B4	0.00333412	0.282364	0.326	0.249	1	1.30924	NO	ATP2B4
UVRAG	0.0033591	-0.212589	0.564	0.666	1	0.846847	NO	UVRAG
ZNF704	0.00337386	0.257059	0.564	0.495	1	1.13939	NO	ZNF704
BMT2	0.00340622	-0.266843	0.687	0.743	1	0.92463	NO	BMT2
LOC114498782	0.00341069	-0.174583	0.128	0.212	1	0.603774	NO	LOC114498782
FXR1	0.00341292	0.209619	0.652	0.592	1	1.10135	NO	FXR1
HECW1	0.00343223	0.105947	0.996	0.974	1	1.02259	NO	HECW1
CEP83	0.00347764	0.196148	0.529	0.458	1	1.15502	NO	CEP83
MYCBP2	0.0035816	0.151669	0.921	0.902	1	1.02106	NO	MYCBP2
PIEZO2	0.00362761	0.102451	0.163	0.1	1	1.63	NO	PIEZO2
DCLK2	0.00379063	0.186034	0.692	0.643	1	1.07621	NO	DCLK2
CPNE4	0.00382133	-0.75737	0.286	0.362	1	0.790055	NO	CPNE4
BMP6	0.00388831	-0.289772	0.233	0.33	1	0.706061	NO	BMP6
SOS2	0.00390583	0.237209	0.63	0.547	1	1.15174	NO	SOS2
LOC118502060	0.0039278	-0.241195	0.26	0.36	1	0.722222	NO	LOC118502060
JMJD1C	0.00401703	-0.184226	0.837	0.882	1	0.94898	NO	JMJD1C
DYM	0.00402156	-0.278854	0.454	0.536	1	0.847015	NO	DYM
GRIN3A	0.00404422	-0.307271	0.167	0.25	1	0.668	NO	GRIN3A
GAP43	0.0041886	0.108482	0.551	0.425	1	1.29647	NO	GAP43
PRKACB	0.00422288	0.179555	0.595	0.509	1	1.16896	NO	PRKACB
CYRIA	0.00422557	-0.263381	0.242	0.335	1	0.722388	NO	CYRIA
SMARCA2	0.00423902	-0.255782	0.48	0.569	1	0.843585	NO	SMARCA2
NALCN	0.00428225	0.192264	0.938	0.902	1	1.03991	NO	NALCN
TRIM9	0.00439795	0.25003	0.586	0.534	1	1.09738	NO	TRIM9
GABRA1	0.00447759	-0.551173	0.599	0.564	1	1.06206	NO	GABRA1
TAOK3	0.00452836	-0.224729	0.419	0.51	1	0.821569	NO	TAOK3
CHD9	0.00477401	-0.260342	0.577	0.643	1	0.897356	NO	CHD9
LOC114495672	0.00484182	-0.293412	0.555	0.621	1	0.89372	NO	LOC114495672
JARID2	0.00499651	0.209346	0.736	0.708	1	1.03955	NO	JARID2
ERICH2	0.00502993	0.191766	0.59	0.501	1	1.17764	NO	ERICH2
GRIN2A	0.00503854	-0.835597	0.846	0.757	1	1.11757	NO	GRIN2A
REV3L	0.00507056	0.212658	0.7	0.623	1	1.1236	NO	REV3L
ELAVL2	0.00512819	-0.336288	0.815	0.81	1	1.00617	NO	ELAVL2
CABP1	0.00517454	-0.193417	0.167	0.255	1	0.654902	NO	CABP1
LOC118497683	0.00520654	-0.179464	0.33	0.454	1	0.726872	NO	LOC118497683
LOC114490625	0.00521567	-0.952443	0.388	0.459	1	0.845316	NO	LOC114490625
FAR1	0.00526174	0.192	0.581	0.517	1	1.12379	NO	FAR1
TMEM131L	0.00538265	-0.243416	0.361	0.45	1	0.802222	NO	TMEM131L
CCDC141	0.00541911	-0.21782	0.053	0.113	1	0.469027	NO	CCDC141
NSF	0.00546749	0.199814	0.744	0.707	1	1.05233	NO	NSF
PRPF4B	0.00559192	0.189234	0.581	0.521	1	1.11516	NO	PRPF4B
SLC9A2	0.00570042	-0.178927	0.322	0.435	1	0.74023	NO	SLC9A2
SH3KBP1	0.0057342	0.279433	0.471	0.404	1	1.16584	NO	SH3KBP1
SBF2	0.00596976	-0.212345	0.877	0.869	1	1.00921	NO	SBF2
HSPA5	0.00601451	0.298737	0.3	0.228	1	1.31579	NO	HSPA5
DAAM1	0.0060236	-0.274942	0.498	0.566	1	0.879859	NO	DAAM1
UNC80	0.00619344	0.166248	0.731	0.653	1	1.11945	NO	UNC80
ZNF609	0.00633781	0.162645	0.714	0.67	1	1.06567	NO	ZNF609
CPEB1	0.0065311	-0.235604	0.211	0.3	1	0.703333	NO	CPEB1
SLC6A6	0.00669843	-0.218183	0.207	0.292	1	0.708904	NO	SLC6A6
SHISA6	0.00673078	-0.442322	0.392	0.467	1	0.8394	NO	SHISA6
OSBPL6	0.00683237	-0.203465	0.722	0.768	1	0.940104	NO	OSBPL6
IGSF11	0.00687625	-0.291091	0.154	0.233	1	0.660944	NO	IGSF11
XKR6	0.00695367	0.14501	0.907	0.846	1	1.0721	NO	XKR6
BMS1	0.00731288	-0.225315	0.278	0.372	1	0.747312	NO	BMS1
POLA1	0.00739153	-0.267523	0.264	0.355	1	0.743662	NO	POLA1
UBE2E3	0.00740106	0.226524	0.551	0.486	1	1.13374	NO	UBE2E3
ECI2	0.00743341	-0.245787	0.326	0.41	1	0.795122	NO	ECI2
SEL1L3	0.00763982	-0.571312	0.093	0.151	1	0.615894	NO	SEL1L3
CLOCK	0.00768188	0.19257	0.581	0.52	1	1.11731	NO	CLOCK
TPK1	0.00772809	-0.226974	0.181	0.263	1	0.688213	NO	TPK1
PIBF1	0.00790017	-0.157768	0.282	0.381	1	0.740157	NO	PIBF1
NNAT	0.0079658	-0.282922	0.101	0.171	1	0.590643	NO	NNAT
EP300	0.0082478	-0.207192	0.33	0.44	1	0.75	NO	EP300
GABRA4	0.00845473	0.188214	0.419	0.332	1	1.26205	NO	GABRA4
PPP2R5E	0.00845979	0.188621	0.59	0.546	1	1.08059	NO	PPP2R5E
LOC114506244	0.00851938	0.145629	0.731	0.671	1	1.08942	NO	LOC114506244
MYEF2	0.00853339	0.181871	0.441	0.367	1	1.20163	NO	MYEF2
KCNT2	0.0085892	0.0474051	0.229	0.155	1	1.47742	NO	KCNT2
PIP4K2A	0.00859643	-0.223036	0.652	0.68	1	0.958824	NO	PIP4K2A
EFNA5	0.00896522	0.112653	0.802	0.71	1	1.12958	NO	EFNA5
USP24	0.00924207	-0.201059	0.52	0.617	1	0.842788	NO	USP24
SLC25A12	0.00937176	0.146171	0.828	0.758	1	1.09235	NO	SLC25A12
CHSY3	0.00950573	-0.0469338	0.762	0.625	1	1.2192	NO	CHSY3
MRTFB	0.00962187	0.223392	0.67	0.635	1	1.05512	NO	MRTFB
RGL1	0.00966264	-0.15039	0.335	0.453	1	0.739514	NO	RGL1
FBXO42	0.00967138	-0.190852	0.304	0.398	1	0.763819	NO	FBXO42
PTPRR	0.00977993	0.18336	0.529	0.449	1	1.17817	NO	PTPRR
DAP3	0.00982768	0.197147	0.436	0.363	1	1.2011	NO	DAP3
ASIC2	0.0100326	0.0134051	0.996	0.842	1	1.1829	NO	ASIC2
MICU1	0.0100361	0.234375	0.401	0.33	1	1.21515	NO	MICU1
DENND5B	0.0102835	-0.20345	0.507	0.606	1	0.836634	NO	DENND5B
LUC7L3	0.0103931	-0.179304	0.806	0.848	1	0.950472	NO	LUC7L3
BASP1	0.0104147	-0.224372	0.326	0.413	1	0.789346	NO	BASP1
COL4A2	0.011182	0.215846	0.449	0.393	1	1.14249	NO	COL4A2
FOXP1	0.0112205	-0.23727	0.67	0.735	1	0.911565	NO	FOXP1
DLGAP2	0.0113429	-0.329137	0.216	0.286	1	0.755245	NO	DLGAP2
APBA1	0.0115835	0.191106	0.652	0.595	1	1.0958	NO	APBA1
WDFY3	0.0117755	0.150865	0.85	0.838	1	1.01432	NO	WDFY3
DACH2	0.0122268	-0.307949	0.26	0.336	1	0.77381	NO	DACH2
EEFSEC	0.0123746	0.250175	0.586	0.528	1	1.10985	NO	EEFSEC
ARHGAP44	0.0124176	0.167281	0.806	0.779	1	1.03466	NO	ARHGAP44
PCDH19	0.0126643	0.0689316	0.683	0.554	1	1.23285	NO	PCDH19
LNPK	0.0129003	0.18574	0.405	0.337	1	1.20178	NO	LNPK
AKAP9	0.0129078	0.157218	0.789	0.759	1	1.03953	NO	AKAP9
DOCK11	0.0130759	0.105966	0.485	0.412	1	1.17718	NO	DOCK11
TMEM117	0.0131938	0.162593	0.63	0.576	1	1.09375	NO	TMEM117
COL12A1	0.0132368	0.20601	0.106	0.064	1	1.65625	NO	COL12A1
BCL9	0.0132785	-0.266345	0.26	0.33	1	0.787879	NO	BCL9
PAM	0.0133916	-0.31696	0.811	0.789	1	1.02788	NO	PAM
PRICKLE2	0.0135003	0.121828	0.872	0.819	1	1.06471	NO	PRICKLE2
IMMP2L	0.0135992	-0.177271	0.33	0.432	1	0.763889	NO	IMMP2L
OSBPL9	0.0138172	0.159688	0.683	0.631	1	1.08241	NO	OSBPL9
FANCD2	0.0138536	0.2197	0.374	0.309	1	1.21036	NO	FANCD2
PCDH10	0.0138698	-0.312973	0.379	0.447	1	0.847875	NO	PCDH10
ATR	0.0139929	0.202425	0.546	0.488	1	1.11885	NO	ATR
NHS	0.0142752	-0.197784	0.797	0.844	1	0.944313	NO	NHS
CPEB4	0.0145009	-0.185195	0.471	0.55	1	0.856364	NO	CPEB4
AP3B1	0.0145444	-0.180611	0.238	0.324	1	0.734568	NO	AP3B1
UGGT2	0.0148348	-0.222728	0.493	0.552	1	0.893116	NO	UGGT2
MARCHF11	0.0151124	-0.201644	0.295	0.386	1	0.764249	NO	MARCHF11
LPGAT1	0.0151251	-0.208067	0.313	0.403	1	0.776675	NO	LPGAT1
LOC118499577	0.0151924	-0.281372	0.119	0.18	1	0.661111	NO	LOC118499577
SMARCC1	0.0153546	-0.12513	0.313	0.415	1	0.754217	NO	SMARCC1
MED12L	0.015487	0.162946	0.7	0.672	1	1.04167	NO	MED12L
DNAJB14	0.0156576	0.20452	0.467	0.408	1	1.14461	NO	DNAJB14
TAF15	0.015711	0.207284	0.692	0.643	1	1.07621	NO	TAF15
CLYBL	0.0160258	-0.202202	0.405	0.494	1	0.819838	NO	CLYBL
CLTC	0.0164121	-0.139121	0.379	0.484	1	0.783058	NO	CLTC
BACH2	0.0164585	0.0978534	0.564	0.47	1	1.2	NO	BACH2
METAP1D	0.0166121	-0.493732	0.269	0.337	1	0.79822	NO	METAP1D
PDE1A	0.0166227	-1.02109	0.449	0.463	1	0.969762	NO	PDE1A
OSBPL3	0.0166495	-0.187109	0.181	0.259	1	0.698842	NO	OSBPL3
ABCC5	0.0166771	-0.173503	0.634	0.701	1	0.904422	NO	ABCC5
MGAT4A	0.0167313	-0.219593	0.357	0.437	1	0.816934	NO	MGAT4A
NBEAL1	0.0167965	0.26275	0.546	0.499	1	1.09419	NO	NBEAL1
HIVEP3	0.0169907	-0.184988	0.736	0.781	1	0.942382	NO	HIVEP3
CHD8	0.0171933	-0.180355	0.432	0.51	1	0.847059	NO	CHD8
TSGA10	0.0172227	0.183545	0.797	0.78	1	1.02179	NO	TSGA10
TEAD1	0.0174771	0.158627	0.454	0.39	1	1.1641	NO	TEAD1
ZNF608	0.0174909	-0.322138	0.665	0.674	1	0.986647	NO	ZNF608
LOC114489888	0.0175724	-0.189653	0.559	0.645	1	0.866667	NO	LOC114489888
DDX24	0.0177077	0.190579	0.555	0.492	1	1.12805	NO	DDX24
KIF1B	0.0181596	-0.18016	0.837	0.841	1	0.995244	NO	KIF1B
GNAQ	0.0181739	-0.14852	0.771	0.824	1	0.93568	NO	GNAQ
BCL2	0.0186999	-0.203343	0.167	0.237	1	0.704641	NO	BCL2
CSNK1G1	0.0188232	-0.214566	0.396	0.465	1	0.851613	NO	CSNK1G1
MAPRE2	0.0188377	-0.165907	0.401	0.484	1	0.828512	NO	MAPRE2
PPM1E	0.0188414	-0.203878	0.445	0.527	1	0.844402	NO	PPM1E
TANC2	0.0191493	0.158043	0.894	0.832	1	1.07452	NO	TANC2
RUSC2	0.019151	-0.196604	0.458	0.52	1	0.880769	NO	RUSC2
CYRIB	0.019228	0.156789	0.652	0.587	1	1.11073	NO	CYRIB
GABRB2	0.0193199	-0.433695	0.811	0.688	1	1.17878	NO	GABRB2
EPC2	0.0193296	0.156354	0.665	0.625	1	1.064	NO	EPC2
WDR19	0.0196474	-0.162252	0.159	0.228	1	0.697368	NO	WDR19
ASAH2	0.0196699	-0.173507	0.097	0.154	1	0.62987	NO	ASAH2
KIAA1549L	0.0196736	0.148408	0.674	0.641	1	1.05148	NO	KIAA1549L
CDK8	0.0197498	0.157021	0.661	0.591	1	1.11844	NO	CDK8
UBASH3B	0.0200496	-0.275913	0.577	0.634	1	0.910095	NO	UBASH3B
CELF4	0.0201874	0.0176319	0.885	0.773	1	1.14489	NO	CELF4
PIAS1	0.0206281	0.17011	0.467	0.395	1	1.18228	NO	PIAS1
STMN2	0.0209705	-0.184998	0.665	0.721	1	0.92233	NO	STMN2
HIVEP1	0.0211562	-0.235273	0.326	0.401	1	0.812968	NO	HIVEP1
SMG1	0.0214496	-0.173925	0.392	0.476	1	0.823529	NO	SMG1
TIA1	0.021801	0.152972	0.507	0.445	1	1.13933	NO	TIA1
DGKG	0.0219024	-0.473806	0.595	0.47	1	1.26596	NO	DGKG
PAK5	0.0219374	0.172083	0.639	0.583	1	1.09605	NO	PAK5
DYNC1I1	0.022027	0.0983954	0.802	0.751	1	1.06791	NO	DYNC1I1
GALNT17	0.0221882	-0.317593	0.687	0.734	1	0.935967	NO	GALNT17
LRRC28	0.02227	-0.234376	0.278	0.347	1	0.801153	NO	LRRC28
SPAST	0.0223354	0.198204	0.445	0.396	1	1.12374	NO	SPAST
CCAR1	0.0223549	-0.153812	0.361	0.452	1	0.798673	NO	CCAR1
GRAMD1B	0.0225336	-0.283922	0.414	0.483	1	0.857143	NO	GRAMD1B
THUMPD2	0.0226021	-0.184753	0.304	0.39	1	0.779487	NO	THUMPD2
CNGB3	0.0230975	0.230408	0.211	0.16	1	1.31875	NO	CNGB3
RHOBTB3	0.0231539	0.134273	0.427	0.35	1	1.22	NO	RHOBTB3
SAMD4A	0.0233133	-0.164573	0.238	0.312	1	0.762821	NO	SAMD4A
RNF115	0.0236895	0.187037	0.542	0.483	1	1.12215	NO	RNF115
SAMD12	0.0247543	0.237382	0.815	0.814	1	1.00123	NO	SAMD12
HEG1	0.0250229	-0.219428	0.247	0.316	1	0.781646	NO	HEG1
ARHGAP26	0.0251986	0.151693	0.727	0.669	1	1.0867	NO	ARHGAP26
WNT5B	0.0252716	0.147329	0.335	0.272	1	1.23162	NO	WNT5B
LOC118498544	0.0253688	0.176972	0.586	0.521	1	1.12476	NO	LOC118498544
LANCL3	0.0254183	0.0903369	0.229	0.165	1	1.38788	NO	LANCL3
HNRNPM	0.0256824	0.132278	0.797	0.729	1	1.09328	NO	HNRNPM
MAP4K3	0.0258265	-0.164146	0.515	0.585	1	0.880342	NO	MAP4K3
DZIP1	0.0262371	-0.154898	0.537	0.617	1	0.87034	NO	DZIP1
CEP350	0.0263532	0.145864	0.714	0.645	1	1.10698	NO	CEP350
MAST2	0.0265224	0.19149	0.612	0.559	1	1.09481	NO	MAST2
RNF220	0.0267102	-0.514629	0.145	0.201	1	0.721393	NO	RNF220
DYSF	0.0270985	-0.199429	0.41	0.478	1	0.857741	NO	DYSF
SLCO5A1	0.0271065	0.195862	0.3	0.242	1	1.23967	NO	SLCO5A1
LOC118499040	0.027459	-0.191603	0.194	0.261	1	0.743295	NO	LOC118499040
SRSF5	0.0277258	0.111593	0.85	0.793	1	1.07188	NO	SRSF5
PUS10	0.0277405	-0.0623819	0.256	0.347	1	0.737752	NO	PUS10
NTRK2	0.0278769	-0.126405	0.96	0.939	1	1.02236	NO	NTRK2
TRIQK	0.027958	0.123212	0.507	0.44	1	1.15227	NO	TRIQK
CHD1L	0.0281228	0.200564	0.308	0.25	1	1.232	NO	CHD1L
TUT4	0.0281734	0.111674	0.652	0.595	1	1.0958	NO	TUT4
CNOT6L	0.0282918	0.188893	0.52	0.46	1	1.13043	NO	CNOT6L
KLHL7	0.0283447	-0.178677	0.256	0.332	1	0.771084	NO	KLHL7
COL19A1	0.0283573	-0.475829	0.233	0.284	1	0.820423	NO	COL19A1
TSPAN5	0.0287968	-0.235265	0.441	0.509	1	0.866405	NO	TSPAN5
LOC118498225	0.0291164	0.145902	0.767	0.725	1	1.05793	NO	LOC118498225
PICALM	0.0292658	0.144234	0.722	0.639	1	1.12989	NO	PICALM
MAP2	0.0294727	0.104008	0.934	0.926	1	1.00864	NO	MAP2
PKIA	0.0299328	0.155866	0.683	0.654	1	1.04434	NO	PKIA
HEATR5A	0.0299912	-0.0539651	0.22	0.307	1	0.716612	NO	HEATR5A
LYST	0.0304061	-0.171556	0.233	0.306	1	0.761438	NO	LYST
DOP1A	0.030938	0.160284	0.573	0.521	1	1.09981	NO	DOP1A
PCM1	0.0310915	0.14946	0.661	0.622	1	1.0627	NO	PCM1
FAM172A	0.031189	0.138515	0.775	0.744	1	1.04167	NO	FAM172A
SLC6A15	0.0312339	0.191748	0.485	0.438	1	1.10731	NO	SLC6A15
CEPT1	0.0319884	-0.171169	0.264	0.339	1	0.778761	NO	CEPT1
ZNF618	0.0320969	-0.241679	0.269	0.334	1	0.805389	NO	ZNF618
LOC118501249	0.0322488	-0.238222	0.066	0.111	1	0.594595	NO	LOC118501249
EPS15	0.0325222	-0.153313	0.282	0.359	1	0.785515	NO	EPS15
LYRM4	0.0326183	-0.186327	0.379	0.451	1	0.840355	NO	LYRM4
SPIDR	0.0326702	-0.170268	0.414	0.496	1	0.834677	NO	SPIDR
HIVEP2	0.0327673	0.141081	0.802	0.8	1	1.0025	NO	HIVEP2
ZNF280D	0.0332406	0.188653	0.639	0.621	1	1.02899	NO	ZNF280D
PPIP5K2	0.0340786	-0.232409	0.313	0.373	1	0.839142	NO	PPIP5K2
VPS13B	0.0340848	-0.123658	0.784	0.795	1	0.986164	NO	VPS13B
OSBPL1A	0.0350772	-0.221731	0.423	0.489	1	0.865031	NO	OSBPL1A
DLC1	0.0351643	0.155488	0.731	0.685	1	1.06715	NO	DLC1
STAU2	0.035193	-0.111783	0.974	0.957	1	1.01776	NO	STAU2
NARS2	0.0351993	-0.146829	0.211	0.283	1	0.745583	NO	NARS2
RALGAPA1	0.0357327	0.181386	0.722	0.712	1	1.01404	NO	RALGAPA1
ME3	0.0358394	0.135338	0.652	0.612	1	1.06536	NO	ME3
TBC1D5	0.035936	-0.164955	0.507	0.582	1	0.871134	NO	TBC1D5
PLD5	0.0359707	-0.205647	0.101	0.152	1	0.664474	NO	PLD5
PRKAA2	0.0364416	-0.172164	0.229	0.303	1	0.755776	NO	PRKAA2
NMT2	0.0367104	0.193295	0.396	0.342	1	1.15789	NO	NMT2
UBE2K	0.0369906	-0.150014	0.485	0.566	1	0.85689	NO	UBE2K
DLG1	0.0370279	0.0381373	0.74	0.653	1	1.13323	NO	DLG1
LOC114494060	0.0372012	0.185949	0.7	0.684	1	1.02339	NO	LOC114494060
PTPN12	0.037376	-0.135972	0.423	0.496	1	0.852823	NO	PTPN12
ZC3H6	0.0374155	0.205845	0.441	0.397	1	1.11083	NO	ZC3H6
SNURF	0.0375802	0.170842	0.63	0.588	1	1.07143	NO	SNURF
TTLL7	0.0376418	0.155377	0.665	0.63	1	1.05556	NO	TTLL7
CLVS1	0.0377424	0.125726	0.608	0.539	1	1.12801	NO	CLVS1
AHCTF1	0.0378363	-0.16779	0.256	0.326	1	0.785276	NO	AHCTF1
AKT3	0.0379041	0.137741	0.692	0.65	1	1.06462	NO	AKT3
FNBP1L	0.0382183	0.11822	0.652	0.581	1	1.1222	NO	FNBP1L
CLASP1	0.0382613	-0.119629	0.846	0.871	1	0.971297	NO	CLASP1
MARCHF4	0.038422	-0.149958	0.269	0.348	1	0.772989	NO	MARCHF4
KANSL1L	0.0387191	-0.14133	0.546	0.63	1	0.866667	NO	KANSL1L
PRKCE	0.0389809	0.0723184	0.859	0.844	1	1.01777	NO	PRKCE
TBC1D4	0.0396906	0.17787	0.449	0.383	1	1.17232	NO	TBC1D4
TSPAN9	0.0397253	-0.180018	0.295	0.368	1	0.80163	NO	TSPAN9
AGAP1	0.0398231	-0.168595	0.542	0.599	1	0.904841	NO	AGAP1
TTC28	0.04051	0.0992005	0.824	0.779	1	1.05777	NO	TTC28
HERC3	0.0408391	-0.183322	0.648	0.686	1	0.944606	NO	HERC3
RFX3	0.04088	-0.219246	0.559	0.612	1	0.913399	NO	RFX3
EXT1	0.0410737	-0.296397	0.533	0.575	1	0.926957	NO	EXT1
USP15	0.0411382	0.128428	0.617	0.568	1	1.08627	NO	USP15
MGLL	0.041152	-0.217906	0.247	0.308	1	0.801948	NO	MGLL
TRPM7	0.041701	0.128629	0.665	0.633	1	1.05055	NO	TRPM7
PDSS2	0.0417376	-0.17991	0.308	0.378	1	0.814815	NO	PDSS2
TOX2	0.0418001	-0.376247	0.238	0.288	1	0.826389	NO	TOX2
LOC114494546	0.0420491	0.0593045	0.229	0.17	1	1.34706	NO	LOC114494546
NCOA1	0.0422718	0.115874	0.749	0.683	1	1.09663	NO	NCOA1
CADPS	0.0422982	-0.24265	0.978	0.976	1	1.00205	NO	CADPS
SCAI	0.0423847	0.151695	0.41	0.352	1	1.16477	NO	SCAI
ZBTB4	0.0431311	0.109365	0.454	0.387	1	1.17313	NO	ZBTB4
NUP98	0.043262	0.143592	0.414	0.352	1	1.17614	NO	NUP98
SENP6	0.043393	0.135795	0.709	0.659	1	1.07587	NO	SENP6
PGBD5	0.0441237	-0.193584	0.37	0.444	1	0.833333	NO	PGBD5
ARHGAP12	0.044532	-0.169716	0.458	0.516	1	0.887597	NO	ARHGAP12
BCAS3	0.0445626	-0.158473	0.775	0.784	1	0.98852	NO	BCAS3
DHRS7B	0.044601	-0.153731	0.278	0.346	1	0.803468	NO	DHRS7B
LPCAT3	0.044688	-0.119523	0.225	0.296	1	0.760135	NO	LPCAT3
MTA3	0.0447731	0.087918	0.463	0.385	1	1.2026	NO	MTA3
CCNC	0.044809	-0.15669	0.251	0.315	1	0.796825	NO	CCNC
ARHGAP21	0.0448153	0.104788	0.758	0.725	1	1.04552	NO	ARHGAP21
LOC114489047	0.0449024	0.134769	0.85	0.775	1	1.09677	NO	LOC114489047
CACUL1	0.045154	-0.176105	0.3	0.37	1	0.810811	NO	CACUL1
AP1S2	0.0452426	0.128672	0.198	0.151	1	1.31126	NO	AP1S2
TRPM4	0.0459667	-0.070691	0.207	0.283	1	0.731449	NO	TRPM4
PELI1	0.0459681	-0.105916	0.172	0.239	1	0.719665	NO	PELI1
ABR	0.0464958	-0.126215	0.326	0.408	1	0.79902	NO	ABR
NFAT5	0.0465931	0.158841	0.652	0.592	1	1.10135	NO	NFAT5
DPYSL5	0.0468532	-0.106888	0.181	0.247	1	0.732794	NO	DPYSL5
TAF3	0.0476406	-0.0694603	0.282	0.36	1	0.783333	NO	TAF3
SON	0.0481539	-0.153448	0.555	0.63	1	0.880952	NO	SON
RPS6KA3	0.0489883	-0.297786	0.379	0.448	1	0.845982	NO	RPS6KA3
RAPH1	0.0504084	-0.117295	0.396	0.471	1	0.840764	NO	RAPH1
BMERB1	0.0506809	0.110451	0.639	0.574	1	1.11324	NO	BMERB1
ACBD5	0.0507701	-0.104125	0.269	0.348	1	0.772989	NO	ACBD5
HMBOX1	0.0509297	0.148622	0.573	0.525	1	1.09143	NO	HMBOX1
SUSD4	0.0513139	0.158764	0.414	0.361	1	1.14681	NO	SUSD4
ELMO1	0.0516344	0.0270103	0.731	0.644	1	1.13509	NO	ELMO1
KSR1	0.0517318	-0.176627	0.282	0.355	1	0.794366	NO	KSR1
JADE1	0.0520202	-0.307581	0.154	0.204	1	0.754902	NO	JADE1
LOC118497439	0.052232	0.142637	0.335	0.28	1	1.19643	NO	LOC118497439
LOC118501971	0.0525539	-0.185112	0.863	0.857	1	1.007	NO	LOC118501971
WSB1	0.0529399	-0.184417	0.639	0.704	1	0.90767	NO	WSB1
BIN1	0.0537174	0.164352	0.436	0.392	1	1.11224	NO	BIN1
B4GALT6	0.053769	0.185794	0.485	0.442	1	1.09729	NO	B4GALT6
MAP1B	0.053843	-0.164258	0.89	0.856	1	1.03972	NO	MAP1B
VGLL4	0.0538877	-0.15021	0.326	0.405	1	0.804938	NO	VGLL4
TMEM200A	0.0539554	-0.241883	0.348	0.404	1	0.861386	NO	TMEM200A
LOC114490454	0.0541431	-0.137266	0.987	0.988	1	0.998988	NO	LOC114490454
MAP2K4	0.054234	0.160422	0.586	0.531	1	1.10358	NO	MAP2K4
RSBN1L	0.054567	0.118491	0.476	0.415	1	1.14699	NO	RSBN1L
ITGBL1	0.0553661	-0.178371	0.295	0.362	1	0.814917	NO	ITGBL1
DGKB	0.0554769	0.0326213	0.828	0.757	1	1.09379	NO	DGKB
BCL11A	0.0562372	-0.066243	0.652	0.54	1	1.20741	NO	BCL11A
SLC20A2	0.0565765	0.216393	0.419	0.387	1	1.08269	NO	SLC20A2
HACE1	0.0569494	-0.141246	0.317	0.388	1	0.81701	NO	HACE1
PITPNA	0.0574348	-0.140481	0.291	0.362	1	0.803867	NO	PITPNA
SNX13	0.0574607	-0.130834	0.396	0.476	1	0.831933	NO	SNX13
DYRK1A	0.0576477	0.133945	0.744	0.685	1	1.08613	NO	DYRK1A
PPP1R14C	0.0576592	-0.15111	0.216	0.276	1	0.782609	NO	PPP1R14C
TMEM178B	0.0579322	0.0591358	0.881	0.856	1	1.02921	NO	TMEM178B
CSNK1G3	0.0583183	-0.125038	0.282	0.352	1	0.801136	NO	CSNK1G3
PUM2	0.0588166	0.15972	0.458	0.426	1	1.07512	NO	PUM2
LOC114513564	0.0595703	-0.159664	0.374	0.432	1	0.865741	NO	LOC114513564
DPYSL2	0.0599609	0.119891	0.74	0.705	1	1.04965	NO	DPYSL2
TPST1	0.0600045	0.149247	0.37	0.322	1	1.14907	NO	TPST1
DIP2C	0.0600076	0.078213	0.956	0.934	1	1.02355	NO	DIP2C
USP54	0.06014	0.114277	0.471	0.418	1	1.12679	NO	USP54
GPBP1L1	0.0605723	0.127469	0.388	0.338	1	1.14793	NO	GPBP1L1
CEP170	0.0608839	-0.163457	0.458	0.526	1	0.870722	NO	CEP170
ANKRD44	0.0618869	0.107294	0.559	0.51	1	1.09608	NO	ANKRD44
MARK1	0.0620187	0.162103	0.586	0.56	1	1.04643	NO	MARK1
HS2ST1	0.0621003	-0.331053	0.634	0.677	1	0.936484	NO	HS2ST1
LOC114494981	0.062145	0.234402	0.436	0.406	1	1.07389	NO	LOC114494981
EPB41L1	0.0624573	0.178145	0.485	0.462	1	1.04978	NO	EPB41L1
RELCH	0.0624775	-0.0997019	0.308	0.382	1	0.806283	NO	RELCH
SENP5	0.0625274	-0.127378	0.291	0.35	1	0.831429	NO	SENP5
KIF3A	0.0629863	-0.171508	0.463	0.519	1	0.8921	NO	KIF3A
GRIPAP1	0.0635507	0.202446	0.498	0.47	1	1.05957	NO	GRIPAP1
APC	0.0638877	-0.0823518	0.731	0.786	1	0.930025	NO	APC
SIPA1L1	0.0641988	0.0475414	0.678	0.627	1	1.08134	NO	SIPA1L1
SMURF1	0.0646966	0.20689	0.489	0.447	1	1.09396	NO	SMURF1
PIK3CB	0.0655123	0.108532	0.643	0.589	1	1.09168	NO	PIK3CB
SESTD1	0.0657942	0.163439	0.515	0.471	1	1.09342	NO	SESTD1
GTF2F2	0.0662119	-0.121786	0.419	0.484	1	0.865702	NO	GTF2F2
HUWE1	0.0667128	0.12354	0.652	0.609	1	1.07061	NO	HUWE1
LATS2	0.0672245	-0.199432	0.304	0.365	1	0.832877	NO	LATS2
KIT	0.0679589	-0.249658	0.141	0.183	1	0.770492	NO	KIT
PKN2	0.0680049	-0.137901	0.396	0.462	1	0.857143	NO	PKN2
CDK13	0.0682265	0.0973848	0.758	0.725	1	1.04552	NO	CDK13
EEA1	0.0692969	-0.158662	0.507	0.58	1	0.874138	NO	EEA1
AKAP6	0.0705072	-0.0882323	0.916	0.926	1	0.989201	NO	AKAP6
DZIP3	0.0714439	0.0972699	0.599	0.54	1	1.10926	NO	DZIP3
ZFAND3	0.0716696	0.110678	0.899	0.842	1	1.0677	NO	ZFAND3
AVEN	0.0719461	-0.159953	0.159	0.213	1	0.746479	NO	AVEN
LIFR	0.0724194	-0.155846	0.167	0.221	1	0.755656	NO	LIFR
DIPK1A	0.0728663	0.150598	0.621	0.568	1	1.09331	NO	DIPK1A
LOC114492403	0.0729949	-0.219757	0.37	0.427	1	0.866511	NO	LOC114492403
PSMD1	0.0736542	-0.163064	0.436	0.491	1	0.887984	NO	PSMD1
LOC114507880	0.0738341	0.178942	0.586	0.561	1	1.04456	NO	LOC114507880
KIF5A	0.0738478	-0.120829	0.366	0.434	1	0.843318	NO	KIF5A
SETD2	0.0743307	0.104827	0.564	0.513	1	1.09942	NO	SETD2
DCUN1D4	0.0743366	-0.164818	0.361	0.424	1	0.851415	NO	DCUN1D4
RANBP2	0.0743561	0.12073	0.581	0.523	1	1.1109	NO	RANBP2
BPTF	0.0745509	-0.127417	0.577	0.64	1	0.901563	NO	BPTF
RBM41	0.0747925	0.0822764	0.335	0.281	1	1.19217	NO	RBM41
CAMK4	0.0748251	-0.169557	0.37	0.437	1	0.846682	NO	CAMK4
CFDP1	0.0749316	0.138951	0.612	0.573	1	1.06806	NO	CFDP1
LOC114490215	0.0750987	-0.117659	0.181	0.239	1	0.757322	NO	LOC114490215
FBXO34	0.0754881	0.140203	0.551	0.51	1	1.08039	NO	FBXO34
RNASEH2B	0.0758831	0.073965	0.806	0.778	1	1.03599	NO	RNASEH2B
SORBS2	0.076157	-0.384133	0.573	0.586	1	0.977816	NO	SORBS2
SHQ1	0.0764292	0.136783	0.471	0.417	1	1.1295	NO	SHQ1
LOC114498694	0.0764466	-0.0926343	0.225	0.288	1	0.78125	NO	LOC114498694
LOC114510032	0.0778284	-0.162098	0.427	0.491	1	0.869654	NO	LOC114510032
RIC8B	0.0780355	0.146677	0.463	0.429	1	1.07925	NO	RIC8B
AKAP11	0.0787468	-0.168008	0.432	0.494	1	0.874494	NO	AKAP11
INTS8	0.0787551	0.155665	0.405	0.368	1	1.10054	NO	INTS8
TXNRD3	0.0788643	-0.104522	0.374	0.451	1	0.829268	NO	TXNRD3
ARHGEF11	0.0796901	0.112714	0.784	0.757	1	1.03567	NO	ARHGEF11
MAPK1	0.0800541	0.168433	0.427	0.386	1	1.10622	NO	MAPK1
CCDC6	0.0804334	0.130226	0.515	0.474	1	1.0865	NO	CCDC6
MACROD2	0.0813937	-0.0811403	0.991	0.988	1	1.00304	NO	MACROD2
RSRP1	0.0818514	-0.114608	0.26	0.322	1	0.807453	NO	RSRP1
GLRB	0.0820331	0.125886	0.414	0.366	1	1.13115	NO	GLRB
SEMA5A	0.0823654	-0.380712	0.317	0.339	1	0.935103	NO	SEMA5A
PRKG1	0.0825488	-0.00638905	0.696	0.618	1	1.12621	NO	PRKG1
KMT2A	0.0827573	0.129692	0.793	0.768	1	1.03255	NO	KMT2A
LOC118497975	0.0828235	0.053905	0.604	0.536	1	1.12687	NO	LOC118497975
RUBCN	0.0829346	0.113776	0.374	0.324	1	1.15432	NO	RUBCN
ASTN2	0.0832381	-0.0851911	0.96	0.814	1	1.17936	NO	ASTN2
MON2	0.0843496	0.138579	0.529	0.486	1	1.08848	NO	MON2
SCAPER	0.0844987	0.116092	0.502	0.454	1	1.10573	NO	SCAPER
DCP2	0.0847764	-0.114169	0.322	0.38	1	0.847368	NO	DCP2
FAM184A	0.0851789	0.166666	0.524	0.487	1	1.07598	NO	FAM184A
ARFGEF3	0.0854604	0.130127	0.643	0.602	1	1.06811	NO	ARFGEF3
PCMTD1	0.0858686	0.176635	0.467	0.42	1	1.1119	NO	PCMTD1
TACC1	0.0859727	-0.114406	0.348	0.41	1	0.84878	NO	TACC1
PUM1	0.0859803	-0.150501	0.485	0.542	1	0.894834	NO	PUM1
LOC114512505	0.0865696	-0.578829	0.542	0.538	1	1.00743	NO	LOC114512505
AFG1L	0.0866529	-0.154227	0.295	0.351	1	0.840456	NO	AFG1L
LOC114501732	0.0869212	0.144343	0.445	0.391	1	1.13811	NO	LOC114501732
KCNQ5	0.0886033	-0.57789	0.436	0.452	1	0.964602	NO	KCNQ5
FAM149B1	0.0886506	0.128853	0.322	0.275	1	1.17091	NO	FAM149B1
RAPGEF6	0.0887779	0.119846	0.599	0.575	1	1.04174	NO	RAPGEF6
DENND1B	0.0891579	0.159549	0.379	0.34	1	1.11471	NO	DENND1B
SCN3A	0.0894443	0.128515	0.744	0.711	1	1.04641	NO	SCN3A
HDAC8	0.0895939	-0.181971	0.59	0.621	1	0.950081	NO	HDAC8
SLC25A26	0.0896554	-0.181049	0.291	0.354	1	0.822034	NO	SLC25A26
LOC114513247	0.0898304	-0.144363	0.282	0.348	1	0.810345	NO	LOC114513247
VPS8	0.0901408	0.12241	0.634	0.592	1	1.07095	NO	VPS8
EIF2AK3	0.090706	0.111724	0.454	0.401	1	1.13217	NO	EIF2AK3
GKAP1	0.0910493	0.083843	0.533	0.477	1	1.1174	NO	GKAP1
MINDY2	0.0911108	0.136908	0.599	0.557	1	1.0754	NO	MINDY2
ARHGEF28	0.0914615	0.0450333	0.392	0.329	1	1.19149	NO	ARHGEF28
DHX57	0.092003	-0.132624	0.313	0.373	1	0.839142	NO	DHX57
SNRNP70	0.0921794	-0.116253	0.634	0.678	1	0.935103	NO	SNRNP70
CTNNA3	0.0923974	0.0936767	0.577	0.522	1	1.10536	NO	CTNNA3
KCNAB3	0.0924594	0.146453	0.467	0.427	1	1.09368	NO	KCNAB3
ATP2C1	0.0931311	-0.175814	0.463	0.527	1	0.878558	NO	ATP2C1
SYN2	0.0946508	-0.150054	0.824	0.861	1	0.957027	NO	SYN2
KLHL29	0.0950155	-0.277637	0.692	0.712	1	0.97191	NO	KLHL29
HIP1	0.0951165	-0.248556	0.308	0.355	1	0.867606	NO	HIP1
PIK3R3	0.095407	0.0957032	0.48	0.435	1	1.10345	NO	PIK3R3
BTRC	0.0956253	0.108925	0.612	0.563	1	1.08703	NO	BTRC
MYO6	0.0968896	-0.0804351	0.476	0.535	1	0.88972	NO	MYO6
ZSWIM5	0.0971561	0.152118	0.564	0.522	1	1.08046	NO	ZSWIM5
CDYL2	0.0980713	-0.147128	0.291	0.344	1	0.84593	NO	CDYL2
ENAH	0.0987699	0.0851394	0.59	0.539	1	1.09462	NO	ENAH
GLCCI1	0.0991067	-0.156485	0.322	0.376	1	0.856383	NO	GLCCI1
LOC114506643	0.099311	0.185045	0.286	0.248	1	1.15323	NO	LOC114506643
GRIK4	0.099543	0.00577473	0.89	0.831	1	1.071	NO	GRIK4
NRG2	0.0996844	0.100854	0.661	0.611	1	1.08183	NO	NRG2
MAP3K2	0.100338	0.156565	0.687	0.676	1	1.01627	NO	MAP3K2
FRYL	0.100401	-0.147189	0.568	0.604	1	0.940397	NO	FRYL
TTC39B	0.100483	-0.0997607	0.507	0.563	1	0.900533	NO	TTC39B
AHI1	0.101488	0.155179	0.656	0.657	1	0.998478	NO	AHI1
LOC118499807	0.102009	-0.150883	0.194	0.244	1	0.795082	NO	LOC118499807
UHRF1BP1L	0.104345	0.131908	0.379	0.339	1	1.11799	NO	UHRF1BP1L
SCRN1	0.104472	-0.128256	0.401	0.455	1	0.881319	NO	SCRN1
VPS41	0.105507	0.0923511	0.736	0.724	1	1.01657	NO	VPS41
FEZ1	0.1056	-0.162582	0.357	0.409	1	0.872861	NO	FEZ1
CHD5	0.105611	0.122761	0.304	0.259	1	1.17375	NO	CHD5
GALNT2	0.10582	0.0785872	0.467	0.407	1	1.14742	NO	GALNT2
SDCCAG8	0.106026	0.142865	0.41	0.372	1	1.10215	NO	SDCCAG8
NEFH	0.106205	-0.134496	0.159	0.206	1	0.771845	NO	NEFH
LOC118500240	0.106618	-0.0662787	0.269	0.333	1	0.807808	NO	LOC118500240
CAMK2D	0.107016	-0.0510351	0.269	0.344	1	0.781977	NO	CAMK2D
PPIG	0.107376	0.152736	0.537	0.495	1	1.08485	NO	PPIG
COPG2	0.108671	-0.0848282	0.251	0.311	1	0.807074	NO	COPG2
STK39	0.109209	-0.112826	0.498	0.537	1	0.927374	NO	STK39
ABHD18	0.110472	-0.129837	0.185	0.234	1	0.790598	NO	ABHD18
HNRNPH1	0.110656	0.0914921	0.511	0.466	1	1.09657	NO	HNRNPH1
TBC1D8	0.1108	0.147632	0.471	0.438	1	1.07534	NO	TBC1D8
MSRB3	0.111128	0.153517	0.322	0.286	1	1.12587	NO	MSRB3
BICDL1	0.112286	-0.089316	0.366	0.435	1	0.841379	NO	BICDL1
CACNA2D1	0.113523	-0.579748	0.507	0.403	1	1.25806	NO	CACNA2D1
SCN2A	0.114242	-0.112431	0.714	0.746	1	0.957105	NO	SCN2A
KCNJ6	0.11462	-0.17296	0.33	0.393	1	0.839695	NO	KCNJ6
MED13L	0.115022	-0.121552	0.709	0.751	1	0.944075	NO	MED13L
DDX17	0.115525	-0.15237	0.564	0.602	1	0.936877	NO	DDX17
ZHX3	0.115922	-0.124847	0.326	0.383	1	0.851175	NO	ZHX3
PHTF2	0.115932	0.135397	0.524	0.491	1	1.06721	NO	PHTF2
NRCAM	0.116162	0.0652293	0.894	0.892	1	1.00224	NO	NRCAM
CPNE3	0.116337	-0.12162	0.568	0.613	1	0.926591	NO	CPNE3
PDE1C	0.116547	0.056358	0.216	0.173	1	1.24855	NO	PDE1C
TASOR2	0.116616	0.0695175	0.423	0.38	1	1.11316	NO	TASOR2
HDAC4	0.117674	-0.359773	0.216	0.252	1	0.857143	NO	HDAC4
SCP2	0.118118	0.100373	0.555	0.513	1	1.08187	NO	SCP2
EMSY	0.118319	0.155098	0.432	0.406	1	1.06404	NO	EMSY
SNX25	0.118638	-0.105328	0.229	0.278	1	0.823741	NO	SNX25
ANKS1A	0.118875	0.20345	0.445	0.416	1	1.06971	NO	ANKS1A
SLC6A1	0.119114	-0.240519	0.405	0.43	1	0.94186	NO	SLC6A1
LOC114503942	0.119515	-0.10657	0.352	0.416	1	0.846154	NO	LOC114503942
ZBTB38	0.119905	-0.0695645	0.471	0.535	1	0.880374	NO	ZBTB38
SLC41A3	0.121098	0.0973667	0.357	0.311	1	1.14791	NO	SLC41A3
THOC1	0.122071	-0.137017	0.366	0.423	1	0.865248	NO	THOC1
SPAG9	0.123178	0.133258	0.52	0.489	1	1.06339	NO	SPAG9
UBE2G1	0.123196	0.193368	0.357	0.321	1	1.11215	NO	UBE2G1
UBR1	0.123536	0.178348	0.573	0.569	1	1.00703	NO	UBR1
LUC7L	0.125073	-0.153305	0.485	0.524	1	0.925573	NO	LUC7L
CEP192	0.125346	0.153926	0.683	0.65	1	1.05077	NO	CEP192
KIAA1109	0.125516	-0.127976	0.467	0.518	1	0.901544	NO	KIAA1109
MCF2L	0.126278	0.117355	0.678	0.635	1	1.06772	NO	MCF2L
FARS2	0.126534	0.113572	0.837	0.802	1	1.04364	NO	FARS2
LRCH3	0.127234	0.072566	0.639	0.605	1	1.0562	NO	LRCH3
LARP1B	0.128515	-0.106531	0.357	0.422	1	0.845972	NO	LARP1B
DOCK3	0.12853	0.0966276	0.841	0.847	1	0.992916	NO	DOCK3
DIP2B	0.128539	0.085222	0.753	0.705	1	1.06809	NO	DIP2B
PPM1B	0.128746	-0.136781	0.414	0.463	1	0.894168	NO	PPM1B
NBAS	0.129037	-0.149059	0.326	0.381	1	0.855643	NO	NBAS
SRRM3	0.129082	-0.152241	0.432	0.486	1	0.888889	NO	SRRM3
SRGAP2	0.129668	-0.105014	0.771	0.798	1	0.966165	NO	SRGAP2
PTPN2	0.129916	0.132491	0.595	0.561	1	1.06061	NO	PTPN2
CADM2	0.129964	-0.0188645	1	0.999	1	1.001	NO	CADM2
MID1	0.130258	-0.229837	0.295	0.335	1	0.880597	NO	MID1
GAS7	0.130279	-0.266429	0.225	0.259	1	0.868726	NO	GAS7
RABEP1	0.130391	0.139712	0.767	0.746	1	1.02815	NO	RABEP1
NNT	0.130785	-0.0833095	0.322	0.381	1	0.845144	NO	NNT
IDE	0.131139	-0.100363	0.344	0.398	1	0.864322	NO	IDE
LOC114492387	0.131878	0.197582	0.322	0.291	1	1.10653	NO	LOC114492387
AUH	0.132122	0.118942	0.731	0.698	1	1.04728	NO	AUH
ZMYND8	0.132238	0.118399	0.7	0.682	1	1.02639	NO	ZMYND8
P4HA1	0.132393	0.129506	0.344	0.298	1	1.15436	NO	P4HA1
YTHDC2	0.132395	-0.168806	0.361	0.425	1	0.849412	NO	YTHDC2
CHGB	0.132589	-0.185934	0.132	0.169	1	0.781065	NO	CHGB
TBCK	0.132866	-0.15789	0.26	0.312	1	0.833333	NO	TBCK
SLC4A7	0.134356	0.0934845	0.564	0.524	1	1.07634	NO	SLC4A7
ATP6V1H	0.134867	-0.139057	0.427	0.478	1	0.893305	NO	ATP6V1H
TRIM37	0.134908	-0.166412	0.344	0.39	1	0.882051	NO	TRIM37
NPHP1	0.135456	0.168823	0.511	0.495	1	1.03232	NO	NPHP1
ZDHHC17	0.135918	0.129659	0.507	0.476	1	1.06513	NO	ZDHHC17
SLC22A23	0.136295	0.119577	0.471	0.432	1	1.09028	NO	SLC22A23
LOC114510425	0.136432	0.116606	0.507	0.459	1	1.10458	NO	LOC114510425
FRMD3	0.136521	-0.156451	0.383	0.304	1	1.25987	NO	FRMD3
DGKH	0.136523	0.0353513	0.586	0.531	1	1.10358	NO	DGKH
TMF1	0.136541	-0.114842	0.322	0.376	1	0.856383	NO	TMF1
VWA8	0.137076	0.0785867	0.771	0.726	1	1.06198	NO	VWA8
LOC118500157	0.137631	-0.0668435	0.392	0.459	1	0.854031	NO	LOC118500157
PCDH17	0.138021	-0.216303	0.194	0.23	1	0.843478	NO	PCDH17
GATAD2B	0.139338	0.162878	0.537	0.533	1	1.0075	NO	GATAD2B
KDM4C	0.139907	-0.0923217	0.626	0.685	1	0.913869	NO	KDM4C
CORO2B	0.140375	-0.167167	0.419	0.465	1	0.901075	NO	CORO2B
LOC118501802	0.140586	-0.0664322	0.242	0.297	1	0.814815	NO	LOC118501802
SLC12A6	0.14084	-0.111129	0.467	0.53	1	0.881132	NO	SLC12A6
LOC118497684	0.141433	0.0818561	0.559	0.523	1	1.06883	NO	LOC118497684
CDH8	0.141905	-0.216954	0.524	0.541	1	0.968577	NO	CDH8
TMEM150C	0.141978	-0.188296	0.502	0.529	1	0.94896	NO	TMEM150C
LOC118496962	0.14247	-0.209502	0.608	0.619	1	0.982229	NO	LOC118496962
SETBP1	0.142471	-0.00621022	0.943	0.896	1	1.05246	NO	SETBP1
ZBTB16	0.143566	-0.334484	0.33	0.355	1	0.929577	NO	ZBTB16
IQCK	0.143699	0.153114	0.41	0.375	1	1.09333	NO	IQCK
LOC114501907	0.144065	-0.113333	0.714	0.747	1	0.955823	NO	LOC114501907
MTF2	0.144793	0.097378	0.617	0.599	1	1.03005	NO	MTF2
CHRM3	0.146323	0.129524	0.586	0.557	1	1.05206	NO	CHRM3
ANKDD1A	0.146809	0.120175	0.33	0.289	1	1.14187	NO	ANKDD1A
NDUFAF5	0.148019	-0.0579669	0.273	0.332	1	0.822289	NO	NDUFAF5
SPTBN4	0.148845	0.0929938	0.524	0.485	1	1.08041	NO	SPTBN4
DIRAS2	0.149688	-0.1292	0.119	0.155	1	0.767742	NO	DIRAS2
ROBO2	0.150674	-0.346523	1	0.969	1	1.03199	NO	ROBO2
ACVR1	0.152537	-0.133314	0.3	0.345	1	0.869565	NO	ACVR1
SLC8A3	0.15271	0.101693	0.696	0.685	1	1.01606	NO	SLC8A3
UBE2D2	0.154313	-0.166805	0.374	0.414	1	0.903382	NO	UBE2D2
NCAM1	0.155284	-0.144634	0.943	0.973	1	0.969168	NO	NCAM1
LOC114512850	0.155311	-0.0760222	0.207	0.26	1	0.796154	NO	LOC114512850
SCD5	0.15696	0.129225	0.551	0.522	1	1.05556	NO	SCD5
ALG13	0.156997	0.0704191	0.546	0.495	1	1.10303	NO	ALG13
FAM222B	0.158087	0.16873	0.317	0.29	1	1.0931	NO	FAM222B
PTPN9	0.15845	-0.105296	0.308	0.358	1	0.860335	NO	PTPN9
CDC14B	0.15941	0.0624938	0.467	0.424	1	1.10142	NO	CDC14B
ADAM23	0.160226	0.1143	0.7	0.66	1	1.06061	NO	ADAM23
EBF4	0.16109	-0.128127	0.211	0.25	1	0.844	NO	EBF4
MAP3K9	0.162059	-0.170826	0.3	0.337	1	0.890208	NO	MAP3K9
UBE2W	0.16242	-0.11788	0.348	0.402	1	0.865672	NO	UBE2W
VPS13A	0.162878	-0.0926609	0.581	0.646	1	0.899381	NO	VPS13A
SIPA1L2	0.16293	-0.25166	0.26	0.298	1	0.872483	NO	SIPA1L2
EPHA10	0.163062	-0.125361	0.3	0.347	1	0.864553	NO	EPHA10
LOC114513891	0.163236	-0.0986766	0.722	0.768	1	0.940104	NO	LOC114513891
ATP2B1	0.163542	-0.171489	0.577	0.627	1	0.920255	NO	ATP2B1
SLC9A7	0.163666	-0.140032	0.542	0.578	1	0.937716	NO	SLC9A7
NEXMIF	0.16433	0.0930727	0.762	0.758	1	1.00528	NO	NEXMIF
HNRNPDL	0.164338	-0.130356	0.348	0.395	1	0.881013	NO	HNRNPDL
CPD	0.165374	-0.0760948	0.207	0.252	1	0.821429	NO	CPD
RALA	0.165381	-0.105319	0.348	0.41	1	0.84878	NO	RALA
NRXN2	0.165544	-0.181554	0.436	0.477	1	0.914046	NO	NRXN2
ETNK1	0.165907	0.0618143	0.52	0.475	1	1.09474	NO	ETNK1
KIAA0930	0.166418	-0.126248	0.736	0.759	1	0.969697	NO	KIAA0930
USP11	0.166659	0.132186	0.493	0.475	1	1.03789	NO	USP11
PIGL	0.167817	-0.155314	0.339	0.39	1	0.869231	NO	PIGL
LOC118501620	0.167839	-0.137986	0.423	0.467	1	0.905782	NO	LOC118501620
IPO11	0.167889	0.131001	0.493	0.463	1	1.06479	NO	IPO11
MLLT10	0.169054	-0.0714954	0.811	0.845	1	0.959763	NO	MLLT10
L3MBTL4	0.170703	0.0751081	0.229	0.191	1	1.19895	NO	L3MBTL4
FRMPD3	0.17156	0.138656	0.405	0.378	1	1.07143	NO	FRMPD3
CPEB3	0.171756	-0.0629075	0.841	0.815	1	1.0319	NO	CPEB3
BRD4	0.172019	0.119072	0.573	0.545	1	1.05138	NO	BRD4
HNRNPC	0.172665	-0.103795	0.48	0.527	1	0.910816	NO	HNRNPC
UXS1	0.172829	0.0758092	0.542	0.494	1	1.09717	NO	UXS1
UGGT1	0.173437	0.13051	0.683	0.652	1	1.04755	NO	UGGT1
GBE1	0.173629	0.109108	0.436	0.403	1	1.08189	NO	GBE1
RANBP17	0.173741	-0.232677	0.537	0.567	1	0.94709	NO	RANBP17
WDR37	0.174291	-0.0574373	0.313	0.378	1	0.828042	NO	WDR37
PBRM1	0.174368	0.153248	0.467	0.453	1	1.03091	NO	PBRM1
UNC79	0.175925	0.117813	0.789	0.777	1	1.01544	NO	UNC79
ACAP2	0.176813	-0.119922	0.78	0.798	1	0.977444	NO	ACAP2
TTC7B	0.177295	0.0488037	0.542	0.504	1	1.0754	NO	TTC7B
KIAA0825	0.177936	0.0771269	0.595	0.548	1	1.08577	NO	KIAA0825
HECTD4	0.180204	0.115151	0.626	0.607	1	1.0313	NO	HECTD4
ANKRD11	0.181767	0.0737301	0.855	0.792	1	1.07955	NO	ANKRD11
FAM169A	0.181847	0.121911	0.41	0.378	1	1.08466	NO	FAM169A
UBAC2	0.184901	-0.145441	0.471	0.524	1	0.898855	NO	UBAC2
STXBP1	0.184984	-0.0631369	0.621	0.683	1	0.909224	NO	STXBP1
PPP2R2C	0.185384	0.157808	0.423	0.388	1	1.09021	NO	PPP2R2C
HECW2	0.185701	-0.0883128	0.789	0.781	1	1.01024	NO	HECW2
TTC17	0.186242	0.102621	0.498	0.466	1	1.06867	NO	TTC17
WWP1	0.188387	-0.104642	0.458	0.509	1	0.899804	NO	WWP1
OPRM1	0.18897	-0.088499	0.132	0.169	1	0.781065	NO	OPRM1
CRYL1	0.189373	0.0959735	0.586	0.568	1	1.03169	NO	CRYL1
TET2	0.189637	0.111356	0.515	0.497	1	1.03622	NO	TET2
ENPP2	0.189796	-0.121009	0.229	0.272	1	0.841912	NO	ENPP2
CNTN1	0.190012	0.049223	0.956	0.93	1	1.02796	NO	CNTN1
UIMC1	0.190664	0.142221	0.59	0.594	1	0.993266	NO	UIMC1
RASGEF1C	0.190933	0.121501	0.304	0.275	1	1.10545	NO	RASGEF1C
EEF2K	0.19113	0.1276	0.485	0.459	1	1.05664	NO	EEF2K
TULP4	0.191295	-0.0556228	0.361	0.427	1	0.845433	NO	TULP4
TIMM23	0.191603	-0.126924	0.273	0.32	1	0.853125	NO	TIMM23
ARHGAP20	0.192149	-0.122445	0.555	0.612	1	0.906863	NO	ARHGAP20
BAZ1B	0.192254	0.100611	0.374	0.344	1	1.08721	NO	BAZ1B
BRD2	0.192886	-0.0584098	0.41	0.466	1	0.879828	NO	BRD2
NRP1	0.193703	-0.113662	0.291	0.334	1	0.871257	NO	NRP1
GNAO1	0.194029	-0.166335	0.573	0.62	1	0.924194	NO	GNAO1
PHC2	0.194295	-0.0482019	0.471	0.526	1	0.895437	NO	PHC2
PSPC1	0.194485	-0.106228	0.643	0.69	1	0.931884	NO	PSPC1
FCHO2	0.195599	-0.0821794	0.401	0.463	1	0.866091	NO	FCHO2
TRIM33	0.195902	0.0859286	0.511	0.496	1	1.03024	NO	TRIM33
LOC114509084	0.196075	-0.106188	0.419	0.474	1	0.883966	NO	LOC114509084
ZNF438	0.196466	-0.0600964	0.361	0.433	1	0.833718	NO	ZNF438
TSPAN3	0.197843	0.116293	0.427	0.391	1	1.09207	NO	TSPAN3
LOC118500657	0.198608	-0.130935	0.145	0.181	1	0.801105	NO	LOC118500657
ZRANB2	0.198738	-0.12407	0.74	0.756	1	0.978836	NO	ZRANB2
FMN1	0.199	-0.167165	0.471	0.489	1	0.96319	NO	FMN1
HMG20A	0.199101	0.120505	0.396	0.367	1	1.07902	NO	HMG20A
FNDC3A	0.199283	0.103363	0.74	0.733	1	1.00955	NO	FNDC3A
DCAF5	0.201613	-0.0744196	0.401	0.476	1	0.842437	NO	DCAF5
ARHGEF9	0.201678	0.0692015	0.577	0.537	1	1.07449	NO	ARHGEF9
ANKRD12	0.202626	-0.11586	0.74	0.765	1	0.96732	NO	ANKRD12
VSTM2A	0.202965	-0.152105	0.401	0.44	1	0.911364	NO	VSTM2A
USP25	0.203952	-0.131266	0.449	0.504	1	0.890873	NO	USP25
ATP11B	0.204272	0.137245	0.383	0.364	1	1.0522	NO	ATP11B
CACNA1B	0.20508	-0.135981	0.595	0.622	1	0.956592	NO	CACNA1B
ERCC6L2	0.206128	0.129543	0.511	0.491	1	1.04073	NO	ERCC6L2
FBXL7	0.207074	0.0397338	0.172	0.139	1	1.23741	NO	FBXL7
CXXC4	0.207292	-0.0541599	0.291	0.341	1	0.853372	NO	CXXC4
MARCHF8	0.207939	0.109242	0.559	0.541	1	1.03327	NO	MARCHF8
USP40	0.208538	-0.0115349	0.313	0.372	1	0.841398	NO	USP40
CPNE8	0.209689	-0.231751	0.194	0.224	1	0.866071	NO	CPNE8
SLC44A1	0.209839	0.0996653	0.621	0.579	1	1.07254	NO	SLC44A1
COMMD10	0.209853	0.0924736	0.489	0.457	1	1.07002	NO	COMMD10
TXNDC16	0.210125	0.111406	0.304	0.275	1	1.10545	NO	TXNDC16
CASK	0.210754	-0.103315	0.758	0.775	1	0.978065	NO	CASK
DOCK2	0.210969	-0.228914	0.26	0.286	1	0.909091	NO	DOCK2
THADA	0.211129	-0.0908597	0.392	0.445	1	0.880899	NO	THADA
TTLL5	0.211144	-0.115615	0.401	0.45	1	0.891111	NO	TTLL5
PCSK7	0.212077	0.0918225	0.414	0.392	1	1.05612	NO	PCSK7
AGTPBP1	0.212898	0.115149	0.626	0.595	1	1.0521	NO	AGTPBP1
ARHGEF12	0.213522	0.0409387	0.872	0.85	1	1.02588	NO	ARHGEF12
SEZ6	0.213786	0.0490219	0.159	0.129	1	1.23256	NO	SEZ6
GABRG2	0.214929	-0.192834	0.621	0.588	1	1.05612	NO	GABRG2
PDGFD	0.215733	-0.482598	0.229	0.25	1	0.916	NO	PDGFD
HLTF	0.215769	-0.0980797	0.507	0.535	1	0.947664	NO	HLTF
USP32	0.21596	-0.0715311	0.41	0.481	1	0.852391	NO	USP32
KIAA0319L	0.216003	-0.105035	0.26	0.306	1	0.849673	NO	KIAA0319L
CWF19L2	0.217182	-0.0769046	0.256	0.306	1	0.836601	NO	CWF19L2
AIG1	0.217814	0.0440067	0.586	0.55	1	1.06545	NO	AIG1
PHLPP1	0.218282	-0.0227284	0.344	0.408	1	0.843137	NO	PHLPP1
GXYLT2	0.221002	0.108267	0.577	0.562	1	1.02669	NO	GXYLT2
STIM1	0.221391	0.0757837	0.436	0.398	1	1.09548	NO	STIM1
CTIF	0.222002	-0.157927	0.463	0.491	1	0.942974	NO	CTIF
TBL1XR1	0.223207	0.0563158	0.744	0.702	1	1.05983	NO	TBL1XR1
AKAP10	0.223885	0.10966	0.441	0.407	1	1.08354	NO	AKAP10
SST	0.224458	-1.6738	0.11	0.129	1	0.852713	NO	SST
SPECC1	0.224859	0.0513627	0.916	0.862	1	1.06265	NO	SPECC1
SV2A	0.226111	0.155354	0.357	0.329	1	1.08511	NO	SV2A
CAMKMT	0.22686	-0.0503417	0.366	0.409	1	0.894866	NO	CAMKMT
NEK1	0.227747	-0.124796	0.37	0.412	1	0.898058	NO	NEK1
NCKAP1	0.228745	0.0679519	0.709	0.67	1	1.05821	NO	NCKAP1
FAM120A	0.229024	0.151425	0.568	0.543	1	1.04604	NO	FAM120A
ALMS1	0.230384	-0.145909	0.388	0.424	1	0.915094	NO	ALMS1
CEP85L	0.230423	0.106519	0.529	0.503	1	1.05169	NO	CEP85L
SLIT1	0.230624	0.0470462	0.308	0.27	1	1.14074	NO	SLIT1
NIN	0.230936	0.0887817	0.441	0.409	1	1.07824	NO	NIN
COP1	0.23094	0.163291	0.291	0.265	1	1.09811	NO	COP1
CEP164	0.230942	-0.0603199	0.493	0.533	1	0.924953	NO	CEP164
GPATCH8	0.232635	-0.131955	0.753	0.726	1	1.03719	NO	GPATCH8
MTMR3	0.234636	-0.0931597	0.493	0.54	1	0.912963	NO	MTMR3
GIT2	0.235397	-0.104817	0.313	0.352	1	0.889205	NO	GIT2
YLPM1	0.236161	0.155124	0.551	0.542	1	1.01661	NO	YLPM1
VPS53	0.237187	0.0907376	0.361	0.333	1	1.08408	NO	VPS53
ADCY9	0.237341	0.1134	0.626	0.624	1	1.00321	NO	ADCY9
LOC118500656	0.237606	0.20728	0.278	0.253	1	1.09881	NO	LOC118500656
ACBD6	0.238741	0.0702658	0.559	0.518	1	1.07915	NO	ACBD6
BICRAL	0.238914	0.118027	0.458	0.437	1	1.04805	NO	BICRAL
ESF1	0.239066	0.119279	0.436	0.406	1	1.07389	NO	ESF1
RERE	0.240081	0.0548595	0.969	0.947	1	1.02323	NO	RERE
RIC3	0.241661	0.131595	0.436	0.427	1	1.02108	NO	RIC3
ST8SIA4	0.241772	0.0290399	0.278	0.237	1	1.173	NO	ST8SIA4
PPM1L	0.242351	-0.0292551	0.718	0.632	1	1.13608	NO	PPM1L
MAP4	0.242373	-0.135893	0.366	0.404	1	0.905941	NO	MAP4
UBN2	0.24246	0.0714277	0.546	0.506	1	1.07905	NO	UBN2
MAPKAP1	0.243645	0.0848696	0.573	0.542	1	1.0572	NO	MAPKAP1
ARHGAP17	0.243748	0.0398012	0.41	0.363	1	1.12948	NO	ARHGAP17
LOC114508064	0.244066	-0.098517	0.489	0.531	1	0.920904	NO	LOC114508064
GAB1	0.245064	-0.135249	0.101	0.126	1	0.801587	NO	GAB1
ZZEF1	0.245466	0.0815249	0.432	0.4	1	1.08	NO	ZZEF1
RMDN1	0.245523	0.0701053	0.405	0.374	1	1.08289	NO	RMDN1
ANKIB1	0.246619	0.124402	0.617	0.618	1	0.998382	NO	ANKIB1
CACHD1	0.246813	-0.224006	0.115	0.14	1	0.821429	NO	CACHD1
CACNA2D2	0.248032	-0.181126	0.485	0.506	1	0.958498	NO	CACNA2D2
ATP1A3	0.248778	0.0596358	0.542	0.502	1	1.07968	NO	ATP1A3
KIF13B	0.249806	0.199012	0.445	0.425	1	1.04706	NO	KIF13B
JAK2	0.250351	0.184874	0.383	0.36	1	1.06389	NO	JAK2
CACNG3	0.250527	-0.137932	0.317	0.351	1	0.903134	NO	CACNG3
NFKB1	0.252304	0.12553	0.344	0.319	1	1.07837	NO	NFKB1
LOC114498673	0.252716	-0.14017	0.445	0.474	1	0.938819	NO	LOC114498673
SCMH1	0.253048	-0.131734	0.564	0.599	1	0.941569	NO	SCMH1
MTUS1	0.253068	-0.0926658	0.26	0.302	1	0.860927	NO	MTUS1
CUL1	0.253641	0.0541907	0.348	0.318	1	1.09434	NO	CUL1
PTPRA	0.254037	0.0565802	0.648	0.622	1	1.0418	NO	PTPRA
NR3C2	0.255277	0.110576	0.612	0.588	1	1.04082	NO	NR3C2
LOC114499315	0.256409	-0.0829767	0.392	0.436	1	0.899083	NO	LOC114499315
DYNC1I2	0.257513	0.122014	0.661	0.649	1	1.01849	NO	DYNC1I2
SLC35F1	0.257702	-0.239661	0.863	0.853	1	1.01172	NO	SLC35F1
CCDC66	0.258573	0.0995135	0.441	0.418	1	1.05502	NO	CCDC66
FGF1	0.259733	0.108313	0.427	0.406	1	1.05172	NO	FGF1
PDE3B	0.260187	-0.0880502	0.242	0.28	1	0.864286	NO	PDE3B
LOC114494580	0.261461	0.0548494	0.617	0.592	1	1.04223	NO	LOC114494580
C6H11orf49	0.261687	-0.0469529	0.339	0.383	1	0.885117	NO	C6H11orf49
MNAT1	0.261759	-0.125208	0.388	0.43	1	0.902326	NO	MNAT1
CDK12	0.26205	-0.0736404	0.317	0.362	1	0.875691	NO	CDK12
CREM	0.264598	-0.0332024	0.229	0.271	1	0.845018	NO	CREM
LOC118500129	0.265073	-0.150719	0.26	0.297	1	0.875421	NO	LOC118500129
COPA	0.265296	0.127998	0.436	0.414	1	1.05314	NO	COPA
ARMH3	0.265606	-0.0615028	0.392	0.451	1	0.86918	NO	ARMH3
CMSS1	0.26592	-0.120779	0.621	0.657	1	0.945205	NO	CMSS1
RTN1	0.268457	0.0500953	0.727	0.71	1	1.02394	NO	RTN1
LOC118499709	0.268534	0.0980339	0.366	0.331	1	1.10574	NO	LOC118499709
ACAT1	0.269126	-0.045208	0.348	0.406	1	0.857143	NO	ACAT1
PTPRZ1	0.271304	-0.369283	0.22	0.234	1	0.940171	NO	PTPRZ1
OPTN	0.272134	0.0974495	0.383	0.364	1	1.0522	NO	OPTN
FUT8	0.272514	0.034378	0.493	0.454	1	1.0859	NO	FUT8
LOC114489884	0.272523	0.0566169	0.41	0.368	1	1.11413	NO	LOC114489884
OLFM2	0.273234	0.0181683	0.445	0.402	1	1.10697	NO	OLFM2
OSBPL8	0.273428	0.0934735	0.652	0.625	1	1.0432	NO	OSBPL8
TRIP12	0.274858	0.0443656	0.621	0.582	1	1.06701	NO	TRIP12
SIPA1L3	0.275375	0.113214	0.533	0.5	1	1.066	NO	SIPA1L3
ME1	0.275998	-0.0965042	0.419	0.458	1	0.914847	NO	ME1
DTNB	0.277403	0.092597	0.599	0.573	1	1.04538	NO	DTNB
LRRC3B	0.277943	-0.173519	0.185	0.211	1	0.876777	NO	LRRC3B
SFXN5	0.279008	-0.0452476	0.264	0.3	1	0.88	NO	SFXN5
UBE2R2	0.280225	0.00161008	0.485	0.534	1	0.90824	NO	UBE2R2
BLVRA	0.280717	0.0733968	0.877	0.86	1	1.01977	NO	BLVRA
AAK1	0.281512	-0.0743728	0.863	0.886	1	0.974041	NO	AAK1
PPP6R3	0.281574	0.123514	0.489	0.478	1	1.02301	NO	PPP6R3
LOC114505343	0.281969	0.124794	0.441	0.426	1	1.03521	NO	LOC114505343
WNK1	0.283128	0.0414412	0.634	0.639	1	0.992175	NO	WNK1
RGS17	0.284315	0.0786244	0.533	0.514	1	1.03696	NO	RGS17
PHYHIPL	0.284721	0.0446376	0.568	0.541	1	1.04991	NO	PHYHIPL
LOC114488252	0.285671	0.0875487	0.383	0.35	1	1.09429	NO	LOC114488252
RNF111	0.285801	0.0916109	0.449	0.425	1	1.05647	NO	RNF111
BTBD9	0.286384	0.117184	0.784	0.79	1	0.992405	NO	BTBD9
PABPC4	0.286477	-0.0591669	0.247	0.286	1	0.863636	NO	PABPC4
PPME1	0.286796	-0.0621258	0.352	0.4	1	0.88	NO	PPME1
MAP4K5	0.287128	-0.130471	0.414	0.453	1	0.913907	NO	MAP4K5
CDC42SE2	0.287279	0.0895923	0.458	0.426	1	1.07512	NO	CDC42SE2
NCK2	0.287798	-0.0509936	0.286	0.33	1	0.866667	NO	NCK2
MPDZ	0.287945	0.0631311	0.427	0.398	1	1.07286	NO	MPDZ
RNLS	0.288328	0.0403414	0.502	0.476	1	1.05462	NO	RNLS
ICE1	0.288574	0.0728131	0.388	0.37	1	1.04865	NO	ICE1
LYPD6B	0.289105	-0.134748	0.256	0.286	1	0.895105	NO	LYPD6B
GGT7	0.289285	-0.117635	0.388	0.412	1	0.941748	NO	GGT7
UMAD1	0.289481	0.092675	0.612	0.611	1	1.00164	NO	UMAD1
LOC118498974	0.289517	-0.102494	0.176	0.203	1	0.866995	NO	LOC118498974
SMC5	0.289648	0.0475491	0.546	0.527	1	1.03605	NO	SMC5
FGF9	0.290452	-0.0922327	0.233	0.277	1	0.841155	NO	FGF9
MRPS9	0.290894	-0.0519864	0.401	0.443	1	0.905192	NO	MRPS9
RCBTB1	0.291712	0.0445439	0.445	0.407	1	1.09337	NO	RCBTB1
KCNC1	0.292174	-0.103836	0.533	0.551	1	0.967332	NO	KCNC1
DDX5	0.293284	0.091651	0.617	0.588	1	1.04932	NO	DDX5
MFF	0.293372	-0.0727754	0.308	0.352	1	0.875	NO	MFF
NTRK3	0.293745	0.0637109	0.401	0.379	1	1.05805	NO	NTRK3
ERBIN	0.294232	0.0715716	0.383	0.363	1	1.0551	NO	ERBIN
LOC118497047	0.294257	-0.0822686	0.304	0.353	1	0.86119	NO	LOC118497047
USP34	0.294554	0.0163448	0.811	0.781	1	1.03841	NO	USP34
USP12	0.294607	0.246331	0.383	0.361	1	1.06094	NO	USP12
SRPK2	0.294615	-0.0778096	0.802	0.829	1	0.967431	NO	SRPK2
TNRC6C	0.295831	-0.0748393	0.458	0.515	1	0.88932	NO	TNRC6C
XPO6	0.296066	-0.0355491	0.401	0.457	1	0.877462	NO	XPO6
LRRC49	0.296499	0.0736823	0.608	0.593	1	1.0253	NO	LRRC49
FAM110B	0.300502	-0.154735	0.282	0.317	1	0.88959	NO	FAM110B
MAP2K6	0.30118	-0.0995049	0.211	0.247	1	0.854251	NO	MAP2K6
LOC114515066	0.301405	-0.0947551	0.502	0.545	1	0.921101	NO	LOC114515066
APC2	0.303726	-0.0550696	0.322	0.356	1	0.904494	NO	APC2
PHF20L1	0.304695	0.127771	0.485	0.484	1	1.00207	NO	PHF20L1
TCERG1	0.30644	0.119016	0.374	0.359	1	1.04178	NO	TCERG1
LOC114505411	0.306444	0.109236	0.489	0.475	1	1.02947	NO	LOC114505411
CCNT2	0.307422	0.101145	0.445	0.419	1	1.06205	NO	CCNT2
LOC114491101	0.309343	-0.132332	0.683	0.71	1	0.961972	NO	LOC114491101
ADD3	0.30983	-0.0368459	0.374	0.428	1	0.873832	NO	ADD3
VEZT	0.310229	-0.0672952	0.388	0.428	1	0.906542	NO	VEZT
CSNK2A1	0.310334	-0.0582987	0.37	0.403	1	0.918114	NO	CSNK2A1
YAF2	0.310711	0.120015	0.784	0.772	1	1.01554	NO	YAF2
CEP126	0.31158	-0.0478914	0.648	0.662	1	0.978852	NO	CEP126
PABPC1	0.312146	-0.0548174	0.295	0.331	1	0.891239	NO	PABPC1
ARHGEF3	0.31252	0.0939975	0.335	0.307	1	1.09121	NO	ARHGEF3
CCDC93	0.313922	0.144146	0.498	0.493	1	1.01014	NO	CCDC93
BCL11B	0.315229	-0.136843	0.352	0.386	1	0.911917	NO	BCL11B
SUGCT	0.316235	0.048534	0.925	0.932	1	0.992489	NO	SUGCT
ADAM10	0.316633	0.110082	0.537	0.532	1	1.0094	NO	ADAM10
AUTS2	0.317804	0.0106378	1	0.995	1	1.00503	NO	AUTS2
CCDC91	0.320922	-0.0620254	0.445	0.496	1	0.897177	NO	CCDC91
SNAP25	0.321393	0.150665	0.824	0.801	1	1.02871	NO	SNAP25
ZNF148	0.321455	0.0966671	0.744	0.732	1	1.01639	NO	ZNF148
ZNF638	0.323065	0.0625016	0.718	0.683	1	1.05124	NO	ZNF638
HCN1	0.323242	-0.370449	0.322	0.319	1	1.0094	NO	HCN1
CNTLN	0.3247	-0.0332204	0.559	0.589	1	0.949066	NO	CNTLN
TBC1D32	0.324798	-0.0271207	0.322	0.362	1	0.889503	NO	TBC1D32
PPP1R10	0.325004	-0.0533212	0.295	0.334	1	0.883234	NO	PPP1R10
DIXDC1	0.326317	-0.0720612	0.392	0.439	1	0.892938	NO	DIXDC1
TMEM131	0.326909	-0.0589704	0.612	0.648	1	0.944444	NO	TMEM131
LRRFIP2	0.327248	-0.0167432	0.445	0.509	1	0.874263	NO	LRRFIP2
SOS1	0.328572	0.134361	0.463	0.452	1	1.02434	NO	SOS1
ZNF624	0.328903	0.174601	0.247	0.228	1	1.08333	NO	ZNF624
KCNA6	0.329144	-0.0714584	0.22	0.254	1	0.866142	NO	KCNA6
ARGLU1	0.329524	-0.0711749	0.78	0.785	1	0.993631	NO	ARGLU1
NEMF	0.329853	0.142009	0.41	0.387	1	1.05943	NO	NEMF
BIRC6	0.330987	0.0841764	0.705	0.66	1	1.06818	NO	BIRC6
LRRN2	0.331715	-0.0686012	0.419	0.457	1	0.916849	NO	LRRN2
CERS6	0.331761	-0.163055	0.718	0.703	1	1.02134	NO	CERS6
LOC114496088	0.332625	-0.0659098	0.586	0.627	1	0.934609	NO	LOC114496088
FNBP4	0.33311	-0.0814913	0.454	0.491	1	0.924644	NO	FNBP4
ZDHHC14	0.333181	-0.150159	0.361	0.388	1	0.930412	NO	ZDHHC14
BRINP3	0.333819	-0.186218	0.374	0.388	1	0.963918	NO	BRINP3
FAM171A1	0.33466	0.11832	0.471	0.455	1	1.03516	NO	FAM171A1
PLCL2	0.335802	-0.112392	0.537	0.558	1	0.962366	NO	PLCL2
EIF4G3	0.336012	0.0627235	0.934	0.919	1	1.01632	NO	EIF4G3
TMEM161B	0.336688	-0.0382108	0.33	0.377	1	0.875332	NO	TMEM161B
NCOA2	0.336762	-0.121161	0.74	0.76	1	0.973684	NO	NCOA2
MORC4	0.337851	-0.0219281	0.295	0.34	1	0.867647	NO	MORC4
MACF1	0.340277	-0.0532508	0.916	0.906	1	1.01104	NO	MACF1
NBN	0.340565	0.0593256	0.648	0.623	1	1.04013	NO	NBN
USP33	0.341079	0.0608477	0.498	0.469	1	1.06183	NO	USP33
MAGI1	0.3413	0.0252243	0.89	0.863	1	1.03129	NO	MAGI1
SERGEF	0.34188	0.122876	0.467	0.461	1	1.01302	NO	SERGEF
ZNF644	0.342673	0.0488762	0.648	0.654	1	0.990826	NO	ZNF644
PHF21A	0.344637	-0.0667767	0.573	0.614	1	0.933225	NO	PHF21A
SYBU	0.344688	-0.126113	0.423	0.444	1	0.952703	NO	SYBU
DMXL2	0.345866	-0.0966832	0.599	0.628	1	0.953822	NO	DMXL2
PGAP1	0.34686	-0.120009	0.573	0.595	1	0.963025	NO	PGAP1
KANSL1	0.348772	-0.105829	0.7	0.721	1	0.970874	NO	KANSL1
STIM2	0.349797	-0.109223	0.278	0.31	1	0.896774	NO	STIM2
JAK1	0.350142	0.11941	0.436	0.412	1	1.05825	NO	JAK1
CUL5	0.351869	0.0693481	0.524	0.506	1	1.03557	NO	CUL5
ARFGEF2	0.352033	-0.082314	0.37	0.411	1	0.900243	NO	ARFGEF2
TTBK2	0.352198	0.07109	0.705	0.696	1	1.01293	NO	TTBK2
LOC114494212	0.35505	-0.129172	0.282	0.309	1	0.912621	NO	LOC114494212
LOC114510426	0.355309	-0.0423983	0.648	0.66	1	0.981818	NO	LOC114510426
FMR1	0.356108	-0.0697183	0.326	0.368	1	0.88587	NO	FMR1
SOGA3	0.357027	0.104378	0.524	0.517	1	1.01354	NO	SOGA3
PACSIN1	0.360777	-0.0720364	0.48	0.519	1	0.924855	NO	PACSIN1
CDKAL1	0.361207	-0.0443703	0.731	0.767	1	0.953064	NO	CDKAL1
PSIP1	0.362246	-0.0912778	0.612	0.635	1	0.96378	NO	PSIP1
ELOVL7	0.362387	-0.0496996	0.225	0.256	1	0.878906	NO	ELOVL7
CPEB2	0.362618	-0.0883185	0.427	0.469	1	0.910448	NO	CPEB2
EWSR1	0.363282	-0.0855044	0.498	0.527	1	0.944972	NO	EWSR1
EPC1	0.364357	0.0572306	0.731	0.726	1	1.00689	NO	EPC1
PALM2AKAP2	0.367251	-0.111492	0.789	0.74	1	1.06622	NO	PALM2AKAP2
BCKDHB	0.36907	0.0691511	0.586	0.573	1	1.02269	NO	BCKDHB
SAP130	0.370108	0.0682637	0.476	0.451	1	1.05543	NO	SAP130
HERC1	0.370662	-0.0518141	0.744	0.761	1	0.977661	NO	HERC1
CDK19	0.371047	-0.00104893	0.203	0.236	1	0.860169	NO	CDK19
PDPK1	0.371298	-0.0457819	0.366	0.408	1	0.897059	NO	PDPK1
PPP4R1	0.371848	-0.0884977	0.454	0.484	1	0.938017	NO	PPP4R1
ROCK2	0.371986	-0.0569062	0.551	0.591	1	0.932318	NO	ROCK2
MTM1	0.373431	0.0461174	0.463	0.438	1	1.05708	NO	MTM1
GSK3B	0.374815	0.09189	0.767	0.74	1	1.03649	NO	GSK3B
PREPL	0.375317	0.0584659	0.471	0.447	1	1.05369	NO	PREPL
LOC114492427	0.376314	-0.100955	0.775	0.78	1	0.99359	NO	LOC114492427
MAP2K5	0.376816	-0.0986905	0.515	0.532	1	0.968045	NO	MAP2K5
LOC114496094	0.377009	0.0659311	0.414	0.396	1	1.04545	NO	LOC114496094
IBTK	0.378012	0.0700385	0.568	0.557	1	1.01975	NO	IBTK
PAPOLA	0.378497	0.0750432	0.537	0.515	1	1.04272	NO	PAPOLA
GCC2	0.380615	-0.0532356	0.656	0.697	1	0.941176	NO	GCC2
FBXL5	0.38215	-0.0731971	0.247	0.28	1	0.882143	NO	FBXL5
ZNF292	0.382314	0.0945012	0.463	0.459	1	1.00871	NO	ZNF292
SCFD1	0.383719	0.0605097	0.507	0.488	1	1.03893	NO	SCFD1
FBXL20	0.384512	-0.0876502	0.48	0.5	1	0.96	NO	FBXL20
STX8	0.384937	-0.0652792	0.436	0.477	1	0.914046	NO	STX8
WAPL	0.386095	0.0628325	0.511	0.506	1	1.00988	NO	WAPL
MAN1A2	0.386174	0.0898068	0.471	0.468	1	1.00641	NO	MAN1A2
UBL3	0.386319	-0.0752614	0.3	0.329	1	0.911854	NO	UBL3
CRTAC1	0.387796	-0.00310623	0.26	0.23	1	1.13043	NO	CRTAC1
UBR3	0.388332	-0.064576	0.714	0.74	1	0.964865	NO	UBR3
DENND4C	0.388436	0.0514432	0.493	0.467	1	1.05567	NO	DENND4C
SLC36A4	0.389818	0.142535	0.33	0.312	1	1.05769	NO	SLC36A4
LOC114492855	0.390549	0.165807	0.269	0.254	1	1.05906	NO	LOC114492855
MAGI3	0.391523	0.0122304	0.586	0.531	1	1.10358	NO	MAGI3
GK5	0.392541	-0.0681262	0.454	0.492	1	0.922764	NO	GK5
ATRX	0.394191	0.0745344	0.604	0.586	1	1.03072	NO	ATRX
ARHGAP39	0.39453	-0.042763	0.278	0.312	1	0.891026	NO	ARHGAP39
GABRG3	0.394705	-0.380881	0.507	0.487	1	1.04107	NO	GABRG3
SREK1	0.395729	-0.137769	0.546	0.566	1	0.964664	NO	SREK1
PNISR	0.396585	-0.0559383	0.758	0.798	1	0.949875	NO	PNISR
KAT6A	0.396993	-0.0569074	0.41	0.448	1	0.915179	NO	KAT6A
CERT1	0.397541	-0.0562761	0.463	0.488	1	0.94877	NO	CERT1
TBC1D9	0.398123	-0.0931068	0.374	0.401	1	0.932668	NO	TBC1D9
ATP2A2	0.398551	-0.0433026	0.52	0.56	1	0.928571	NO	ATP2A2
KDM4B	0.398723	-0.0273953	0.41	0.454	1	0.903084	NO	KDM4B
MED13	0.39887	-0.0720002	0.401	0.449	1	0.893096	NO	MED13
GRM5	0.399732	-0.104534	0.934	0.902	1	1.03548	NO	GRM5
GRIA4	0.399868	-0.0852666	0.978	0.923	1	1.05959	NO	GRIA4
DHX36	0.401122	-0.0871907	0.348	0.386	1	0.901554	NO	DHX36
MRPL3	0.403902	-0.00884048	0.317	0.357	1	0.887955	NO	MRPL3
PPP6R2	0.408284	-0.00368646	0.427	0.463	1	0.922246	NO	PPP6R2
TNKS	0.409858	0.0883131	0.705	0.694	1	1.01585	NO	TNKS
AGPS	0.410123	0.101991	0.432	0.414	1	1.04348	NO	AGPS
KDM2A	0.412524	-0.0408436	0.423	0.46	1	0.919565	NO	KDM2A
ARHGAP6	0.413171	-0.117717	0.454	0.479	1	0.947808	NO	ARHGAP6
HEATR5B	0.413235	-0.0468368	0.286	0.317	1	0.902208	NO	HEATR5B
KMT2C	0.414331	-0.0401309	0.388	0.437	1	0.887872	NO	KMT2C
GARNL3	0.41504	-0.0656731	0.493	0.526	1	0.937262	NO	GARNL3
TRIO	0.415218	0.032644	0.784	0.779	1	1.00642	NO	TRIO
ASCC3	0.416349	-0.0331851	0.463	0.497	1	0.93159	NO	ASCC3
OCIAD1	0.417184	0.0685009	0.322	0.306	1	1.05229	NO	OCIAD1
NDRG3	0.418123	0.0850555	0.533	0.512	1	1.04102	NO	NDRG3
NKTR	0.4187	-0.0488664	0.41	0.463	1	0.885529	NO	NKTR
RFC1	0.419443	0.0702673	0.361	0.341	1	1.05865	NO	RFC1
MRTFA	0.421087	0.0651146	0.489	0.463	1	1.05616	NO	MRTFA
NT5M	0.421447	0.091561	0.568	0.58	1	0.97931	NO	NT5M
ROCK1	0.422318	0.0606572	0.542	0.533	1	1.01689	NO	ROCK1
ZYG11B	0.425355	0.0166188	0.471	0.447	1	1.05369	NO	ZYG11B
RDX	0.42592	-0.0933424	0.498	0.524	1	0.950382	NO	RDX
SMAP1	0.426169	0.031981	0.648	0.633	1	1.0237	NO	SMAP1
ASTN1	0.427355	-0.166381	0.736	0.723	1	1.01798	NO	ASTN1
ANO3	0.427623	-0.0385745	0.141	0.121	1	1.16529	NO	ANO3
SCN9A	0.427729	-0.10023	0.476	0.499	1	0.953908	NO	SCN9A
ZZZ3	0.428393	0.0488908	0.551	0.547	1	1.00731	NO	ZZZ3
PIAS2	0.428823	-0.0117598	0.489	0.537	1	0.910615	NO	PIAS2
WDFY4	0.430053	0.0194959	0.185	0.164	1	1.12805	NO	WDFY4
SIL1	0.430604	-0.0412949	0.291	0.329	1	0.884498	NO	SIL1
XRN2	0.432399	-0.0666024	0.454	0.491	1	0.924644	NO	XRN2
CAMK1D	0.43353	-0.110327	0.784	0.756	1	1.03704	NO	CAMK1D
RAB6A	0.433795	-0.0405429	0.322	0.359	1	0.896936	NO	RAB6A
ANKRD17	0.434105	-0.0641684	0.811	0.812	1	0.998768	NO	ANKRD17
METTL25	0.434195	0.0576445	0.335	0.318	1	1.05346	NO	METTL25
TOGARAM1	0.435293	0.0902678	0.449	0.434	1	1.03456	NO	TOGARAM1
ANKRD10	0.436486	0.0257236	0.366	0.352	1	1.03977	NO	ANKRD10
ARHGAP35	0.436978	-0.0451208	0.405	0.437	1	0.926773	NO	ARHGAP35
ADK	0.437148	-0.0459104	0.727	0.699	1	1.04006	NO	ADK
RBM25	0.437751	-0.0814255	0.577	0.6	1	0.961667	NO	RBM25
LOC118497976	0.439864	0.113345	0.361	0.343	1	1.05248	NO	LOC118497976
PDS5B	0.441462	0.0112352	0.507	0.483	1	1.04969	NO	PDS5B
HNRNPH3	0.442348	0.0699591	0.441	0.424	1	1.04009	NO	HNRNPH3
VPS50	0.442867	-0.047856	0.33	0.365	1	0.90411	NO	VPS50
RTN3	0.446793	0.0260797	0.784	0.728	1	1.07692	NO	RTN3
GIGYF2	0.447002	0.0707791	0.559	0.547	1	1.02194	NO	GIGYF2
ZNF207	0.44726	0.028861	0.511	0.488	1	1.04713	NO	ZNF207
PSMD14	0.447507	0.021241	0.463	0.436	1	1.06193	NO	PSMD14
NSMCE2	0.44812	-0.0426108	0.41	0.453	1	0.905077	NO	NSMCE2
SYT14	0.449039	0.0202413	0.736	0.73	1	1.00822	NO	SYT14
ZNF462	0.449129	0.0523486	0.714	0.692	1	1.03179	NO	ZNF462
LOC118497064	0.449357	-0.222557	0.304	0.325	1	0.935385	NO	LOC118497064
AMMECR1	0.449746	0.0818766	0.396	0.388	1	1.02062	NO	AMMECR1
JAM3	0.44993	0.093446	0.414	0.407	1	1.0172	NO	JAM3
GTF3C1	0.450497	-0.0115676	0.388	0.424	1	0.915094	NO	GTF3C1
TOP1	0.452697	0.00349284	0.59	0.556	1	1.06115	NO	TOP1
LOC114500711	0.453339	-0.0785304	0.313	0.339	1	0.923304	NO	LOC114500711
RUFY2	0.454339	-0.0509582	0.648	0.69	1	0.93913	NO	RUFY2
CCPG1	0.454684	0.03766	0.432	0.415	1	1.04096	NO	CCPG1
SENP7	0.455813	0.0529722	0.661	0.661	1	1	NO	SENP7
ACSL4	0.456809	0.0607178	0.564	0.544	1	1.03676	NO	ACSL4
SLC4A8	0.457445	-0.0224174	0.471	0.442	1	1.06561	NO	SLC4A8
TUBGCP3	0.457516	0.0953613	0.344	0.334	1	1.02994	NO	TUBGCP3
PNPLA8	0.458123	-0.0925294	0.33	0.353	1	0.934844	NO	PNPLA8
CUL2	0.458213	-0.0184884	0.441	0.493	1	0.894523	NO	CUL2
DENND5A	0.458637	-0.0102656	0.498	0.524	1	0.950382	NO	DENND5A
RFX7	0.459659	0.050964	0.471	0.458	1	1.02838	NO	RFX7
DIP2A	0.462662	0.0183087	0.608	0.561	1	1.08378	NO	DIP2A
CBLB	0.463081	-0.154335	0.445	0.463	1	0.961123	NO	CBLB
ZNF106	0.463897	-0.0956326	0.41	0.431	1	0.951276	NO	ZNF106
CD99L2	0.466161	0.0459473	0.454	0.438	1	1.03653	NO	CD99L2
CWC27	0.466265	0.0791674	0.405	0.387	1	1.04651	NO	CWC27
LOC118496636	0.467083	0.0375007	0.339	0.318	1	1.06604	NO	LOC118496636
RGS22	0.468209	0.122643	0.242	0.227	1	1.06608	NO	RGS22
CSPP1	0.47086	-0.0685268	0.533	0.562	1	0.948399	NO	CSPP1
NDUFAF2	0.473101	0.0728774	0.476	0.465	1	1.02366	NO	NDUFAF2
TBCEL	0.474585	-0.0205363	0.33	0.358	1	0.921788	NO	TBCEL
MAPK8	0.474619	-0.0694348	0.361	0.379	1	0.952507	NO	MAPK8
OSBP2	0.475571	0.0844416	0.335	0.326	1	1.02761	NO	OSBP2
KIAA1328	0.476045	-0.101323	0.326	0.351	1	0.928775	NO	KIAA1328
WDR70	0.476536	-0.0334398	0.392	0.436	1	0.899083	NO	WDR70
GOLGB1	0.476662	0.0737973	0.414	0.413	1	1.00242	NO	GOLGB1
USP48	0.47674	0.065326	0.533	0.517	1	1.03095	NO	USP48
COL4A1	0.476901	-0.0492654	0.33	0.358	1	0.921788	NO	COL4A1
CDS1	0.477476	-0.0820248	0.41	0.428	1	0.957944	NO	CDS1
ZFR	0.477698	0.0641024	0.436	0.439	1	0.993166	NO	ZFR
ST7L	0.477893	-0.0723101	0.339	0.374	1	0.906417	NO	ST7L
GOLM2	0.478255	-0.0873952	0.63	0.635	1	0.992126	NO	GOLM2
MIER1	0.479803	0.101719	0.432	0.434	1	0.995392	NO	MIER1
CCDC85A	0.482029	-0.41752	0.819	0.659	1	1.24279	NO	CCDC85A
ITSN1	0.482196	0.0256008	0.515	0.491	1	1.04888	NO	ITSN1
MINK1	0.482469	-0.085796	0.445	0.468	1	0.950855	NO	MINK1
LOC114510901	0.482569	-0.0549765	0.37	0.396	1	0.934343	NO	LOC114510901
ATG10	0.482932	0.132734	0.317	0.306	1	1.03595	NO	ATG10
DZANK1	0.483772	0.117249	0.396	0.404	1	0.980198	NO	DZANK1
INO80	0.484	0.00978344	0.493	0.469	1	1.05117	NO	INO80
DOCK10	0.484204	-0.261269	0.48	0.476	1	1.0084	NO	DOCK10
SMARCA4	0.48423	0.0545466	0.555	0.537	1	1.03352	NO	SMARCA4
FNIP1	0.485218	-0.0397099	0.529	0.578	1	0.915225	NO	FNIP1
PAXBP1	0.486117	-0.0542449	0.357	0.388	1	0.920103	NO	PAXBP1
DNAJC1	0.487372	-0.096987	0.634	0.67	1	0.946269	NO	DNAJC1
KLHL8	0.48786	-0.086142	0.26	0.28	1	0.928571	NO	KLHL8
LRRC8D	0.488992	0.0787767	0.507	0.496	1	1.02218	NO	LRRC8D
ANKRD28	0.48988	0.090173	0.63	0.628	1	1.00318	NO	ANKRD28
CAB39L	0.489941	0.0329095	0.313	0.298	1	1.05034	NO	CAB39L
SMCHD1	0.490602	0.0686235	0.555	0.558	1	0.994624	NO	SMCHD1
CKAP5	0.491323	-0.0361898	0.374	0.413	1	0.905569	NO	CKAP5
TRERF1	0.49146	0.0427915	0.643	0.627	1	1.02552	NO	TRERF1
LOC114494221	0.492094	-0.0651638	0.665	0.694	1	0.958213	NO	LOC114494221
TNPO1	0.494334	-0.116078	0.423	0.444	1	0.952703	NO	TNPO1
GBF1	0.494864	-0.0384478	0.458	0.5	1	0.916	NO	GBF1
KIAA1217	0.495602	-0.168224	0.595	0.553	1	1.07595	NO	KIAA1217
RNF13	0.49577	-0.062369	0.414	0.435	1	0.951724	NO	RNF13
NFYC	0.496081	0.110562	0.33	0.33	1	1	NO	NFYC
CLVS2	0.496196	-0.0516207	0.251	0.277	1	0.906137	NO	CLVS2
TRIM2	0.496277	-0.0356481	0.485	0.519	1	0.934489	NO	TRIM2
LINGO1	0.497878	0.134244	0.617	0.609	1	1.01314	NO	LINGO1
NCK1	0.498433	-0.0998821	0.348	0.378	1	0.920635	NO	NCK1
TLK2	0.498446	-0.0432937	0.352	0.387	1	0.909561	NO	TLK2
WDR33	0.498549	0.0951728	0.573	0.562	1	1.01957	NO	WDR33
AMBRA1	0.498611	-0.0691648	0.546	0.566	1	0.964664	NO	AMBRA1
GOLGA4	0.500818	0.0635033	0.458	0.44	1	1.04091	NO	GOLGA4
CCDC138	0.501261	0.0725834	0.617	0.604	1	1.02152	NO	CCDC138
LUZP1	0.501512	-0.0819138	0.463	0.478	1	0.968619	NO	LUZP1
USP47	0.502062	0.0271038	0.762	0.733	1	1.03956	NO	USP47
NUDT3	0.503021	0.1156	0.586	0.574	1	1.02091	NO	NUDT3
NT5C2	0.503505	-0.0640577	0.52	0.563	1	0.923623	NO	NT5C2
LRCH1	0.503513	-0.0348298	0.286	0.313	1	0.913738	NO	LRCH1
SGIP1	0.504011	-0.0832188	0.894	0.896	1	0.997768	NO	SGIP1
PCNX1	0.506334	-0.0569686	0.471	0.514	1	0.916342	NO	PCNX1
GRIN2B	0.507884	-0.128531	0.974	0.956	1	1.01883	NO	GRIN2B
LOC118499225	0.50948	-0.107529	0.233	0.252	1	0.924603	NO	LOC118499225
HERC2	0.510244	-0.0589291	0.423	0.44	1	0.961364	NO	HERC2
PRUNE2	0.51092	-0.0249492	0.41	0.455	1	0.901099	NO	PRUNE2
SF3B1	0.512441	0.007765	0.432	0.415	1	1.04096	NO	SF3B1
BMPR2	0.512582	0.0377504	0.722	0.696	1	1.03736	NO	BMPR2
DLGAP1	0.51303	-0.249324	0.837	0.775	1	1.08	NO	DLGAP1
CELF1	0.515404	-0.0740763	0.432	0.463	1	0.933045	NO	CELF1
ZNF385B	0.516026	-0.126107	0.7	0.601	1	1.16473	NO	ZNF385B
FRY	0.516997	-0.0807565	0.938	0.938	1	1	NO	FRY
KLHL3	0.517627	-0.0626364	0.454	0.481	1	0.943867	NO	KLHL3
FLNB	0.518544	-0.0440378	0.366	0.401	1	0.912718	NO	FLNB
DOCK7	0.518547	0.0983204	0.59	0.61	1	0.967213	NO	DOCK7
WDFY2	0.519187	-0.0537402	0.339	0.362	1	0.936464	NO	WDFY2
ARFGEF1	0.519473	0.0519424	0.678	0.657	1	1.03196	NO	ARFGEF1
LOC114506943	0.519902	-0.101337	0.502	0.513	1	0.978558	NO	LOC114506943
KLHDC10	0.521073	-0.0578152	0.392	0.428	1	0.915888	NO	KLHDC10
KSR2	0.521817	0.0580925	0.396	0.384	1	1.03125	NO	KSR2
NAA16	0.521951	-0.0134714	0.454	0.504	1	0.900794	NO	NAA16
EML5	0.524711	0.0139881	0.317	0.299	1	1.0602	NO	EML5
LOC114506255	0.524822	-0.0292123	0.352	0.384	1	0.916667	NO	LOC114506255
MYO9A	0.524996	-0.0489872	0.767	0.805	1	0.952795	NO	MYO9A
ARID2	0.526583	0.0984481	0.493	0.486	1	1.0144	NO	ARID2
MYO3B	0.528849	-0.0174898	0.247	0.232	1	1.06466	NO	MYO3B
TUSC3	0.529481	0.0891759	0.564	0.566	1	0.996466	NO	TUSC3
ITCH	0.530485	-0.0610862	0.463	0.5	1	0.926	NO	ITCH
SPTAN1	0.530519	-0.0714046	0.493	0.514	1	0.959144	NO	SPTAN1
UBE4B	0.531137	-0.0328295	0.383	0.417	1	0.918465	NO	UBE4B
GLS	0.53218	-0.0536888	0.709	0.731	1	0.969904	NO	GLS
RNF121	0.53245	0.0606517	0.37	0.363	1	1.01928	NO	RNF121
PRMT3	0.533086	0.0676323	0.304	0.298	1	1.02013	NO	PRMT3
DNM1	0.533279	-0.0478602	0.33	0.361	1	0.914127	NO	DNM1
DIS3L2	0.534231	-0.0380317	0.374	0.4	1	0.935	NO	DIS3L2
MVB12B	0.534286	0.0540297	0.37	0.363	1	1.01928	NO	MVB12B
MDN1	0.536036	0.0749898	0.339	0.327	1	1.0367	NO	MDN1
DCLK1	0.536145	0.0394792	0.692	0.674	1	1.02671	NO	DCLK1
PARP11	0.537805	-0.030995	0.242	0.263	1	0.920152	NO	PARP11
PARD3B	0.538059	-0.0363349	0.22	0.203	1	1.08374	NO	PARD3B
RAB7A	0.538718	-0.0697014	0.502	0.514	1	0.976654	NO	RAB7A
THRAP3	0.53874	-0.0399179	0.445	0.473	1	0.940803	NO	THRAP3
FBH1	0.539208	-0.0604748	0.295	0.317	1	0.930599	NO	FBH1
IGF1	0.539651	-0.170234	0.286	0.249	1	1.14859	NO	IGF1
LOC114507648	0.540383	-0.0612125	0.357	0.38	1	0.939474	NO	LOC114507648
MKLN1	0.540614	-0.0644072	0.621	0.638	1	0.973354	NO	MKLN1
SLC7A14	0.541085	-0.0571624	0.383	0.408	1	0.938725	NO	SLC7A14
CDKL5	0.541491	0.0111789	0.537	0.516	1	1.0407	NO	CDKL5
KPNA3	0.542072	0.0890708	0.498	0.492	1	1.0122	NO	KPNA3
SRSF4	0.542775	0.0375161	0.537	0.522	1	1.02874	NO	SRSF4
UBXN4	0.545804	0.0419802	0.498	0.488	1	1.02049	NO	UBXN4
PRPF40A	0.546027	-0.0628109	0.383	0.416	1	0.920673	NO	PRPF40A
FAM13C	0.546754	-0.0958438	0.339	0.352	1	0.963068	NO	FAM13C
FAXC	0.547706	-0.0247839	0.383	0.41	1	0.934146	NO	FAXC
GABRA3	0.548236	-0.04191	0.656	0.688	1	0.953488	NO	GABRA3
FAM135A	0.550113	0.0689154	0.485	0.48	1	1.01042	NO	FAM135A
ZNRF1	0.551981	0.149208	0.344	0.342	1	1.00585	NO	ZNRF1
PRKCA	0.55367	-0.704554	0.656	0.554	1	1.18412	NO	PRKCA
ASXL2	0.555207	0.103916	0.401	0.391	1	1.02558	NO	ASXL2
COG7	0.555651	-0.0481358	0.357	0.377	1	0.94695	NO	COG7
NR1D2	0.556187	-0.00453791	0.577	0.548	1	1.05292	NO	NR1D2
MORF4L2	0.557343	0.056423	0.423	0.418	1	1.01196	NO	MORF4L2
SEPTIN11	0.557437	-0.0953693	0.304	0.273	1	1.11355	NO	SEPTIN11
ZNF569	0.558292	0.0968443	0.405	0.41	1	0.987805	NO	ZNF569
FAM126B	0.558929	0.00300751	0.322	0.357	1	0.901961	NO	FAM126B
ANO4	0.560728	-0.125258	0.656	0.614	1	1.0684	NO	ANO4
AGO3	0.564115	0.0526371	0.476	0.466	1	1.02146	NO	AGO3
CHCHD6	0.56542	-0.0829824	0.819	0.809	1	1.01236	NO	CHCHD6
LOC114496244	0.566071	0.0903395	0.189	0.18	1	1.05	NO	LOC114496244
DMXL1	0.568333	0.048093	0.885	0.81	1	1.09259	NO	DMXL1
NF1	0.568387	0.0264327	0.674	0.661	1	1.01967	NO	NF1
NR6A1	0.568815	0.0210852	0.291	0.319	1	0.912226	NO	NR6A1
MTSS1	0.569642	-0.080736	0.471	0.498	1	0.945783	NO	MTSS1
CHD2	0.56965	-0.0687741	0.507	0.527	1	0.962049	NO	CHD2
RICTOR	0.569737	-0.0508961	0.352	0.38	1	0.926316	NO	RICTOR
DOCK4	0.570863	0.00676265	0.546	0.519	1	1.05202	NO	DOCK4
KIAA1841	0.571967	0.0546788	0.414	0.398	1	1.0402	NO	KIAA1841
DNAJC13	0.572027	-0.0564091	0.414	0.437	1	0.947368	NO	DNAJC13
XRN1	0.575745	0.0340747	0.37	0.357	1	1.03641	NO	XRN1
ABHD12	0.576594	0.0143908	0.405	0.446	1	0.908072	NO	ABHD12
CDK20	0.576808	-0.0935973	0.41	0.429	1	0.955711	NO	CDK20
FAM168A	0.577495	0.0427507	0.85	0.854	1	0.995316	NO	FAM168A
DNM3	0.577795	-0.00584807	0.938	0.916	1	1.02402	NO	DNM3
NTN4	0.577962	0.0081369	0.211	0.236	1	0.894068	NO	NTN4
ZDHHC2	0.581179	-0.0519252	0.264	0.287	1	0.919861	NO	ZDHHC2
SRCIN1	0.581266	-0.0354603	0.432	0.446	1	0.96861	NO	SRCIN1
HELZ	0.581622	0.015543	0.559	0.593	1	0.942664	NO	HELZ
SPRED1	0.581649	0.0505642	0.617	0.592	1	1.04223	NO	SPRED1
INTS10	0.581904	-0.0438703	0.326	0.352	1	0.926136	NO	INTS10
NPEPPS	0.582313	-0.00346432	0.335	0.373	1	0.898123	NO	NPEPPS
LOC118499635	0.582549	0.0684091	0.308	0.302	1	1.01987	NO	LOC118499635
ATXN2	0.583415	-0.0805764	0.784	0.778	1	1.00771	NO	ATXN2
EXOC6	0.584329	-0.0568038	0.546	0.551	1	0.990926	NO	EXOC6
SETD5	0.584711	0.0373532	0.652	0.639	1	1.02034	NO	SETD5
LRPPRC	0.584815	0.0352842	0.476	0.476	1	1	NO	LRPPRC
ZFHX3	0.586119	-0.153555	0.344	0.308	1	1.11688	NO	ZFHX3
ZMYM2	0.586468	0.0770353	0.731	0.699	1	1.04578	NO	ZMYM2
GPR156	0.587335	0.0982342	0.295	0.29	1	1.01724	NO	GPR156
CDH6	0.58737	-0.103908	0.286	0.311	1	0.919614	NO	CDH6
CD47	0.588048	-0.0573726	0.427	0.445	1	0.959551	NO	CD47
IFI6	0.588199	0.0574655	0.172	0.195	1	0.882051	NO	IFI6
IARS1	0.588202	0.0265503	0.577	0.563	1	1.02487	NO	IARS1
ZCCHC7	0.588787	-0.0244083	0.718	0.769	1	0.93368	NO	ZCCHC7
UBE2H	0.59061	0.0281226	0.502	0.513	1	0.978558	NO	UBE2H
YME1L1	0.591716	0.0592682	0.608	0.606	1	1.0033	NO	YME1L1
HIPK3	0.593969	0.0587452	0.357	0.342	1	1.04386	NO	HIPK3
OGA	0.594037	-0.0704643	0.48	0.496	1	0.967742	NO	OGA
MSH3	0.594129	-0.0283878	0.317	0.348	1	0.91092	NO	MSH3
SLC25A27	0.594231	-0.0901151	0.335	0.347	1	0.965418	NO	SLC25A27
TAOK1	0.59644	-0.00889829	0.736	0.748	1	0.983957	NO	TAOK1
SPOPL	0.596745	-0.0271287	0.388	0.421	1	0.921615	NO	SPOPL
RUNDC3B	0.599353	-0.0406187	0.634	0.656	1	0.966463	NO	RUNDC3B
PAN3	0.600278	-0.0151604	0.559	0.588	1	0.95068	NO	PAN3
SFPQ	0.600302	-0.00207707	0.648	0.671	1	0.965723	NO	SFPQ
TBC1D12	0.600578	-0.0194244	0.361	0.383	1	0.942559	NO	TBC1D12
XKR4	0.601177	-0.0692419	1	0.991	1	1.00908	NO	XKR4
NEGR1	0.602374	-0.000416074	0.952	0.953	1	0.998951	NO	NEGR1
EPN2	0.602935	-0.0278807	0.471	0.468	1	1.00641	NO	EPN2
GANC	0.604089	0.129262	0.269	0.261	1	1.03065	NO	GANC
MBNL2	0.606075	0.0419501	0.493	0.483	1	1.0207	NO	MBNL2
HLCS	0.60632	-0.0179492	0.511	0.535	1	0.95514	NO	HLCS
ZDHHC20	0.60641	-0.0731472	0.366	0.385	1	0.950649	NO	ZDHHC20
EPB41	0.606594	0.050327	0.564	0.553	1	1.01989	NO	EPB41
LOC114498071	0.608535	0.0704443	0.471	0.476	1	0.989496	NO	LOC114498071
MITF	0.60926	0.0298195	0.608	0.594	1	1.02357	NO	MITF
KLHL5	0.609632	-0.152929	0.163	0.17	1	0.958824	NO	KLHL5
JAKMIP2	0.611125	0.0104125	0.634	0.631	1	1.00475	NO	JAKMIP2
ADAM22	0.611283	0.0443931	0.85	0.825	1	1.0303	NO	ADAM22
ABL2	0.611656	-0.0798316	0.436	0.451	1	0.966741	NO	ABL2
NEFM	0.613309	-0.0803047	0.11	0.122	1	0.901639	NO	NEFM
FTO	0.614232	0.00119152	0.533	0.57	1	0.935088	NO	FTO
SPRED2	0.615366	-0.119009	0.423	0.43	1	0.983721	NO	SPRED2
RABGAP1	0.616007	-0.0388705	0.52	0.548	1	0.948905	NO	RABGAP1
FUT9	0.616344	0.00803163	0.441	0.424	1	1.04009	NO	FUT9
ZNF239	0.616496	-0.108135	0.383	0.411	1	0.931873	NO	ZNF239
MICU3	0.616706	-0.00612445	0.564	0.534	1	1.05618	NO	MICU3
SEC24B	0.617945	0.0469693	0.441	0.438	1	1.00685	NO	SEC24B
FBXO11	0.618959	0.00931781	0.515	0.504	1	1.02183	NO	FBXO11
SPG11	0.62052	0.0421555	0.322	0.311	1	1.03537	NO	SPG11
SGCE	0.620898	0.0612033	0.405	0.406	1	0.997537	NO	SGCE
SENP2	0.621061	-0.0318453	0.339	0.355	1	0.95493	NO	SENP2
SLC25A36	0.62117	0.044525	0.463	0.464	1	0.997845	NO	SLC25A36
NMNAT2	0.621721	-0.10632	0.564	0.57	1	0.989474	NO	NMNAT2
MGA	0.622206	-0.0185149	0.313	0.334	1	0.937126	NO	MGA
RNGTT	0.623174	0.00614178	0.454	0.491	1	0.924644	NO	RNGTT
SIDT1	0.624758	-0.000535331	0.185	0.172	1	1.07558	NO	SIDT1
CEP290	0.626303	-0.0323476	0.595	0.614	1	0.969055	NO	CEP290
TRIP11	0.626512	-0.0497781	0.269	0.285	1	0.94386	NO	TRIP11
IFT81	0.627263	-0.0671747	0.599	0.608	1	0.985197	NO	IFT81
MAP3K13	0.628498	0.0435864	0.577	0.573	1	1.00698	NO	MAP3K13
MARCHF6	0.629278	0.0672527	0.357	0.394	1	0.906091	NO	MARCHF6
RNF217	0.629506	-0.0222465	0.52	0.496	1	1.04839	NO	RNF217
ELAVL4	0.631343	-0.205238	0.674	0.651	1	1.03533	NO	ELAVL4
HAT1	0.632455	0.0427165	0.247	0.234	1	1.05556	NO	HAT1
RANBP9	0.632707	0.00826214	0.348	0.339	1	1.02655	NO	RANBP9
MAPK4	0.63333	-0.0195987	0.291	0.312	1	0.932692	NO	MAPK4
CHD1	0.6338	-0.0299793	0.383	0.414	1	0.925121	NO	CHD1
RALGAPB	0.635045	0.0215839	0.322	0.346	1	0.930636	NO	RALGAPB
HMGCLL1	0.635203	-0.0661019	0.692	0.689	1	1.00435	NO	HMGCLL1
RABGAP1L	0.635765	0.0378998	0.7	0.697	1	1.0043	NO	RABGAP1L
METTL15	0.636757	0.0730495	0.304	0.299	1	1.01672	NO	METTL15
NAA25	0.637348	0.0046798	0.357	0.396	1	0.901515	NO	NAA25
XPR1	0.637856	0.0225007	0.414	0.403	1	1.0273	NO	XPR1
LRP6	0.637938	-0.0704345	0.441	0.459	1	0.960784	NO	LRP6
TPP2	0.638067	-0.00523128	0.493	0.519	1	0.949904	NO	TPP2
TSPAN7	0.638907	-0.0041182	0.581	0.586	1	0.991468	NO	TSPAN7
PACSIN2	0.639663	-0.0401592	0.229	0.245	1	0.934694	NO	PACSIN2
SRPK1	0.640167	0.0371996	0.308	0.303	1	1.0165	NO	SRPK1
SETDB2	0.641607	0.0740575	0.313	0.308	1	1.01623	NO	SETDB2
PCDH11X	0.644302	-0.294613	0.348	0.334	1	1.04192	NO	PCDH11X
ATE1	0.645881	-0.0690915	0.396	0.407	1	0.972973	NO	ATE1
C2CD5	0.645953	0.0380257	0.736	0.709	1	1.03808	NO	C2CD5
TMTC4	0.646672	0.0777682	0.476	0.477	1	0.997904	NO	TMTC4
TP53BP1	0.647193	-0.0497831	0.471	0.499	1	0.943888	NO	TP53BP1
KIF2A	0.647451	-0.0525239	0.449	0.477	1	0.9413	NO	KIF2A
ARIH1	0.648645	-0.0162103	0.626	0.653	1	0.958652	NO	ARIH1
AFF4	0.648889	0.0483766	0.493	0.496	1	0.993952	NO	AFF4
NCOA6	0.649138	0.0633457	0.388	0.388	1	1	NO	NCOA6
PRKN	0.649696	-0.0431298	0.815	0.777	1	1.04891	NO	PRKN
INSIG2	0.650228	-0.0256346	0.339	0.369	1	0.918699	NO	INSIG2
MAT2A	0.650471	-0.032053	0.52	0.55	1	0.945455	NO	MAT2A
NAV2	0.651505	-0.0875533	0.819	0.795	1	1.03019	NO	NAV2
ATM	0.652776	0.020797	0.595	0.587	1	1.01363	NO	ATM
PARG	0.654186	-0.048197	0.493	0.521	1	0.946257	NO	PARG
GNAL	0.656567	-0.0720829	0.634	0.58	1	1.0931	NO	GNAL
WAC	0.657116	-0.0278296	0.564	0.599	1	0.941569	NO	WAC
CTDSPL	0.657323	-0.0579556	0.37	0.392	1	0.943878	NO	CTDSPL
MYO5A	0.658516	0.0138502	0.731	0.715	1	1.02238	NO	MYO5A
EVI5	0.66008	-0.0421791	0.648	0.656	1	0.987805	NO	EVI5
RTN4	0.660615	-0.0849954	0.463	0.47	1	0.985106	NO	RTN4
ASXL1	0.662258	-0.0258951	0.344	0.365	1	0.942466	NO	ASXL1
TPD52	0.662571	-0.0258163	0.264	0.285	1	0.926316	NO	TPD52
ASPH	0.663244	-0.0772103	0.507	0.512	1	0.990234	NO	ASPH
ACSL3	0.663577	-0.0128861	0.317	0.347	1	0.913545	NO	ACSL3
EPS15L1	0.664181	-0.00152619	0.295	0.32	1	0.921875	NO	EPS15L1
CDC42	0.664898	-0.0581257	0.542	0.589	1	0.920204	NO	CDC42
BDP1	0.665184	-0.0657236	0.463	0.482	1	0.960581	NO	BDP1
SNAP91	0.666499	-0.0299523	0.74	0.719	1	1.02921	NO	SNAP91
MATR3	0.668965	0.0815727	0.7	0.677	1	1.03397	NO	MATR3
MPHOSPH8	0.672801	-0.018538	0.537	0.56	1	0.958929	NO	MPHOSPH8
[truncated: 338 more rows]
