# Supplementary material for: Comparative analysis of the cellular landscape in mammalian striatum
Source: Nat Commun. 2026 May 25;17:6793. doi: 10.1038/s41467-026-73305-8 (PMC13385833; doi:10.1038/s41467-026-73305-8)
Supplement: Supplementary file 9 — Supplementary Data 7 [file 41467_2026_73305_MOESM9_ESM.xlsx]

## Sheet: blue_module_GO-terms
ID	Description	GeneRatio	BgRatio	pvalue	p.adjust	qvalue	geneID	Count	GO
GO:0030425	dendrite	25/216	495/11060	1.2232e-05	0.0021361	0.00191746	ELAVL4/NFASC/SLC8A1/TANC1/ATP2B2/GRIP2/HTR1F/GABRA1/TENM2/HRH2/DTNBP1/DGKI/KCNC1/RTN4RL2/FZD4/GRM5/KIRREL3/ARHGAP32/CPEB3/KCNA1/SLC4A8/ZNF385A/SACS/ATP1A3/INPP5J	25	CC
GO:0097447	dendritic tree	25/216	497/11060	1.31049e-05	0.0021361	0.00191746	ELAVL4/NFASC/SLC8A1/TANC1/ATP2B2/GRIP2/HTR1F/GABRA1/TENM2/HRH2/DTNBP1/DGKI/KCNC1/RTN4RL2/FZD4/GRM5/KIRREL3/ARHGAP32/CPEB3/KCNA1/SLC4A8/ZNF385A/SACS/ATP1A3/INPP5J	25	CC
GO:0043679	axon terminus	8/216	86/11060	0.000266882	0.0290012	0.0260327	USH2A/SLC8A1/TANC1/TULP1/KCNC1/KCNA1/SLC4A8/ATP1A3	8	CC
GO:0150034	distal axon	13/216	226/11060	0.000490054	0.0376856	0.0338282	ELAVL4/USH2A/SLC8A1/TANC1/TENM2/DTNBP1/TULP1/KCNC1/GDPD5/KCNA1/SLC4A8/ATP1A3/INPP5J	13	CC
GO:0098984	neuron to neuron synapse	15/216	295/11060	0.000675249	0.0376856	0.0338282	SLC8A1/TANC1/ATP2B2/GRIP2/DTNBP1/PRKN/ADAM22/DGKI/GRM5/ARHGAP32/CPEB3/SLC4A8/CABP1/ATP1A3/NEFH	15	CC
GO:0044306	neuron projection terminus	8/216	99/11060	0.0006936	0.0376856	0.0338282	USH2A/SLC8A1/TANC1/TULP1/KCNC1/KCNA1/SLC4A8/ATP1A3	8	CC
GO:0098793	presynapse	18/216	406/11060	0.00100684	0.0405034	0.0363576	SYT2/USH2A/SLC8A1/TANC1/ATP2B2/DTNBP1/TULP1/SLC17A5/PRKN/DGKI/SH3GL2/KCNC1/KIRREL3/KCNA1/SLC4A8/SNPH/ATP1A3/ITSN1	18	CC
GO:0032279	asymmetric synapse	14/216	276/11060	0.00104023	0.0405034	0.0363576	SLC8A1/TANC1/ATP2B2/GRIP2/DTNBP1/PRKN/ADAM22/DGKI/GRM5/ARHGAP32/CPEB3/SLC4A8/CABP1/NEFH	14	CC
GO:0097060	synaptic membrane	15/216	310/11060	0.00111819	0.0405034	0.0363576	SLC8A1/ATP2B2/GRIP2/GABRB2/GABRA1/TENM2/DTNBP1/ADAM22/DGKI/KCNC1/GRM5/KCNA1/SLC4A8/ATP1A3/ITSN1	15	CC
GO:0032809	neuronal cell body membrane	4/216	25/11060	0.0012967	0.0422725	0.0379456	ATP2B2/KCNC1/SLC4A8/ATP1A3	4	CC
GO:0099572	postsynaptic specialization	14/216	286/11060	0.00146013	0.043273	0.0388437	SLC8A1/TANC1/ATP2B2/GRIP2/GABRB2/DTNBP1/PRKN/ADAM22/DGKI/GRM5/ARHGAP32/CPEB3/CABP1/NEFH	14	CC
GO:0044298	cell body membrane	4/216	27/11060	0.00174491	0.0474034	0.0425513	ATP2B2/KCNC1/SLC4A8/ATP1A3	4	CC
GO:0014069	postsynaptic density	13/216	270/11060	0.00247603	0.0582239	0.0522642	SLC8A1/TANC1/ATP2B2/GRIP2/DTNBP1/PRKN/ADAM22/DGKI/GRM5/ARHGAP32/CPEB3/CABP1/NEFH	13	CC
GO:0043194	axon initial segment	3/216	15/11060	0.00281003	0.0582239	0.0522642	NFASC/KCNA1/SCN8A	3	CC
GO:0044305	calyx of Held	3/216	15/11060	0.00281003	0.0582239	0.0522642	KCNC1/KCNA1/ATP1A3	3	CC
GO:0099055	integral component of postsynaptic membrane	7/216	97/11060	0.00285761	0.0582239	0.0522642	SLC8A1/ATP2B2/GABRB2/ADAM22/KCNC1/GRM5/KCNA1	7	CC
GO:0099699	integral component of synaptic membrane	8/216	126/11060	0.00325282	0.0600071	0.0538649	SLC8A1/ATP2B2/GABRB2/ADAM22/KCNC1/GRM5/KCNA1/ATP1A3	8	CC
GO:0043198	dendritic shaft	4/216	32/11060	0.00331328	0.0600071	0.0538649	SLC8A1/GRM5/KIRREL3/INPP5J	4	CC
GO:0098936	intrinsic component of postsynaptic membrane	7/216	101/11060	0.0035841	0.0614956	0.055201	SLC8A1/ATP2B2/GABRB2/ADAM22/KCNC1/GRM5/KCNA1	7	CC
GO:0098858	actin-based cell projection	9/216	159/11060	0.00397544	0.0647997	0.0581669	NFASC/USH2A/ENAH/TENM2/DOCK4/ANGPT1/FGD4/WWOX/PVALB	9	CC
GO:0045211	postsynaptic membrane	11/216	222/11060	0.00422182	0.0655387	0.0588303	SLC8A1/ATP2B2/GRIP2/GABRB2/GABRA1/TENM2/DTNBP1/ADAM22/KCNC1/GRM5/KCNA1	11	CC
GO:0099240	intrinsic component of synaptic membrane	8/216	134/11060	0.00472916	0.0700775	0.0629046	SLC8A1/ATP2B2/GABRB2/ADAM22/KCNC1/GRM5/KCNA1/ATP1A3	8	CC
GO:1990351	transporter complex	12/216	263/11060	0.00550846	0.0780764	0.0700848	DPP10/C2CD6/CACNA2D2/TRPC1/GABRB2/GABRA1/KCNC1/KCNA1/SCN8A/ATP8A2/KCNAB3/ATP1A3	12	CC
GO:0043025	neuronal cell body	15/216	380/11060	0.00762738	0.0988863	0.0887645	ELAVL4/USH2A/SLC8A1/TANC1/ATP2B2/DTNBP1/KCNC1/RTN4RL2/SORL1/KCNA1/SLC4A8/ZNF385A/HPN/ATP1A3/PVALB	15	CC
GO:0043197	dendritic spine	8/216	146/11060	0.00784685	0.0988863	0.0887645	SLC8A1/ATP2B2/TENM2/DTNBP1/DGKI/GRM5/ARHGAP32/ATP1A3	8	CC
GO:0044309	neuron spine	8/216	147/11060	0.00816317	0.0988863	0.0887645	SLC8A1/ATP2B2/TENM2/DTNBP1/DGKI/GRM5/ARHGAP32/ATP1A3	8	CC
GO:1902495	transmembrane transporter complex	11/216	243/11060	0.00818997	0.0988863	0.0887645	DPP10/C2CD6/CACNA2D2/TRPC1/GABRB2/GABRA1/KCNC1/KCNA1/SCN8A/KCNAB3/ATP1A3	11	CC
GO:0034702	ion channel complex	10/216	214/11060	0.0093013	0.108294	0.0972091	DPP10/C2CD6/CACNA2D2/TRPC1/GABRB2/GABRA1/KCNC1/KCNA1/SCN8A/KCNAB3	10	CC
GO:0097386	glial cell projection	3/216	24/11060	0.010987	0.123509	0.110867	NFASC/GRM5/SLC4A8	3	CC
GO:0044304	main axon	4/216	46/11060	0.0121657	0.132201	0.118669	NFASC/KCNC1/KCNA1/SCN8A	4	CC
GO:0034703	cation channel complex	8/216	166/11060	0.0161687	0.168745	0.151473	DPP10/C2CD6/CACNA2D2/TRPC1/KCNC1/KCNA1/SCN8A/KCNAB3	8	CC
GO:0098978	glutamatergic synapse	11/216	269/11060	0.0165639	0.168745	0.151473	ELAVL4/TANC1/ATP2B2/GRIP2/DTNBP1/ARHGAP39/SH3GL2/FZD4/GRM5/KCNA1/SLC4A8	11	CC
GO:0032589	neuron projection membrane	4/216	52/11060	0.0184432	0.182197	0.163548	USH2A/ATP2B2/GABRA1/KCNC1	4	CC
GO:0044297	cell body	15/216	429/11060	0.0210794	0.202114	0.181427	ELAVL4/USH2A/SLC8A1/TANC1/ATP2B2/DTNBP1/KCNC1/RTN4RL2/SORL1/KCNA1/SLC4A8/ZNF385A/HPN/ATP1A3/PVALB	15	CC
GO:0033268	node of Ranvier	2/216	12/11060	0.0220279	0.205174	0.184173	NFASC/SCN8A	2	CC
GO:0008076	voltage-gated potassium channel complex	4/216	56/11060	0.0235675	0.209806	0.188331	DPP10/KCNC1/KCNA1/KCNAB3	4	CC
GO:0015629	actin cytoskeleton	13/216	361/11060	0.0248874	0.209806	0.188331	LIMCH1/ARSJ/DLC1/GAS2/ARHGAP32/NEBL/SYNPO2L/SH3PXD2A/SPTBN5/MYH10/SPECC1/MYO19/PVALB	13	CC
GO:0099056	integral component of presynaptic membrane	4/216	57/11060	0.0249702	0.209806	0.188331	ATP2B2/KCNC1/KCNA1/ATP1A3	4	CC
GO:0042734	presynaptic membrane	6/216	115/11060	0.0250995	0.209806	0.188331	ATP2B2/KCNC1/KCNA1/SLC4A8/ATP1A3/ITSN1	6	CC
GO:0030018	Z disc	5/216	87/11060	0.0275634	0.224095	0.201157	SLC8A1/NEBL/SYNPO2L/SCN8A/HRC	5	CC
GO:0032590	dendrite membrane	3/216	34/11060	0.0281837	0.224095	0.201157	ATP2B2/GABRA1/KCNC1	3	CC
GO:0098889	intrinsic component of presynaptic membrane	4/216	61/11060	0.031078	0.241225	0.216534	ATP2B2/KCNC1/KCNA1/ATP1A3	4	CC
GO:1902711	GABA-A receptor complex	2/216	15/11060	0.0337285	0.251644	0.225886	GABRB2/GABRA1	2	CC
GO:0031674	I band	5/216	92/11060	0.0339642	0.251644	0.225886	SLC8A1/NEBL/SYNPO2L/SCN8A/HRC	5	CC
GO:0034705	potassium channel complex	4/216	65/11060	0.0379914	0.275227	0.247055	DPP10/KCNC1/KCNA1/KCNAB3	4	CC
GO:1902710	GABA receptor complex	2/216	17/11060	0.0425904	0.301836	0.270941	GABRB2/GABRA1	2	CC
GO:0032420	stereocilium	3/216	41/11060	0.0454968	0.315573	0.283272	USH2A/DOCK4/PVALB	3	CC
GO:0005938	cell cortex	9/216	242/11060	0.0479723	0.325812	0.292463	EPB41/FGF1/DLC1/ARHGAP32/CABP1/STXBP6/SPTBN5/MYH10/PVALB	9	CC
GO:0030669	clathrin-coated endocytic vesicle membrane	3/216	44/11060	0.0542008	0.353389	0.317217	SYT2/SH3GL2/FZD4	3	CC
GO:0032421	stereocilium bundle	3/216	44/11060	0.0542008	0.353389	0.317217	USH2A/DOCK4/PVALB	3	CC
GO:0070382	exocytic vesicle	7/216	178/11060	0.0600545	0.383878	0.344585	SYT2/DTNBP1/SLC17A5/DGKI/RAB3IL1/KIRREL3/SLC4A8	7	CC
GO:0031252	cell leading edge	11/216	334/11060	0.0632212	0.396349	0.355779	USH2A/ENAH/ATP2B2/GABRA1/CDK6/DLC1/KCNC1/FGD4/MYH10/INPP5J/ITSN1	11	CC
GO:0001650	fibrillar center	5/216	112/11060	0.0682317	0.41969	0.376731	ESRRA/ARHGAP32/SPECC1/TAF4B/MALT1	5	CC
GO:0001917	photoreceptor inner segment	3/216	50/11060	0.0737816	0.445422	0.39983	USH2A/TULP1/ATP1A3	3	CC
GO:0001725	stress fiber	3/216	51/11060	0.0773129	0.450071	0.404003	LIMCH1/NEBL/MYH10	3	CC
GO:0097517	contractile actin filament bundle	3/216	51/11060	0.0773129	0.450071	0.404003	LIMCH1/NEBL/MYH10	3	CC
GO:0032432	actin filament bundle	3/216	54/11060	0.0883392	0.500704	0.449453	LIMCH1/NEBL/MYH10	3	CC
GO:0030863	cortical cytoskeleton	4/216	87/11060	0.0903507	0.500704	0.449453	EPB41/DLC1/SPTBN5/PVALB	4	CC
GO:0035869	ciliary transition zone	3/216	55/11060	0.0921541	0.500704	0.449453	USH2A/SPTBN5/TTBK2	3	CC
GO:0045334	clathrin-coated endocytic vesicle	3/216	55/11060	0.0921541	0.500704	0.449453	SYT2/SH3GL2/FZD4	3	CC
GO:0005902	microvillus	3/216	56/11060	0.0960364	0.513243	0.460709	NFASC/ANGPT1/WWOX	3	CC
GO:0042641	actomyosin	3/216	57/11060	0.0999845	0.525725	0.471913	LIMCH1/NEBL/MYH10	3	CC
GO:0008021	synaptic vesicle	6/216	164/11060	0.102163	0.528655	0.474544	SYT2/DTNBP1/SLC17A5/DGKI/KIRREL3/SLC4A8	6	CC
GO:0030672	synaptic vesicle membrane	4/216	92/11060	0.105454	0.528894	0.474758	SYT2/DTNBP1/SLC17A5/DGKI	4	CC
GO:0099501	exocytic vesicle membrane	4/216	92/11060	0.105454	0.528894	0.474758	SYT2/DTNBP1/SLC17A5/DGKI	4	CC
GO:0005901	caveola	3/216	60/11060	0.112209	0.545972	0.490088	IRS1/DLC1/ASAH2	3	CC
GO:0098685	Schaffer collateral - CA1 synapse	3/216	60/11060	0.112209	0.545972	0.490088	DTNBP1/GRM5/NEFH	3	CC
GO:0016459	myosin complex	2/216	30/11060	0.11573	0.546785	0.490817	MYH10/MYO19	2	CC
GO:0032391	photoreceptor connecting cilium	2/216	30/11060	0.11573	0.546785	0.490817	USH2A/SPTBN5	2	CC
GO:0099634	postsynaptic specialization membrane	4/216	96/11060	0.118308	0.550549	0.494197	ATP2B2/GABRB2/ADAM22/GRM5	4	CC
GO:0030017	sarcomere	5/216	134/11060	0.121813	0.550549	0.494197	SLC8A1/NEBL/SYNPO2L/SCN8A/HRC	5	CC
GO:0005891	voltage-gated calcium channel complex	2/216	31/11060	0.122189	0.550549	0.494197	C2CD6/CACNA2D2	2	CC
GO:0098982	GABA-ergic synapse	3/216	63/11060	0.124971	0.550549	0.494197	ATP2B2/GABRB2/GABRA1	3	CC
GO:0099060	integral component of postsynaptic specialization membrane	3/216	63/11060	0.124971	0.550549	0.494197	ATP2B2/GABRB2/ADAM22	3	CC
GO:0031256	leading edge membrane	5/216	138/11060	0.133206	0.572827	0.514194	USH2A/ATP2B2/GABRA1/DLC1/KCNC1	5	CC
GO:0098948	intrinsic component of postsynaptic specialization membrane	3/216	65/11060	0.133758	0.572827	0.514194	ATP2B2/GABRB2/ADAM22	3	CC
GO:0043195	terminal bouton	2/216	33/11060	0.135356	0.572827	0.514194	USH2A/SLC4A8	2	CC
GO:0030864	cortical actin cytoskeleton	3/216	66/11060	0.13823	0.572827	0.514194	DLC1/SPTBN5/PVALB	3	CC
GO:0005844	polysome	2/216	34/11060	0.142055	0.572827	0.514194	ELAVL4/MYH10	2	CC
GO:0034707	chloride channel complex	2/216	34/11060	0.142055	0.572827	0.514194	GABRB2/GABRA1	2	CC
GO:0097729	9+2 motile cilium	4/216	103/11060	0.142328	0.572827	0.514194	SPATA6/C2CD6/DNAH9/WBP2NL	4	CC
GO:0030016	myofibril	5/216	142/11060	0.14506	0.576703	0.517673	SLC8A1/NEBL/SYNPO2L/SCN8A/HRC	5	CC
GO:0030426	growth cone	5/216	144/11060	0.151153	0.587457	0.527326	ELAVL4/TENM2/DTNBP1/GDPD5/INPP5J	5	CC
GO:0005777	peroxisome	4/216	106/11060	0.153171	0.587457	0.527326	ACSL6/ECI2/VWA8/MTARC2	4	CC
GO:0042579	microbody	4/216	106/11060	0.153171	0.587457	0.527326	ACSL6/ECI2/VWA8/MTARC2	4	CC
GO:0005741	mitochondrial outer membrane	5/216	147/11060	0.16049	0.598979	0.53767	ACSL6/PRKN/CHCHD3/MYO19/MTARC2	5	CC
GO:0043292	contractile fiber	5/216	147/11060	0.16049	0.598979	0.53767	SLC8A1/NEBL/SYNPO2L/SCN8A/HRC	5	CC
GO:0030427	site of polarized growth	5/216	149/11060	0.166842	0.598979	0.53767	ELAVL4/TENM2/DTNBP1/GDPD5/INPP5J	5	CC
GO:0031305	integral component of mitochondrial inner membrane	2/216	38/11060	0.169487	0.598979	0.53767	SFXN5/CHCHD3	2	CC
GO:0030286	dynein complex	2/216	39/11060	0.17648	0.598979	0.53767	DYNC1I1/DNAH9	2	CC
GO:0031304	intrinsic component of mitochondrial inner membrane	2/216	39/11060	0.17648	0.598979	0.53767	SFXN5/CHCHD3	2	CC
GO:0030062	mitochondrial tricarboxylic acid cycle enzyme complex	1/216	10/11060	0.179065	0.598979	0.53767	IDH3A	1	CC
GO:0042788	polysomal ribosome	1/216	10/11060	0.179065	0.598979	0.53767	ELAVL4	1	CC
GO:0044224	juxtaparanode region of axon	1/216	10/11060	0.179065	0.598979	0.53767	KCNA1	1	CC
GO:0044545	NSL complex	1/216	10/11060	0.179065	0.598979	0.53767	PHF20L1	1	CC
GO:0044853	plasma membrane raft	3/216	75/11060	0.180557	0.598979	0.53767	IRS1/DLC1/ASAH2	3	CC
GO:0097733	photoreceptor cell cilium	3/216	76/11060	0.185463	0.598979	0.53767	USH2A/TULP1/SPTBN5	3	CC
GO:0098839	postsynaptic density membrane	3/216	76/11060	0.185463	0.598979	0.53767	ATP2B2/ADAM22/GRM5	3	CC
GO:0000145	exocyst	1/216	11/11060	0.195113	0.598979	0.53767	STXBP6	1	CC
GO:0001401	SAM complex	1/216	11/11060	0.195113	0.598979	0.53767	CHCHD3	1	CC
GO:0031082	BLOC complex	1/216	11/11060	0.195113	0.598979	0.53767	DTNBP1	1	CC
GO:0032982	myosin filament	1/216	11/11060	0.195113	0.598979	0.53767	MYH10	1	CC
GO:0098688	parallel fiber to Purkinje cell synapse	1/216	11/11060	0.195113	0.598979	0.53767	ATP2B2	1	CC
GO:0098945	intrinsic component of presynaptic active zone membrane	1/216	11/11060	0.195113	0.598979	0.53767	ATP2B2	1	CC
GO:0140275	MIB complex	1/216	11/11060	0.195113	0.598979	0.53767	CHCHD3	1	CC
GO:1990124	messenger ribonucleoprotein complex	1/216	11/11060	0.195113	0.598979	0.53767	CPEB3	1	CC
GO:0030658	transport vesicle membrane	5/216	158/11060	0.196598	0.598979	0.53767	SYT2/DTNBP1/SLC17A5/DGKI/SORL1	5	CC
GO:0030014	CCR4-NOT complex	1/216	12/11060	0.210848	0.614717	0.551797	CPEB3	1	CC
GO:0032591	dendritic spine membrane	1/216	12/11060	0.210848	0.614717	0.551797	ATP2B2	1	CC
GO:0097449	astrocyte projection	1/216	12/11060	0.210848	0.614717	0.551797	GRM5	1	CC
GO:1990531	phospholipid-translocating ATPase complex	1/216	12/11060	0.210848	0.614717	0.551797	ATP8A2	1	CC
GO:0043235	receptor complex	8/216	292/11060	0.212211	0.614717	0.551797	IRS1/GPR156/TRPC1/LIFR/GABRB2/GABRA1/FLT3/IL4R	8	CC
GO:0031968	organelle outer membrane	5/216	164/11060	0.217388	0.614717	0.551797	ACSL6/PRKN/CHCHD3/MYO19/MTARC2	5	CC
GO:0019005	SCF ubiquitin ligase complex	2/216	45/11060	0.219228	0.614717	0.551797	SPSB4/FBXL17	2	CC
GO:0099061	integral component of postsynaptic density membrane	2/216	45/11060	0.219228	0.614717	0.551797	ATP2B2/ADAM22	2	CC
GO:0019867	outer membrane	5/216	166/11060	0.224468	0.614717	0.551797	ACSL6/PRKN/CHCHD3/MYO19/MTARC2	5	CC
GO:0030175	filopodium	3/216	84/11060	0.225839	0.614717	0.551797	ENAH/TENM2/FGD4	3	CC
GO:0097731	9+0 non-motile cilium	3/216	84/11060	0.225839	0.614717	0.551797	USH2A/TULP1/SPTBN5	3	CC
GO:0001518	voltage-gated sodium channel complex	1/216	13/11060	0.226276	0.614717	0.551797	SCN8A	1	CC
GO:0030673	axolemma	1/216	13/11060	0.226276	0.614717	0.551797	KCNC1	1	CC
GO:0098797	plasma membrane protein complex	10/216	389/11060	0.230167	0.617516	0.554308	DPP10/C2CD6/IRS1/CACNA2D2/GPR156/KCNC1/KCNA1/SCN8A/KCNAB3/ATP1A3	10	CC
GO:0099146	intrinsic component of postsynaptic density membrane	2/216	47/11060	0.233682	0.617516	0.554308	ATP2B2/ADAM22	2	CC
GO:0034704	calcium channel complex	2/216	48/11060	0.240932	0.617516	0.554308	C2CD6/CACNA2D2	2	CC
GO:0033162	melanosome membrane	1/216	14/11060	0.241405	0.617516	0.554308	DTNBP1	1	CC
GO:0045009	chitosome	1/216	14/11060	0.241405	0.617516	0.554308	DTNBP1	1	CC
GO:0090741	pigment granule membrane	1/216	14/11060	0.241405	0.617516	0.554308	DTNBP1	1	CC
GO:0098533	ATPase dependent transmembrane transport complex	1/216	14/11060	0.241405	0.617516	0.554308	ATP1A3	1	CC
GO:0009925	basal plasma membrane	5/216	171/11060	0.24246	0.617516	0.554308	EPB41/OSCP1/DSTYK/ATP2B2/CNNM2	5	CC
GO:0016605	PML body	3/216	88/11060	0.24663	0.623267	0.559471	PPARGC1A/TENM2/ISG20	3	CC
GO:0005742	mitochondrial outer membrane translocase complex	1/216	15/11060	0.256239	0.626068	0.561986	CHCHD3	1	CC
GO:0036020	endolysosome membrane	1/216	15/11060	0.256239	0.626068	0.561986	CLEC16A	1	CC
GO:0045239	tricarboxylic acid cycle enzyme complex	1/216	15/11060	0.256239	0.626068	0.561986	IDH3A	1	CC
GO:0097440	apical dendrite	1/216	15/11060	0.256239	0.626068	0.561986	CPEB3	1	CC
GO:0030133	transport vesicle	8/216	310/11060	0.260275	0.626068	0.561986	SYT2/DTNBP1/SLC17A5/DGKI/RAB3IL1/SORL1/KIRREL3/SLC4A8	8	CC
GO:0036126	sperm flagellum	3/216	91/11060	0.262414	0.626068	0.561986	SPATA6/C2CD6/WBP2NL	3	CC
GO:0005788	endoplasmic reticulum lumen	6/216	221/11060	0.263677	0.626068	0.561986	ARSJ/COL19A1/PDGFD/FLT3/GAS6/HRC	6	CC
GO:0030665	clathrin-coated vesicle membrane	3/216	92/11060	0.267705	0.626068	0.561986	SYT2/SH3GL2/FZD4	3	CC
GO:0005868	cytoplasmic dynein complex	1/216	16/11060	0.270784	0.626068	0.561986	DYNC1I1	1	CC
GO:0097038	perinuclear endoplasmic reticulum	1/216	16/11060	0.270784	0.626068	0.561986	OSBPL6	1	CC
GO:0097228	sperm principal piece	1/216	16/11060	0.270784	0.626068	0.561986	C2CD6	1	CC
GO:0098799	outer mitochondrial membrane protein complex	1/216	16/11060	0.270784	0.626068	0.561986	CHCHD3	1	CC
GO:0001726	ruffle	4/216	137/11060	0.279339	0.636473	0.571325	CDK6/DLC1/FGD4/INPP5J	4	CC
GO:0045121	membrane raft	6/216	226/11060	0.280344	0.636473	0.571325	IRS1/ATP2B2/DLC1/ANGPT1/RTN4RL2/ASAH2	6	CC
GO:0045178	basal part of cell	5/216	182/11060	0.283276	0.636473	0.571325	EPB41/OSCP1/DSTYK/ATP2B2/CNNM2	5	CC
GO:0098857	membrane microdomain	6/216	227/11060	0.283707	0.636473	0.571325	IRS1/ATP2B2/DLC1/ANGPT1/RTN4RL2/ASAH2	6	CC
GO:0005858	axonemal dynein complex	1/216	17/11060	0.285046	0.636473	0.571325	DNAH9	1	CC
GO:0031966	mitochondrial membrane	11/216	461/11060	0.290591	0.644441	0.578478	SFXN5/SLC25A12/NNT/ACSL6/PRKN/CHCHD3/AIFM1/LDHD/MYO19/AIFM3/MTARC2	11	CC
GO:0016234	inclusion body	2/216	56/11060	0.299051	0.65872	0.591295	PRKN/NEFH	2	CC
GO:0045171	intercellular bridge	2/216	57/11060	0.30629	0.668011	0.599635	EPB41/ESRRA	2	CC
GO:0098862	cluster of actin-based cell projections	3/216	100/11060	0.31038	0.668011	0.599635	USH2A/DOCK4/PVALB	3	CC
GO:0031045	dense core granule	1/216	19/11060	0.312743	0.668011	0.599635	SYT2	1	CC
GO:0045177	apical part of cell	7/216	282/11060	0.313292	0.668011	0.599635	DSTYK/USH2A/ATP2B2/KCNA1/SPTBN5/SPECC1/HPN	7	CC
GO:0001750	photoreceptor outer segment	2/216	58/11060	0.313514	0.668011	0.599635	TULP1/SPTBN5	2	CC
GO:0031970	organelle envelope lumen	2/216	59/11060	0.320723	0.678933	0.609439	AIFM1/SORL1	2	CC
GO:0032585	multivesicular body membrane	1/216	20/11060	0.326188	0.686047	0.615825	SORL1	1	CC
GO:0005743	mitochondrial inner membrane	7/216	287/11060	0.329032	0.687594	0.617213	SFXN5/SLC25A12/NNT/CHCHD3/AIFM1/LDHD/AIFM3	7	CC
GO:0034706	sodium channel complex	1/216	21/11060	0.339371	0.700037	0.628383	SCN8A	1	CC
GO:0036019	endolysosome	1/216	21/11060	0.339371	0.700037	0.628383	CLEC16A	1	CC
GO:0097730	non-motile cilium	3/216	106/11060	0.342551	0.700037	0.628383	USH2A/TULP1/SPTBN5	3	CC
GO:0005795	Golgi stack	3/216	107/11060	0.347908	0.700037	0.628383	ST3GAL3/SORL1/LPCAT2	3	CC
GO:0031941	filamentous actin	1/216	22/11060	0.352298	0.700037	0.628383	SPECC1	1	CC
GO:0046930	pore complex	1/216	22/11060	0.352298	0.700037	0.628383	PLEKHA7	1	CC
GO:0048787	presynaptic active zone membrane	1/216	22/11060	0.352298	0.700037	0.628383	ATP2B2	1	CC
GO:0016323	basolateral plasma membrane	4/216	154/11060	0.354457	0.700037	0.628383	EPB41/DSTYK/ATP2B2/CNNM2	4	CC
GO:0032592	integral component of mitochondrial membrane	2/216	64/11060	0.356451	0.700037	0.628383	SFXN5/CHCHD3	2	CC
GO:0043204	perikaryon	3/216	109/11060	0.358608	0.700037	0.628383	ELAVL4/RTN4RL2/KCNA1	3	CC
GO:1902911	protein kinase complex	3/216	109/11060	0.358608	0.700037	0.628383	IRS1/CDK6/PRKAG2	3	CC
GO:0005740	mitochondrial envelope	11/216	493/11060	0.368939	0.710605	0.637869	SFXN5/SLC25A12/NNT/ACSL6/PRKN/CHCHD3/AIFM1/LDHD/MYO19/AIFM3/MTARC2	11	CC
GO:0031012	extracellular matrix	8/216	348/11060	0.37012	0.710605	0.637869	USH2A/ADAMTS16/HAPLN1/FGF1/COL19A1/ANGPT1/RTN4RL2/HAPLN4	8	CC
GO:0098573	intrinsic component of mitochondrial membrane	2/216	66/11060	0.370561	0.710605	0.637869	SFXN5/CHCHD3	2	CC
GO:0030312	external encapsulating structure	8/216	349/11060	0.373097	0.71117	0.638377	USH2A/ADAMTS16/HAPLN1/FGF1/COL19A1/ANGPT1/RTN4RL2/HAPLN4	8	CC
GO:0002102	podosome	1/216	24/11060	0.3774	0.71117	0.638377	SH3PXD2A	1	CC
GO:0005746	mitochondrial respirasome	1/216	24/11060	0.3774	0.71117	0.638377	NNT	1	CC
GO:0005881	cytoplasmic microtubule	2/216	68/11060	0.384547	0.712994	0.640014	BICD1/SNPH	2	CC
GO:0031514	motile cilium	4/216	161/11060	0.385578	0.712994	0.640014	SPATA6/C2CD6/DNAH9/WBP2NL	4	CC
GO:0005669	transcription factor TFIID complex	1/216	25/11060	0.389586	0.712994	0.640014	TAF4B	1	CC
GO:0016235	aggresome	1/216	25/11060	0.389586	0.712994	0.640014	PRKN	1	CC
GO:1905360	GTPase complex	1/216	25/11060	0.389586	0.712994	0.640014	RRAGB	1	CC
GO:0016528	sarcoplasm	2/216	69/11060	0.391491	0.712994	0.640014	DTNBP1/HRC	2	CC
GO:0030027	lamellipodium	4/216	164/11060	0.39887	0.719232	0.645613	ENAH/FGD4/MYH10/ITSN1	4	CC
GO:0043209	myelin sheath	1/216	26/11060	0.401534	0.719232	0.645613	ATP1A3	1	CC
GO:0070469	respirasome	1/216	26/11060	0.401534	0.719232	0.645613	NNT	1	CC
GO:0030176	integral component of endoplasmic reticulum membrane	3/216	119/11060	0.411609	0.728213	0.653675	ELOVL7/TRAM2/ABCB9	3	CC
GO:0045111	intermediate filament cytoskeleton	2/216	72/11060	0.412106	0.728213	0.653675	DTNA/NEFH	2	CC
GO:0101003	ficolin-1-rich granule membrane	1/216	27/11060	0.41325	0.728213	0.653675	NFASC	1	CC
GO:0098686	hippocampal mossy fiber to CA3 synapse	1/216	29/11060	0.436	0.764172	0.685954	DTNBP1	1	CC
GO:0005875	microtubule associated complex	3/216	125/11060	0.44278	0.771905	0.692895	DYNC1I1/SPTBN5/DNAH9	3	CC
GO:0031227	intrinsic component of endoplasmic reticulum membrane	3/216	126/11060	0.447915	0.776703	0.697202	ELOVL7/TRAM2/ABCB9	3	CC
GO:0099738	cell cortex region	1/216	31/11060	0.457872	0.783092	0.702937	SPTBN5	1	CC
GO:0030666	endocytic vesicle membrane	3/216	128/11060	0.458128	0.783092	0.702937	SYT2/SH3GL2/FZD4	3	CC
GO:0031985	Golgi cisterna	2/216	79/11060	0.458805	0.783092	0.702937	ST3GAL3/SORL1	2	CC
GO:0031248	protein acetyltransferase complex	2/216	82/11060	0.478158	0.807665	0.724995	PHF20L1/NAA25	2	CC
GO:1902493	acetyltransferase complex	2/216	82/11060	0.478158	0.807665	0.724995	PHF20L1/NAA25	2	CC
GO:0019866	organelle inner membrane	7/216	335/11060	0.48227	0.810412	0.727461	SFXN5/SLC25A12/NNT/CHCHD3/AIFM1/LDHD/AIFM3	7	CC
GO:1902562	H4 histone acetyltransferase complex	1/216	34/11060	0.489108	0.817688	0.733992	PHF20L1	1	CC
GO:0016324	apical plasma membrane	5/216	238/11060	0.498235	0.828697	0.743874	DSTYK/USH2A/ATP2B2/KCNA1/HPN	5	CC
GO:0031901	early endosome membrane	3/216	137/11060	0.503038	0.832438	0.747232	OSBPL6/ZFYVE28/SORL1	3	CC
GO:0016592	mediator complex	1/216	36/11060	0.508929	0.832747	0.74751	CDK6	1	CC
GO:0030662	coated vesicle membrane	3/216	139/11060	0.512761	0.832747	0.74751	SYT2/SH3GL2/FZD4	3	CC
GO:0000151	ubiquitin ligase complex	5/216	242/11060	0.513005	0.832747	0.74751	SPSB4/FBXL17/PRKN/WWP1/FBXO10	5	CC
GO:0005782	peroxisomal matrix	1/216	37/11060	0.518551	0.832747	0.74751	ECI2	1	CC
GO:0031907	microbody lumen	1/216	37/11060	0.518551	0.832747	0.74751	ECI2	1	CC
GO:0046658	anchored component of plasma membrane	1/216	37/11060	0.518551	0.832747	0.74751	RTN4RL2	1	CC
GO:0005884	actin filament	2/216	89/11060	0.521633	0.83359	0.748266	GAS2/SPECC1	2	CC
GO:0031253	cell projection membrane	5/216	246/11060	0.527598	0.833994	0.748629	USH2A/ATP2B2/GABRA1/DLC1/KCNC1	5	CC
GO:0014704	intercalated disc	1/216	38/11060	0.527985	0.833994	0.748629	SLC8A1	1	CC
GO:0000307	cyclin-dependent protein kinase holoenzyme complex	1/216	39/11060	0.537236	0.833994	0.748629	CDK6	1	CC
GO:0030315	T-tubule	1/216	39/11060	0.537236	0.833994	0.748629	SLC8A1	1	CC
GO:0031093	platelet alpha granule lumen	1/216	39/11060	0.537236	0.833994	0.748629	GAS6	1	CC
GO:0035577	azurophil granule membrane	1/216	39/11060	0.537236	0.833994	0.748629	CPNE3	1	CC
GO:0055037	recycling endosome	3/216	146/11060	0.545982	0.840073	0.754086	DYNC1I1/SORL1/ITSN1	3	CC
GO:0008023	transcription elongation factor complex	1/216	40/11060	0.546305	0.840073	0.754086	ELP4	1	CC
GO:0010008	endosome membrane	8/216	409/11060	0.549267	0.840661	0.754614	OSBPL6/ZFYVE28/DTNBP1/SORL1/ARHGAP32/ATP8A2/FLT3/CLEC16A	8	CC
GO:0005771	multivesicular body	1/216	42/11060	0.563917	0.851097	0.763981	SORL1	1	CC
GO:0005882	intermediate filament	1/216	42/11060	0.563917	0.851097	0.763981	NEFH	1	CC
GO:0044232	organelle membrane contact site	1/216	42/11060	0.563917	0.851097	0.763981	CHCHD3	1	CC
GO:0005911	cell-cell junction	7/216	363/11060	0.567751	0.852165	0.764939	NFASC/SLC8A1/PLEKHA7/FZD4/KIRREL3/STXBP6/HPN	7	CC
GO:0032154	cleavage furrow	1/216	43/11060	0.572466	0.852165	0.764939	MYH10	1	CC
GO:0060076	excitatory synapse	1/216	43/11060	0.572466	0.852165	0.764939	ATP2B2	1	CC
GO:0062023	collagen-containing extracellular matrix	5/216	261/11060	0.580508	0.855828	0.768228	USH2A/HAPLN1/COL19A1/ANGPT1/HAPLN4	5	CC
GO:0030136	clathrin-coated vesicle	3/216	154/11060	0.582295	0.855828	0.768228	SYT2/SH3GL2/FZD4	3	CC
GO:0099513	polymeric cytoskeletal fiber	9/216	474/11060	0.582803	0.855828	0.768228	RASSF5/SLC8A1/DYNC1I1/GAS2/BICD1/DNAH9/SPECC1/SNPH/NEFH	9	CC
GO:0015030	Cajal body	1/216	46/11060	0.597125	0.872928	0.783577	ISG20	1	CC
GO:0101002	ficolin-1-rich granule	2/216	103/11060	0.601063	0.874762	0.785224	NFASC/DERA	2	CC
GO:0042383	sarcolemma	2/216	105/11060	0.611569	0.883562	0.793123	SLC8A1/DTNBP1	2	CC
GO:0030496	midbody	3/216	161/11060	0.612531	0.883562	0.793123	DTNBP1/CPEB3/MYH10	3	CC
GO:0099023	vesicle tethering complex	1/216	49/11060	0.620369	0.890926	0.799733	STXBP6	1	CC
GO:0005758	mitochondrial intermembrane space	1/216	52/11060	0.642277	0.910475	0.817282	AIFM1	1	CC
GO:0061695	transferase complex, transferring phosphorus-containing groups	4/216	225/11060	0.644435	0.910475	0.817282	IRS1/CDK6/PRKAG2/TAF4B	4	CC
GO:0005778	peroxisomal membrane	1/216	53/11060	0.649296	0.910475	0.817282	ACSL6	1	CC
GO:0031903	microbody membrane	1/216	53/11060	0.649296	0.910475	0.817282	ACSL6	1	CC
GO:0032580	Golgi cisterna membrane	1/216	53/11060	0.649296	0.910475	0.817282	ST3GAL3	1	CC
GO:0031594	neuromuscular junction	1/216	54/11060	0.656178	0.910475	0.817282	PDZRN3	1	CC
GO:0033116	endoplasmic reticulum-Golgi intermediate compartment membrane	1/216	54/11060	0.656178	0.910475	0.817282	TM6SF2	1	CC
GO:1904115	axon cytoplasm	1/216	55/11060	0.662926	0.910475	0.817282	DTNBP1	1	CC
GO:0005581	collagen trimer	1/216	56/11060	0.669542	0.910475	0.817282	COL19A1	1	CC
GO:0031091	platelet alpha granule	1/216	56/11060	0.669542	0.910475	0.817282	GAS6	1	CC
GO:0032153	cell division site	1/216	56/11060	0.669542	0.910475	0.817282	MYH10	1	CC
GO:0016529	sarcoplasmic reticulum	1/216	57/11060	0.676028	0.910475	0.817282	HRC	1	CC
GO:0044291	cell-cell contact zone	1/216	57/11060	0.676028	0.910475	0.817282	SLC8A1	1	CC
GO:0048786	presynaptic active zone	1/216	57/11060	0.676028	0.910475	0.817282	ATP2B2	1	CC
GO:0005874	microtubule	6/216	349/11060	0.681479	0.910475	0.817282	RASSF5/SLC8A1/DYNC1I1/BICD1/DNAH9/SNPH	6	CC
GO:0031301	integral component of organelle membrane	5/216	293/11060	0.681902	0.910475	0.817282	SFXN5/ELOVL7/TRAM2/CHCHD3/ABCB9	5	CC
GO:0016591	RNA polymerase II, holoenzyme	1/216	58/11060	0.682388	0.910475	0.817282	TAF4B	1	CC
GO:0005814	centriole	2/216	122/11060	0.69243	0.910475	0.817282	POC5/TTBK2	2	CC
GO:0009986	cell surface	8/216	467/11060	0.697615	0.910475	0.817282	LIFR/KCNC1/RTN4RL2/FZD4/SORL1/KCNA1/IL4R/HPN	8	CC
GO:0090575	RNA polymerase II transcription regulator complex	3/216	183/11060	0.697734	0.910475	0.817282	NFYC/WWOX/TAF4B	3	CC
GO:0005905	clathrin-coated pit	1/216	61/11060	0.700732	0.910475	0.817282	ITSN1	1	CC
GO:1990204	oxidoreductase complex	1/216	61/11060	0.700732	0.910475	0.817282	IDH3A	1	CC
GO:0005796	Golgi lumen	1/216	62/11060	0.706609	0.910475	0.817282	GAS6	1	CC
GO:0030667	secretory granule membrane	3/216	186/11060	0.708185	0.910475	0.817282	SYT2/NFASC/CPNE3	3	CC
GO:0005765	lysosomal membrane	5/216	303/11060	0.710007	0.910475	0.817282	SLC17A5/RRAGB/CPNE3/ABCB9/CLEC16A	5	CC
GO:0098852	lytic vacuole membrane	5/216	303/11060	0.710007	0.910475	0.817282	SLC17A5/RRAGB/CPNE3/ABCB9/CLEC16A	5	CC
GO:0031461	cullin-RING ubiquitin ligase complex	2/216	127/11060	0.713423	0.910475	0.817282	SPSB4/FBXL17	2	CC
GO:0036064	ciliary basal body	2/216	127/11060	0.713423	0.910475	0.817282	USH2A/TTBK2	2	CC
GO:0005635	nuclear envelope	6/216	362/11060	0.714974	0.910475	0.817282	ELAVL4/CREB3L4/OSBPL6/SORL1/HPN/ITSN1	6	CC
GO:0098800	inner mitochondrial membrane protein complex	1/216	64/11060	0.718021	0.910735	0.817515	CHCHD3	1	CC
GO:0005769	early endosome	5/216	308/11060	0.723395	0.910735	0.817515	OSBPL6/ZFYVE28/SH3GL2/SORL1/NIPA2	5	CC
GO:0005811	lipid droplet	1/216	65/11060	0.72356	0.910735	0.817515	LPCAT2	1	CC
GO:0098802	plasma membrane signaling receptor complex	2/216	134/11060	0.740792	0.928839	0.833766	IRS1/GPR156	2	CC
GO:0031300	intrinsic component of organelle membrane	5/216	317/11060	0.746376	0.932255	0.836832	SFXN5/ELOVL7/TRAM2/CHCHD3/ABCB9	5	CC
GO:0032587	ruffle membrane	1/216	70/11060	0.749672	0.932798	0.837319	DLC1	1	CC
GO:0005929	cilium	8/216	493/11060	0.752999	0.933376	0.837838	SPATA6/USH2A/C2CD6/TULP1/SPTBN5/TTBK2/DNAH9/WBP2NL	8	CC
GO:0000123	histone acetyltransferase complex	1/216	73/11060	0.764145	0.940139	0.843909	PHF20L1	1	CC
GO:0005912	adherens junction	2/216	142/11060	0.769317	0.940139	0.843909	PLEKHA7/STXBP6	2	CC
GO:0055029	nuclear DNA-directed RNA polymerase complex	1/216	76/11060	0.777785	0.940139	0.843909	TAF4B	1	CC
GO:1904813	ficolin-1-rich granule lumen	1/216	76/11060	0.777785	0.940139	0.843909	DERA	1	CC
GO:0005604	basement membrane	1/216	77/11060	0.782155	0.940139	0.843909	USH2A	1	CC
GO:0055038	recycling endosome membrane	1/216	77/11060	0.782155	0.940139	0.843909	SORL1	1	CC
GO:0005774	vacuolar membrane	5/216	335/11060	0.788071	0.940139	0.843909	SLC17A5/RRAGB/CPNE3/ABCB9/CLEC16A	5	CC
GO:0000428	DNA-directed RNA polymerase complex	1/216	79/11060	0.790639	0.940139	0.843909	TAF4B	1	CC
GO:0120111	neuron projection cytoplasm	1/216	79/11060	0.790639	0.940139	0.843909	DTNBP1	1	CC
GO:0030880	RNA polymerase complex	1/216	82/11060	0.802754	0.940139	0.843909	TAF4B	1	CC
GO:0070820	tertiary granule	1/216	83/11060	0.806635	0.940139	0.843909	NFASC	1	CC
GO:0098791	Golgi apparatus subcompartment	4/216	285/11060	0.812097	0.940139	0.843909	ST3GAL3/SORL1/BICD1/LPCAT2	4	CC
GO:0030135	coated vesicle	3/216	224/11060	0.817543	0.940139	0.843909	SYT2/SH3GL2/FZD4	3	CC
GO:0099568	cytoplasmic region	3/216	224/11060	0.817543	0.940139	0.843909	DTNBP1/SPTBN5/DNAH9	3	CC
GO:0034451	centriolar satellite	1/216	86/11060	0.817827	0.940139	0.843909	IL4R	1	CC
GO:0031225	anchored component of membrane	1/216	88/11060	0.824928	0.940139	0.843909	RTN4RL2	1	CC
GO:0031965	nuclear membrane	3/216	230/11060	0.831201	0.940139	0.843909	CREB3L4/OSBPL6/HPN	3	CC
GO:0009897	external side of plasma membrane	2/216	163/11060	0.831562	0.940139	0.843909	LIFR/IL4R	2	CC
GO:0098798	mitochondrial protein-containing complex	2/216	163/11060	0.831562	0.940139	0.843909	CHCHD3/IDH3A	2	CC
GO:0005766	primary lysosome	1/216	90/11060	0.831754	0.940139	0.843909	CPNE3	1	CC
GO:0042582	azurophil granule	1/216	90/11060	0.831754	0.940139	0.843909	CPNE3	1	CC
GO:0030139	endocytic vesicle	3/216	231/11060	0.83339	0.940139	0.843909	SYT2/SH3GL2/FZD4	3	CC
GO:0005759	mitochondrial matrix	5/216	358/11060	0.833404	0.940139	0.843909	OXCT1/HIBADH/PC/IDH3A/NT5M	5	CC
GO:0005840	ribosome	1/216	91/11060	0.835067	0.940139	0.843909	ELAVL4	1	CC
GO:0042470	melanosome	1/216	91/11060	0.835067	0.940139	0.843909	DTNBP1	1	CC
GO:0048770	pigment granule	1/216	91/11060	0.835067	0.940139	0.843909	DTNBP1	1	CC
GO:0005925	focal adhesion	4/216	299/11060	0.840296	0.940139	0.843909	NFASC/ENAH/DLC1/CPNE3	4	CC
GO:0005793	endoplasmic reticulum-Golgi intermediate compartment	1/216	96/11060	0.850682	0.940139	0.843909	TM6SF2	1	CC
GO:0140534	endoplasmic reticulum protein-containing complex	1/216	96/11060	0.850682	0.940139	0.843909	ABCB9	1	CC
GO:1902554	serine/threonine protein kinase complex	1/216	96/11060	0.850682	0.940139	0.843909	CDK6	1	CC
GO:0030055	cell-substrate junction	4/216	305/11060	0.851255	0.940139	0.843909	NFASC/ENAH/DLC1/CPNE3	4	CC
GO:0036464	cytoplasmic ribonucleoprotein granule	2/216	172/11060	0.85329	0.940139	0.843909	DYNC1I1/RBM20	2	CC
GO:0019898	extrinsic component of membrane	3/216	242/11060	0.855911	0.940139	0.843909	NMT2/MCF2L/INPP5J	3	CC
GO:0032993	protein-DNA complex	1/216	98/11060	0.856507	0.940139	0.843909	NFYC	1	CC
GO:0043296	apical junction complex	1/216	103/11060	0.870101	0.951855	0.854426	PLEKHA7	1	CC
GO:0034774	secretory granule lumen	2/216	185/11060	0.880199	0.954887	0.857147	DERA/GAS6	2	CC
GO:0060205	cytoplasmic vesicle lumen	2/216	186/11060	0.882068	0.954887	0.857147	DERA/GAS6	2	CC
GO:0016363	nuclear matrix	1/216	108/11060	0.882412	0.954887	0.857147	HAT1	1	CC
GO:0031983	vesicle lumen	2/216	188/11060	0.885727	0.954887	0.857147	DERA/GAS6	2	CC
GO:0035770	ribonucleoprotein granule	2/216	189/11060	0.887517	0.954887	0.857147	DYNC1I1/RBM20	2	CC
GO:0032838	plasma membrane bounded cell projection cytoplasm	2/216	193/11060	0.894422	0.955423	0.857628	DTNBP1/DNAH9	2	CC
GO:0005930	axoneme	1/216	114/11060	0.895661	0.955423	0.857628	DNAH9	1	CC
GO:0097014	ciliary plasm	1/216	115/11060	0.89772	0.955423	0.857628	DNAH9	1	CC
GO:0000781	chromosome, telomeric region	1/216	116/11060	0.899738	0.955423	0.857628	HAT1	1	CC
GO:0031902	late endosome membrane	1/216	118/11060	0.903657	0.956468	0.858567	SORL1	1	CC
GO:0005802	trans-Golgi network	2/216	201/11060	0.907068	0.956971	0.859018	SORL1/BICD1	2	CC
GO:0034399	nuclear periphery	1/216	125/11060	0.91621	0.95796	0.859906	HAT1	1	CC
GO:0000793	condensed chromosome	2/216	208/11060	0.916961	0.95796	0.859906	DYNC1I1/ESRRB	2	CC
GO:0009898	cytoplasmic side of plasma membrane	1/216	129/11060	0.922638	0.95796	0.859906	PTPN3	1	CC
GO:0000776	kinetochore	1/216	130/11060	0.924167	0.95796	0.859906	DYNC1I1	1	CC
GO:0005770	late endosome	2/216	215/11060	0.925863	0.95796	0.859906	SORL1/CLEC16A	2	CC
GO:0005667	transcription regulator complex	4/216	362/11060	0.9271	0.95796	0.859906	NFYC/TEAD3/WWOX/TAF4B	4	CC
GO:0000922	spindle pole	1/216	133/11060	0.928575	0.95796	0.859906	DYNC1I1	1	CC
GO:0072686	mitotic spindle	1/216	136/11060	0.932728	0.958893	0.860743	EPB41	1	CC
GO:0000779	condensed chromosome, centromeric region	1/216	138/11060	0.935362	0.958893	0.860743	DYNC1I1	1	CC
GO:0098552	side of membrane	3/216	317/11060	0.94995	0.965493	0.866668	LIFR/PTPN3/IL4R	3	CC
GO:0098562	cytoplasmic side of membrane	1/216	151/11060	0.950152	0.965493	0.866668	PTPN3	1	CC
GO:0005819	spindle	3/216	318/11060	0.950685	0.965493	0.866668	EPB41/EVI5/DYNC1I1	3	CC
GO:0030141	secretory granule	5/216	496/11060	0.968319	0.980348	0.880002	SYT2/NFASC/CPNE3/DERA/GAS6	5	CC
GO:0000775	chromosome, centromeric region	1/216	188/11060	0.976245	0.985312	0.884459	DYNC1I1	1	CC
GO:0098687	chromosomal region	2/216	291/11060	0.979292	0.985337	0.88448	HAT1/DYNC1I1	2	CC
GO:0016607	nuclear speck	2/216	329/11060	0.98932	0.992364	0.890788	PRKN/SYNPO2L	2	CC
GO:1990904	ribonucleoprotein complex	3/216	471/11060	0.995593	0.995593	0.893687	ELAVL4/CPEB3/MYH10	3	CC

## Sheet: cyan_module_GO-terms
ID,"Description","GeneRatio","BgRatio","pvalue","p.adjust","qvalue","geneID","Count","GO"
GO:0008066,"glutamate receptor activity","3/53","25/10852",0.000234498846929412,0.0436167855288705,0.0365324519426873,"GRIK3/GRM7/GRID1",3,"MF"
GO:0005509,"calcium ion binding","8/53","432/10852",0.00108446426455875,0.0583543570036518,0.0488763148644056,"CALN1/PCDH19/SYT7/LTBP3/RYR3/SYT17/CDH8/CDH7",8,"MF"
GO:0045295,"gamma-catenin binding","2/53","12/10852",0.00149703847998117,0.0583543570036518,0.0488763148644056,"FER/PTPRK",2,"MF"
GO:0015276,"ligand-gated ion channel activity","4/53","103/10852",0.00156866551085086,0.0583543570036518,0.0488763148644056,"GRIK3/GRID1/RYR3/HCN4",4,"MF"
GO:0022834,"ligand-gated channel activity","4/53","103/10852",0.00156866551085086,0.0583543570036518,0.0488763148644056,"GRIK3/GRID1/RYR3/HCN4",4,"MF"
GO:0004970,"ionotropic glutamate receptor activity","2/53","19/10852",0.00379475936752712,0.117637540393341,0.098530594104213,"GRIK3/GRID1",2,"MF"
GO:0005217,"intracellular ligand-gated ion channel activity","2/53","21/10852",0.0046312361686166,0.118075011975057,0.0988970105959729,"RYR3/HCN4",2,"MF"
GO:0016878,"acid-thiol ligase activity","2/53","22/10852",0.00507849513871212,0.118075011975057,0.0988970105959729,"SUCLG2/ACSS1",2,"MF"
GO:0099094,"ligand-gated cation channel activity","3/53","79/10852",0.00669760002389708,0.12135569746643,0.101644839983201,"GRIK3/RYR3/HCN4",3,"MF"
GO:0004888,"transmembrane signaling receptor activity","7/53","462/10852",0.0068512209704378,0.12135569746643,0.101644839983201,"GRIK3/GRM7/EPHB1/PTPRK/NRP1/GRID1/SORCS3",7,"MF"
GO:0019955,"cytokine binding","3/53","81/10852",0.00717694985016521,0.12135569746643,0.101644839983201,"GREM2/LTBP3/NRP1",3,"MF"
GO:0019838,"growth factor binding","3/53","90/10852",0.00958309708071308,0.142224638651307,0.119124202152764,"LTBP3/NRP1/HAP1",3,"MF"
GO:0016877,"ligase activity, forming carbon-sulfur bonds","2/53","31/10852",0.00994043173369347,0.142224638651307,0.119124202152764,"SUCLG2/ACSS1",2,"MF"
GO:0005272,"sodium channel activity","2/53","35/10852",0.0125623783108905,0.161085108373156,0.134921313181818,"GRIK3/HCN4",2,"MF"
GO:0005216,"ion channel activity","5/53","301/10852",0.0153738749857294,0.161085108373156,0.134921313181818,"GRIK3/MCU/GRID1/RYR3/HCN4",5,"MF"
GO:1904315,"transmitter-gated ion channel activity involved in regulation of postsynaptic membrane potential","2/53","40/10852",0.0162148552246808,0.161085108373156,0.134921313181818,"GRIK3/GRID1",2,"MF"
GO:0099529,"neurotransmitter receptor activity involved in regulation of postsynaptic membrane potential","2/53","42/10852",0.0177881291016668,0.161085108373156,0.134921313181818,"GRIK3/GRID1",2,"MF"
GO:0004713,"protein tyrosine kinase activity","3/53","115/10852",0.0184974762925168,0.161085108373156,0.134921313181818,"EPHB1/FER/NRP1",3,"MF"
GO:0001786,"phosphatidylserine binding","2/53","43/10852",0.0185981560763039,0.161085108373156,0.134921313181818,"SYT7/SYT17",2,"MF"
GO:0005544,"calcium-dependent phospholipid binding","2/53","43/10852",0.0185981560763039,0.161085108373156,0.134921313181818,"SYT7/SYT17",2,"MF"
GO:0015267,"channel activity","5/53","317/10852",0.0188219174241417,0.161085108373156,0.134921313181818,"GRIK3/MCU/GRID1/RYR3/HCN4",5,"MF"
GO:0022803,"passive transmembrane transporter activity","5/53","318/10852",0.0190530773344594,0.161085108373156,0.134921313181818,"GRIK3/MCU/GRID1/RYR3/HCN4",5,"MF"
GO:0022824,"transmitter-gated ion channel activity","2/53","47/10852",0.0219903692654099,0.170425361806927,0.142744502249152,"GRIK3/GRID1",2,"MF"
GO:0022835,"transmitter-gated channel activity","2/53","47/10852",0.0219903692654099,0.170425361806927,0.142744502249152,"GRIK3/GRID1",2,"MF"
GO:0004714,"transmembrane receptor protein tyrosine kinase activity","2/53","49/10852",0.0237754790960386,0.174806755591164,0.146414260483827,"EPHB1/NRP1",2,"MF"
GO:0098960,"postsynaptic neurotransmitter receptor activity","2/53","52/10852",0.0265608309993715,0.174806755591164,0.146414260483827,"GRIK3/GRID1",2,"MF"
GO:0004672,"protein kinase activity","6/53","475/10852",0.0274614134105084,0.174806755591164,0.146414260483827,"EPHB1/TNIK/FER/NRP1/PRKCB/MAPK4",6,"MF"
GO:0005230,"extracellular ligand-gated ion channel activity","2/53","53/10852",0.0275173755224471,0.174806755591164,0.146414260483827,"GRIK3/GRID1",2,"MF"
GO:0022836,"gated channel activity","4/53","236/10852",0.0278170883242861,0.174806755591164,0.146414260483827,"GRIK3/GRID1/RYR3/HCN4",4,"MF"
GO:0005261,"cation channel activity","4/53","237/10852",0.0281946379985748,0.174806755591164,0.146414260483827,"GRIK3/MCU/RYR3/HCN4",4,"MF"
GO:0030276,"clathrin binding","2/53","59/10852",0.0335409667283326,0.201245800369995,0.16855901785376,"SYT7/SYT17",2,"MF"
GO:0019905,"syntaxin binding","2/53","61/10852",0.035653568202359,0.205142674402218,0.171822953092973,"SYT7/SYT17",2,"MF"
GO:0045296,"cadherin binding","4/53","257/10852",0.036396280942329,0.205142674402218,0.171822953092973,"FER/SHTN1/CDH8/CDH7",4,"MF"
GO:0072341,"modified amino acid binding","2/53","64/10852",0.0389166534764464,0.211666743749093,0.177287368844742,"SYT7/SYT17",2,"MF"
GO:0005516,"calmodulin binding","3/53","155/10852",0.0398297636087004,0.211666743749093,0.177287368844742,"ADD2/SYT7/RYR3",3,"MF"
GO:0051015,"actin filament binding","3/53","158/10852",0.0417788496229266,0.212589701056003,0.178060417409669,"ADD2/SHROOM3/SHTN1",3,"MF"
GO:0019199,"transmembrane receptor protein kinase activity","2/53","67/10852",0.0422893491347964,0.212589701056003,0.178060417409669,"EPHB1/NRP1",2,"MF"
GO:0030594,"neurotransmitter receptor activity","2/53","71/10852",0.0469502977354571,0.216470049404343,0.181310511102675,"GRIK3/GRID1",2,"MF"
GO:0004726,"non-membrane spanning protein tyrosine phosphatase activity","1/53","11/10852",0.0524535534104936,0.216470049404343,0.181310511102675,"PTPN4",1,"MF"
GO:0008253,"5'-nucleotidase activity","1/53","11/10852",0.0524535534104936,0.216470049404343,0.181310511102675,"NT5C1A",1,"MF"
GO:0017154,"semaphorin receptor activity","1/53","11/10852",0.0524535534104936,0.216470049404343,0.181310511102675,"NRP1",1,"MF"
GO:0036122,"BMP binding","1/53","11/10852",0.0524535534104936,0.216470049404343,0.181310511102675,"GREM2",1,"MF"
GO:0008252,"nucleotidase activity","1/53","12/10852",0.0570859638587218,0.216470049404343,0.181310511102675,"NT5C1A",1,"MF"
GO:0016208,"AMP binding","1/53","12/10852",0.0570859638587218,0.216470049404343,0.181310511102675,"ACSS1",1,"MF"
GO:0016408,"C-acyltransferase activity","1/53","12/10852",0.0570859638587218,0.216470049404343,0.181310511102675,"SPTLC3",1,"MF"
GO:1990825,"sequence-specific mRNA binding","1/53","12/10852",0.0570859638587218,0.216470049404343,0.181310511102675,"NOVA1",1,"MF"
GO:0004725,"protein tyrosine phosphatase activity","2/53","80/10852",0.0580809529498877,0.216470049404343,0.181310511102675,"PTPN4/PTPRK",2,"MF"
GO:0005005,"transmembrane-ephrin receptor activity","1/53","13/10852",0.0616961524118111,0.216470049404343,0.181310511102675,"EPHB1",1,"MF"
GO:0015278,"calcium-release channel activity","1/53","13/10852",0.0616961524118111,0.216470049404343,0.181310511102675,"RYR3",1,"MF"
GO:0005262,"calcium channel activity","2/53","87/10852",0.0673061682575167,0.216470049404343,0.181310511102675,"MCU/RYR3",2,"MF"
GO:0008324,"cation transmembrane transporter activity","5/53","452/10852",0.0686678497576197,0.216470049404343,0.181310511102675,"GRIK3/SLC44A5/MCU/RYR3/HCN4",5,"MF"
GO:0005267,"potassium channel activity","2/53","89/10852",0.070026577416376,0.216470049404343,0.181310511102675,"GRIK3/HCN4",2,"MF"
GO:0004698,"calcium-dependent protein kinase C activity","1/53","15/10852",0.0708502815868088,0.216470049404343,0.181310511102675,"PRKCB",1,"MF"
GO:0004707,"MAP kinase activity","1/53","15/10852",0.0708502815868088,0.216470049404343,0.181310511102675,"MAPK4",1,"MF"
GO:0005003,"ephrin receptor activity","1/53","15/10852",0.0708502815868088,0.216470049404343,0.181310511102675,"EPHB1",1,"MF"
GO:0003779,"actin binding","4/53","322/10852",0.0717025178339903,0.216470049404343,0.181310511102675,"ADD2/SHROOM3/FER/SHTN1",4,"MF"
GO:0046873,"metal ion transmembrane transporter activity","4/53","323/10852",0.0723478514586826,0.216470049404343,0.181310511102675,"GRIK3/MCU/RYR3/HCN4",4,"MF"
GO:0048018,"receptor ligand activity","3/53","200/10852",0.0739039456120836,0.216470049404343,0.181310511102675,"GREM2/TAFA4/FGF11",3,"MF"
GO:0008201,"heparin binding","2/53","92/10852",0.0741741643367939,0.216470049404343,0.181310511102675,"GREM2/NRP1",2,"MF"
GO:0004697,"protein kinase C activity","1/53","16/10852",0.0753944298820839,0.216470049404343,0.181310511102675,"PRKCB",1,"MF"
GO:0005001,"transmembrane receptor protein tyrosine phosphatase activity","1/53","16/10852",0.0753944298820839,0.216470049404343,0.181310511102675,"PTPRK",1,"MF"
GO:0016646,"oxidoreductase activity, acting on the CH-NH group of donors, NAD or NADP as acceptor","1/53","16/10852",0.0753944298820839,0.216470049404343,0.181310511102675,"ALDH1L1",1,"MF"
GO:0019198,"transmembrane receptor protein phosphatase activity","1/53","16/10852",0.0753944298820839,0.216470049404343,0.181310511102675,"PTPRK",1,"MF"
GO:0035173,"histone kinase activity","1/53","16/10852",0.0753944298820839,0.216470049404343,0.181310511102675,"PRKCB",1,"MF"
GO:0004930,"G protein-coupled receptor activity","3/53","202/10852",0.0756481355445284,0.216470049404343,0.181310511102675,"GRIK3/GRM7/SORCS3",3,"MF"
GO:0000149,"SNARE binding","2/53","94/10852",0.0769825251378549,0.216950752661227,0.181713137486484,"SYT7/SYT17",2,"MF"
GO:0030546,"signaling receptor activator activity","3/53","206/10852",0.0791915302202937,0.218343402761043,0.182879590314852,"GREM2/TAFA4/FGF11",3,"MF"
GO:0099106,"ion channel regulator activity","2/53","96/10852",0.0798244698266179,0.218343402761043,0.182879590314852,"PRKCB/FGF11",2,"MF"
GO:0016405,"CoA-ligase activity","1/53","18/10852",0.0844174094831853,0.218723854531745,0.183198248277862,"ACSS1",1,"MF"
GO:0016247,"channel regulator activity","2/53","100/10852",0.085605557725545,0.218723854531745,0.183198248277862,"PRKCB/FGF11",2,"MF"
GO:0015085,"calcium ion transmembrane transporter activity","2/53","101/10852",0.08707044279513,0.218723854531745,0.183198248277862,"MCU/RYR3",2,"MF"
GO:0050431,"transforming growth factor beta binding","1/53","19/10852",0.088896445600722,0.218723854531745,0.183198248277862,"LTBP3",1,"MF"
GO:0015318,"inorganic molecular entity transmembrane transporter activity","5/53","493/10852",0.0916358940693548,0.218723854531745,0.183198248277862,"GRIK3/MCU/GRID1/RYR3/HCN4",5,"MF"
GO:0030545,"signaling receptor regulator activity","3/53","221/10852",0.0931123011979955,0.218723854531745,0.183198248277862,"GREM2/TAFA4/FGF11",3,"MF"
GO:0000030,"mannosyltransferase activity","1/53","20/10852",0.0933539816833551,0.218723854531745,0.183198248277862,"TMTC1",1,"MF"
GO:0005248,"voltage-gated sodium channel activity","1/53","20/10852",0.0933539816833551,0.218723854531745,0.183198248277862,"HCN4",1,"MF"
GO:0008157,"protein phosphatase 1 binding","1/53","20/10852",0.0933539816833551,0.218723854531745,0.183198248277862,"FER",1,"MF"
GO:0030552,"cAMP binding","1/53","20/10852",0.0933539816833551,0.218723854531745,0.183198248277862,"HCN4",1,"MF"
GO:0099604,"ligand-gated calcium channel activity","1/53","20/10852",0.0933539816833551,0.218723854531745,0.183198248277862,"RYR3",1,"MF"
GO:0016791,"phosphatase activity","3/53","222/10852",0.0940747761426858,0.218723854531745,0.183198248277862,"NT5C1A/PTPN4/PTPRK",3,"MF"
GO:0009931,"calcium-dependent protein serine/threonine kinase activity","1/53","21/10852",0.0977901189590918,0.219144122004712,0.183550254989798,"PRKCB",1,"MF"
GO:0016620,"oxidoreductase activity, acting on the aldehyde or oxo group of donors, NAD or NADP as acceptor","1/53","21/10852",0.0977901189590918,0.219144122004712,0.183550254989798,"ALDH1L1",1,"MF"
GO:0030507,"spectrin binding","1/53","21/10852",0.0977901189590918,0.219144122004712,0.183550254989798,"ADD2",1,"MF"
GO:0010857,"calcium-dependent protein kinase activity","1/53","22/10852",0.102204958188634,0.223648496742187,0.187323019342635,"PRKCB",1,"MF"
GO:0016645,"oxidoreductase activity, acting on the CH-NH group of donors","1/53","22/10852",0.102204958188634,0.223648496742187,0.187323019342635,"ALDH1L1",1,"MF"
GO:0050681,"nuclear androgen receptor binding","1/53","23/10852",0.106598599667489,0.228268023855292,0.191192232770703,"PRKCB",1,"MF"
GO:0015081,"sodium ion transmembrane transporter activity","2/53","114/10852",0.106770527287153,0.228268023855292,0.191192232770703,"GRIK3/HCN4",2,"MF"
GO:0015101,"organic cation transmembrane transporter activity","1/53","24/10852",0.110971143228078,0.234552643641165,0.196456090882244,"SLC44A5",1,"MF"
GO:0015079,"potassium ion transmembrane transporter activity","2/53","118/10852",0.113056879630934,0.236276175408469,0.197899682854858,"GRIK3/HCN4",2,"MF"
GO:0016922,"nuclear receptor binding","2/53","119/10852",0.114643542118126,0.236929987044128,0.198447300976406,"RERG/PRKCB",2,"MF"
GO:0016903,"oxidoreductase activity, acting on the aldehyde or oxo group of donors","1/53","26/10852",0.119653333621269,0.244566154434682,0.204843185378229,"ALDH1L1",1,"MF"
GO:0005154,"epidermal growth factor receptor binding","1/53","27/10852",0.123963177822089,0.247926355644178,0.20765761536694,"FER",1,"MF"
GO:0008188,"neuropeptide receptor activity","1/53","27/10852",0.123963177822089,0.247926355644178,0.20765761536694,"SORCS3",1,"MF"
GO:0016874,"ligase activity","2/53","127/10852",0.127539549768582,0.248488867762621,0.208128763038302,"SUCLG2/ACSS1",2,"MF"
GO:0005246,"calcium channel regulator activity","1/53","28/10852",0.128252318845224,0.248488867762621,0.208128763038302,"PRKCB",1,"MF"
GO:0017080,"sodium channel regulator activity","1/53","28/10852",0.128252318845224,0.248488867762621,0.208128763038302,"FGF11",1,"MF"
GO:0008376,"acetylgalactosaminyltransferase activity","1/53","29/10852",0.132520854238905,0.251519172330982,0.210666878918989,"CSGALNACT2",1,"MF"
GO:0030551,"cyclic nucleotide binding","1/53","29/10852",0.132520854238905,0.251519172330982,0.210666878918989,"HCN4",1,"MF"
GO:0005539,"glycosaminoglycan binding","2/53","132/10852",0.135769080879505,0.25344466768766,0.212279631113603,"GREM2/NRP1",2,"MF"
GO:0016758,"hexosyltransferase activity","2/53","134/10852",0.139094395488631,0.25344466768766,0.212279631113603,"CSGALNACT2/TMTC1",2,"MF"
GO:0022890,"inorganic cation transmembrane transporter activity","4/53","411/10852",0.140208153446146,0.25344466768766,0.212279631113603,"GRIK3/MCU/RYR3/HCN4",4,"MF"
GO:0016409,"palmitoyltransferase activity","1/53","31/10852",0.140996496079613,0.25344466768766,0.212279631113603,"SPTLC3",1,"MF"
GO:0015026,"coreceptor activity","1/53","32/10852",0.145203795377993,0.25344466768766,0.212279631113603,"NRP1",1,"MF"
GO:0030020,"extracellular matrix structural constituent conferring tensile strength","1/53","32/10852",0.145203795377993,0.25344466768766,0.212279631113603,"COL4A5",1,"MF"
GO:0035254,"glutamate receptor binding","1/53","32/10852",0.145203795377993,0.25344466768766,0.212279631113603,"PTPN4",1,"MF"
GO:0050839,"cell adhesion molecule binding","4/53","417/10852",0.145560188098078,0.25344466768766,0.212279631113603,"FER/SHTN1/CDH8/CDH7",4,"MF"
GO:1901981,"phosphatidylinositol phosphate binding","2/53","138/10852",0.145798814207417,0.25344466768766,0.212279631113603,"DENND1A/SYT7",2,"MF"
GO:0003925,"G protein activity","1/53","33/10852",0.149390874753683,0.25728428429801,0.215495608806483,"RERG",1,"MF"
GO:0030170,"pyridoxal phosphate binding","1/53","34/10852",0.153557829521966,0.259584817236381,0.217422484159504,"SPTLC3",1,"MF"
GO:0030331,"nuclear estrogen receptor binding","1/53","34/10852",0.153557829521966,0.259584817236381,0.217422484159504,"RERG",1,"MF"
GO:0004721,"phosphoprotein phosphatase activity","2/53","145/10852",0.15769080498256,0.259584817236381,0.217422484159504,"PTPN4/PTPRK",2,"MF"
GO:0032266,"phosphatidylinositol-3-phosphate binding","1/53","35/10852",0.157704754557586,0.259584817236381,0.217422484159504,"DENND1A",1,"MF"
GO:0070279,"vitamin B6 binding","1/53","35/10852",0.157704754557586,0.259584817236381,0.217422484159504,"SPTLC3",1,"MF"
GO:0004715,"non-membrane spanning protein tyrosine kinase activity","1/53","37/10852",0.165938892739075,0.270742403942701,0.226767831259308,"FER",1,"MF"
GO:0042578,"phosphoric ester hydrolase activity","3/53","293/10852",0.171738513453082,0.277768378280637,0.232652631497082,"NT5C1A/PTPN4/PTPRK",3,"MF"
GO:0005080,"protein kinase C binding","1/53","40/10852",0.178142223774656,0.285641841569707,0.239247269679211,"PRKCB",1,"MF"
GO:0019894,"kinesin binding","1/53","41/10852",0.182170938363996,0.289605081501737,0.242566791523809,"SHTN1",1,"MF"
GO:0016597,"amino acid binding","1/53","43/10852",0.190170325630009,0.299760004806625,0.251072330002153,"GRM7",1,"MF"
GO:1901681,"sulfur compound binding","2/53","168/10852",0.197901534471741,0.308119328307146,0.258073913918832,"GREM2/NRP1",2,"MF"
GO:0106310,"protein serine kinase activity","3/53","315/10852",0.198786663423965,0.308119328307146,0.258073913918832,"TNIK/PRKCB/MAPK4",3,"MF"
GO:0001227,"DNA-binding transcription repressor activity, RNA polymerase II-specific","2/53","170/10852",0.201462160015378,0.309685634403805,0.259385817157686,"GTF2IRD1/FOXP2",2,"MF"
GO:0001217,"DNA-binding transcription repressor activity","2/53","174/10852",0.208606755895139,0.318039808167999,0.266383087769461,"GTF2IRD1/FOXP2",2,"MF"
GO:0017022,"myosin binding","1/53","50/10852",0.217568251911486,0.329005649232003,0.275567832973041,"HAP1",1,"MF"
GO:0000287,"magnesium ion binding","2/53","182/10852",0.222976150719823,0.334464226079735,0.280139815844939,"NT5C1A/SUCLG2",2,"MF"
GO:0030374,"nuclear receptor coactivator activity","1/53","53/10852",0.229029893385935,0.339809763254632,0.284617119194599,"PRKCB",1,"MF"
GO:0046982,"protein heterodimerization activity","2/53","186/10852",0.230193710591848,0.339809763254632,0.284617119194599,"ADD2/MAPK4",2,"MF"
GO:0016757,"glycosyltransferase activity","2/53","193/10852",0.242864049997957,0.35464411604716,0.297042044001017,"CSGALNACT2/TMTC1",2,"MF"
GO:0019003,"GDP binding","1/53","57/10852",0.244056165881916,0.35464411604716,0.297042044001017,"RERG",1,"MF"
GO:0005546,"phosphatidylinositol-4,5-bisphosphate binding","1/53","58/10852",0.247767608513529,0.35703647223164,0.299045828467927,"SYT7",1,"MF"
GO:0005543,"phospholipid binding","3/53","355/10852",0.250308814053462,0.35703647223164,0.299045828467927,"DENND1A/SYT7/SYT17",3,"MF"
GO:0005200,"structural constituent of cytoskeleton","1/53","59/10852",0.251461171302929,0.35703647223164,0.299045828467927,"ADD2",1,"MF"
GO:0008528,"G protein-coupled peptide receptor activity","1/53","65/10852",0.27325177534324,0.385036592529111,0.322498108060602,"SORCS3",1,"MF"
GO:0004674,"protein serine/threonine kinase activity","3/53","374/10852",0.275511886674635,0.385302337755504,0.322720690366806,"TNIK/PRKCB/MAPK4",3,"MF"
GO:0001653,"peptide receptor activity","1/53","69/10852",0.287431802731994,0.398972502299634,0.334170516923293,"SORCS3",1,"MF"
GO:0035091,"phosphatidylinositol binding","2/53","221/10852",0.293741147021594,0.404432337563191,0.338743553816369,"DENND1A/SYT7",2,"MF"
GO:0005249,"voltage-gated potassium channel activity","1/53","72/10852",0.297888334656759,0.404432337563191,0.338743553816369,"HCN4",1,"MF"
GO:0008013,"beta-catenin binding","1/53","72/10852",0.297888334656759,0.404432337563191,0.338743553816369,"PTPRK",1,"MF"
GO:0005125,"cytokine activity","1/53","74/10852",0.304775562761502,0.410784454156807,0.344063945756692,"GREM2",1,"MF"
GO:0003730,"mRNA 3'-UTR binding","1/53","76/10852",0.311596494357764,0.416956460075857,0.349233480991663,"NOVA1",1,"MF"
GO:1902936,"phosphatidylinositol bisphosphate binding","1/53","80/10852",0.325041966284946,0.431841469492857,0.361700834662948,"SYT7",1,"MF"
GO:0003729,"mRNA binding","2/53","243/10852",0.333495802048304,0.439930632489252,0.368476138134745,"NOVA1/HNRNPM",2,"MF"
GO:0070851,"growth factor receptor binding","1/53","84/10852",0.338229689309735,0.443033255011343,0.371074825929138,"FER",1,"MF"
GO:1990782,"protein tyrosine kinase binding","1/53","85/10852",0.341486916879068,0.444171793982564,0.372028440913523,"FER",1,"MF"
GO:0008083,"growth factor activity","1/53","86/10852",0.344728413433857,0.445274200685399,0.372951792311483,"FGF11",1,"MF"
GO:0043177,"organic acid binding","1/53","87/10852",0.347954253494047,0.446341318275122,0.373845586331172,"GRM7",1,"MF"
GO:0005525,"GTP binding","2/53","259/10852",0.362050472414541,0.4612423826651,0.386326387291652,"SUCLG2/RERG",2,"MF"
GO:0031406,"carboxylic acid binding","1/53","93/10852",0.366984637172245,0.464347908258759,0.388927506634388,"GRM7",1,"MF"
GO:0044325,"transmembrane transporter binding","1/53","98/10852",0.382426134883094,0.469225722802508,0.393013055884387,"HAP1",1,"MF"
GO:0061629,"RNA polymerase II-specific DNA-binding transcription factor binding","2/53","272/10852",0.384937034998331,0.469225722802508,0.393013055884387,"RERG/PRKCB",2,"MF"
GO:0019842,"vitamin binding","1/53","99/10852",0.385469785138924,0.469225722802508,0.393013055884387,"SPTLC3",1,"MF"
GO:0019001,"guanyl nucleotide binding","2/53","273/10852",0.386684127618428,0.469225722802508,0.393013055884387,"SUCLG2/RERG",2,"MF"
GO:0032561,"guanyl ribonucleotide binding","2/53","273/10852",0.386684127618428,0.469225722802508,0.393013055884387,"SUCLG2/RERG",2,"MF"
GO:0008134,"transcription factor binding","3/53","457/10852",0.387274729309248,0.469225722802508,0.393013055884387,"RERG/MEIS2/PRKCB",3,"MF"
GO:0008194,"UDP-glycosyltransferase activity","1/53","100/10852",0.388498716728958,0.469225722802508,0.393013055884387,"CSGALNACT2",1,"MF"
GO:0005201,"extracellular matrix structural constituent","1/53","107/10852",0.40929493896015,0.49115392675218,0.411379633046534,"COL4A5",1,"MF"
GO:0042803,"protein homodimerization activity","3/53","481/10852",0.419220780920945,0.49984016186728,0.418655030879216,"ADD2/FOXP2/MAPK4",3,"MF"
GO:0019903,"protein phosphatase binding","1/53","115/10852",0.432213161263884,0.508807898703053,0.42616620830816,"FER",1,"MF"
GO:0022843,"voltage-gated cation channel activity","1/53","115/10852",0.432213161263884,0.508807898703053,0.42616620830816,"HCN4",1,"MF"
GO:0005244,"voltage-gated ion channel activity","1/53","143/10852",0.505762971806411,0.587949454724953,0.492453419916768,"HCN4",1,"MF"
GO:0022832,"voltage-gated channel activity","1/53","143/10852",0.505762971806411,0.587949454724953,0.492453419916768,"HCN4",1,"MF"
GO:0005198,"structural molecule activity","2/53","350/10852",0.513776553589289,0.593555521537937,0.497148937111571,"ADD2/COL4A5",2,"MF"
GO:0019902,"phosphatase binding","1/53","149/10852",0.520262118995575,0.597337988476401,0.500317047507115,"FER",1,"MF"
GO:0140297,"DNA-binding transcription factor binding","2/53","359/10852",0.52752412601038,0.601960045631476,0.50418838004221,"RERG/PRKCB",2,"MF"
GO:0016747,"acyltransferase activity, transferring groups other than amino-acyl groups","1/53","154/10852",0.532025267858949,0.60339451110832,0.505389856502724,"SPTLC3",1,"MF"
GO:0030695,"GTPase regulator activity","2/53","386/10852",0.567220495869187,0.632397207684186,0.529681871744536,"DENND1A/NRP1",2,"MF"
GO:0060589,"nucleoside-triphosphatase regulator activity","2/53","386/10852",0.567220495869187,0.632397207684186,0.529681871744536,"DENND1A/NRP1",2,"MF"
GO:0016746,"acyltransferase activity","1/53","170/10852",0.567797492920747,0.632397207684186,0.529681871744536,"SPTLC3",1,"MF"
GO:0016741,"transferase activity, transferring one-carbon groups","1/53","172/10852",0.57207590008076,0.633369746517985,0.530496448696444,"ALDH1L1",1,"MF"
GO:0015291,"secondary active transmembrane transporter activity","1/53","174/10852",0.576312746278806,0.634285034366024,0.531263073492764,"MCU",1,"MF"
GO:0005085,"guanyl-nucleotide exchange factor activity","1/53","187/10852",0.602866200978338,0.659606549305711,0.552471812661263,"DENND1A",1,"MF"
GO:0004857,"enzyme inhibitor activity","1/53","198/10852",0.624053666201619,0.678795215868427,0.568543814083346,"GRM7",1,"MF"
GO:0042393,"histone binding","1/53","201/10852",0.62963693572417,0.680745253909869,0.570177122686252,"PRKCB",1,"MF"
GO:0003682,"chromatin binding","2/53","435/10852",0.633166284550577,0.680745253909869,0.570177122686252,"PRKCB/ASXL3",2,"MF"
GO:0005096,"GTPase activator activity","1/53","212/10852",0.649421497618038,0.694209187108937,0.581454214443253,"NRP1",1,"MF"
GO:0003924,"GTPase activity","1/53","220/10852",0.663155207030934,0.704839248615736,0.590357718138817,"RERG",1,"MF"
GO:0003713,"transcription coactivator activity","1/53","224/10852",0.669822703681847,0.707880811845588,0.592905264024601,"PRKCB",1,"MF"
GO:0031267,"small GTPase binding","1/53","239/10852",0.693692142186695,0.728964623992798,0.610564597345411,"FER",1,"MF"
GO:0001228,"DNA-binding transcription activator activity, RNA polymerase II-specific","1/53","253/10852",0.714438280675963,0.744295879334788,0.623405716703728,"MEIS2",1,"MF"
GO:0001216,"DNA-binding transcription activator activity","1/53","256/10852",0.71870112533938,0.744295879334788,0.623405716703728,"MEIS2",1,"MF"
GO:0022804,"active transmembrane transporter activity","1/53","259/10852",0.722901517624925,0.744295879334788,0.623405716703728,"MCU",1,"MF"
GO:0051020,"GTPase binding","1/53","260/10852",0.72428792558923,0.744295879334788,0.623405716703728,"FER",1,"MF"
GO:0060090,"molecular adaptor activity","1/53","379/10852",0.848731808064822,0.867385254395917,0.726502646579489,"ADD2",1,"MF"
GO:0003712,"transcription coregulator activity","1/53","393/10852",0.859109723475365,0.873193489433977,0.731367495394616,"PRKCB",1,"MF"
GO:0016491,"oxidoreductase activity","1/53","405/10852",0.867446574393999,0.873484326297309,0.731611093899274,"ALDH1L1",1,"MF"
GO:0008047,"enzyme activator activity","1/53","407/10852",0.868788174005388,0.873484326297309,0.731611093899274,"NRP1",1,"MF"
GO:0017111,"ribonucleoside triphosphate phosphatase activity","1/53","475/10852",0.907262583780482,0.907262583780482,0.759903013013647,"RERG",1,"MF"
GO:0050804,"modulation of chemical synaptic transmission","9/55","335/10636",4.8491413346644e-05,0.0316891386220318,0.0304475032223928,"GRIK3/GRM7/EPHB1/LRFN2/SYT7/GRID1/SORCS3/PRKCB/HAP1",9,"BP"
GO:0099177,"regulation of trans-synaptic signaling","9/55","335/10636",4.8491413346644e-05,0.0316891386220318,0.0304475032223928,"GRIK3/GRM7/EPHB1/LRFN2/SYT7/GRID1/SORCS3/PRKCB/HAP1",9,"BP"
GO:0034329,"cell junction assembly","8/55","317/10636",0.000204713103351393,0.0891866753600901,0.0856921867713023,"ADD2/EPHB1/FER/PTPRK/NRP1/SLITRK1/CDH8/CDH7",8,"BP"
GO:0050808,"synapse organization","8/55","338/10636",0.000316360375812884,0.10337075279686,0.09932050745915,"ADD2/ZNF804A/EPHB1/LRFN2/COL4A5/NRP1/SLITRK1/CDH8",8,"BP"
GO:0035249,"synaptic transmission, glutamatergic","4/55","81/10636",0.000792690572574541,0.190226486419263,0.182773082831861,"GRIK3/GRM7/GRID1/CDH8",4,"BP"
GO:0031532,"actin cytoskeleton reorganization","4/55","91/10636",0.00122571094962283,0.190226486419263,0.182773082831861,"TNIK/FER/NRP1/MCU",4,"BP"
GO:0017157,"regulation of exocytosis","5/55","156/10636",0.00122648602161772,0.190226486419263,0.182773082831861,"FER/SYT7/SYT17/PRKCB/HAP1",5,"BP"
GO:0007215,"glutamate receptor signaling pathway","3/55","42/10636",0.00130235567601468,0.190226486419263,0.182773082831861,"GRIK3/GRM7/GRID1",3,"BP"
GO:0007216,"G protein-coupled glutamate receptor signaling pathway","2/55","11/10636",0.00140156296704237,0.190226486419263,0.182773082831861,"GRIK3/GRM7",2,"BP"
GO:0032488,"Cdc42 protein signal transduction","2/55","12/10636",0.00167630473248821,0.190226486419263,0.182773082831861,"NRP1/SHTN1",2,"BP"
GO:0050807,"regulation of synapse organization","5/55","169/10636",0.00174835700439601,0.190226486419263,0.182773082831861,"ZNF804A/EPHB1/LRFN2/SLITRK1/CDH8",5,"BP"
GO:0034332,"adherens junction organization","3/55","47/10636",0.00180627183295238,0.190226486419263,0.182773082831861,"FER/CDH8/CDH7",3,"BP"
GO:1903305,"regulation of regulated secretory pathway","4/55","103/10636",0.00193696367781637,0.190226486419263,0.182773082831861,"FER/SYT7/SYT17/PRKCB",4,"BP"
GO:0050803,"regulation of synapse structure or activity","5/55","175/10636",0.00203762112461337,0.190226486419263,0.182773082831861,"ZNF804A/EPHB1/LRFN2/SLITRK1/CDH8",5,"BP"
GO:1900120,"regulation of receptor binding","2/55","14/10636",0.00229599094555119,0.200057344389027,0.192218750739829,"GREM2/NRP1",2,"BP"
GO:0021602,"cranial nerve morphogenesis","2/55","15/10636",0.00264045463795066,0.215692138237594,0.207240946254943,"EPHB1/NRP1",2,"BP"
GO:1903530,"regulation of secretion by cell","7/55","373/10636",0.00293299511476938,0.218391072873059,0.209834131951484,"GRM7/FER/SYT7/MCU/SYT17/PRKCB/HAP1",7,"BP"
GO:0021854,"hypothalamus development","2/55","16/10636",0.00300768118723417,0.218391072873059,0.209834131951484,"NRP1/HAP1",2,"BP"
GO:0031290,"retinal ganglion cell axon guidance","2/55","17/10636",0.003397434653276,0.233707741675354,0.224550667111261,"EPHB1/NRP1",2,"BP"
GO:0071277,"cellular response to calcium ion","3/55","62/10636",0.00398902712859802,0.260682922853881,0.250468913916707,"SYT7/RYR3/SYT17",3,"BP"
GO:0051952,"regulation of amine transport","3/55","65/10636",0.00455713581243989,0.264946171596435,0.254565121181127,"GRM7/SYT7/SYT17",3,"BP"
GO:0051046,"regulation of secretion","7/55","405/10636",0.00461638172932754,0.264946171596435,0.254565121181127,"GRM7/FER/SYT7/MCU/SYT17/PRKCB/HAP1",7,"BP"
GO:0050772,"positive regulation of axonogenesis","3/55","66/10636",0.00475682582354213,0.264946171596435,0.254565121181127,"NRP1/SHTN1/SLITRK1",3,"BP"
GO:0015837,"amine transport","3/55","68/10636",0.00517192620962137,0.264946171596435,0.254565121181127,"GRM7/SYT7/SYT17",3,"BP"
GO:0051962,"positive regulation of nervous system development","5/55","220/10636",0.00543390586034573,0.264946171596435,0.254565121181127,"EPHB1/NRP1/SHTN1/SLITRK1/HAP1",5,"BP"
GO:0006929,"substrate-dependent cell migration","2/55","22/10636",0.00567597001124726,0.264946171596435,0.254565121181127,"NRP1/SHTN1",2,"BP"
GO:0035235,"ionotropic glutamate receptor signaling pathway","2/55","22/10636",0.00567597001124726,0.264946171596435,0.254565121181127,"GRIK3/GRID1",2,"BP"
GO:1990806,"ligand-gated ion channel signaling pathway","2/55","22/10636",0.00567597001124726,0.264946171596435,0.254565121181127,"GRIK3/GRID1",2,"BP"
GO:0099173,"postsynapse organization","4/55","141/10636",0.00598204230333839,0.269604458291837,0.259040888126414,"ZNF804A/EPHB1/LRFN2/NRP1",4,"BP"
GO:0007015,"actin filament organization","6/55","327/10636",0.00658310298554897,0.284041001436827,0.272911782478262,"ADD2/SHROOM3/FER/NRP1/MCU/SHTN1",6,"BP"
GO:0030947,"regulation of vascular endothelial growth factor receptor signaling pathway","2/55","24/10636",0.00673700921541058,0.284041001436827,0.272911782478262,"NRP1/PRKCB",2,"BP"
GO:0016339,"calcium-dependent cell-cell adhesion via plasma membrane cell adhesion molecules","2/55","25/10636",0.00729869234861745,0.298105965613844,0.286425656970415,"CDH8/CDH7",2,"BP"
GO:1901890,"positive regulation of cell junction assembly","3/55","82/10636",0.0086868095666586,0.344050306170388,0.330569818597248,"EPHB1/NRP1/SLITRK1",3,"BP"
GO:0098742,"cell-cell adhesion via plasma-membrane adhesion molecules","4/55","161/10636",0.00947729610511589,0.349235538457253,0.335551884492009,"PCDH19/SLITRK1/CDH8/CDH7",4,"BP"
GO:0014046,"dopamine secretion","2/55","29/10636",0.00974805476522238,0.349235538457253,0.335551884492009,"SYT7/SYT17",2,"BP"
GO:0014059,"regulation of dopamine secretion","2/55","29/10636",0.00974805476522238,0.349235538457253,0.335551884492009,"SYT7/SYT17",2,"BP"
GO:0060326,"cell chemotaxis","4/55","163/10636",0.00988654546512499,0.349235538457253,0.335551884492009,"TAFA4/EPHB1/NRP1/MCU",4,"BP"
GO:0046850,"regulation of bone remodeling","2/55","30/10636",0.0104099706436373,0.358048200821946,0.344019251464246,"SYT7/LTBP3",2,"BP"
GO:0009154,"purine ribonucleotide catabolic process","2/55","32/10636",0.0117918003785891,0.365389523781079,0.351072928660111,"NT5C1A/SUCLG2",2,"BP"
GO:0045055,"regulated exocytosis","4/55","173/10636",0.0121055821303875,0.365389523781079,0.351072928660111,"FER/SYT7/SYT17/PRKCB",4,"BP"
GO:0007156,"homophilic cell adhesion via plasma membrane adhesion molecules","3/55","93/10636",0.0122320250695581,0.365389523781079,0.351072928660111,"PCDH19/CDH8/CDH7",3,"BP"
GO:0021545,"cranial nerve development","2/55","33/10636",0.0125112942661555,0.365389523781079,0.351072928660111,"EPHB1/NRP1",2,"BP"
GO:0045773,"positive regulation of axon extension","2/55","33/10636",0.0125112942661555,0.365389523781079,0.351072928660111,"NRP1/SHTN1",2,"BP"
GO:0006887,"exocytosis","5/55","272/10636",0.0129420923728199,0.365389523781079,0.351072928660111,"FER/SYT7/SYT17/PRKCB/HAP1",5,"BP"
GO:0060627,"regulation of vesicle-mediated transport","6/55","379/10636",0.0130877210398783,0.365389523781079,0.351072928660111,"FER/SYT7/NRP1/SYT17/PRKCB/HAP1",6,"BP"
GO:0006195,"purine nucleotide catabolic process","2/55","34/10636",0.0132495634970226,0.365389523781079,0.351072928660111,"NT5C1A/SUCLG2",2,"BP"
GO:0017158,"regulation of calcium ion-dependent exocytosis","2/55","34/10636",0.0132495634970226,0.365389523781079,0.351072928660111,"SYT7/SYT17",2,"BP"
GO:0050769,"positive regulation of neurogenesis","4/55","179/10636",0.0135792671995945,0.365389523781079,0.351072928660111,"NRP1/SHTN1/SLITRK1/HAP1",4,"BP"
GO:0007043,"cell-cell junction assembly","3/55","97/10636",0.0136986125977604,0.365389523781079,0.351072928660111,"FER/CDH8/CDH7",3,"BP"
GO:0050433,"regulation of catecholamine secretion","2/55","36/10636",0.0147816054051409,0.376971975598491,0.362201559931542,"SYT7/SYT17",2,"BP"
GO:0051592,"response to calcium ion","3/55","101/10636",0.0152614373123441,0.376971975598491,0.362201559931542,"SYT7/RYR3/SYT17",3,"BP"
GO:0009261,"ribonucleotide catabolic process","2/55","37/10636",0.0155749706827227,0.376971975598491,0.362201559931542,"NT5C1A/SUCLG2",2,"BP"
GO:0015872,"dopamine transport","2/55","37/10636",0.0155749706827227,0.376971975598491,0.362201559931542,"SYT7/SYT17",2,"BP"
GO:0050432,"catecholamine secretion","2/55","37/10636",0.0155749706827227,0.376971975598491,0.362201559931542,"SYT7/SYT17",2,"BP"
GO:0006874,"cellular calcium ion homeostasis","4/55","188/10636",0.0159971136887785,0.380149592567882,0.365254672358139,"MCU/RYR3/PRKCB/HAP1",4,"BP"
GO:0072523,"purine-containing compound catabolic process","2/55","39/10636",0.0172153829557945,0.386669109489157,0.371518743301707,"NT5C1A/SUCLG2",2,"BP"
GO:0031346,"positive regulation of cell projection organization","5/55","293/10636",0.0173517290943751,0.386669109489157,0.371518743301707,"ZNF804A/NRP1/SHTN1/SLITRK1/HAP1",5,"BP"
GO:0048008,"platelet-derived growth factor receptor signaling pathway","2/55","42/10636",0.019807230611986,0.386669109489157,0.371518743301707,"FER/NRP1",2,"BP"
GO:0034103,"regulation of tissue remodeling","2/55","43/10636",0.0207053914978076,0.386669109489157,0.371518743301707,"SYT7/LTBP3",2,"BP"
GO:0055074,"calcium ion homeostasis","4/55","206/10636",0.0216089497614455,0.386669109489157,0.371518743301707,"MCU/RYR3/PRKCB/HAP1",4,"BP"
GO:0072503,"cellular divalent inorganic cation homeostasis","4/55","208/10636",0.02229824253357,0.386669109489157,0.371518743301707,"MCU/RYR3/PRKCB/HAP1",4,"BP"
GO:0010469,"regulation of signaling receptor activity","3/55","117/10636",0.0224878014669971,0.386669109489157,0.371518743301707,"GREM2/TAFA4/NRP1",3,"BP"
GO:0045123,"cellular extravasation","2/55","45/10636",0.0225518744416564,0.386669109489157,0.371518743301707,"ADD2/FER",2,"BP"
GO:0048010,"vascular endothelial growth factor receptor signaling pathway","2/55","45/10636",0.0225518744416564,0.386669109489157,0.371518743301707,"NRP1/PRKCB",2,"BP"
GO:0050900,"leukocyte migration","4/55","210/10636",0.0230009333225314,0.386669109489157,0.371518743301707,"ADD2/TAFA4/FER/MCU",4,"BP"
GO:0051937,"catecholamine transport","2/55","46/10636",0.0234998162076402,0.386669109489157,0.371518743301707,"SYT7/SYT17",2,"BP"
GO:0048639,"positive regulation of developmental growth","3/55","121/10636",0.0245399344119456,0.386669109489157,0.371518743301707,"NRP1/SHTN1/SYT17",3,"BP"
GO:0048813,"dendrite morphogenesis","3/55","122/10636",0.0250683477046968,0.386669109489157,0.371518743301707,"EPHB1/TNIK/NRP1",3,"BP"
GO:0030010,"establishment of cell polarity","3/55","123/10636",0.0256029109093043,0.386669109489157,0.371518743301707,"EPHB1/ZW10/SHTN1",3,"BP"
GO:0061572,"actin filament bundle organization","3/55","126/10636",0.0272434780332199,0.386669109489157,0.371518743301707,"ADD2/NRP1/SHTN1",3,"BP"
GO:0009880,"embryonic pattern specification","2/55","50/10636",0.0274518828506933,0.386669109489157,0.371518743301707,"NRP1/MEIS2",2,"BP"
GO:0007193,"adenylate cyclase-inhibiting G protein-coupled receptor signaling pathway","2/55","51/10636",0.0284790525167027,0.386669109489157,0.371518743301707,"GRIK3/GRM7",2,"BP"
GO:0030307,"positive regulation of cell growth","3/55","129/10636",0.0289392946846759,0.386669109489157,0.371518743301707,"NRP1/SHTN1/SYT17",3,"BP"
GO:0071248,"cellular response to metal ion","3/55","130/10636",0.0295168252721224,0.386669109489157,0.371518743301707,"SYT7/RYR3/SYT17",3,"BP"
GO:0017156,"calcium-ion regulated exocytosis","2/55","52/10636",0.0295215195871664,0.386669109489157,0.371518743301707,"SYT7/SYT17",2,"BP"
GO:0015844,"monoamine transport","2/55","53/10636",0.0305791046163463,0.386669109489157,0.371518743301707,"SYT7/SYT17",2,"BP"
GO:0021536,"diencephalon development","2/55","53/10636",0.0305791046163463,0.386669109489157,0.371518743301707,"NRP1/HAP1",2,"BP"
GO:0051965,"positive regulation of synapse assembly","2/55","53/10636",0.0305791046163463,0.386669109489157,0.371518743301707,"EPHB1/SLITRK1",2,"BP"
GO:0007169,"transmembrane receptor protein tyrosine kinase signaling pathway","6/55","461/10636",0.0309420770769818,0.386669109489157,0.371518743301707,"EPHB1/FER/COL4A5/NRP1/PRKCB/HAP1",6,"BP"
GO:0010720,"positive regulation of cell development","4/55","231/10636",0.0312014863790013,0.386669109489157,0.371518743301707,"NRP1/SHTN1/SLITRK1/HAP1",4,"BP"
GO:0072507,"divalent inorganic cation homeostasis","4/55","231/10636",0.0312014863790013,0.386669109489157,0.371518743301707,"MCU/RYR3/PRKCB/HAP1",4,"BP"
GO:0051960,"regulation of nervous system development","5/55","342/10636",0.0312682376968753,0.386669109489157,0.371518743301707,"EPHB1/NRP1/SHTN1/SLITRK1/HAP1",5,"BP"
GO:2001257,"regulation of cation channel activity","3/55","133/10636",0.0312861179640408,0.386669109489157,0.371518743301707,"HCN4/FGF11/HAP1",3,"BP"
GO:0042058,"regulation of epidermal growth factor receptor signaling pathway","2/55","54/10636",0.0316516295455414,0.386669109489157,0.371518743301707,"FER/HAP1",2,"BP"
GO:0050770,"regulation of axonogenesis","3/55","135/10636",0.0324961674258243,0.386669109489157,0.371518743301707,"NRP1/SHTN1/SLITRK1",3,"BP"
GO:0009166,"nucleotide catabolic process","2/55","55/10636",0.0327389176939686,0.386669109489157,0.371518743301707,"NT5C1A/SUCLG2",2,"BP"
GO:0046849,"bone remodeling","2/55","55/10636",0.0327389176939686,0.386669109489157,0.371518743301707,"SYT7/LTBP3",2,"BP"
GO:0050805,"negative regulation of synaptic transmission","2/55","55/10636",0.0327389176939686,0.386669109489157,0.371518743301707,"GRIK3/SORCS3",2,"BP"
GO:0021675,"nerve development","2/55","56/10636",0.0338407937496961,0.386669109489157,0.371518743301707,"EPHB1/NRP1",2,"BP"
GO:0043269,"regulation of ion transport","6/55","473/10636",0.0344717731521883,0.386669109489157,0.371518743301707,"GRM7/SYT7/HCN4/SYT17/FGF11/HAP1",6,"BP"
GO:1990138,"neuron projection extension","3/55","142/10636",0.0369226515278808,0.386669109489157,0.371518743301707,"NRP1/SHTN1/SYT17",3,"BP"
GO:0051966,"regulation of synaptic transmission, glutamatergic","2/55","59/10636",0.0372322165852802,0.386669109489157,0.371518743301707,"GRIK3/GRM7",2,"BP"
GO:1901184,"regulation of ERBB signaling pathway","2/55","59/10636",0.0372322165852802,0.386669109489157,0.371518743301707,"FER/HAP1",2,"BP"
GO:0045216,"cell-cell junction organization","3/55","144/10636",0.0382417195402009,0.386669109489157,0.371518743301707,"FER/CDH8/CDH7",3,"BP"
GO:0007416,"synapse assembly","3/55","145/10636",0.0389102615757627,0.386669109489157,0.371518743301707,"ADD2/EPHB1/SLITRK1",3,"BP"
GO:0071363,"cellular response to growth factor stimulus","6/55","488/10636",0.0392418802006792,0.386669109489157,0.371518743301707,"GREM2/PTPRK/LTBP3/NRP1/PRKCB/HAP1",6,"BP"
GO:0019233,"sensory perception of pain","2/55","61/10636",0.0395629514089495,0.386669109489157,0.371518743301707,"TAFA4/EPHB1",2,"BP"
GO:0010975,"regulation of neuron projection development","5/55","367/10636",0.040492598358634,0.386669109489157,0.371518743301707,"ZNF804A/TNIK/NRP1/SHTN1/SLITRK1",5,"BP"
GO:1901292,"nucleoside phosphate catabolic process","2/55","62/10636",0.0407487488849612,0.386669109489157,0.371518743301707,"NT5C1A/SUCLG2",2,"BP"
GO:0043393,"regulation of protein binding","3/55","150/10636",0.0423425822423692,0.386669109489157,0.371518743301707,"GREM2/ADD2/NRP1",3,"BP"
GO:0006875,"cellular metal ion homeostasis","4/55","260/10636",0.0450512586469919,0.386669109489157,0.371518743301707,"MCU/RYR3/PRKCB/HAP1",4,"BP"
GO:0071241,"cellular response to inorganic substance","3/55","154/10636",0.0451952027701207,0.386669109489157,0.371518743301707,"SYT7/RYR3/SYT17",3,"BP"
GO:0044089,"positive regulation of cellular component biogenesis","5/55","379/10636",0.0454555938894169,0.386669109489157,0.371518743301707,"EPHB1/FER/NRP1/SLITRK1/HAP1",5,"BP"
GO:0061564,"axon development","5/55","379/10636",0.0454555938894169,0.386669109489157,0.371518743301707,"GRM7/EPHB1/NRP1/SHTN1/SLITRK1",5,"BP"
GO:0032092,"positive regulation of protein binding","2/55","67/10636",0.0468754364599134,0.386669109489157,0.371518743301707,"ADD2/NRP1",2,"BP"
GO:0001654,"eye development","4/55","265/10636",0.0477388051626337,0.386669109489157,0.371518743301707,"OLFM3/EPHB1/NRP1/MEIS2",4,"BP"
GO:0000380,"alternative mRNA splicing, via spliceosome","2/55","68/10636",0.0481391791947707,0.386669109489157,0.371518743301707,"NOVA1/HNRNPM",2,"BP"
GO:0150063,"visual system development","4/55","267/10636",0.0488385182871958,0.386669109489157,0.371518743301707,"OLFM3/EPHB1/NRP1/MEIS2",4,"BP"
GO:0048041,"focal adhesion assembly","2/55","69/10636",0.0494153513199666,0.386669109489157,0.371518743301707,"PTPRK/NRP1",2,"BP"
GO:0070252,"actin-mediated cell contraction","2/55","69/10636",0.0494153513199666,0.386669109489157,0.371518743301707,"SHTN1/HCN4",2,"BP"
GO:0097061,"dendritic spine organization","2/55","69/10636",0.0494153513199666,0.386669109489157,0.371518743301707,"ZNF804A/EPHB1",2,"BP"
GO:1901888,"regulation of cell junction assembly","3/55","160/10636",0.0496499504619003,0.386669109489157,0.371518743301707,"EPHB1/NRP1/SLITRK1",3,"BP"
GO:0006935,"chemotaxis","5/55","389/10636",0.0498608348781037,0.386669109489157,0.371518743301707,"TAFA4/EPHB1/FER/NRP1/MCU",5,"BP"
GO:0042330,"taxis","5/55","389/10636",0.0498608348781037,0.386669109489157,0.371518743301707,"TAFA4/EPHB1/FER/NRP1/MCU",5,"BP"
GO:0001771,"immunological synapse formation","1/55","10/10636",0.0505451868367753,0.386669109489157,0.371518743301707,"EPHB1",1,"BP"
GO:0003228,"atrial cardiac muscle tissue development","1/55","10/10636",0.0505451868367753,0.386669109489157,0.371518743301707,"HCN4",1,"BP"
GO:0010172,"embryonic body morphogenesis","1/55","10/10636",0.0505451868367753,0.386669109489157,0.371518743301707,"GREM2",1,"BP"
GO:0014842,"regulation of skeletal muscle satellite cell proliferation","1/55","10/10636",0.0505451868367753,0.386669109489157,0.371518743301707,"EPHB1",1,"BP"
GO:0030502,"negative regulation of bone mineralization","1/55","10/10636",0.0505451868367753,0.386669109489157,0.371518743301707,"LTBP3",1,"BP"
GO:0036444,"calcium import into the mitochondrion","1/55","10/10636",0.0505451868367753,0.386669109489157,0.371518743301707,"MCU",1,"BP"
GO:0038063,"collagen-activated tyrosine kinase receptor signaling pathway","1/55","10/10636",0.0505451868367753,0.386669109489157,0.371518743301707,"COL4A5",1,"BP"
GO:0046512,"sphingosine biosynthetic process","1/55","10/10636",0.0505451868367753,0.386669109489157,0.371518743301707,"SPTLC3",1,"BP"
GO:0046520,"sphingoid biosynthetic process","1/55","10/10636",0.0505451868367753,0.386669109489157,0.371518743301707,"SPTLC3",1,"BP"
GO:0048486,"parasympathetic nervous system development","1/55","10/10636",0.0505451868367753,0.386669109489157,0.371518743301707,"NRP1",1,"BP"
GO:0048532,"anatomical structure arrangement","1/55","10/10636",0.0505451868367753,0.386669109489157,0.371518743301707,"NRP1",1,"BP"
GO:0061548,"ganglion development","1/55","10/10636",0.0505451868367753,0.386669109489157,0.371518743301707,"NRP1",1,"BP"
GO:0071696,"ectodermal placode development","1/55","10/10636",0.0505451868367753,0.386669109489157,0.371518743301707,"NRP1",1,"BP"
GO:0086015,"SA node cell action potential","1/55","10/10636",0.0505451868367753,0.386669109489157,0.371518743301707,"HCN4",1,"BP"
GO:0086018,"SA node cell to atrial cardiac muscle cell signaling","1/55","10/10636",0.0505451868367753,0.386669109489157,0.371518743301707,"HCN4",1,"BP"
GO:2000291,"regulation of myoblast proliferation","1/55","10/10636",0.0505451868367753,0.386669109489157,0.371518743301707,"MEIS2",1,"BP"
GO:0021954,"central nervous system neuron development","2/55","70/10636",0.0507037957654619,0.386669109489157,0.371518743301707,"EPHB1/NRP1",2,"BP"
GO:0018108,"peptidyl-tyrosine phosphorylation","4/55","271/10636",0.051080225234939,0.386669109489157,0.371518743301707,"PTPN4/EPHB1/FER/NRP1",4,"BP"
GO:0048880,"sensory system development","4/55","271/10636",0.051080225234939,0.386669109489157,0.371518743301707,"OLFM3/EPHB1/NRP1/MEIS2",4,"BP"
GO:0120032,"regulation of plasma membrane bounded cell projection assembly","3/55","162/10636",0.0511812547312424,0.386669109489157,0.371518743301707,"FER/NRP1/HAP1",3,"BP"
GO:0060491,"regulation of cell projection assembly","3/55","163/10636",0.0519555305299821,0.386669109489157,0.371518743301707,"FER/NRP1/HAP1",3,"BP"
GO:0018212,"peptidyl-tyrosine modification","4/55","273/10636",0.0522221928749025,0.386669109489157,0.371518743301707,"PTPN4/EPHB1/FER/NRP1",4,"BP"
GO:0006637,"acyl-CoA metabolic process","2/55","72/10636",0.0533168795250395,0.386669109489157,0.371518743301707,"SUCLG2/ACSS1",2,"BP"
GO:0035383,"thioester metabolic process","2/55","72/10636",0.0533168795250395,0.386669109489157,0.371518743301707,"SUCLG2/ACSS1",2,"BP"
GO:0031589,"cell-substrate adhesion","4/55","276/10636",0.0539614920367034,0.386669109489157,0.371518743301707,"EPHB1/FER/PTPRK/NRP1",4,"BP"
GO:0009158,"ribonucleoside monophosphate catabolic process","1/55","11/10636",0.0554595492237479,0.386669109489157,0.371518743301707,"NT5C1A",1,"BP"
GO:0010829,"negative regulation of glucose transmembrane transport","1/55","11/10636",0.0554595492237479,0.386669109489157,0.371518743301707,"PRKCB",1,"BP"
GO:0030397,"membrane disassembly","1/55","11/10636",0.0554595492237479,0.386669109489157,0.371518743301707,"PRKCB",1,"BP"
GO:0030949,"positive regulation of vascular endothelial growth factor receptor signaling pathway","1/55","11/10636",0.0554595492237479,0.386669109489157,0.371518743301707,"PRKCB",1,"BP"
GO:0031000,"response to caffeine","1/55","11/10636",0.0554595492237479,0.386669109489157,0.371518743301707,"RYR3",1,"BP"
GO:0032230,"positive regulation of synaptic transmission, GABAergic","1/55","11/10636",0.0554595492237479,0.386669109489157,0.371518743301707,"HAP1",1,"BP"
GO:0033869,"nucleoside bisphosphate catabolic process","1/55","11/10636",0.0554595492237479,0.386669109489157,0.371518743301707,"SUCLG2",1,"BP"
GO:0034031,"ribonucleoside bisphosphate catabolic process","1/55","11/10636",0.0554595492237479,0.386669109489157,0.371518743301707,"SUCLG2",1,"BP"
GO:0034034,"purine nucleoside bisphosphate catabolic process","1/55","11/10636",0.0554595492237479,0.386669109489157,0.371518743301707,"SUCLG2",1,"BP"
GO:0046459,"short-chain fatty acid metabolic process","1/55","11/10636",0.0554595492237479,0.386669109489157,0.371518743301707,"ACSS1",1,"BP"
GO:0048012,"hepatocyte growth factor receptor signaling pathway","1/55","11/10636",0.0554595492237479,0.386669109489157,0.371518743301707,"NRP1",1,"BP"
GO:0051081,"nuclear membrane disassembly","1/55","11/10636",0.0554595492237479,0.386669109489157,0.371518743301707,"PRKCB",1,"BP"
GO:0071318,"cellular response to ATP","1/55","11/10636",0.0554595492237479,0.386669109489157,0.371518743301707,"RYR3",1,"BP"
GO:0071415,"cellular response to purine-containing compound","1/55","11/10636",0.0554595492237479,0.386669109489157,0.371518743301707,"RYR3",1,"BP"
GO:0071679,"commissural neuron axon guidance","1/55","11/10636",0.0554595492237479,0.386669109489157,0.371518743301707,"NRP1",1,"BP"
GO:0090385,"phagosome-lysosome fusion","1/55","11/10636",0.0554595492237479,0.386669109489157,0.371518743301707,"SYT7",1,"BP"
GO:0099171,"presynaptic modulation of chemical synaptic transmission","1/55","11/10636",0.0554595492237479,0.386669109489157,0.371518743301707,"PRKCB",1,"BP"
GO:1900452,"regulation of long-term synaptic depression","1/55","11/10636",0.0554595492237479,0.386669109489157,0.371518743301707,"SORCS3",1,"BP"
GO:0007389,"pattern specification process","4/55","279/10636",0.0557323510549843,0.386669109489157,0.371518743301707,"GREM2/SHROOM3/NRP1/MEIS2",4,"BP"
GO:0099175,"regulation of postsynapse organization","2/55","74/10636",0.0559771985496616,0.386669109489157,0.371518743301707,"ZNF804A/LRFN2",2,"BP"
GO:0050767,"regulation of neurogenesis","4/55","281/10636",0.0569304208322751,0.386669109489157,0.371518743301707,"NRP1/SHTN1/SLITRK1/HAP1",4,"BP"
GO:0006816,"calcium ion transport","4/55","282/10636",0.0575346958609896,0.386669109489157,0.371518743301707,"MCU/RYR3/PRKCB/HAP1",4,"BP"
GO:0007265,"Ras protein signal transduction","4/55","284/10636",0.0587537099665208,0.386669109489157,0.371518743301707,"DENND1A/NRP1/SHTN1/RERG",4,"BP"
GO:0032535,"regulation of cellular component size","4/55","284/10636",0.0587537099665208,0.386669109489157,0.371518743301707,"ADD2/FER/NRP1/SHTN1",4,"BP"
GO:0007044,"cell-substrate junction assembly","2/55","77/10636",0.0600535961400711,0.386669109489157,0.371518743301707,"PTPRK/NRP1",2,"BP"
GO:0009125,"nucleoside monophosphate catabolic process","1/55","12/10636",0.06034893508659,0.386669109489157,0.371518743301707,"NT5C1A",1,"BP"
GO:0014841,"skeletal muscle satellite cell proliferation","1/55","12/10636",0.06034893508659,0.386669109489157,0.371518743301707,"EPHB1",1,"BP"
GO:0021554,"optic nerve development","1/55","12/10636",0.06034893508659,0.386669109489157,0.371518743301707,"EPHB1",1,"BP"
GO:0030033,"microvillus assembly","1/55","12/10636",0.06034893508659,0.386669109489157,0.371518743301707,"TNIK",1,"BP"
GO:0032331,"negative regulation of chondrocyte differentiation","1/55","12/10636",0.06034893508659,0.386669109489157,0.371518743301707,"LTBP3",1,"BP"
GO:0034333,"adherens junction assembly","1/55","12/10636",0.06034893508659,0.386669109489157,0.371518743301707,"FER",1,"BP"
GO:0042953,"lipoprotein transport","1/55","12/10636",0.06034893508659,0.386669109489157,0.371518743301707,"PRKCB",1,"BP"
GO:0043501,"skeletal muscle adaptation","1/55","12/10636",0.06034893508659,0.386669109489157,0.371518743301707,"GTF2IRD1",1,"BP"
GO:0050965,"detection of temperature stimulus involved in sensory perception of pain","1/55","12/10636",0.06034893508659,0.386669109489157,0.371518743301707,"EPHB1",1,"BP"
GO:0060008,"Sertoli cell differentiation","1/55","12/10636",0.06034893508659,0.386669109489157,0.371518743301707,"FER",1,"BP"
GO:0072148,"epithelial cell fate commitment","1/55","12/10636",0.06034893508659,0.386669109489157,0.371518743301707,"NRP1",1,"BP"
GO:0086070,"SA node cell to atrial cardiac muscle cell communication","1/55","12/10636",0.06034893508659,0.386669109489157,0.371518743301707,"HCN4",1,"BP"
GO:0090023,"positive regulation of neutrophil chemotaxis","1/55","12/10636",0.06034893508659,0.386669109489157,0.371518743301707,"MCU",1,"BP"
GO:1902287,"semaphorin-plexin signaling pathway involved in axon guidance","1/55","12/10636",0.06034893508659,0.386669109489157,0.371518743301707,"NRP1",1,"BP"
GO:1902855,"regulation of non-motile cilium assembly","1/55","12/10636",0.06034893508659,0.386669109489157,0.371518743301707,"HAP1",1,"BP"
GO:2001014,"regulation of skeletal muscle cell differentiation","1/55","12/10636",0.06034893508659,0.386669109489157,0.371518743301707,"EPHB1",1,"BP"
GO:0030516,"regulation of axon extension","2/55","78/10636",0.0614347116160284,0.386669109489157,0.371518743301707,"NRP1/SHTN1",2,"BP"
GO:0051209,"release of sequestered calcium ion into cytosol","2/55","78/10636",0.0614347116160284,0.386669109489157,0.371518743301707,"RYR3/HAP1",2,"BP"
GO:0106027,"neuron projection organization","2/55","78/10636",0.0614347116160284,0.386669109489157,0.371518743301707,"ZNF804A/EPHB1",2,"BP"
GO:0021761,"limbic system development","2/55","79/10636",0.0628267405690776,0.386669109489157,0.371518743301707,"NRP1/HAP1",2,"BP"
GO:0051282,"regulation of sequestering of calcium ion","2/55","79/10636",0.0628267405690776,0.386669109489157,0.371518743301707,"RYR3/HAP1",2,"BP"
GO:0051283,"negative regulation of sequestering of calcium ion","2/55","79/10636",0.0628267405690776,0.386669109489157,0.371518743301707,"RYR3/HAP1",2,"BP"
GO:0048588,"developmental cell growth","3/55","179/10636",0.0651101593929402,0.386669109489157,0.371518743301707,"NRP1/SHTN1/SYT17",3,"BP"
GO:0014048,"regulation of glutamate secretion","1/55","13/10636",0.0652134690258064,0.386669109489157,0.371518743301707,"GRM7",1,"BP"
GO:0014857,"regulation of skeletal muscle cell proliferation","1/55","13/10636",0.0652134690258064,0.386669109489157,0.371518743301707,"EPHB1",1,"BP"
GO:0021535,"cell migration in hindbrain","1/55","13/10636",0.0652134690258064,0.386669109489157,0.371518743301707,"EPHB1",1,"BP"
GO:0032891,"negative regulation of organic acid transport","1/55","13/10636",0.0652134690258064,0.386669109489157,0.371518743301707,"GRM7",1,"BP"
GO:0034501,"protein localization to kinetochore","1/55","13/10636",0.0652134690258064,0.386669109489157,0.371518743301707,"ZW10",1,"BP"
GO:0043649,"dicarboxylic acid catabolic process","1/55","13/10636",0.0652134690258064,0.386669109489157,0.371518743301707,"ALDH1L1",1,"BP"
GO:0044872,"lipoprotein localization","1/55","13/10636",0.0652134690258064,0.386669109489157,0.371518743301707,"PRKCB",1,"BP"
GO:0045176,"apical protein localization","1/55","13/10636",0.0652134690258064,0.386669109489157,0.371518743301707,"SHROOM3",1,"BP"
GO:0048311,"mitochondrion distribution","1/55","13/10636",0.0652134690258064,0.386669109489157,0.371518743301707,"HAP1",1,"BP"
GO:0050855,"regulation of B cell receptor signaling pathway","1/55","13/10636",0.0652134690258064,0.386669109489157,0.371518743301707,"PRKCB",1,"BP"
GO:0050961,"detection of temperature stimulus involved in sensory perception","1/55","13/10636",0.0652134690258064,0.386669109489157,0.371518743301707,"EPHB1",1,"BP"
GO:0071624,"positive regulation of granulocyte chemotaxis","1/55","13/10636",0.0652134690258064,0.386669109489157,0.371518743301707,"MCU",1,"BP"
GO:1903083,"protein localization to condensed chromosome","1/55","13/10636",0.0652134690258064,0.386669109489157,0.371518743301707,"ZW10",1,"BP"
GO:1903792,"negative regulation of anion transport","1/55","13/10636",0.0652134690258064,0.386669109489157,0.371518743301707,"GRM7",1,"BP"
GO:0150115,"cell-substrate junction organization","2/55","82/10636",0.0670668636539627,0.386669109489157,0.371518743301707,"PTPRK/NRP1",2,"BP"
GO:0007163,"establishment or maintenance of cell polarity","3/55","182/10636",0.0677335054519232,0.386669109489157,0.371518743301707,"EPHB1/ZW10/SHTN1",3,"BP"
GO:0007173,"epidermal growth factor receptor signaling pathway","2/55","83/10636",0.068501107643067,0.386669109489157,0.371518743301707,"FER/HAP1",2,"BP"
GO:0051208,"sequestering of calcium ion","2/55","83/10636",0.068501107643067,0.386669109489157,0.371518743301707,"RYR3/HAP1",2,"BP"
GO:0001845,"phagolysosome assembly","1/55","14/10636",0.0700532750319799,0.386669109489157,0.371518743301707,"SYT7",1,"BP"
GO:0007350,"blastoderm segmentation","1/55","14/10636",0.0700532750319799,0.386669109489157,0.371518743301707,"NRP1",1,"BP"
GO:0009151,"purine deoxyribonucleotide metabolic process","1/55","14/10636",0.0700532750319799,0.386669109489157,0.371518743301707,"NT5C1A",1,"BP"
GO:0019896,"axonal transport of mitochondrion","1/55","14/10636",0.0700532750319799,0.386669109489157,0.371518743301707,"HAP1",1,"BP"
GO:0032026,"response to magnesium ion","1/55","14/10636",0.0700532750319799,0.386669109489157,0.371518743301707,"RYR3",1,"BP"
GO:0035269,"protein O-linked mannosylation","1/55","14/10636",0.0700532750319799,0.386669109489157,0.371518743301707,"TMTC1",1,"BP"
GO:0035729,"cellular response to hepatocyte growth factor stimulus","1/55","14/10636",0.0700532750319799,0.386669109489157,0.371518743301707,"NRP1",1,"BP"
GO:0045780,"positive regulation of bone resorption","1/55","14/10636",0.0700532750319799,0.386669109489157,0.371518743301707,"LTBP3",1,"BP"
GO:0045956,"positive regulation of calcium ion-dependent exocytosis","1/55","14/10636",0.0700532750319799,0.386669109489157,0.371518743301707,"SYT7",1,"BP"
GO:0048791,"calcium ion-regulated exocytosis of neurotransmitter","1/55","14/10636",0.0700532750319799,0.386669109489157,0.371518743301707,"SYT7",1,"BP"
GO:0061298,"retina vasculature development in camera-type eye","1/55","14/10636",0.0700532750319799,0.386669109489157,0.371518743301707,"NRP1",1,"BP"
GO:0097062,"dendritic spine maintenance","1/55","14/10636",0.0700532750319799,0.386669109489157,0.371518743301707,"ZNF804A",1,"BP"
GO:1902285,"semaphorin-plexin signaling pathway involved in neuron projection guidance","1/55","14/10636",0.0700532750319799,0.386669109489157,0.371518743301707,"NRP1",1,"BP"
GO:1902430,"negative regulation of amyloid-beta formation","1/55","14/10636",0.0700532750319799,0.386669109489157,0.371518743301707,"HAP1",1,"BP"
GO:2000738,"positive regulation of stem cell differentiation","1/55","14/10636",0.0700532750319799,0.386669109489157,0.371518743301707,"LTBP3",1,"BP"
GO:2001224,"positive regulation of neuron migration","1/55","14/10636",0.0700532750319799,0.386669109489157,0.371518743301707,"SHTN1",1,"BP"
GO:0032970,"regulation of actin filament-based process","4/55","302/10636",0.0703477125461431,0.386669109489157,0.371518743301707,"ADD2/FER/NRP1/HCN4",4,"BP"
GO:0045927,"positive regulation of growth","3/55","185/10636",0.0704050077731631,0.386669109489157,0.371518743301707,"NRP1/SHTN1/SYT17",3,"BP"
GO:0060560,"developmental growth involved in morphogenesis","3/55","185/10636",0.0704050077731631,0.386669109489157,0.371518743301707,"NRP1/SHTN1/SYT17",3,"BP"
GO:0042391,"regulation of membrane potential","4/55","304/10636",0.0717044664379293,0.386669109489157,0.371518743301707,"GRIK3/TAFA4/GRID1/HCN4",4,"BP"
GO:0046683,"response to organophosphorus","2/55","86/10636",0.0728644821059884,0.386669109489157,0.371518743301707,"RYR3/HCN4",2,"BP"
GO:0001558,"regulation of cell growth","4/55","307/10636",0.0737649904607127,0.386669109489157,0.371518743301707,"NRP1/SHTN1/RERG/SYT17",4,"BP"
GO:0008037,"cell recognition","2/55","87/10636",0.0743386937406174,0.386669109489157,0.371518743301707,"EPHB1/NRP1",2,"BP"
GO:0034446,"substrate adhesion-dependent cell spreading","2/55","87/10636",0.0743386937406174,0.386669109489157,0.371518743301707,"FER/NRP1",2,"BP"
GO:0051963,"regulation of synapse assembly","2/55","87/10636",0.0743386937406174,0.386669109489157,0.371518743301707,"EPHB1/SLITRK1",2,"BP"
GO:0006670,"sphingosine metabolic process","1/55","15/10636",0.0748684764886964,0.386669109489157,0.371518743301707,"SPTLC3",1,"BP"
GO:0006851,"mitochondrial calcium ion transmembrane transport","1/55","15/10636",0.0748684764886964,0.386669109489157,0.371518743301707,"MCU",1,"BP"
GO:0016048,"detection of temperature stimulus","1/55","15/10636",0.0748684764886964,0.386669109489157,0.371518743301707,"EPHB1",1,"BP"
GO:0036037,"CD8-positive, alpha-beta T cell activation","1/55","15/10636",0.0748684764886964,0.386669109489157,0.371518743301707,"WDFY4",1,"BP"
GO:0038065,"collagen-activated signaling pathway","1/55","15/10636",0.0748684764886964,0.386669109489157,0.371518743301707,"COL4A5",1,"BP"
GO:0046040,"IMP metabolic process","1/55","15/10636",0.0748684764886964,0.386669109489157,0.371518743301707,"NT5C1A",1,"BP"
GO:0046653,"tetrahydrofolate metabolic process","1/55","15/10636",0.0748684764886964,0.386669109489157,0.371518743301707,"ALDH1L1",1,"BP"
GO:0048485,"sympathetic nervous system development","1/55","15/10636",0.0748684764886964,0.386669109489157,0.371518743301707,"NRP1",1,"BP"
GO:0050951,"sensory perception of temperature stimulus","1/55","15/10636",0.0748684764886964,0.386669109489157,0.371518743301707,"EPHB1",1,"BP"
GO:0060977,"coronary vasculature morphogenesis","1/55","15/10636",0.0748684764886964,0.386669109489157,0.371518743301707,"NRP1",1,"BP"
GO:0070102,"interleukin-6-mediated signaling pathway","1/55","15/10636",0.0748684764886964,0.386669109489157,0.371518743301707,"FER",1,"BP"
GO:1902624,"positive regulation of neutrophil migration","1/55","15/10636",0.0748684764886964,0.386669109489157,0.371518743301707,"MCU",1,"BP"
GO:0016079,"synaptic vesicle exocytosis","2/55","88/10636",0.0758225545524929,0.386669109489157,0.371518743301707,"SYT7/PRKCB",2,"BP"
GO:0046777,"protein autophosphorylation","3/55","191/10636",0.0758900750702671,0.386669109489157,0.371518743301707,"EPHB1/TNIK/FER",3,"BP"
GO:0032412,"regulation of ion transmembrane transporter activity","3/55","192/10636",0.0768224016753156,0.386669109489157,0.371518743301707,"HCN4/FGF11/HAP1",3,"BP"
GO:0120031,"plasma membrane bounded cell projection assembly","5/55","442/10636",0.0773300411714663,0.386669109489157,0.371518743301707,"TNIK/FER/NRP1/SHTN1/HAP1",5,"BP"
GO:0048667,"cell morphogenesis involved in neuron differentiation","5/55","443/10636",0.077914733581595,0.386669109489157,0.371518743301707,"EPHB1/TNIK/NRP1/SHTN1/SLITRK1",5,"BP"
GO:0061387,"regulation of extent of cell growth","2/55","90/10636",0.0788186852562346,0.386669109489157,0.371518743301707,"NRP1/SHTN1",2,"BP"
GO:0006740,"NADPH regeneration","1/55","16/10636",0.0796591961754604,0.386669109489157,0.371518743301707,"ALDH1L1",1,"BP"
GO:0032528,"microvillus organization","1/55","16/10636",0.0796591961754604,0.386669109489157,0.371518743301707,"TNIK",1,"BP"
GO:0034312,"diol biosynthetic process","1/55","16/10636",0.0796591961754604,0.386669109489157,0.371518743301707,"SPTLC3",1,"BP"
GO:0035728,"response to hepatocyte growth factor","1/55","16/10636",0.0796591961754604,0.386669109489157,0.371518743301707,"NRP1",1,"BP"
GO:0046128,"purine ribonucleoside metabolic process","1/55","16/10636",0.0796591961754604,0.386669109489157,0.371518743301707,"NT5C1A",1,"BP"
GO:0051450,"myoblast proliferation","1/55","16/10636",0.0796591961754604,0.386669109489157,0.371518743301707,"MEIS2",1,"BP"
GO:0060445,"branching involved in salivary gland morphogenesis","1/55","16/10636",0.0796591961754604,0.386669109489157,0.371518743301707,"NRP1",1,"BP"
GO:0061037,"negative regulation of cartilage development","1/55","16/10636",0.0796591961754604,0.386669109489157,0.371518743301707,"LTBP3",1,"BP"
GO:0150146,"cell junction disassembly","1/55","16/10636",0.0796591961754604,0.386669109489157,0.371518743301707,"FER",1,"BP"
GO:0033865,"nucleoside bisphosphate metabolic process","2/55","91/10636",0.0803306886424336,0.386669109489157,0.371518743301707,"SUCLG2/ACSS1",2,"BP"
GO:0033875,"ribonucleoside bisphosphate metabolic process","2/55","91/10636",0.0803306886424336,0.386669109489157,0.371518743301707,"SUCLG2/ACSS1",2,"BP"
GO:0034032,"purine nucleoside bisphosphate metabolic process","2/55","91/10636",0.0803306886424336,0.386669109489157,0.371518743301707,"SUCLG2/ACSS1",2,"BP"
GO:0046700,"heterocycle catabolic process","4/55","318/10636",0.0815783872903519,0.386669109489157,0.371518743301707,"NT5C1A/SUCLG2/ALDH1L1/HNRNPM",4,"BP"
GO:0030048,"actin filament-based movement","2/55","92/10636",0.0818518081799163,0.386669109489157,0.371518743301707,"SHTN1/HCN4",2,"BP"
GO:0030031,"cell projection assembly","5/55","450/10636",0.0820755811338442,0.386669109489157,0.371518743301707,"TNIK/FER/NRP1/SHTN1/HAP1",5,"BP"
GO:0022898,"regulation of transmembrane transporter activity","3/55","199/10636",0.0834907965626372,0.386669109489157,0.371518743301707,"HCN4/FGF11/HAP1",3,"BP"
GO:0023061,"signal release","4/55","321/10636",0.0837789164357946,0.386669109489157,0.371518743301707,"SYT7/MCU/SYT17/PRKCB",4,"BP"
GO:0030003,"cellular cation homeostasis","4/55","321/10636",0.0837789164357946,0.386669109489157,0.371518743301707,"MCU/RYR3/PRKCB/HAP1",4,"BP"
GO:0044270,"cellular nitrogen compound catabolic process","4/55","321/10636",0.0837789164357946,0.386669109489157,0.371518743301707,"NT5C1A/SUCLG2/ALDH1L1/HNRNPM",4,"BP"
GO:0006085,"acetyl-CoA biosynthetic process","1/55","17/10636",0.0844255562705968,0.386669109489157,0.371518743301707,"ACSS1",1,"BP"
GO:0007413,"axonal fasciculation","1/55","17/10636",0.0844255562705968,0.386669109489157,0.371518743301707,"NRP1",1,"BP"
GO:0008090,"retrograde axonal transport","1/55","17/10636",0.0844255562705968,0.386669109489157,0.371518743301707,"HAP1",1,"BP"
GO:0009162,"deoxyribonucleoside monophosphate metabolic process","1/55","17/10636",0.0844255562705968,0.386669109489157,0.371518743301707,"NT5C1A",1,"BP"
GO:0014047,"glutamate secretion","1/55","17/10636",0.0844255562705968,0.386669109489157,0.371518743301707,"GRM7",1,"BP"
GO:0021756,"striatum development","1/55","17/10636",0.0844255562705968,0.386669109489157,0.371518743301707,"FOXP2",1,"BP"
GO:0036010,"protein localization to endosome","1/55","17/10636",0.0844255562705968,0.386669109489157,0.371518743301707,"NRP1",1,"BP"
GO:0046519,"sphingoid metabolic process","1/55","17/10636",0.0844255562705968,0.386669109489157,0.371518743301707,"SPTLC3",1,"BP"
GO:0050857,"positive regulation of antigen receptor-mediated signaling pathway","1/55","17/10636",0.0844255562705968,0.386669109489157,0.371518743301707,"PRKCB",1,"BP"
GO:0051016,"barbed-end actin filament capping","1/55","17/10636",0.0844255562705968,0.386669109489157,0.371518743301707,"ADD2",1,"BP"
GO:0086012,"membrane depolarization during cardiac muscle cell action potential","1/55","17/10636",0.0844255562705968,0.386669109489157,0.371518743301707,"HCN4",1,"BP"
GO:0090050,"positive regulation of cell migration involved in sprouting angiogenesis","1/55","17/10636",0.0844255562705968,0.386669109489157,0.371518743301707,"NRP1",1,"BP"
GO:0106030,"neuron projection fasciculation","1/55","17/10636",0.0844255562705968,0.386669109489157,0.371518743301707,"NRP1",1,"BP"
GO:1902992,"negative regulation of amyloid precursor protein catabolic process","1/55","17/10636",0.0844255562705968,0.386669109489157,0.371518743301707,"HAP1",1,"BP"
GO:2000251,"positive regulation of actin cytoskeleton reorganization","1/55","17/10636",0.0844255562705968,0.386669109489157,0.371518743301707,"NRP1",1,"BP"
GO:0016358,"dendrite development","3/55","200/10636",0.0844634357123312,0.386669109489157,0.371518743301707,"EPHB1/TNIK/NRP1",3,"BP"
GO:0008286,"insulin receptor signaling pathway","2/55","94/10636",0.0849208745088243,0.386669109489157,0.371518743301707,"FER/PRKCB",2,"BP"
GO:0050921,"positive regulation of chemotaxis","2/55","94/10636",0.0849208745088243,0.386669109489157,0.371518743301707,"NRP1/MCU",2,"BP"
GO:0038127,"ERBB signaling pathway","2/55","95/10636",0.0864685633479827,0.386669109489157,0.371518743301707,"FER/HAP1",2,"BP"
GO:0120034,"positive regulation of plasma membrane bounded cell projection assembly","2/55","95/10636",0.0864685633479827,0.386669109489157,0.371518743301707,"NRP1/HAP1",2,"BP"
GO:0055065,"metal ion homeostasis","4/55","325/10636",0.0867587494462746,0.386669109489157,0.371518743301707,"MCU/RYR3/PRKCB/HAP1",4,"BP"
GO:0051092,"positive regulation of NF-kappaB transcription factor activity","2/55","96/10636",0.0880248524196157,0.386669109489157,0.371518743301707,"FER/PRKCB",2,"BP"
GO:0019439,"aromatic compound catabolic process","4/55","328/10636",0.0890276993110927,0.386669109489157,0.371518743301707,"NT5C1A/SUCLG2/ALDH1L1/HNRNPM",4,"BP"
GO:0003148,"outflow tract septum morphogenesis","1/55","18/10636",0.0891676783541374,0.386669109489157,0.371518743301707,"NRP1",1,"BP"
GO:0009119,"ribonucleoside metabolic process","1/55","18/10636",0.0891676783541374,0.386669109489157,0.371518743301707,"NT5C1A",1,"BP"
GO:0010458,"exit from mitosis","1/55","18/10636",0.0891676783541374,0.386669109489157,0.371518743301707,"ZW10",1,"BP"
GO:0014856,"skeletal muscle cell proliferation","1/55","18/10636",0.0891676783541374,0.386669109489157,0.371518743301707,"EPHB1",1,"BP"
GO:0030206,"chondroitin sulfate biosynthetic process","1/55","18/10636",0.0891676783541374,0.386669109489157,0.371518743301707,"CSGALNACT2",1,"BP"
GO:0035268,"protein mannosylation","1/55","18/10636",0.0891676783541374,0.386669109489157,0.371518743301707,"TMTC1",1,"BP"
GO:0051953,"negative regulation of amine transport","1/55","18/10636",0.0891676783541374,0.386669109489157,0.371518743301707,"GRM7",1,"BP"
GO:0062149,"detection of stimulus involved in sensory perception of pain","1/55","18/10636",0.0891676783541374,0.386669109489157,0.371518743301707,"EPHB1",1,"BP"
GO:0070168,"negative regulation of biomineral tissue development","1/55","18/10636",0.0891676783541374,0.386669109489157,0.371518743301707,"LTBP3",1,"BP"
GO:0090022,"regulation of neutrophil chemotaxis","1/55","18/10636",0.0891676783541374,0.386669109489157,0.371518743301707,"MCU",1,"BP"
GO:0110150,"negative regulation of biomineralization","1/55","18/10636",0.0891676783541374,0.386669109489157,0.371518743301707,"LTBP3",1,"BP"
GO:0014074,"response to purine-containing compound","2/55","97/10636",0.0895896153632338,0.386669109489157,0.371518743301707,"RYR3/HCN4",2,"BP"
GO:0034614,"cellular response to reactive oxygen species","2/55","98/10636",0.0911627268519083,0.386669109489157,0.371518743301707,"FER/PTPRK",2,"BP"
GO:0048675,"axon extension","2/55","98/10636",0.0911627268519083,0.386669109489157,0.371518743301707,"NRP1/SHTN1",2,"BP"
GO:0110053,"regulation of actin filament organization","3/55","207/10636",0.0914085278938561,0.386669109489157,0.371518743301707,"ADD2/FER/NRP1",3,"BP"
GO:0006873,"cellular ion homeostasis","4/55","332/10636",0.0920979863210731,0.386669109489157,0.371518743301707,"MCU/RYR3/PRKCB/HAP1",4,"BP"
GO:0046328,"regulation of JNK cascade","2/55","99/10636",0.0927440625852853,0.386669109489157,0.371518743301707,"EPHB1/TNIK",2,"BP"
GO:0003161,"cardiac conduction system development","1/55","19/10636",0.0938856834106947,0.386669109489157,0.371518743301707,"HCN4",1,"BP"
GO:0008045,"motor neuron axon guidance","1/55","19/10636",0.0938856834106947,0.386669109489157,0.371518743301707,"NRP1",1,"BP"
GO:0010839,"negative regulation of keratinocyte proliferation","1/55","19/10636",0.0938856834106947,0.386669109489157,0.371518743301707,"PTPRK",1,"BP"
GO:0042219,"cellular modified amino acid catabolic process","1/55","19/10636",0.0938856834106947,0.386669109489157,0.371518743301707,"ALDH1L1",1,"BP"
GO:0051560,"mitochondrial calcium ion homeostasis","1/55","19/10636",0.0938856834106947,0.386669109489157,0.371518743301707,"MCU",1,"BP"
GO:0071459,"protein localization to chromosome, centromeric region","1/55","19/10636",0.0938856834106947,0.386669109489157,0.371518743301707,"ZW10",1,"BP"
GO:0090141,"positive regulation of mitochondrial fission","1/55","19/10636",0.0938856834106947,0.386669109489157,0.371518743301707,"MCU",1,"BP"
GO:0098719,"sodium ion import across plasma membrane","1/55","19/10636",0.0938856834106947,0.386669109489157,0.371518743301707,"HCN4",1,"BP"
GO:0048771,"tissue remodeling","2/55","101/10636",0.0959309146759804,0.386669109489157,0.371518743301707,"SYT7/LTBP3",2,"BP"
GO:0032409,"regulation of transporter activity","3/55","212/10636",0.0965123882432952,0.386669109489157,0.371518743301707,"HCN4/FGF11/HAP1",3,"BP"
GO:1901361,"organic cyclic compound catabolic process","4/55","338/10636",0.0967987954924913,0.386669109489157,0.371518743301707,"NT5C1A/SUCLG2/ALDH1L1/HNRNPM",4,"BP"
GO:0021544,"subpallium development","1/55","20/10636",0.0985796918323214,0.386669109489157,0.371518743301707,"FOXP2",1,"BP"
GO:0034643,"establishment of mitochondrion localization, microtubule-mediated","1/55","20/10636",0.0985796918323214,0.386669109489157,0.371518743301707,"HAP1",1,"BP"
GO:0035767,"endothelial cell chemotaxis","1/55","20/10636",0.0985796918323214,0.386669109489157,0.371518743301707,"NRP1",1,"BP"
GO:0038095,"Fc-epsilon receptor signaling pathway","1/55","20/10636",0.0985796918323214,0.386669109489157,0.371518743301707,"FER",1,"BP"
GO:0042278,"purine nucleoside metabolic process","1/55","20/10636",0.0985796918323214,0.386669109489157,0.371518743301707,"NT5C1A",1,"BP"
GO:0043304,"regulation of mast cell degranulation","1/55","20/10636",0.0985796918323214,0.386669109489157,0.371518743301707,"FER",1,"BP"
GO:0044273,"sulfur compound catabolic process","1/55","20/10636",0.0985796918323214,0.386669109489157,0.371518743301707,"SUCLG2",1,"BP"
GO:0046033,"AMP metabolic process","1/55","20/10636",0.0985796918323214,0.386669109489157,0.371518743301707,"NT5C1A",1,"BP"
GO:0047497,"mitochondrion transport along microtubule","1/55","20/10636",0.0985796918323214,0.386669109489157,0.371518743301707,"HAP1",1,"BP"
GO:0048011,"neurotrophin TRK receptor signaling pathway","1/55","20/10636",0.0985796918323214,0.386669109489157,0.371518743301707,"HAP1",1,"BP"
GO:0050901,"leukocyte tethering or rolling","1/55","20/10636",0.0985796918323214,0.386669109489157,0.371518743301707,"ADD2",1,"BP"
GO:0051930,"regulation of sensory perception of pain","1/55","20/10636",0.0985796918323214,0.386669109489157,0.371518743301707,"TAFA4",1,"BP"
GO:0051931,"regulation of sensory perception","1/55","20/10636",0.0985796918323214,0.386669109489157,0.371518743301707,"TAFA4",1,"BP"
GO:0050796,"regulation of insulin secretion","2/55","103/10636",0.0991491975011541,0.386669109489157,0.371518743301707,"SYT7/MCU",2,"BP"
GO:1901136,"carbohydrate derivative catabolic process","2/55","103/10636",0.0991491975011541,0.386669109489157,0.371518743301707,"NT5C1A/SUCLG2",2,"BP"
GO:0030833,"regulation of actin filament polymerization","2/55","104/10636",0.100769825399111,0.386669109489157,0.371518743301707,"ADD2/FER",2,"BP"
GO:0030902,"hindbrain development","2/55","105/10636",0.102397952911787,0.386669109489157,0.371518743301707,"EPHB1/HAP1",2,"BP"
GO:0007409,"axonogenesis","4/55","345/10636",0.102425453551849,0.386669109489157,0.371518743301707,"EPHB1/NRP1/SHTN1/SLITRK1",4,"BP"
GO:0006760,"folic acid-containing compound metabolic process","1/55","21/10636",0.103249823421359,0.386669109489157,0.371518743301707,"ALDH1L1",1,"BP"
GO:0009264,"deoxyribonucleotide catabolic process","1/55","21/10636",0.103249823421359,0.386669109489157,0.371518743301707,"NT5C1A",1,"BP"
GO:0021884,"forebrain neuron development","1/55","21/10636",0.103249823421359,0.386669109489157,0.371518743301707,"NRP1",1,"BP"
GO:0032367,"intracellular cholesterol transport","1/55","21/10636",0.103249823421359,0.386669109489157,0.371518743301707,"SYT7",1,"BP"
GO:0032482,"Rab protein signal transduction","1/55","21/10636",0.103249823421359,0.386669109489157,0.371518743301707,"DENND1A",1,"BP"
GO:0046386,"deoxyribose phosphate catabolic process","1/55","21/10636",0.103249823421359,0.386669109489157,0.371518743301707,"NT5C1A",1,"BP"
GO:0051281,"positive regulation of release of sequestered calcium ion into cytosol","1/55","21/10636",0.103249823421359,0.386669109489157,0.371518743301707,"HAP1",1,"BP"
GO:0051894,"positive regulation of focal adhesion assembly","1/55","21/10636",0.103249823421359,0.386669109489157,0.371518743301707,"NRP1",1,"BP"
GO:0060384,"innervation","1/55","21/10636",0.103249823421359,0.386669109489157,0.371518743301707,"NRP1",1,"BP"
GO:0061437,"renal system vasculature development","1/55","21/10636",0.103249823421359,0.386669109489157,0.371518743301707,"NRP1",1,"BP"
GO:0061440,"kidney vasculature development","1/55","21/10636",0.103249823421359,0.386669109489157,0.371518743301707,"NRP1",1,"BP"
GO:0090382,"phagosome maturation","1/55","21/10636",0.103249823421359,0.386669109489157,0.371518743301707,"SYT7",1,"BP"
GO:1903861,"positive regulation of dendrite extension","1/55","21/10636",0.103249823421359,0.386669109489157,0.371518743301707,"SYT17",1,"BP"
GO:0090287,"regulation of cellular response to growth factor stimulus","3/55","222/10636",0.107063518546187,0.389558922632602,0.374295328555305,"GREM2/NRP1/PRKCB",3,"BP"
GO:0001569,"branching involved in blood vessel morphogenesis","1/55","22/10636",0.107896197393269,0.389558922632602,0.374295328555305,"NRP1",1,"BP"
GO:0001778,"plasma membrane repair","1/55","22/10636",0.107896197393269,0.389558922632602,0.374295328555305,"SYT7",1,"BP"
GO:0030279,"negative regulation of ossification","1/55","22/10636",0.107896197393269,0.389558922632602,0.374295328555305,"LTBP3",1,"BP"
GO:0033006,"regulation of mast cell activation involved in immune response","1/55","22/10636",0.107896197393269,0.389558922632602,0.374295328555305,"FER",1,"BP"
GO:0033198,"response to ATP","1/55","22/10636",0.107896197393269,0.389558922632602,0.374295328555305,"RYR3",1,"BP"
GO:0036119,"response to platelet-derived growth factor","1/55","22/10636",0.107896197393269,0.389558922632602,0.374295328555305,"FER",1,"BP"
GO:0044331,"cell-cell adhesion mediated by cadherin","1/55","22/10636",0.107896197393269,0.389558922632602,0.374295328555305,"FER",1,"BP"
GO:0048246,"macrophage chemotaxis","1/55","22/10636",0.107896197393269,0.389558922632602,0.374295328555305,"TAFA4",1,"BP"
GO:0050650,"chondroitin sulfate proteoglycan biosynthetic process","1/55","22/10636",0.107896197393269,0.389558922632602,0.374295328555305,"CSGALNACT2",1,"BP"
GO:0098901,"regulation of cardiac muscle cell action potential","1/55","22/10636",0.107896197393269,0.389558922632602,0.374295328555305,"HCN4",1,"BP"
GO:0099560,"synaptic membrane adhesion","1/55","22/10636",0.107896197393269,0.389558922632602,0.374295328555305,"SLITRK1",1,"BP"
GO:2000114,"regulation of establishment of cell polarity","1/55","22/10636",0.107896197393269,0.389558922632602,0.374295328555305,"SHTN1",1,"BP"
GO:0007266,"Rho protein signal transduction","2/55","109/10636",0.108983127524612,0.391321284820515,0.37598863833679,"NRP1/SHTN1",2,"BP"
GO:0060078,"regulation of postsynaptic membrane potential","2/55","109/10636",0.108983127524612,0.391321284820515,0.37598863833679,"GRIK3/GRID1",2,"BP"
GO:0045766,"positive regulation of angiogenesis","2/55","110/10636",0.110647012859557,0.393214557807343,0.37780772960509,"NRP1/PRKCB",2,"BP"
GO:1904018,"positive regulation of vasculature development","2/55","110/10636",0.110647012859557,0.393214557807343,0.37780772960509,"NRP1/PRKCB",2,"BP"
GO:0048592,"eye morphogenesis","2/55","111/10636",0.112317708421979,0.393214557807343,0.37780772960509,"OLFM3/EPHB1",2,"BP"
GO:0030335,"positive regulation of cell migration","4/55","357/10636",0.112418958342499,0.393214557807343,0.37780772960509,"FER/NRP1/MCU/SHTN1",4,"BP"
GO:0042554,"superoxide anion generation","1/55","23/10636",0.112518932379454,0.393214557807343,0.37780772960509,"TAFA4",1,"BP"
GO:0051654,"establishment of mitochondrion localization","1/55","23/10636",0.112518932379454,0.393214557807343,0.37780772960509,"HAP1",1,"BP"
GO:0070741,"response to interleukin-6","1/55","23/10636",0.112518932379454,0.393214557807343,0.37780772960509,"FER",1,"BP"
GO:0071354,"cellular response to interleukin-6","1/55","23/10636",0.112518932379454,0.393214557807343,0.37780772960509,"FER",1,"BP"
GO:1902622,"regulation of neutrophil migration","1/55","23/10636",0.112518932379454,0.393214557807343,0.37780772960509,"MCU",1,"BP"
GO:1903859,"regulation of dendrite extension","1/55","23/10636",0.112518932379454,0.393214557807343,0.37780772960509,"SYT17",1,"BP"
GO:0016049,"cell growth","4/55","359/10636",0.114126285700737,0.397593291906739,0.382014897309821,"NRP1/SHTN1/RERG/SYT17",4,"BP"
GO:0006790,"sulfur compound metabolic process","3/55","229/10636",0.114710118762794,0.397593291906739,0.382014897309821,"SUCLG2/CSGALNACT2/ACSS1",3,"BP"
GO:0070588,"calcium ion transmembrane transport","3/55","230/10636",0.115819373408036,0.397593291906739,0.382014897309821,"MCU/RYR3/HAP1",3,"BP"
GO:0010038,"response to metal ion","3/55","231/10636",0.116932766658418,0.397593291906739,0.382014897309821,"SYT7/RYR3/SYT17",3,"BP"
GO:0006656,"phosphatidylcholine biosynthetic process","1/55","24/10636",0.117118146430065,0.397593291906739,0.382014897309821,"SLC44A5",1,"BP"
GO:0032366,"intracellular sterol transport","1/55","24/10636",0.117118146430065,0.397593291906739,0.382014897309821,"SYT7",1,"BP"
GO:0034311,"diol metabolic process","1/55","24/10636",0.117118146430065,0.397593291906739,0.382014897309821,"SPTLC3",1,"BP"
GO:0042462,"eye photoreceptor cell development","1/55","24/10636",0.117118146430065,0.397593291906739,0.382014897309821,"OLFM3",1,"BP"
GO:0048843,"negative regulation of axon extension involved in axon guidance","1/55","24/10636",0.117118146430065,0.397593291906739,0.382014897309821,"NRP1",1,"BP"
GO:0060292,"long-term synaptic depression","1/55","24/10636",0.117118146430065,0.397593291906739,0.382014897309821,"SORCS3",1,"BP"
GO:0071312,"cellular response to alkaloid","1/55","24/10636",0.117118146430065,0.397593291906739,0.382014897309821,"RYR3",1,"BP"
GO:0090066,"regulation of anatomical structure size","4/55","363/10636",0.117575976946124,0.398113476343481,0.382514700018341,"ADD2/FER/NRP1/SHTN1",4,"BP"
GO:0044272,"sulfur compound biosynthetic process","2/55","115/10636",0.119066375472355,0.400050778258016,0.384376095084616,"CSGALNACT2/ACSS1",2,"BP"
GO:0090276,"regulation of peptide hormone secretion","2/55","115/10636",0.119066375472355,0.400050778258016,0.384376095084616,"SYT7/MCU",2,"BP"
GO:0097529,"myeloid leukocyte migration","2/55","115/10636",0.119066375472355,0.400050778258016,0.384376095084616,"TAFA4/MCU",2,"BP"
GO:0002791,"regulation of peptide secretion","2/55","116/10636",0.120769467164702,0.400639803075432,0.384942040888326,"SYT7/MCU",2,"BP"
GO:0046434,"organophosphate catabolic process","2/55","116/10636",0.120769467164702,0.400639803075432,0.384942040888326,"NT5C1A/SUCLG2",2,"BP"
GO:0090087,"regulation of peptide transport","2/55","116/10636",0.120769467164702,0.400639803075432,0.384942040888326,"SYT7/MCU",2,"BP"
GO:2000147,"positive regulation of cell motility","4/55","367/10636",0.121071814022497,0.400639803075432,0.384942040888326,"FER/NRP1/MCU/SHTN1",4,"BP"
GO:0048638,"regulation of developmental growth","3/55","235/10636",0.121427174294744,0.400639803075432,0.384942040888326,"NRP1/SHTN1/SYT17",3,"BP"
GO:0006099,"tricarboxylic acid cycle","1/55","25/10636",0.121693957016791,0.400639803075432,0.384942040888326,"SUCLG2",1,"BP"
GO:0021952,"central nervous system projection neuron axonogenesis","1/55","25/10636",0.121693957016791,0.400639803075432,0.384942040888326,"EPHB1",1,"BP"
GO:0032878,"regulation of establishment or maintenance of cell polarity","1/55","25/10636",0.121693957016791,0.400639803075432,0.384942040888326,"SHTN1",1,"BP"
GO:0022604,"regulation of cell morphogenesis","3/55","236/10636",0.122560846596142,0.402479966083309,0.386710103118743,"SHROOM3/NRP1/SYT17",3,"BP"
GO:0007612,"learning","2/55","118/10636",0.124194008484514,0.405415603718896,0.389530717381423,"SORCS3/MEIS2",2,"BP"
GO:0030595,"leukocyte chemotaxis","2/55","118/10636",0.124194008484514,0.405415603718896,0.389530717381423,"TAFA4/MCU",2,"BP"
GO:0008064,"regulation of actin polymerization or depolymerization","2/55","119/10636",0.125915246872001,0.405415603718896,0.389530717381423,"ADD2/FER",2,"BP"
GO:0097553,"calcium ion transmembrane import into cytosol","2/55","119/10636",0.125915246872001,0.405415603718896,0.389530717381423,"RYR3/HAP1",2,"BP"
GO:0033003,"regulation of mast cell activation","1/55","26/10636",0.126246481035647,0.405415603718896,0.389530717381423,"FER",1,"BP"
GO:0045124,"regulation of bone resorption","1/55","26/10636",0.126246481035647,0.405415603718896,0.389530717381423,"LTBP3",1,"BP"
GO:0045742,"positive regulation of epidermal growth factor receptor signaling pathway","1/55","26/10636",0.126246481035647,0.405415603718896,0.389530717381423,"HAP1",1,"BP"
GO:0086004,"regulation of cardiac muscle cell contraction","1/55","26/10636",0.126246481035647,0.405415603718896,0.389530717381423,"HCN4",1,"BP"
GO:0150117,"positive regulation of cell-substrate junction organization","1/55","26/10636",0.126246481035647,0.405415603718896,0.389530717381423,"NRP1",1,"BP"
GO:0060284,"regulation of cell development","4/55","375/10636",0.128199122819647,0.406079276124514,0.390168385951391,"NRP1/SHTN1/SLITRK1/HAP1",4,"BP"
GO:0000132,"establishment of mitotic spindle orientation","1/55","27/10636",0.130775834809732,0.406079276124514,0.390168385951391,"ZW10",1,"BP"
GO:0007435,"salivary gland morphogenesis","1/55","27/10636",0.130775834809732,0.406079276124514,0.390168385951391,"NRP1",1,"BP"
GO:0014911,"positive regulation of smooth muscle cell migration","1/55","27/10636",0.130775834809732,0.406079276124514,0.390168385951391,"NRP1",1,"BP"
GO:0030204,"chondroitin sulfate metabolic process","1/55","27/10636",0.130775834809732,0.406079276124514,0.390168385951391,"CSGALNACT2",1,"BP"
GO:0048483,"autonomic nervous system development","1/55","27/10636",0.130775834809732,0.406079276124514,0.390168385951391,"NRP1",1,"BP"
GO:0086010,"membrane depolarization during action potential","1/55","27/10636",0.130775834809732,0.406079276124514,0.390168385951391,"HCN4",1,"BP"
GO:0090140,"regulation of mitochondrial fission","1/55","27/10636",0.130775834809732,0.406079276124514,0.390168385951391,"MCU",1,"BP"
GO:0099174,"regulation of presynapse organization","1/55","27/10636",0.130775834809732,0.406079276124514,0.390168385951391,"SLITRK1",1,"BP"
GO:0140058,"neuron projection arborization","1/55","27/10636",0.130775834809732,0.406079276124514,0.390168385951391,"NRP1",1,"BP"
GO:1905606,"regulation of presynapse assembly","1/55","27/10636",0.130775834809732,0.406079276124514,0.390168385951391,"SLITRK1",1,"BP"
GO:0040017,"positive regulation of locomotion","4/55","378/10636",0.130917562479422,0.406079276124514,0.390168385951391,"FER/NRP1/MCU/SHTN1",4,"BP"
GO:0007269,"neurotransmitter secretion","2/55","122/10636",0.131113584180983,0.406079276124514,0.390168385951391,"SYT7/PRKCB",2,"BP"
GO:0030832,"regulation of actin filament length","2/55","122/10636",0.131113584180983,0.406079276124514,0.390168385951391,"ADD2/FER",2,"BP"
GO:0099643,"signal release from synapse","2/55","122/10636",0.131113584180983,0.406079276124514,0.390168385951391,"SYT7/PRKCB",2,"BP"
GO:0007423,"sensory organ development","4/55","382/10636",0.13458012036389,0.409291086245902,0.393254351783,"OLFM3/EPHB1/NRP1/MEIS2",4,"BP"
GO:0007431,"salivary gland development","1/55","28/10636",0.135282134091989,0.409291086245902,0.393254351783,"NRP1",1,"BP"
GO:0014888,"striated muscle adaptation","1/55","28/10636",0.135282134091989,0.409291086245902,0.393254351783,"GTF2IRD1",1,"BP"
GO:0042558,"pteridine-containing compound metabolic process","1/55","28/10636",0.135282134091989,0.409291086245902,0.393254351783,"ALDH1L1",1,"BP"
GO:0045724,"positive regulation of cilium assembly","1/55","28/10636",0.135282134091989,0.409291086245902,0.393254351783,"HAP1",1,"BP"
GO:0051491,"positive regulation of filopodium assembly","1/55","28/10636",0.135282134091989,0.409291086245902,0.393254351783,"NRP1",1,"BP"
GO:0086019,"cell-cell signaling involved in cardiac conduction","1/55","28/10636",0.135282134091989,0.409291086245902,0.393254351783,"HCN4",1,"BP"
GO:0097502,"mannosylation","1/55","28/10636",0.135282134091989,0.409291086245902,0.393254351783,"TMTC1",1,"BP"
GO:1901186,"positive regulation of ERBB signaling pathway","1/55","28/10636",0.135282134091989,0.409291086245902,0.393254351783,"HAP1",1,"BP"
GO:1902003,"regulation of amyloid-beta formation","1/55","28/10636",0.135282134091989,0.409291086245902,0.393254351783,"HAP1",1,"BP"
GO:0051017,"actin filament bundle assembly","2/55","125/10636",0.136361710819749,0.410656119911086,0.394565901062236,"ADD2/NRP1",2,"BP"
GO:0051099,"positive regulation of binding","2/55","125/10636",0.136361710819749,0.410656119911086,0.394565901062236,"ADD2/NRP1",2,"BP"
GO:0000302,"response to reactive oxygen species","2/55","126/10636",0.138121682316306,0.411783853812331,0.395649448393759,"FER/PTPRK",2,"BP"
GO:0030041,"actin filament polymerization","2/55","126/10636",0.138121682316306,0.411783853812331,0.395649448393759,"ADD2/FER",2,"BP"
GO:0030073,"insulin secretion","2/55","126/10636",0.138121682316306,0.411783853812331,0.395649448393759,"SYT7/MCU",2,"BP"
GO:1902905,"positive regulation of supramolecular fiber organization","2/55","126/10636",0.138121682316306,0.411783853812331,0.395649448393759,"FER/NRP1",2,"BP"
GO:0007178,"transmembrane receptor protein serine/threonine kinase signaling pathway","3/55","250/10636",0.138836699209058,0.411783853812331,0.395649448393759,"GREM2/PTPRK/LTBP3",3,"BP"
GO:0006730,"one-carbon metabolic process","1/55","29/10636",0.139765494067945,0.411783853812331,0.395649448393759,"ALDH1L1",1,"BP"
GO:0032228,"regulation of synaptic transmission, GABAergic","1/55","29/10636",0.139765494067945,0.411783853812331,0.395649448393759,"HAP1",1,"BP"
GO:0043300,"regulation of leukocyte degranulation","1/55","29/10636",0.139765494067945,0.411783853812331,0.395649448393759,"FER",1,"BP"
GO:1903115,"regulation of actin filament-based movement","1/55","29/10636",0.139765494067945,0.411783853812331,0.395649448393759,"HCN4",1,"BP"
GO:0007254,"JNK cascade","2/55","127/10636",0.139886787370065,0.411783853812331,0.395649448393759,"EPHB1/TNIK",2,"BP"
GO:0021953,"central nervous system neuron differentiation","2/55","128/10636",0.141656928596065,0.413251696135107,0.397059778109115,"EPHB1/NRP1",2,"BP"
GO:0010638,"positive regulation of organelle organization","4/55","390/10636",0.142032602553198,0.413251696135107,0.397059778109115,"FER/NRP1/MCU/HAP1",4,"BP"
GO:0055080,"cation homeostasis","4/55","390/10636",0.142032602553198,0.413251696135107,0.397059778109115,"MCU/RYR3/PRKCB/HAP1",4,"BP"
GO:0009117,"nucleotide metabolic process","4/55","391/10636",0.142975870510788,0.413251696135107,0.397059778109115,"NT5C1A/SUCLG2/ALDH1L1/ACSS1",4,"BP"
GO:0009266,"response to temperature stimulus","2/55","129/10636",0.143432009445063,0.413251696135107,0.397059778109115,"EPHB1/CDH8",2,"BP"
GO:0030308,"negative regulation of cell growth","2/55","129/10636",0.143432009445063,0.413251696135107,0.397059778109115,"NRP1/RERG",2,"BP"
GO:0006739,"NADP metabolic process","1/55","30/10636",0.144226029358438,0.413251696135107,0.397059778109115,"ALDH1L1",1,"BP"
GO:0048841,"regulation of axon extension involved in axon guidance","1/55","30/10636",0.144226029358438,0.413251696135107,0.397059778109115,"NRP1",1,"BP"
GO:0051693,"actin filament capping","1/55","30/10636",0.144226029358438,0.413251696135107,0.397059778109115,"ADD2",1,"BP"
GO:0051955,"regulation of amino acid transport","1/55","30/10636",0.144226029358438,0.413251696135107,0.397059778109115,"GRM7",1,"BP"
GO:0061756,"leukocyte adhesion to vascular endothelial cell","1/55","30/10636",0.144226029358438,0.413251696135107,0.397059778109115,"ADD2",1,"BP"
GO:2000648,"positive regulation of stem cell proliferation","1/55","30/10636",0.144226029358438,0.413251696135107,0.397059778109115,"LTBP3",1,"BP"
GO:0010976,"positive regulation of neuron projection development","2/55","130/10636",0.145211934197765,0.413251696135107,0.397059778109115,"ZNF804A/NRP1",2,"BP"
GO:0006753,"nucleoside phosphate metabolic process","4/55","396/10636",0.147730386096489,0.413251696135107,0.397059778109115,"NT5C1A/SUCLG2/ALDH1L1/ACSS1",4,"BP"
GO:0006084,"acetyl-CoA metabolic process","1/55","31/10636",0.148663854022335,0.413251696135107,0.397059778109115,"ACSS1",1,"BP"
GO:0009988,"cell-cell recognition","1/55","31/10636",0.148663854022335,0.413251696135107,0.397059778109115,"EPHB1",1,"BP"
GO:0010591,"regulation of lamellipodium assembly","1/55","31/10636",0.148663854022335,0.413251696135107,0.397059778109115,"FER",1,"BP"
GO:0021955,"central nervous system neuron axonogenesis","1/55","31/10636",0.148663854022335,0.413251696135107,0.397059778109115,"EPHB1",1,"BP"
GO:0038179,"neurotrophin signaling pathway","1/55","31/10636",0.148663854022335,0.413251696135107,0.397059778109115,"HAP1",1,"BP"
GO:0046627,"negative regulation of insulin receptor signaling pathway","1/55","31/10636",0.148663854022335,0.413251696135107,0.397059778109115,"PRKCB",1,"BP"
GO:0050654,"chondroitin sulfate proteoglycan metabolic process","1/55","31/10636",0.148663854022335,0.413251696135107,0.397059778109115,"CSGALNACT2",1,"BP"
GO:0097484,"dendrite extension","1/55","31/10636",0.148663854022335,0.413251696135107,0.397059778109115,"SYT17",1,"BP"
GO:0032872,"regulation of stress-activated MAPK cascade","2/55","132/10636",0.148785936652443,0.413251696135107,0.397059778109115,"EPHB1/TNIK",2,"BP"
GO:0035725,"sodium ion transmembrane transport","2/55","133/10636",0.150579827014098,0.413251696135107,0.397059778109115,"HCN4/FGF11",2,"BP"
GO:0051098,"regulation of binding","3/55","260/10636",0.150896493914451,0.413251696135107,0.397059778109115,"GREM2/ADD2/NRP1",3,"BP"
GO:0034762,"regulation of transmembrane transport","4/55","401/10636",0.152547397572275,0.413251696135107,0.397059778109115,"HCN4/PRKCB/FGF11/HAP1",4,"BP"
GO:0098771,"inorganic ion homeostasis","4/55","401/10636",0.152547397572275,0.413251696135107,0.397059778109115,"MCU/RYR3/PRKCB/HAP1",4,"BP"
GO:0001754,"eye photoreceptor cell differentiation","1/55","32/10636",0.15307908155923,0.413251696135107,0.397059778109115,"OLFM3",1,"BP"
GO:0003254,"regulation of membrane depolarization","1/55","32/10636",0.15307908155923,0.413251696135107,0.397059778109115,"HCN4",1,"BP"
GO:0007094,"mitotic spindle assembly checkpoint signaling","1/55","32/10636",0.15307908155923,0.413251696135107,0.397059778109115,"ZW10",1,"BP"
GO:0009116,"nucleoside metabolic process","1/55","32/10636",0.15307908155923,0.413251696135107,0.397059778109115,"NT5C1A",1,"BP"
GO:0032330,"regulation of chondrocyte differentiation","1/55","32/10636",0.15307908155923,0.413251696135107,0.397059778109115,"LTBP3",1,"BP"
GO:0040001,"establishment of mitotic spindle localization","1/55","32/10636",0.15307908155923,0.413251696135107,0.397059778109115,"ZW10",1,"BP"
GO:0051294,"establishment of spindle orientation","1/55","32/10636",0.15307908155923,0.413251696135107,0.397059778109115,"ZW10",1,"BP"
GO:0071173,"spindle assembly checkpoint signaling","1/55","32/10636",0.15307908155923,0.413251696135107,0.397059778109115,"ZW10",1,"BP"
GO:0071174,"mitotic spindle checkpoint signaling","1/55","32/10636",0.15307908155923,0.413251696135107,0.397059778109115,"ZW10",1,"BP"
GO:0071622,"regulation of granulocyte chemotaxis","1/55","32/10636",0.15307908155923,0.413251696135107,0.397059778109115,"MCU",1,"BP"
GO:0090049,"regulation of cell migration involved in sprouting angiogenesis","1/55","32/10636",0.15307908155923,0.413251696135107,0.397059778109115,"NRP1",1,"BP"
GO:1900026,"positive regulation of substrate adhesion-dependent cell spreading","1/55","32/10636",0.15307908155923,0.413251696135107,0.397059778109115,"NRP1",1,"BP"
GO:1900077,"negative regulation of cellular response to insulin stimulus","1/55","32/10636",0.15307908155923,0.413251696135107,0.397059778109115,"PRKCB",1,"BP"
GO:1904062,"regulation of cation transmembrane transport","3/55","262/10636",0.153348946155721,0.413251696135107,0.397059778109115,"HCN4/FGF11/HAP1",3,"BP"
GO:0070302,"regulation of stress-activated protein kinase signaling cascade","2/55","135/10636",0.154180923717766,0.414246777328825,0.398015870296209,"EPHB1/TNIK",2,"BP"
GO:0021879,"forebrain neuron differentiation","1/55","33/10636",0.157471824912139,0.414246777328825,0.398015870296209,"NRP1",1,"BP"
GO:0031577,"spindle checkpoint signaling","1/55","33/10636",0.157471824912139,0.414246777328825,0.398015870296209,"ZW10",1,"BP"
GO:0035272,"exocrine system development","1/55","33/10636",0.157471824912139,0.414246777328825,0.398015870296209,"NRP1",1,"BP"
GO:0043303,"mast cell degranulation","1/55","33/10636",0.157471824912139,0.414246777328825,0.398015870296209,"FER",1,"BP"
GO:0086091,"regulation of heart rate by cardiac conduction","1/55","33/10636",0.157471824912139,0.414246777328825,0.398015870296209,"HCN4",1,"BP"
GO:1902991,"regulation of amyloid precursor protein catabolic process","1/55","33/10636",0.157471824912139,0.414246777328825,0.398015870296209,"HAP1",1,"BP"
GO:0007188,"adenylate cyclase-modulating G protein-coupled receptor signaling pathway","2/55","137/10636",0.157799168003764,0.414246777328825,0.398015870296209,"GRIK3/GRM7",2,"BP"
GO:0007264,"small GTPase mediated signal transduction","4/55","407/10636",0.158408107735647,0.414246777328825,0.398015870296209,"DENND1A/NRP1/SHTN1/RERG",4,"BP"
GO:0050801,"ion homeostasis","4/55","407/10636",0.158408107735647,0.414246777328825,0.398015870296209,"MCU/RYR3/PRKCB/HAP1",4,"BP"
GO:0000266,"mitochondrial fission","1/55","34/10636",0.161842196470172,0.414246777328825,0.398015870296209,"MCU",1,"BP"
GO:0002448,"mast cell mediated immunity","1/55","34/10636",0.161842196470172,0.414246777328825,0.398015870296209,"FER",1,"BP"
GO:0010762,"regulation of fibroblast migration","1/55","34/10636",0.161842196470172,0.414246777328825,0.398015870296209,"FER",1,"BP"
GO:0030835,"negative regulation of actin filament depolymerization","1/55","34/10636",0.161842196470172,0.414246777328825,0.398015870296209,"ADD2",1,"BP"
GO:0042461,"photoreceptor cell development","1/55","34/10636",0.161842196470172,0.414246777328825,0.398015870296209,"OLFM3",1,"BP"
GO:0045841,"negative regulation of mitotic metaphase/anaphase transition","1/55","34/10636",0.161842196470172,0.414246777328825,0.398015870296209,"ZW10",1,"BP"
GO:0048846,"axon extension involved in axon guidance","1/55","34/10636",0.161842196470172,0.414246777328825,0.398015870296209,"NRP1",1,"BP"
GO:0060976,"coronary vasculature development","1/55","34/10636",0.161842196470172,0.414246777328825,0.398015870296209,"NRP1",1,"BP"
GO:1902284,"neuron projection extension involved in neuron projection guidance","1/55","34/10636",0.161842196470172,0.414246777328825,0.398015870296209,"NRP1",1,"BP"
GO:0032956,"regulation of actin cytoskeleton organization","3/55","271/10636",0.164542265164866,0.414246777328825,0.398015870296209,"ADD2/FER/NRP1",3,"BP"
GO:0001764,"neuron migration","2/55","141/10636",0.16508424212491,0.414246777328825,0.398015870296209,"NRP1/SHTN1",2,"BP"
GO:0002279,"mast cell activation involved in immune response","1/55","35/10636",0.166190308071204,0.414246777328825,0.398015870296209,"FER",1,"BP"
GO:0002886,"regulation of myeloid leukocyte mediated immunity","1/55","35/10636",0.166190308071204,0.414246777328825,0.398015870296209,"FER",1,"BP"
GO:0008542,"visual learning","1/55","35/10636",0.166190308071204,0.414246777328825,0.398015870296209,"MEIS2",1,"BP"
GO:0009167,"purine ribonucleoside monophosphate metabolic process","1/55","35/10636",0.166190308071204,0.414246777328825,0.398015870296209,"NT5C1A",1,"BP"
GO:0009394,"2'-deoxyribonucleotide metabolic process","1/55","35/10636",0.166190308071204,0.414246777328825,0.398015870296209,"NT5C1A",1,"BP"
GO:0010837,"regulation of keratinocyte proliferation","1/55","35/10636",0.166190308071204,0.414246777328825,0.398015870296209,"PTPRK",1,"BP"
GO:0033046,"negative regulation of sister chromatid segregation","1/55","35/10636",0.166190308071204,0.414246777328825,0.398015870296209,"ZW10",1,"BP"
GO:0033048,"negative regulation of mitotic sister chromatid segregation","1/55","35/10636",0.166190308071204,0.414246777328825,0.398015870296209,"ZW10",1,"BP"
GO:0034205,"amyloid-beta formation","1/55","35/10636",0.166190308071204,0.414246777328825,0.398015870296209,"HAP1",1,"BP"
GO:0060632,"regulation of microtubule-based movement","1/55","35/10636",0.166190308071204,0.414246777328825,0.398015870296209,"HAP1",1,"BP"
GO:0071320,"cellular response to cAMP","1/55","35/10636",0.166190308071204,0.414246777328825,0.398015870296209,"HCN4",1,"BP"
GO:0085029,"extracellular matrix assembly","1/55","35/10636",0.166190308071204,0.414246777328825,0.398015870296209,"LTBP3",1,"BP"
GO:1901021,"positive regulation of calcium ion transmembrane transporter activity","1/55","35/10636",0.166190308071204,0.414246777328825,0.398015870296209,"HAP1",1,"BP"
GO:1902100,"negative regulation of metaphase/anaphase transition of cell cycle","1/55","35/10636",0.166190308071204,0.414246777328825,0.398015870296209,"ZW10",1,"BP"
GO:1905517,"macrophage migration","1/55","35/10636",0.166190308071204,0.414246777328825,0.398015870296209,"TAFA4",1,"BP"
GO:1990573,"potassium ion import across plasma membrane","1/55","35/10636",0.166190308071204,0.414246777328825,0.398015870296209,"HCN4",1,"BP"
GO:2000273,"positive regulation of signaling receptor activity","1/55","35/10636",0.166190308071204,0.414246777328825,0.398015870296209,"NRP1",1,"BP"
GO:2000816,"negative regulation of mitotic sister chromatid separation","1/55","35/10636",0.166190308071204,0.414246777328825,0.398015870296209,"ZW10",1,"BP"
GO:0002768,"immune response-regulating cell surface receptor signaling pathway","2/55","143/10636",0.168749674371207,0.414246777328825,0.398015870296209,"FER/PRKCB",2,"BP"
GO:0051495,"positive regulation of cytoskeleton organization","2/55","143/10636",0.168749674371207,0.414246777328825,0.398015870296209,"FER/NRP1",2,"BP"
GO:0006801,"superoxide metabolic process","1/55","36/10636",0.17051627100452,0.414246777328825,0.398015870296209,"TAFA4",1,"BP"
GO:0009262,"deoxyribonucleotide metabolic process","1/55","36/10636",0.17051627100452,0.414246777328825,0.398015870296209,"NT5C1A",1,"BP"
GO:0019692,"deoxyribose phosphate metabolic process","1/55","36/10636",0.17051627100452,0.414246777328825,0.398015870296209,"NT5C1A",1,"BP"
GO:0030593,"neutrophil chemotaxis","1/55","36/10636",0.17051627100452,0.414246777328825,0.398015870296209,"MCU",1,"BP"
GO:0035176,"social behavior","1/55","36/10636",0.17051627100452,0.414246777328825,0.398015870296209,"GRID1",1,"BP"
GO:0048286,"lung alveolus development","1/55","36/10636",0.17051627100452,0.414246777328825,0.398015870296209,"LTBP3",1,"BP"
GO:0050918,"positive chemotaxis","1/55","36/10636",0.17051627100452,0.414246777328825,0.398015870296209,"NRP1",1,"BP"
GO:0051985,"negative regulation of chromosome segregation","1/55","36/10636",0.17051627100452,0.414246777328825,0.398015870296209,"ZW10",1,"BP"
GO:0120163,"negative regulation of cold-induced thermogenesis","1/55","36/10636",0.17051627100452,0.414246777328825,0.398015870296209,"NOVA1",1,"BP"
GO:1901998,"toxin transport","1/55","36/10636",0.17051627100452,0.414246777328825,0.398015870296209,"NRP1",1,"BP"
GO:1905819,"negative regulation of chromosome separation","1/55","36/10636",0.17051627100452,0.414246777328825,0.398015870296209,"ZW10",1,"BP"
GO:2000249,"regulation of actin cytoskeleton reorganization","1/55","36/10636",0.17051627100452,0.414246777328825,0.398015870296209,"NRP1",1,"BP"
GO:0006909,"phagocytosis","2/55","145/10636",0.172429458678057,0.415075745882513,0.398812358424546,"TAFA4/SYT7",2,"BP"
GO:0006979,"response to oxidative stress","3/55","278/10636",0.173416689865434,0.415075745882513,0.398812358424546,"FER/PTPRK/HNRNPM",3,"BP"
GO:0009126,"purine nucleoside monophosphate metabolic process","1/55","37/10636",0.174820196013459,0.415075745882513,0.398812358424546,"NT5C1A",1,"BP"
GO:0009409,"response to cold","1/55","37/10636",0.174820196013459,0.415075745882513,0.398812358424546,"CDH8",1,"BP"
GO:0015695,"organic cation transport","1/55","37/10636",0.174820196013459,0.415075745882513,0.398812358424546,"SLC44A5",1,"BP"
GO:0030838,"positive regulation of actin filament polymerization","1/55","37/10636",0.174820196013459,0.415075745882513,0.398812358424546,"FER",1,"BP"
GO:0038084,"vascular endothelial growth factor signaling pathway","1/55","37/10636",0.174820196013459,0.415075745882513,0.398812358424546,"NRP1",1,"BP"
GO:0051055,"negative regulation of lipid biosynthetic process","1/55","37/10636",0.174820196013459,0.415075745882513,0.398812358424546,"ASXL3",1,"BP"
GO:0051703,"biological process involved in intraspecies interaction between organisms","1/55","37/10636",0.174820196013459,0.415075745882513,0.398812358424546,"GRID1",1,"BP"
GO:0071763,"nuclear membrane organization","1/55","37/10636",0.174820196013459,0.415075745882513,0.398812358424546,"PRKCB",1,"BP"
GO:2001222,"regulation of neuron migration","1/55","37/10636",0.174820196013459,0.415075745882513,0.398812358424546,"SHTN1",1,"BP"
GO:0030072,"peptide hormone secretion","2/55","147/10636",0.176122926490657,0.415075745882513,0.398812358424546,"SYT7/MCU",2,"BP"
GO:0040008,"regulation of growth","4/55","426/10636",0.177514576159605,0.415075745882513,0.398812358424546,"NRP1/SHTN1/RERG/SYT17",4,"BP"
GO:0008361,"regulation of cell size","2/55","148/10636",0.177974586017563,0.415075745882513,0.398812358424546,"NRP1/SHTN1",2,"BP"
GO:0046883,"regulation of hormone secretion","2/55","148/10636",0.177974586017563,0.415075745882513,0.398812358424546,"SYT7/MCU",2,"BP"
GO:0010171,"body morphogenesis","1/55","38/10636",0.179102193298039,0.415075745882513,0.398812358424546,"GREM2",1,"BP"
GO:0030517,"negative regulation of axon extension","1/55","38/10636",0.179102193298039,0.415075745882513,0.398812358424546,"NRP1",1,"BP"
GO:0032365,"intracellular lipid transport","1/55","38/10636",0.179102193298039,0.415075745882513,0.398812358424546,"SYT7",1,"BP"
GO:0045839,"negative regulation of mitotic nuclear division","1/55","38/10636",0.179102193298039,0.415075745882513,0.398812358424546,"ZW10",1,"BP"
GO:0050853,"B cell receptor signaling pathway","1/55","38/10636",0.179102193298039,0.415075745882513,0.398812358424546,"PRKCB",1,"BP"
GO:0051289,"protein homotetramerization","1/55","38/10636",0.179102193298039,0.415075745882513,0.398812358424546,"RYR3",1,"BP"
GO:0071526,"semaphorin-plexin signaling pathway","1/55","38/10636",0.179102193298039,0.415075745882513,0.398812358424546,"NRP1",1,"BP"
GO:0002790,"peptide secretion","2/55","149/10636",0.179829421047792,0.415075745882513,0.398812358424546,"SYT7/MCU",2,"BP"
GO:0051651,"maintenance of location in cell","2/55","149/10636",0.179829421047792,0.415075745882513,0.398812358424546,"RYR3/HAP1",2,"BP"
GO:0008154,"actin polymerization or depolymerization","2/55","150/10636",0.181687351301919,0.415075745882513,0.398812358424546,"ADD2/FER",2,"BP"
GO:0048167,"regulation of synaptic plasticity","2/55","150/10636",0.181687351301919,0.415075745882513,0.398812358424546,"SYT7/SORCS3",2,"BP"
GO:0050920,"regulation of chemotaxis","2/55","150/10636",0.181687351301919,0.415075745882513,0.398812358424546,"NRP1/MCU",2,"BP"
GO:0030900,"forebrain development","3/55","285/10636",0.182428072006739,0.415075745882513,0.398812358424546,"FOXP2/NRP1/HAP1",3,"BP"
GO:0001755,"neural crest cell migration","1/55","39/10636",0.183362372517571,0.415075745882513,0.398812358424546,"NRP1",1,"BP"
GO:0007632,"visual behavior","1/55","39/10636",0.183362372517571,0.415075745882513,0.398812358424546,"MEIS2",1,"BP"
GO:0035384,"thioester biosynthetic process","1/55","39/10636",0.183362372517571,0.415075745882513,0.398812358424546,"ACSS1",1,"BP"
GO:0043616,"keratinocyte proliferation","1/55","39/10636",0.183362372517571,0.415075745882513,0.398812358424546,"PTPRK",1,"BP"
GO:0046173,"polyol biosynthetic process","1/55","39/10636",0.183362372517571,0.415075745882513,0.398812358424546,"SPTLC3",1,"BP"
GO:0050854,"regulation of antigen receptor-mediated signaling pathway","1/55","39/10636",0.183362372517571,0.415075745882513,0.398812358424546,"PRKCB",1,"BP"
GO:0071616,"acyl-CoA biosynthetic process","1/55","39/10636",0.183362372517571,0.415075745882513,0.398812358424546,"ACSS1",1,"BP"
GO:0099054,"presynapse assembly","1/55","39/10636",0.183362372517571,0.415075745882513,0.398812358424546,"SLITRK1",1,"BP"
GO:1903307,"positive regulation of regulated secretory pathway","1/55","39/10636",0.183362372517571,0.415075745882513,0.398812358424546,"SYT7",1,"BP"
GO:0009150,"purine ribonucleotide metabolic process","3/55","286/10636",0.183726037578685,0.415075745882513,0.398812358424546,"NT5C1A/SUCLG2/ACSS1",3,"BP"
GO:1902903,"regulation of supramolecular fiber organization","3/55","286/10636",0.183726037578685,0.415075745882513,0.398812358424546,"ADD2/FER/NRP1",3,"BP"
GO:0006091,"generation of precursor metabolites and energy","3/55","287/10636",0.185026576649765,0.415075745882513,0.398812358424546,"SUCLG2/ALDH1L1/ACSS1",3,"BP"
GO:0010256,"endomembrane system organization","4/55","434/10636",0.185792915772167,0.415075745882513,0.398812358424546,"SYT7/ZW10/SHTN1/PRKCB",4,"BP"
GO:0032271,"regulation of protein polymerization","2/55","153/10636",0.187278921332669,0.415075745882513,0.398812358424546,"ADD2/FER",2,"BP"
GO:0099504,"synaptic vesicle cycle","2/55","153/10636",0.187278921332669,0.415075745882513,0.398812358424546,"SYT7/PRKCB",2,"BP"
GO:0007528,"neuromuscular junction development","1/55","40/10636",0.187600842793266,0.415075745882513,0.398812358424546,"COL4A5",1,"BP"
GO:0021872,"forebrain generation of neurons","1/55","40/10636",0.187600842793266,0.415075745882513,0.398812358424546,"NRP1",1,"BP"
GO:0030834,"regulation of actin filament depolymerization","1/55","40/10636",0.187600842793266,0.415075745882513,0.398812358424546,"ADD2",1,"BP"
GO:0033047,"regulation of mitotic sister chromatid segregation","1/55","40/10636",0.187600842793266,0.415075745882513,0.398812358424546,"ZW10",1,"BP"
GO:0045576,"mast cell activation","1/55","40/10636",0.187600842793266,0.415075745882513,0.398812358424546,"FER",1,"BP"
GO:0098900,"regulation of action potential","1/55","40/10636",0.187600842793266,0.415075745882513,0.398812358424546,"HCN4",1,"BP"
GO:0046578,"regulation of Ras protein signal transduction","2/55","154/10636",0.189148443945334,0.415075745882513,0.398812358424546,"DENND1A/NRP1",2,"BP"
GO:0007179,"transforming growth factor beta receptor signaling pathway","2/55","155/10636",0.191020671033933,0.415075745882513,0.398812358424546,"PTPRK/LTBP3",2,"BP"
GO:0045596,"negative regulation of cell differentiation","4/55","439/10636",0.191032557279966,0.415075745882513,0.398812358424546,"EPHB1/LTBP3/NRP1/MEIS2",4,"BP"
GO:0055082,"cellular chemical homeostasis","4/55","439/10636",0.191032557279966,0.415075745882513,0.398812358424546,"MCU/RYR3/PRKCB/HAP1",4,"BP"
GO:0007080,"mitotic metaphase plate congression","1/55","41/10636",0.191817712710817,0.415075745882513,0.398812358424546,"ZW10",1,"BP"
GO:0008038,"neuron recognition","1/55","41/10636",0.191817712710817,0.415075745882513,0.398812358424546,"NRP1",1,"BP"
GO:0031279,"regulation of cyclase activity","1/55","41/10636",0.191817712710817,0.415075745882513,0.398812358424546,"GRM7",1,"BP"
GO:0038093,"Fc receptor signaling pathway","1/55","41/10636",0.191817712710817,0.415075745882513,0.398812358424546,"FER",1,"BP"
GO:0045453,"bone resorption","1/55","41/10636",0.191817712710817,0.415075745882513,0.398812358424546,"LTBP3",1,"BP"
GO:0047496,"vesicle transport along microtubule","1/55","41/10636",0.191817712710817,0.415075745882513,0.398812358424546,"HAP1",1,"BP"
GO:0048857,"neural nucleus development","1/55","41/10636",0.191817712710817,0.415075745882513,0.398812358424546,"FOXP2",1,"BP"
GO:0051646,"mitochondrion localization","1/55","41/10636",0.191817712710817,0.415075745882513,0.398812358424546,"HAP1",1,"BP"
GO:0051784,"negative regulation of nuclear division","1/55","41/10636",0.191817712710817,0.415075745882513,0.398812358424546,"ZW10",1,"BP"
GO:0090497,"mesenchymal cell migration","1/55","41/10636",0.191817712710817,0.415075745882513,0.398812358424546,"NRP1",1,"BP"
GO:0099172,"presynapse organization","1/55","41/10636",0.191817712710817,0.415075745882513,0.398812358424546,"SLITRK1",1,"BP"
GO:1901657,"glycosyl compound metabolic process","1/55","41/10636",0.191817712710817,0.415075745882513,0.398812358424546,"NT5C1A",1,"BP"
GO:1902743,"regulation of lamellipodium organization","1/55","41/10636",0.191817712710817,0.415075745882513,0.398812358424546,"FER",1,"BP"
GO:0002064,"epithelial cell development","2/55","156/10636",0.192895526543895,0.416718104451026,0.400390366536524,"SHROOM3/FER",2,"BP"
GO:0055086,"nucleobase-containing small molecule metabolic process","4/55","442/10636",0.194199735854838,0.417221414298291,0.400873955831242,"NT5C1A/SUCLG2/ALDH1L1/ACSS1",4,"BP"
GO:0007610,"behavior","4/55","443/10636",0.195259280294685,0.417221414298291,0.400873955831242,"GRID1/SORCS3/SLITRK1/MEIS2",4,"BP"
GO:0001954,"positive regulation of cell-matrix adhesion","1/55","42/10636",0.196013090322983,0.417221414298291,0.400873955831242,"NRP1",1,"BP"
GO:0002042,"cell migration involved in sprouting angiogenesis","1/55","42/10636",0.196013090322983,0.417221414298291,0.400873955831242,"NRP1",1,"BP"
GO:0008089,"anterograde axonal transport","1/55","42/10636",0.196013090322983,0.417221414298291,0.400873955831242,"HAP1",1,"BP"
GO:0030042,"actin filament depolymerization","1/55","42/10636",0.196013090322983,0.417221414298291,0.400873955831242,"ADD2",1,"BP"
GO:0050435,"amyloid-beta metabolic process","1/55","42/10636",0.196013090322983,0.417221414298291,0.400873955831242,"HAP1",1,"BP"
GO:0051293,"establishment of spindle localization","1/55","42/10636",0.196013090322983,0.417221414298291,0.400873955831242,"ZW10",1,"BP"
GO:0086065,"cell communication involved in cardiac conduction","1/55","42/10636",0.196013090322983,0.417221414298291,0.400873955831242,"HCN4",1,"BP"
GO:0071417,"cellular response to organonitrogen compound","4/55","444/10636",0.196320711395141,0.417221414298291,0.400873955831242,"FER/RYR3/HCN4/PRKCB",4,"BP"
GO:0034655,"nucleobase-containing compound catabolic process","3/55","297/10636",0.198167479627865,0.420462493301331,0.403988043738966,"NT5C1A/SUCLG2/HNRNPM",3,"BP"
GO:0090257,"regulation of muscle system process","2/55","159/10636",0.198535113330417,0.420559794364432,0.404081532377697,"GTF2IRD1/HCN4",2,"BP"
GO:0007260,"tyrosine phosphorylation of STAT protein","1/55","43/10636",0.200187083152154,0.421327725732473,0.404819374863158,"FER",1,"BP"
GO:0035914,"skeletal muscle cell differentiation","1/55","43/10636",0.200187083152154,0.421327725732473,0.404819374863158,"EPHB1",1,"BP"
GO:0043536,"positive regulation of blood vessel endothelial cell migration","1/55","43/10636",0.200187083152154,0.421327725732473,0.404819374863158,"NRP1",1,"BP"
GO:0051496,"positive regulation of stress fiber assembly","1/55","43/10636",0.200187083152154,0.421327725732473,0.404819374863158,"NRP1",1,"BP"
GO:0009259,"ribonucleotide metabolic process","3/55","301/10636",0.203489017359132,0.423252165195121,0.406668411450714,"NT5C1A/SUCLG2/ACSS1",3,"BP"
GO:0045926,"negative regulation of growth","2/55","162/10636",0.204195683335009,0.423252165195121,0.406668411450714,"NRP1/RERG",2,"BP"
GO:0030514,"negative regulation of BMP signaling pathway","1/55","44/10636",0.204339798192901,0.423252165195121,0.406668411450714,"GREM2",1,"BP"
GO:0034308,"primary alcohol metabolic process","1/55","44/10636",0.204339798192901,0.423252165195121,0.406668411450714,"ACSS1",1,"BP"
GO:0042987,"amyloid precursor protein catabolic process","1/55","44/10636",0.204339798192901,0.423252165195121,0.406668411450714,"HAP1",1,"BP"
GO:0043687,"post-translational protein modification","1/55","44/10636",0.204339798192901,0.423252165195121,0.406668411450714,"PRKCB",1,"BP"
GO:0046530,"photoreceptor cell differentiation","1/55","44/10636",0.204339798192901,0.423252165195121,0.406668411450714,"OLFM3",1,"BP"
GO:0050922,"negative regulation of chemotaxis","1/55","44/10636",0.204339798192901,0.423252165195121,0.406668411450714,"NRP1",1,"BP"
GO:2000300,"regulation of synaptic vesicle exocytosis","1/55","44/10636",0.204339798192901,0.423252165195121,0.406668411450714,"PRKCB",1,"BP"
GO:2000649,"regulation of sodium ion transmembrane transporter activity","1/55","44/10636",0.204339798192901,0.423252165195121,0.406668411450714,"FGF11",1,"BP"
GO:0006163,"purine nucleotide metabolic process","3/55","302/10636",0.20482488329371,0.423585636811518,0.406988817070947,"NT5C1A/SUCLG2/ACSS1",3,"BP"
GO:0015833,"peptide transport","2/55","163/10636",0.206086865357432,0.425522169071348,0.408849472638923,"SYT7/MCU",2,"BP"
GO:0032869,"cellular response to insulin stimulus","2/55","164/10636",0.207980091688871,0.427742612060091,0.410982914821156,"FER/PRKCB",2,"BP"
GO:0006890,"retrograde vesicle-mediated transport, Golgi to endoplasmic reticulum","1/55","45/10636",0.20847134191452,0.427742612060091,0.410982914821156,"ZW10",1,"BP"
GO:0051489,"regulation of filopodium assembly","1/55","45/10636",0.20847134191452,0.427742612060091,0.410982914821156,"NRP1",1,"BP"
GO:1900024,"regulation of substrate adhesion-dependent cell spreading","1/55","45/10636",0.20847134191452,0.427742612060091,0.410982914821156,"NRP1",1,"BP"
GO:0010761,"fibroblast migration","1/55","46/10636",0.212581820263562,0.432720796225505,0.415766045098882,"FER",1,"BP"
GO:0030837,"negative regulation of actin filament polymerization","1/55","46/10636",0.212581820263562,0.432720796225505,0.415766045098882,"ADD2",1,"BP"
GO:0048013,"ephrin receptor signaling pathway","1/55","46/10636",0.212581820263562,0.432720796225505,0.415766045098882,"EPHB1",1,"BP"
GO:0061035,"regulation of cartilage development","1/55","46/10636",0.212581820263562,0.432720796225505,0.415766045098882,"LTBP3",1,"BP"
GO:1990266,"neutrophil migration","1/55","46/10636",0.212581820263562,0.432720796225505,0.415766045098882,"MCU",1,"BP"
GO:0019693,"ribose phosphate metabolic process","3/55","308/10636",0.212884064248661,0.432720796225505,0.415766045098882,"NT5C1A/SUCLG2/ACSS1",3,"BP"
GO:0006836,"neurotransmitter transport","2/55","167/10636",0.213671339307486,0.433646646700132,0.416655619146504,"SYT7/PRKCB",2,"BP"
GO:0009161,"ribonucleoside monophosphate metabolic process","1/55","47/10636",0.216671338666348,0.435949567095725,0.418868307127774,"NT5C1A",1,"BP"
GO:0015800,"acidic amino acid transport","1/55","47/10636",0.216671338666348,0.435949567095725,0.418868307127774,"GRM7",1,"BP"
GO:0033692,"cellular polysaccharide biosynthetic process","1/55","47/10636",0.216671338666348,0.435949567095725,0.418868307127774,"CSGALNACT2",1,"BP"
GO:0043299,"leukocyte degranulation","1/55","47/10636",0.216671338666348,0.435949567095725,0.418868307127774,"FER",1,"BP"
GO:0051653,"spindle localization","1/55","47/10636",0.216671338666348,0.435949567095725,0.418868307127774,"ZW10",1,"BP"
GO:0051259,"protein complex oligomerization","2/55","169/10636",0.217474458872542,0.435949567095725,0.418868307127774,"MCU/RYR3",2,"BP"
GO:0051403,"stress-activated MAPK cascade","2/55","169/10636",0.217474458872542,0.435949567095725,0.418868307127774,"EPHB1/TNIK",2,"BP"
GO:0099003,"vesicle-mediated transport in synapse","2/55","169/10636",0.217474458872542,0.435949567095725,0.418868307127774,"SYT7/PRKCB",2,"BP"
GO:0050708,"regulation of protein secretion","2/55","170/10636",0.21937850251107,0.437795421327983,0.420641837590531,"SYT7/MCU",2,"BP"
GO:0010827,"regulation of glucose transmembrane transport","1/55","48/10636",0.220740002031477,0.437795421327983,0.420641837590531,"PRKCB",1,"BP"
GO:0019882,"antigen processing and presentation","1/55","48/10636",0.220740002031477,0.437795421327983,0.420641837590531,"WDFY4",1,"BP"
GO:0032024,"positive regulation of insulin secretion","1/55","48/10636",0.220740002031477,0.437795421327983,0.420641837590531,"MCU",1,"BP"
GO:0032233,"positive regulation of actin filament bundle assembly","1/55","48/10636",0.220740002031477,0.437795421327983,0.420641837590531,"NRP1",1,"BP"
GO:0051932,"synaptic transmission, GABAergic","1/55","48/10636",0.220740002031477,0.437795421327983,0.420641837590531,"HAP1",1,"BP"
GO:0060411,"cardiac septum morphogenesis","1/55","48/10636",0.220740002031477,0.437795421327983,0.420641837590531,"NRP1",1,"BP"
GO:0001505,"regulation of neurotransmitter levels","2/55","171/10636",0.221284113517099,0.43820960055583,0.421039788558052,"SYT7/PRKCB",2,"BP"
GO:0048863,"stem cell differentiation","2/55","172/10636",0.223191226260926,0.440427255798608,0.423170552223042,"LTBP3/NRP1",2,"BP"
GO:0007600,"sensory perception","3/55","316/10636",0.223739523390689,0.440427255798608,0.423170552223042,"GRM7/TAFA4/EPHB1",3,"BP"
GO:0031016,"pancreas development","1/55","49/10636",0.224787914752318,0.440427255798608,0.423170552223042,"MEIS2",1,"BP"
GO:0032890,"regulation of organic acid transport","1/55","49/10636",0.224787914752318,0.440427255798608,0.423170552223042,"GRM7",1,"BP"
GO:0048844,"artery morphogenesis","1/55","49/10636",0.224787914752318,0.440427255798608,0.423170552223042,"NRP1",1,"BP"
GO:0051279,"regulation of release of sequestered calcium ion into cytosol","1/55","49/10636",0.224787914752318,0.440427255798608,0.423170552223042,"HAP1",1,"BP"
GO:0051091,"positive regulation of DNA-binding transcription factor activity","2/55","173/10636",0.225099775725685,0.440427255798608,0.423170552223042,"FER/PRKCB",2,"BP"
GO:0070372,"regulation of ERK1 and ERK2 cascade","2/55","173/10636",0.225099775725685,0.440427255798608,0.423170552223042,"EPHB1/NRP1",2,"BP"
GO:0019362,"pyridine nucleotide metabolic process","1/55","50/10636",0.228815180709494,0.443819594354294,0.426429973071858,"ALDH1L1",1,"BP"
GO:0043954,"cellular component maintenance","1/55","50/10636",0.228815180709494,0.443819594354294,0.426429973071858,"ZNF804A",1,"BP"
GO:0045638,"negative regulation of myeloid cell differentiation","1/55","50/10636",0.228815180709494,0.443819594354294,0.426429973071858,"MEIS2",1,"BP"
GO:0046496,"nicotinamide nucleotide metabolic process","1/55","50/10636",0.228815180709494,0.443819594354294,0.426429973071858,"ALDH1L1",1,"BP"
GO:0046513,"ceramide biosynthetic process","1/55","50/10636",0.228815180709494,0.443819594354294,0.426429973071858,"SPTLC3",1,"BP"
GO:0015850,"organic hydroxy compound transport","2/55","175/10636",0.228920927788431,0.443819594354294,0.426429973071858,"SYT7/SYT17",2,"BP"
GO:0072521,"purine-containing compound metabolic process","3/55","320/10636",0.229210578568591,0.443819594354294,0.426429973071858,"NT5C1A/SUCLG2/ACSS1",3,"BP"
GO:0031098,"stress-activated protein kinase signaling cascade","2/55","176/10636",0.23083340337754,0.445641444925326,0.428180440378459,"EPHB1/TNIK",2,"BP"
GO:0090596,"sensory organ morphogenesis","2/55","176/10636",0.23083340337754,0.445641444925326,0.428180440378459,"OLFM3/EPHB1",2,"BP"
GO:0048589,"developmental growth","4/55","477/10636",0.232317698337518,0.446840275445328,0.429332298639936,"NRP1/SHTN1/SLITRK1/SYT17",4,"BP"
GO:0014910,"regulation of smooth muscle cell migration","1/55","51/10636",0.23282190327335,0.446840275445328,0.429332298639936,"NRP1",1,"BP"
GO:0046626,"regulation of insulin receptor signaling pathway","1/55","51/10636",0.23282190327335,0.446840275445328,0.429332298639936,"PRKCB",1,"BP"
GO:0050764,"regulation of phagocytosis","1/55","51/10636",0.23282190327335,0.446840275445328,0.429332298639936,"SYT7",1,"BP"
GO:1901699,"cellular response to nitrogen compound","4/55","480/10636",0.235674456310779,0.447913600861767,0.430363569305431,"FER/RYR3/HCN4/PRKCB",4,"BP"
GO:0003151,"outflow tract morphogenesis","1/55","52/10636",0.236808185306413,0.447913600861767,0.430363569305431,"NRP1",1,"BP"
GO:0006998,"nuclear envelope organization","1/55","52/10636",0.236808185306413,0.447913600861767,0.430363569305431,"PRKCB",1,"BP"
GO:0033866,"nucleoside bisphosphate biosynthetic process","1/55","52/10636",0.236808185306413,0.447913600861767,0.430363569305431,"ACSS1",1,"BP"
GO:0034030,"ribonucleoside bisphosphate biosynthetic process","1/55","52/10636",0.236808185306413,0.447913600861767,0.430363569305431,"ACSS1",1,"BP"
GO:0034033,"purine nucleoside bisphosphate biosynthetic process","1/55","52/10636",0.236808185306413,0.447913600861767,0.430363569305431,"ACSS1",1,"BP"
GO:0046470,"phosphatidylcholine metabolic process","1/55","52/10636",0.236808185306413,0.447913600861767,0.430363569305431,"SLC44A5",1,"BP"
GO:0051310,"metaphase plate congression","1/55","52/10636",0.236808185306413,0.447913600861767,0.430363569305431,"ZW10",1,"BP"
GO:0072524,"pyridine-containing compound metabolic process","1/55","52/10636",0.236808185306413,0.447913600861767,0.430363569305431,"ALDH1L1",1,"BP"
GO:1902305,"regulation of sodium ion transmembrane transport","1/55","52/10636",0.236808185306413,0.447913600861767,0.430363569305431,"FGF11",1,"BP"
GO:0007160,"cell-matrix adhesion","2/55","181/10636",0.240412290161973,0.448918383480384,0.431328982798774,"PTPRK/NRP1",2,"BP"
GO:0001570,"vasculogenesis","1/55","53/10636",0.240774129165837,0.448918383480384,0.431328982798774,"NRP1",1,"BP"
GO:0030166,"proteoglycan biosynthetic process","1/55","53/10636",0.240774129165837,0.448918383480384,0.431328982798774,"CSGALNACT2",1,"BP"
GO:0033059,"cellular pigmentation","1/55","53/10636",0.240774129165837,0.448918383480384,0.431328982798774,"SHROOM3",1,"BP"
GO:0035924,"cellular response to vascular endothelial growth factor stimulus","1/55","53/10636",0.240774129165837,0.448918383480384,0.431328982798774,"NRP1",1,"BP"
GO:0048814,"regulation of dendrite morphogenesis","1/55","53/10636",0.240774129165837,0.448918383480384,0.431328982798774,"TNIK",1,"BP"
GO:0051893,"regulation of focal adhesion assembly","1/55","53/10636",0.240774129165837,0.448918383480384,0.431328982798774,"NRP1",1,"BP"
GO:0055117,"regulation of cardiac muscle contraction","1/55","53/10636",0.240774129165837,0.448918383480384,0.431328982798774,"HCN4",1,"BP"
GO:0060997,"dendritic spine morphogenesis","1/55","53/10636",0.240774129165837,0.448918383480384,0.431328982798774,"EPHB1",1,"BP"
GO:0090109,"regulation of cell-substrate junction assembly","1/55","53/10636",0.240774129165837,0.448918383480384,0.431328982798774,"NRP1",1,"BP"
GO:0007411,"axon guidance","2/55","182/10636",0.242330943325418,0.450535622939291,0.432882856011415,"EPHB1/NRP1",2,"BP"
GO:0042886,"amide transport","2/55","182/10636",0.242330943325418,0.450535622939291,0.432882856011415,"SYT7/MCU",2,"BP"
GO:0006814,"sodium ion transport","2/55","183/10636",0.244250415796049,0.451126694745468,0.433450768599318,"HCN4/FGF11",2,"BP"
GO:0097485,"neuron projection guidance","2/55","183/10636",0.244250415796049,0.451126694745468,0.433450768599318,"EPHB1/NRP1",2,"BP"
GO:0000271,"polysaccharide biosynthetic process","1/55","54/10636",0.244719836705843,0.451126694745468,0.433450768599318,"CSGALNACT2",1,"BP"
GO:0001708,"cell fate specification","1/55","54/10636",0.244719836705843,0.451126694745468,0.433450768599318,"NRP1",1,"BP"
GO:0071621,"granulocyte chemotaxis","1/55","54/10636",0.244719836705843,0.451126694745468,0.433450768599318,"MCU",1,"BP"
GO:1900076,"regulation of cellular response to insulin stimulus","1/55","54/10636",0.244719836705843,0.451126694745468,0.433450768599318,"PRKCB",1,"BP"
GO:0051656,"establishment of organelle localization","3/55","332/10636",0.245777339976942,0.451988247467508,0.434278564191791,"FER/ZW10/HAP1",3,"BP"
GO:1903532,"positive regulation of secretion by cell","2/55","185/10636",0.248091584984668,0.451988247467508,0.434278564191791,"SYT7/MCU",2,"BP"
GO:0000381,"regulation of alternative mRNA splicing, via spliceosome","1/55","55/10636",0.248645409280136,0.451988247467508,0.434278564191791,"NOVA1",1,"BP"
GO:0034394,"protein localization to cell surface","1/55","55/10636",0.248645409280136,0.451988247467508,0.434278564191791,"PTPRK",1,"BP"
GO:0034637,"cellular carbohydrate biosynthetic process","1/55","55/10636",0.248645409280136,0.451988247467508,0.434278564191791,"CSGALNACT2",1,"BP"
GO:0046847,"filopodium assembly","1/55","55/10636",0.248645409280136,0.451988247467508,0.434278564191791,"NRP1",1,"BP"
GO:0050906,"detection of stimulus involved in sensory perception","1/55","55/10636",0.248645409280136,0.451988247467508,0.434278564191791,"EPHB1",1,"BP"
GO:0072091,"regulation of stem cell proliferation","1/55","55/10636",0.248645409280136,0.451988247467508,0.434278564191791,"LTBP3",1,"BP"
GO:0086003,"cardiac muscle cell contraction","1/55","55/10636",0.248645409280136,0.451988247467508,0.434278564191791,"HCN4",1,"BP"
GO:2001259,"positive regulation of cation channel activity","1/55","55/10636",0.248645409280136,0.451988247467508,0.434278564191791,"HAP1",1,"BP"
GO:0002690,"positive regulation of leukocyte chemotaxis","1/55","56/10636",0.252550947744326,0.454035885422055,0.43624597214071,"MCU",1,"BP"
GO:0007218,"neuropeptide signaling pathway","1/55","56/10636",0.252550947744326,0.454035885422055,0.43624597214071,"SORCS3",1,"BP"
GO:0014032,"neural crest cell development","1/55","56/10636",0.252550947744326,0.454035885422055,0.43624597214071,"NRP1",1,"BP"
GO:0014909,"smooth muscle cell migration","1/55","56/10636",0.252550947744326,0.454035885422055,0.43624597214071,"NRP1",1,"BP"
GO:0030500,"regulation of bone mineralization","1/55","56/10636",0.252550947744326,0.454035885422055,0.43624597214071,"LTBP3",1,"BP"
GO:0050771,"negative regulation of axonogenesis","1/55","56/10636",0.252550947744326,0.454035885422055,0.43624597214071,"NRP1",1,"BP"
GO:0086001,"cardiac muscle cell action potential","1/55","56/10636",0.252550947744326,0.454035885422055,0.43624597214071,"HCN4",1,"BP"
GO:0098930,"axonal transport","1/55","56/10636",0.252550947744326,0.454035885422055,0.43624597214071,"HAP1",1,"BP"
GO:0070371,"ERK1 and ERK2 cascade","2/55","188/10636",0.253858037775328,0.455758867269716,0.437901444571958,"EPHB1/NRP1",2,"BP"
GO:0014855,"striated muscle cell proliferation","1/55","57/10636",0.256436552458321,0.458498733328352,0.440533957927535,"EPHB1",1,"BP"
GO:0030032,"lamellipodium assembly","1/55","57/10636",0.256436552458321,0.458498733328352,0.440533957927535,"FER",1,"BP"
GO:0150116,"regulation of cell-substrate junction organization","1/55","57/10636",0.256436552458321,0.458498733328352,0.440533957927535,"NRP1",1,"BP"
GO:0046879,"hormone secretion","2/55","190/10636",0.257704815034612,0.460136876024915,0.442107915352735,"SYT7/MCU",2,"BP"
GO:0045765,"regulation of angiogenesis","2/55","191/10636",0.25962878053688,0.460996119970673,0.442933492630784,"NRP1/PRKCB",2,"BP"
GO:0002275,"myeloid cell activation involved in immune response","1/55","58/10636",0.26030232328872,0.460996119970673,0.442933492630784,"FER",1,"BP"
GO:0009123,"nucleoside monophosphate metabolic process","1/55","58/10636",0.26030232328872,0.460996119970673,0.442933492630784,"NT5C1A",1,"BP"
GO:0051899,"membrane depolarization","1/55","58/10636",0.26030232328872,0.460996119970673,0.442933492630784,"HCN4",1,"BP"
GO:1901880,"negative regulation of protein depolymerization","1/55","58/10636",0.26030232328872,0.460996119970673,0.442933492630784,"ADD2",1,"BP"
GO:1905515,"non-motile cilium assembly","1/55","58/10636",0.26030232328872,0.460996119970673,0.442933492630784,"HAP1",1,"BP"
GO:0034765,"regulation of ion transmembrane transport","3/55","343/10636",0.261137444296264,0.461453243384572,0.443372705156682,"HCN4/FGF11/HAP1",3,"BP"
GO:1901342,"regulation of vasculature development","2/55","193/10636",0.26347759440619,0.461453243384572,0.443372705156682,"NRP1/PRKCB",2,"BP"
GO:0010822,"positive regulation of mitochondrion organization","1/55","59/10636",0.264148359611193,0.461453243384572,0.443372705156682,"MCU",1,"BP"
GO:0042982,"amyloid precursor protein metabolic process","1/55","59/10636",0.264148359611193,0.461453243384572,0.443372705156682,"HAP1",1,"BP"
GO:0090277,"positive regulation of peptide hormone secretion","1/55","59/10636",0.264148359611193,0.461453243384572,0.443372705156682,"MCU",1,"BP"
GO:0099518,"vesicle cytoskeletal trafficking","1/55","59/10636",0.264148359611193,0.461453243384572,0.443372705156682,"HAP1",1,"BP"
GO:1902017,"regulation of cilium assembly","1/55","59/10636",0.264148359611193,0.461453243384572,0.443372705156682,"HAP1",1,"BP"
GO:1904427,"positive regulation of calcium ion transmembrane transport","1/55","59/10636",0.264148359611193,0.461453243384572,0.443372705156682,"HAP1",1,"BP"
GO:0009914,"hormone transport","2/55","194/10636",0.265402336009379,0.461453243384572,0.443372705156682,"SYT7/MCU",2,"BP"
GO:0034599,"cellular response to oxidative stress","2/55","194/10636",0.265402336009379,0.461453243384572,0.443372705156682,"FER/PTPRK",2,"BP"
GO:0070085,"glycosylation","2/55","195/10636",0.267327230422443,0.461453243384572,0.443372705156682,"GRM7/TMTC1",2,"BP"
GO:0071560,"cellular response to transforming growth factor beta stimulus","2/55","195/10636",0.267327230422443,0.461453243384572,0.443372705156682,"PTPRK/LTBP3",2,"BP"
GO:0002698,"negative regulation of immune effector process","1/55","60/10636",0.267974760312846,0.461453243384572,0.443372705156682,"FER",1,"BP"
GO:0002793,"positive regulation of peptide secretion","1/55","60/10636",0.267974760312846,0.461453243384572,0.443372705156682,"MCU",1,"BP"
GO:0032272,"negative regulation of protein polymerization","1/55","60/10636",0.267974760312846,0.461453243384572,0.443372705156682,"ADD2",1,"BP"
GO:0032418,"lysosome localization","1/55","60/10636",0.267974760312846,0.461453243384572,0.443372705156682,"FER",1,"BP"
GO:0035282,"segmentation","1/55","60/10636",0.267974760312846,0.461453243384572,0.443372705156682,"NRP1",1,"BP"
GO:0051303,"establishment of chromosome localization","1/55","60/10636",0.267974760312846,0.461453243384572,0.443372705156682,"ZW10",1,"BP"
GO:0051591,"response to cAMP","1/55","60/10636",0.267974760312846,0.461453243384572,0.443372705156682,"HCN4",1,"BP"
GO:0098586,"cellular response to virus","1/55","60/10636",0.267974760312846,0.461453243384572,0.443372705156682,"WDFY4",1,"BP"
GO:1990849,"vacuolar localization","1/55","60/10636",0.267974760312846,0.461453243384572,0.443372705156682,"FER",1,"BP"
GO:0010035,"response to inorganic substance","3/55","349/10636",0.269573774500116,0.463595951673226,0.445431458419167,"SYT7/RYR3/SYT17",3,"BP"
GO:0036465,"synaptic vesicle recycling","1/55","61/10636",0.271781623794578,0.464945788350148,0.446728406154493,"SYT7",1,"BP"
GO:0044070,"regulation of anion transport","1/55","61/10636",0.271781623794578,0.464945788350148,0.446728406154493,"GRM7",1,"BP"
GO:0045833,"negative regulation of lipid metabolic process","1/55","61/10636",0.271781623794578,0.464945788350148,0.446728406154493,"ASXL3",1,"BP"
GO:0046330,"positive regulation of JNK cascade","1/55","61/10636",0.271781623794578,0.464945788350148,0.446728406154493,"TNIK",1,"BP"
GO:0051047,"positive regulation of secretion","2/55","198/10636",0.273102312316421,0.466539826037908,0.448259986681613,"SYT7/MCU",2,"BP"
GO:0071559,"response to transforming growth factor beta","2/55","199/10636",0.275027302324073,0.466539826037908,0.448259986681613,"PTPRK/LTBP3",2,"BP"
GO:0006835,"dicarboxylic acid transport","1/55","62/10636",0.275569047973424,0.466539826037908,0.448259986681613,"GRM7",1,"BP"
GO:0006942,"regulation of striated muscle contraction","1/55","62/10636",0.275569047973424,0.466539826037908,0.448259986681613,"HCN4",1,"BP"
GO:0009953,"dorsal/ventral pattern formation","1/55","62/10636",0.275569047973424,0.466539826037908,0.448259986681613,"GREM2",1,"BP"
GO:0010770,"positive regulation of cell morphogenesis involved in differentiation","1/55","62/10636",0.275569047973424,0.466539826037908,0.448259986681613,"NRP1",1,"BP"
GO:0048864,"stem cell development","1/55","62/10636",0.275569047973424,0.466539826037908,0.448259986681613,"NRP1",1,"BP"
GO:2000736,"regulation of stem cell differentiation","1/55","62/10636",0.275569047973424,0.466539826037908,0.448259986681613,"LTBP3",1,"BP"
GO:0001525,"angiogenesis","3/55","355/10636",0.278044577052207,0.46987597076236,0.451465415470942,"EPHB1/NRP1/PRKCB",3,"BP"
GO:0002444,"myeloid leukocyte mediated immunity","1/55","63/10636",0.279337130284892,0.46987597076236,0.451465415470942,"FER",1,"BP"
GO:0043502,"regulation of muscle adaptation","1/55","63/10636",0.279337130284892,0.46987597076236,0.451465415470942,"GTF2IRD1",1,"BP"
GO:0051262,"protein tetramerization","1/55","63/10636",0.279337130284892,0.46987597076236,0.451465415470942,"RYR3",1,"BP"
GO:0060349,"bone morphogenesis","1/55","63/10636",0.279337130284892,0.46987597076236,0.451465415470942,"LTBP3",1,"BP"
GO:0003002,"regionalization","2/55","202/10636",0.280801459885262,0.471732015514186,0.453248737171042,"GREM2/NRP1",2,"BP"
GO:0032868,"response to insulin","2/55","203/10636",0.282725744768051,0.471930305822276,0.453439258121029,"FER/PRKCB",2,"BP"
GO:0006024,"glycosaminoglycan biosynthetic process","1/55","64/10636",0.283085967685283,0.471930305822276,0.453439258121029,"CSGALNACT2",1,"BP"
GO:0008306,"associative learning","1/55","64/10636",0.283085967685283,0.471930305822276,0.453439258121029,"MEIS2",1,"BP"
GO:0034644,"cellular response to UV","1/55","64/10636",0.283085967685283,0.471930305822276,0.453439258121029,"PTPRK",1,"BP"
GO:0043242,"negative regulation of protein-containing complex disassembly","1/55","64/10636",0.283085967685283,0.471930305822276,0.453439258121029,"ADD2",1,"BP"
GO:0045921,"positive regulation of exocytosis","1/55","64/10636",0.283085967685283,0.471930305822276,0.453439258121029,"SYT7",1,"BP"
GO:0022411,"cellular component disassembly","3/55","361/10636",0.286544871576173,0.47511795088312,0.456502005721066,"ADD2/FER/PRKCB",3,"BP"
GO:0007611,"learning or memory","2/55","205/10636",0.286573373964686,0.47511795088312,0.456502005721066,"SORCS3/MEIS2",2,"BP"
GO:0008088,"axo-dendritic transport","1/55","65/10636",0.286815656654003,0.47511795088312,0.456502005721066,"HAP1",1,"BP"
GO:0014033,"neural crest cell differentiation","1/55","65/10636",0.286815656654003,0.47511795088312,0.456502005721066,"NRP1",1,"BP"
GO:0097530,"granulocyte migration","1/55","65/10636",0.286815656654003,0.47511795088312,0.456502005721066,"MCU",1,"BP"
GO:0006470,"protein dephosphorylation","2/55","207/10636",0.290419434296735,0.478234087162463,0.459496046377658,"PTPN4/PTPRK",2,"BP"
GO:0006023,"aminoglycan biosynthetic process","1/55","66/10636",0.290526293195865,0.478234087162463,0.459496046377658,"CSGALNACT2",1,"BP"
GO:0032273,"positive regulation of protein polymerization","1/55","66/10636",0.290526293195865,0.478234087162463,0.459496046377658,"FER",1,"BP"
GO:0043279,"response to alkaloid","1/55","66/10636",0.290526293195865,0.478234087162463,0.459496046377658,"RYR3",1,"BP"
GO:0050000,"chromosome localization","1/55","66/10636",0.290526293195865,0.478234087162463,0.459496046377658,"ZW10",1,"BP"
GO:0014812,"muscle cell migration","1/55","67/10636",0.29421797284338,0.481280213399621,0.462422820106913,"NRP1",1,"BP"
GO:0070167,"regulation of biomineral tissue development","1/55","67/10636",0.29421797284338,0.481280213399621,0.462422820106913,"LTBP3",1,"BP"
GO:0110149,"regulation of biomineralization","1/55","67/10636",0.29421797284338,0.481280213399621,0.462422820106913,"LTBP3",1,"BP"
GO:1901019,"regulation of calcium ion transmembrane transporter activity","1/55","67/10636",0.29421797284338,0.481280213399621,0.462422820106913,"HAP1",1,"BP"
GO:2001237,"negative regulation of extrinsic apoptotic signaling pathway","1/55","67/10636",0.29421797284338,0.481280213399621,0.462422820106913,"NRP1",1,"BP"
GO:0051258,"protein polymerization","2/55","210/10636",0.296184773588281,0.483656227815346,0.46470573815786,"ADD2/FER",2,"BP"
GO:0044057,"regulation of system process","3/55","368/10636",0.296492669238665,0.483656227815346,0.46470573815786,"TAFA4/GTF2IRD1/HCN4",3,"BP"
GO:0002027,"regulation of heart rate","1/55","68/10636",0.297890790659031,0.483656227815346,0.46470573815786,"HCN4",1,"BP"
GO:0030301,"cholesterol transport","1/55","68/10636",0.297890790659031,0.483656227815346,0.46470573815786,"SYT7",1,"BP"
GO:0046928,"regulation of neurotransmitter secretion","1/55","68/10636",0.297890790659031,0.483656227815346,0.46470573815786,"PRKCB",1,"BP"
GO:1990542,"mitochondrial transmembrane transport","1/55","68/10636",0.297890790659031,0.483656227815346,0.46470573815786,"MCU",1,"BP"
GO:0006066,"alcohol metabolic process","2/55","212/10636",0.300025304923449,0.484771349935392,0.46577716785964,"SPTLC3/ACSS1",2,"BP"
GO:0030510,"regulation of BMP signaling pathway","1/55","69/10636",0.301544841237547,0.484771349935392,0.46577716785964,"GREM2",1,"BP"
GO:0032456,"endocytic recycling","1/55","69/10636",0.301544841237547,0.484771349935392,0.46577716785964,"DENND1A",1,"BP"
GO:0035023,"regulation of Rho protein signal transduction","1/55","69/10636",0.301544841237547,0.484771349935392,0.46577716785964,"NRP1",1,"BP"
GO:0043535,"regulation of blood vessel endothelial cell migration","1/55","69/10636",0.301544841237547,0.484771349935392,0.46577716785964,"NRP1",1,"BP"
GO:1901879,"regulation of protein depolymerization","1/55","69/10636",0.301544841237547,0.484771349935392,0.46577716785964,"ADD2",1,"BP"
GO:1902117,"positive regulation of organelle assembly","1/55","69/10636",0.301544841237547,0.484771349935392,0.46577716785964,"HAP1",1,"BP"
GO:1904659,"glucose transmembrane transport","1/55","69/10636",0.301544841237547,0.484771349935392,0.46577716785964,"PRKCB",1,"BP"
GO:0001938,"positive regulation of endothelial cell proliferation","1/55","70/10636",0.305180218708156,0.489411712701301,0.470235713166071,"NRP1",1,"BP"
GO:0060840,"artery development","1/55","70/10636",0.305180218708156,0.489411712701301,0.470235713166071,"NRP1",1,"BP"
GO:0030071,"regulation of mitotic metaphase/anaphase transition","1/55","71/10636",0.308797016736838,0.493999633873987,0.474643871631834,"ZW10",1,"BP"
GO:1903510,"mucopolysaccharide metabolic process","1/55","71/10636",0.308797016736838,0.493999633873987,0.474643871631834,"CSGALNACT2",1,"BP"
GO:0002688,"regulation of leukocyte chemotaxis","1/55","72/10636",0.312395328528553,0.496112629874629,0.476674076785271,"MCU",1,"BP"
GO:0008645,"hexose transmembrane transport","1/55","72/10636",0.312395328528553,0.496112629874629,0.476674076785271,"PRKCB",1,"BP"
GO:0043648,"dicarboxylic acid metabolic process","1/55","72/10636",0.312395328528553,0.496112629874629,0.476674076785271,"ALDH1L1",1,"BP"
GO:0044264,"cellular polysaccharide metabolic process","1/55","72/10636",0.312395328528553,0.496112629874629,0.476674076785271,"CSGALNACT2",1,"BP"
GO:0061337,"cardiac conduction","1/55","72/10636",0.312395328528553,0.496112629874629,0.476674076785271,"HCN4",1,"BP"
GO:1902099,"regulation of metaphase/anaphase transition of cell cycle","1/55","72/10636",0.312395328528553,0.496112629874629,0.476674076785271,"ZW10",1,"BP"
GO:0030855,"epithelial cell differentiation","3/55","381/10636",0.315030556864601,0.498166040538146,0.478647031258413,"SHROOM3/FER/NRP1",3,"BP"
GO:0002028,"regulation of sodium ion transport","1/55","73/10636",0.315975246829475,0.498166040538146,0.478647031258413,"FGF11",1,"BP"
GO:0007091,"metaphase/anaphase transition of mitotic cell cycle","1/55","73/10636",0.315975246829475,0.498166040538146,0.478647031258413,"ZW10",1,"BP"
GO:0051492,"regulation of stress fiber assembly","1/55","73/10636",0.315975246829475,0.498166040538146,0.478647031258413,"NRP1",1,"BP"
GO:0097581,"lamellipodium organization","1/55","73/10636",0.315975246829475,0.498166040538146,0.478647031258413,"FER",1,"BP"
GO:2001251,"negative regulation of chromosome organization","1/55","73/10636",0.315975246829475,0.498166040538146,0.478647031258413,"ZW10",1,"BP"
GO:0071375,"cellular response to peptide hormone stimulus","2/55","221/10636",0.317267697314616,0.498966166255032,0.479415806662307,"FER/PRKCB",2,"BP"
GO:0009416,"response to light stimulus","2/55","222/10636",0.319178644394329,0.498966166255032,0.479415806662307,"PTPRK/MEIS2",2,"BP"
GO:0051235,"maintenance of location","2/55","222/10636",0.319178644394329,0.498966166255032,0.479415806662307,"RYR3/HAP1",2,"BP"
GO:0001843,"neural tube closure","1/55","74/10636",0.319536863929198,0.498966166255032,0.479415806662307,"SHROOM3",1,"BP"
GO:0006672,"ceramide metabolic process","1/55","74/10636",0.319536863929198,0.498966166255032,0.479415806662307,"SPTLC3",1,"BP"
GO:0010965,"regulation of mitotic sister chromatid separation","1/55","74/10636",0.319536863929198,0.498966166255032,0.479415806662307,"ZW10",1,"BP"
GO:0044784,"metaphase/anaphase transition of cell cycle","1/55","74/10636",0.319536863929198,0.498966166255032,0.479415806662307,"ZW10",1,"BP"
GO:0045446,"endothelial cell differentiation","1/55","74/10636",0.319536863929198,0.498966166255032,0.479415806662307,"NRP1",1,"BP"
GO:0006029,"proteoglycan metabolic process","1/55","75/10636",0.323080271662951,0.50090855879416,0.481282092893675,"CSGALNACT2",1,"BP"
GO:0006493,"protein O-linked glycosylation","1/55","75/10636",0.323080271662951,0.50090855879416,0.481282092893675,"TMTC1",1,"BP"
GO:0015749,"monosaccharide transmembrane transport","1/55","75/10636",0.323080271662951,0.50090855879416,0.481282092893675,"PRKCB",1,"BP"
GO:0034763,"negative regulation of transmembrane transport","1/55","75/10636",0.323080271662951,0.50090855879416,0.481282092893675,"PRKCB",1,"BP"
GO:0060606,"tube closure","1/55","75/10636",0.323080271662951,0.50090855879416,0.481282092893675,"SHROOM3",1,"BP"
GO:0072384,"organelle transport along microtubule","1/55","75/10636",0.323080271662951,0.50090855879416,0.481282092893675,"HAP1",1,"BP"
GO:0003279,"cardiac septum development","1/55","76/10636",0.326605561413783,0.503982843881717,0.484235922160744,"NRP1",1,"BP"
GO:0010769,"regulation of cell morphogenesis involved in differentiation","1/55","76/10636",0.326605561413783,0.503982843881717,0.484235922160744,"NRP1",1,"BP"
GO:0021549,"cerebellum development","1/55","76/10636",0.326605561413783,0.503982843881717,0.484235922160744,"HAP1",1,"BP"
GO:0043500,"muscle adaptation","1/55","76/10636",0.326605561413783,0.503982843881717,0.484235922160744,"GTF2IRD1",1,"BP"
GO:0014020,"primary neural tube formation","1/55","77/10636",0.330112824114752,0.506997686486264,0.487132638004359,"SHROOM3",1,"BP"
GO:0051306,"mitotic sister chromatid separation","1/55","77/10636",0.330112824114752,0.506997686486264,0.487132638004359,"ZW10",1,"BP"
GO:0030198,"extracellular matrix organization","2/55","228/10636",0.33061940212102,0.506997686486264,0.487132638004359,"COL4A5/LTBP3",2,"BP"
GO:0043062,"extracellular structure organization","2/55","228/10636",0.33061940212102,0.506997686486264,0.487132638004359,"COL4A5/LTBP3",2,"BP"
GO:0060562,"epithelial tube morphogenesis","2/55","228/10636",0.33061940212102,0.506997686486264,0.487132638004359,"SHROOM3/NRP1",2,"BP"
GO:0045229,"external encapsulating structure organization","2/55","229/10636",0.332521686555895,0.506997686486264,0.487132638004359,"COL4A5/LTBP3",2,"BP"
GO:0050890,"cognition","2/55","229/10636",0.332521686555895,0.506997686486264,0.487132638004359,"SORCS3/MEIS2",2,"BP"
GO:0002062,"chondrocyte differentiation","1/55","78/10636",0.3336021502511,0.506997686486264,0.487132638004359,"LTBP3",1,"BP"
GO:0007029,"endoplasmic reticulum organization","1/55","78/10636",0.3336021502511,0.506997686486264,0.487132638004359,"SHTN1",1,"BP"
GO:0007040,"lysosome organization","1/55","78/10636",0.3336021502511,0.506997686486264,0.487132638004359,"SYT7",1,"BP"
GO:0046887,"positive regulation of hormone secretion","1/55","78/10636",0.3336021502511,0.506997686486264,0.487132638004359,"MCU",1,"BP"
GO:0080171,"lytic vacuole organization","1/55","78/10636",0.3336021502511,0.506997686486264,0.487132638004359,"SYT7",1,"BP"
GO:0090288,"negative regulation of cellular response to growth factor stimulus","1/55","78/10636",0.3336021502511,0.506997686486264,0.487132638004359,"GREM2",1,"BP"
GO:1901214,"regulation of neuron death","2/55","230/10636",0.334422584039648,0.507654259395842,0.487763485248854,"EPHB1/NRP1",2,"BP"
GO:0043010,"camera-type eye development","2/55","231/10636",0.336322058427257,0.509815864577317,0.489840394991132,"EPHB1/NRP1",2,"BP"
GO:0003206,"cardiac chamber morphogenesis","1/55","79/10636",0.337073629862408,0.509815864577317,0.489840394991132,"NRP1",1,"BP"
GO:0051588,"regulation of neurotransmitter transport","1/55","79/10636",0.337073629862408,0.509815864577317,0.489840394991132,"PRKCB",1,"BP"
GO:0015918,"sterol transport","1/55","80/10636",0.340527352544758,0.509815864577317,0.489840394991132,"SYT7",1,"BP"
GO:0019751,"polyol metabolic process","1/55","80/10636",0.340527352544758,0.509815864577317,0.489840394991132,"SPTLC3",1,"BP"
GO:0022037,"metencephalon development","1/55","80/10636",0.340527352544758,0.509815864577317,0.489840394991132,"HAP1",1,"BP"
GO:0033045,"regulation of sister chromatid segregation","1/55","80/10636",0.340527352544758,0.509815864577317,0.489840394991132,"ZW10",1,"BP"
GO:0034219,"carbohydrate transmembrane transport","1/55","80/10636",0.340527352544758,0.509815864577317,0.489840394991132,"PRKCB",1,"BP"
GO:0034502,"protein localization to chromosome","1/55","80/10636",0.340527352544758,0.509815864577317,0.489840394991132,"ZW10",1,"BP"
GO:0051928,"positive regulation of calcium ion transport","1/55","80/10636",0.340527352544758,0.509815864577317,0.489840394991132,"HAP1",1,"BP"
GO:0071482,"cellular response to light stimulus","1/55","80/10636",0.340527352544758,0.509815864577317,0.489840394991132,"PTPRK",1,"BP"
GO:0110020,"regulation of actomyosin structure organization","1/55","80/10636",0.340527352544758,0.509815864577317,0.489840394991132,"NRP1",1,"BP"
GO:0009306,"protein secretion","2/55","235/10636",0.343905015933165,0.510863833569206,0.490847302740758,"SYT7/MCU",2,"BP"
GO:0035592,"establishment of protein localization to extracellular region","2/55","235/10636",0.343905015933165,0.510863833569206,0.490847302740758,"SYT7/MCU",2,"BP"
GO:0005976,"polysaccharide metabolic process","1/55","81/10636",0.34396340745287,0.510863833569206,0.490847302740758,"CSGALNACT2",1,"BP"
GO:0009581,"detection of external stimulus","1/55","81/10636",0.34396340745287,0.510863833569206,0.490847302740758,"EPHB1",1,"BP"
GO:0072089,"stem cell proliferation","1/55","81/10636",0.34396340745287,0.510863833569206,0.490847302740758,"LTBP3",1,"BP"
GO:0098659,"inorganic cation import across plasma membrane","1/55","81/10636",0.34396340745287,0.510863833569206,0.490847302740758,"HCN4",1,"BP"
GO:0099587,"inorganic ion import across plasma membrane","1/55","81/10636",0.34396340745287,0.510863833569206,0.490847302740758,"HCN4",1,"BP"
GO:0062197,"cellular response to chemical stress","2/55","236/10636",0.345796846440319,0.511166443287828,0.491138055685885,"FER/PTPRK",2,"BP"
GO:0007088,"regulation of mitotic nuclear division","1/55","82/10636",0.347381883302239,0.511166443287828,0.491138055685885,"ZW10",1,"BP"
GO:0030282,"bone mineralization","1/55","82/10636",0.347381883302239,0.511166443287828,0.491138055685885,"LTBP3",1,"BP"
GO:0032414,"positive regulation of ion transmembrane transporter activity","1/55","82/10636",0.347381883302239,0.511166443287828,0.491138055685885,"HAP1",1,"BP"
GO:0048640,"negative regulation of developmental growth","1/55","82/10636",0.347381883302239,0.511166443287828,0.491138055685885,"NRP1",1,"BP"
GO:0060996,"dendritic spine development","1/55","82/10636",0.347381883302239,0.511166443287828,0.491138055685885,"EPHB1",1,"BP"
GO:0000377,"RNA splicing, via transesterification reactions with bulged adenosine as nucleophile","2/55","237/10636",0.347687045204957,0.511166443287828,0.491138055685885,"NOVA1/HNRNPM",2,"BP"
GO:0000398,"mRNA splicing, via spliceosome","2/55","237/10636",0.347687045204957,0.511166443287828,0.491138055685885,"NOVA1/HNRNPM",2,"BP"
GO:0002764,"immune response-regulating signaling pathway","2/55","237/10636",0.347687045204957,0.511166443287828,0.491138055685885,"FER/PRKCB",2,"BP"
GO:0002687,"positive regulation of leukocyte migration","1/55","83/10636",0.350782868371253,0.512260568671764,0.492189311340083,"MCU",1,"BP"
GO:0022612,"gland morphogenesis","1/55","83/10636",0.350782868371253,0.512260568671764,0.492189311340083,"NRP1",1,"BP"
GO:0030148,"sphingolipid biosynthetic process","1/55","83/10636",0.350782868371253,0.512260568671764,0.492189311340083,"SPTLC3",1,"BP"
GO:0032231,"regulation of actin filament bundle assembly","1/55","83/10636",0.350782868371253,0.512260568671764,0.492189311340083,"NRP1",1,"BP"
GO:0050773,"regulation of dendrite development","1/55","83/10636",0.350782868371253,0.512260568671764,0.492189311340083,"TNIK",1,"BP"
GO:1905818,"regulation of chromosome separation","1/55","83/10636",0.350782868371253,0.512260568671764,0.492189311340083,"ZW10",1,"BP"
GO:0071692,"protein localization to extracellular region","2/55","239/10636",0.351462414157296,0.51268010636561,0.492592410819613,"SYT7/MCU",2,"BP"
GO:0000375,"RNA splicing, via transesterification reactions","2/55","240/10636",0.353347518607354,0.513187972070759,0.493080377465804,"NOVA1/HNRNPM",2,"BP"
GO:0001841,"neural tube formation","1/55","84/10636",0.354166450503309,0.513187972070759,0.493080377465804,"SHROOM3",1,"BP"
GO:0009582,"detection of abiotic stimulus","1/55","84/10636",0.354166450503309,0.513187972070759,0.493080377465804,"EPHB1",1,"BP"
GO:0010595,"positive regulation of endothelial cell migration","1/55","84/10636",0.354166450503309,0.513187972070759,0.493080377465804,"NRP1",1,"BP"
GO:0032874,"positive regulation of stress-activated MAPK cascade","1/55","84/10636",0.354166450503309,0.513187972070759,0.493080377465804,"TNIK",1,"BP"
GO:0043534,"blood vessel endothelial cell migration","1/55","84/10636",0.354166450503309,0.513187972070759,0.493080377465804,"NRP1",1,"BP"
GO:0051493,"regulation of cytoskeleton organization","3/55","409/10636",0.355049479773922,0.51389775200943,0.493762346995732,"ADD2/FER/NRP1",3,"BP"
GO:0030278,"regulation of ossification","1/55","85/10636",0.357532717108912,0.516919536793526,0.496665733012263,"LTBP3",1,"BP"
GO:0051056,"regulation of small GTPase mediated signal transduction","2/55","243/10636",0.358992125202593,0.518456030541204,0.498142024270653,"DENND1A/NRP1",2,"BP"
GO:0007229,"integrin-mediated signaling pathway","1/55","86/10636",0.36088175516777,0.518891588563559,0.498560516374442,"NRP1",1,"BP"
GO:0043271,"negative regulation of ion transport","1/55","86/10636",0.36088175516777,0.518891588563559,0.498560516374442,"GRM7",1,"BP"
GO:0045931,"positive regulation of mitotic cell cycle","1/55","86/10636",0.36088175516777,0.518891588563559,0.498560516374442,"MEIS2",1,"BP"
GO:0070304,"positive regulation of stress-activated protein kinase signaling cascade","1/55","86/10636",0.36088175516777,0.518891588563559,0.498560516374442,"TNIK",1,"BP"
GO:0003158,"endothelium development","1/55","87/10636",0.364213651230876,0.522532647814221,0.502058912610128,"NRP1",1,"BP"
GO:0006633,"fatty acid biosynthetic process","1/55","87/10636",0.364213651230876,0.522532647814221,0.502058912610128,"ACSS1",1,"BP"
GO:1903311,"regulation of mRNA metabolic process","2/55","247/10636",0.366492115967858,0.523838318745162,0.503313425089984,"NOVA1/HNRNPM",2,"BP"
GO:0009060,"aerobic respiration","1/55","88/10636",0.367528491422581,0.523838318745162,0.503313425089984,"SUCLG2",1,"BP"
GO:0030038,"contractile actin filament bundle assembly","1/55","88/10636",0.367528491422581,0.523838318745162,0.503313425089984,"NRP1",1,"BP"
GO:0043149,"stress fiber assembly","1/55","88/10636",0.367528491422581,0.523838318745162,0.503313425089984,"NRP1",1,"BP"
GO:0043473,"pigmentation","1/55","88/10636",0.367528491422581,0.523838318745162,0.503313425089984,"SHROOM3",1,"BP"
GO:0050714,"positive regulation of protein secretion","1/55","88/10636",0.367528491422581,0.523838318745162,0.503313425089984,"MCU",1,"BP"
GO:0040013,"negative regulation of locomotion","2/55","249/10636",0.370230356114044,0.525102984188031,0.504528538747893,"PTPRK/NRP1",2,"BP"
GO:0050678,"regulation of epithelial cell proliferation","2/55","249/10636",0.370230356114044,0.525102984188031,0.504528538747893,"PTPRK/NRP1",2,"BP"
GO:0007259,"receptor signaling pathway via JAK-STAT","1/55","89/10636",0.370826361442657,0.525102984188031,0.504528538747893,"FER",1,"BP"
GO:0007613,"memory","1/55","89/10636",0.370826361442657,0.525102984188031,0.504528538747893,"SORCS3",1,"BP"
GO:0032411,"positive regulation of transporter activity","1/55","89/10636",0.370826361442657,0.525102984188031,0.504528538747893,"HAP1",1,"BP"
GO:0046718,"viral entry into host cell","1/55","89/10636",0.370826361442657,0.525102984188031,0.504528538747893,"NRP1",1,"BP"
GO:0048514,"blood vessel morphogenesis","3/55","421/10636",0.372157345500331,0.525761615015946,0.505161363277915,"EPHB1/NRP1/PRKCB",3,"BP"
GO:0009101,"glycoprotein biosynthetic process","2/55","251/10636",0.37396044527682,0.525761615015946,0.505161363277915,"CSGALNACT2/TMTC1",2,"BP"
GO:0009799,"specification of symmetry","1/55","90/10636",0.374107346568347,0.525761615015946,0.505161363277915,"GREM2",1,"BP"
GO:0009855,"determination of bilateral symmetry","1/55","90/10636",0.374107346568347,0.525761615015946,0.505161363277915,"GREM2",1,"BP"
GO:0021987,"cerebral cortex development","1/55","90/10636",0.374107346568347,0.525761615015946,0.505161363277915,"FOXP2",1,"BP"
GO:0030203,"glycosaminoglycan metabolic process","1/55","90/10636",0.374107346568347,0.525761615015946,0.505161363277915,"CSGALNACT2",1,"BP"
GO:0060048,"cardiac muscle contraction","1/55","90/10636",0.374107346568347,0.525761615015946,0.505161363277915,"HCN4",1,"BP"
GO:0048024,"regulation of mRNA splicing, via spliceosome","1/55","91/10636",0.377371531656413,0.529779368286715,0.50902169400882,"NOVA1",1,"BP"
GO:0001838,"embryonic epithelial tube formation","1/55","92/10636",0.380619001145166,0.531484011214457,0.510659546070831,"SHROOM3",1,"BP"
GO:0030218,"erythrocyte differentiation","1/55","92/10636",0.380619001145166,0.531484011214457,0.510659546070831,"CDIN1",1,"BP"
GO:0046165,"alcohol biosynthetic process","1/55","92/10636",0.380619001145166,0.531484011214457,0.510659546070831,"SPTLC3",1,"BP"
GO:0048593,"camera-type eye morphogenesis","1/55","92/10636",0.380619001145166,0.531484011214457,0.510659546070831,"EPHB1",1,"BP"
GO:0051261,"protein depolymerization","1/55","92/10636",0.380619001145166,0.531484011214457,0.510659546070831,"ADD2",1,"BP"
GO:0019221,"cytokine-mediated signaling pathway","2/55","255/10636",0.381395261081645,0.531999579758495,0.511154913745327,"GREM2/FER",2,"BP"
GO:0002040,"sprouting angiogenesis","1/55","93/10636",0.383849839056491,0.534283002818779,0.513348868330692,"NRP1",1,"BP"
GO:0010811,"positive regulation of cell-substrate adhesion","1/55","93/10636",0.383849839056491,0.534283002818779,0.513348868330692,"NRP1",1,"BP"
GO:0032103,"positive regulation of response to external stimulus","2/55","257/10636",0.385099546354334,0.535452241579909,0.514472294289721,"NRP1/MCU",2,"BP"
GO:0006022,"aminoglycan metabolic process","1/55","94/10636",0.387064128997864,0.535903407415475,0.514905782665535,"CSGALNACT2",1,"BP"
GO:0044409,"entry into host","1/55","94/10636",0.387064128997864,0.535903407415475,0.514905782665535,"NRP1",1,"BP"
GO:0097696,"receptor signaling pathway via STAT","1/55","94/10636",0.387064128997864,0.535903407415475,0.514905782665535,"FER",1,"BP"
GO:1903531,"negative regulation of secretion by cell","1/55","94/10636",0.387064128997864,0.535903407415475,0.514905782665535,"GRM7",1,"BP"
GO:0001936,"regulation of endothelial cell proliferation","1/55","95/10636",0.390261954164352,0.53913952969643,0.518015108064142,"NRP1",1,"BP"
GO:0008584,"male gonad development","1/55","95/10636",0.390261954164352,0.53913952969643,0.518015108064142,"FER",1,"BP"
GO:0070997,"neuron death","2/55","260/10636",0.39063897063697,0.53913952969643,0.518015108064142,"EPHB1/NRP1",2,"BP"
GO:1901653,"cellular response to peptide","2/55","261/10636",0.39248080759604,0.541110142962051,0.519908509285005,"FER/PRKCB",2,"BP"
GO:0046546,"development of primary male sexual characteristics","1/55","96/10636",0.393443397340612,0.541865669466997,0.520634432951418,"FER",1,"BP"
GO:0001952,"regulation of cell-matrix adhesion","1/55","97/10636",0.396608540902877,0.543932175194186,0.52261996940093,"NRP1",1,"BP"
GO:0008643,"carbohydrate transport","1/55","97/10636",0.396608540902877,0.543932175194186,0.52261996940093,"PRKCB",1,"BP"
GO:0031644,"regulation of nervous system process","1/55","97/10636",0.396608540902877,0.543932175194186,0.52261996940093,"TAFA4",1,"BP"
GO:0034101,"erythrocyte homeostasis","1/55","97/10636",0.396608540902877,0.543932175194186,0.52261996940093,"CDIN1",1,"BP"
GO:0030099,"myeloid cell differentiation","2/55","264/10636",0.397992052767994,0.544820656032276,0.523473638019173,"MEIS2/CDIN1",2,"BP"
GO:0006865,"amino acid transport","1/55","98/10636",0.399757466820928,0.544820656032276,0.523473638019173,"GRM7",1,"BP"
GO:0048754,"branching morphogenesis of an epithelial tube","1/55","98/10636",0.399757466820928,0.544820656032276,0.523473638019173,"NRP1",1,"BP"
GO:0050777,"negative regulation of immune response","1/55","98/10636",0.399757466820928,0.544820656032276,0.523473638019173,"FER",1,"BP"
GO:0051783,"regulation of nuclear division","1/55","98/10636",0.399757466820928,0.544820656032276,0.523473638019173,"ZW10",1,"BP"
GO:0051983,"regulation of chromosome segregation","1/55","98/10636",0.399757466820928,0.544820656032276,0.523473638019173,"ZW10",1,"BP"
GO:0007186,"G protein-coupled receptor signaling pathway","3/55","441/10636",0.400501391471517,0.545265956930493,0.523901491256053,"GRIK3/GRM7/SORCS3",3,"BP"
GO:0043408,"regulation of MAPK cascade","3/55","442/10636",0.401911197774137,0.546615957846823,0.525198596795603,"EPHB1/TNIK/NRP1",3,"BP"
GO:0006906,"vesicle fusion","1/55","99/10636",0.402890256660067,0.546809517606135,0.525384572547915,"SYT7",1,"BP"
GO:0050680,"negative regulation of epithelial cell proliferation","1/55","99/10636",0.402890256660067,0.546809517606135,0.525384572547915,"PTPRK",1,"BP"
GO:0006888,"endoplasmic reticulum to Golgi vesicle-mediated transport","1/55","100/10636",0.406006991583072,0.548760225438547,0.527258848264959,"ZW10",1,"BP"
GO:0043244,"regulation of protein-containing complex disassembly","1/55","100/10636",0.406006991583072,0.548760225438547,0.527258848264959,"ADD2",1,"BP"
GO:0046631,"alpha-beta T cell activation","1/55","100/10636",0.406006991583072,0.548760225438547,0.527258848264959,"WDFY4",1,"BP"
GO:0071322,"cellular response to carbohydrate stimulus","1/55","100/10636",0.406006991583072,0.548760225438547,0.527258848264959,"PRKCB",1,"BP"
GO:0045786,"negative regulation of cell cycle","2/55","269/10636",0.407128454829245,0.549707531468826,0.528169037202359,"PTPRK/ZW10",2,"BP"
GO:0007009,"plasma membrane organization","1/55","101/10636",0.409107752352142,0.550673359757209,0.529097022663674,"SYT7",1,"BP"
GO:0007605,"sensory perception of sound","1/55","101/10636",0.409107752352142,0.550673359757209,0.529097022663674,"GRM7",1,"BP"
GO:0090174,"organelle membrane fusion","1/55","101/10636",0.409107752352142,0.550673359757209,0.529097022663674,"SYT7",1,"BP"
GO:0051640,"organelle localization","3/55","448/10636",0.410352389749461,0.551780425311261,0.530160711469685,"FER/ZW10/HAP1",3,"BP"
GO:0001508,"action potential","1/55","102/10636",0.412192619330845,0.552549490733758,0.530899643575383,"HCN4",1,"BP"
GO:0051304,"chromosome separation","1/55","102/10636",0.412192619330845,0.552549490733758,0.530899643575383,"ZW10",1,"BP"
GO:0072175,"epithelial tube formation","1/55","102/10636",0.412192619330845,0.552549490733758,0.530899643575383,"SHROOM3",1,"BP"
GO:0031333,"negative regulation of protein-containing complex assembly","1/55","103/10636",0.415261672486038,0.556093243790217,0.534304546242281,"ADD2",1,"BP"
GO:0051090,"regulation of DNA-binding transcription factor activity","2/55","274/10636",0.416201087160425,0.556759362267273,0.534944565042368,"FER/PRKCB",2,"BP"
GO:0010959,"regulation of metal ion transport","2/55","275/10636",0.418007717557311,0.556759362267273,0.534944565042368,"FGF11/HAP1",2,"BP"
GO:0051051,"negative regulation of transport","2/55","275/10636",0.418007717557311,0.556759362267273,0.534944565042368,"GRM7/PRKCB",2,"BP"
GO:0002695,"negative regulation of leukocyte activation","1/55","104/10636",0.418314991389795,0.556759362267273,0.534944565042368,"FER",1,"BP"
GO:0030509,"BMP signaling pathway","1/55","104/10636",0.418314991389795,0.556759362267273,0.534944565042368,"GREM2",1,"BP"
GO:0051048,"negative regulation of secretion","1/55","104/10636",0.418314991389795,0.556759362267273,0.534944565042368,"GRM7",1,"BP"
GO:0010639,"negative regulation of organelle organization","2/55","276/10636",0.419811666245455,0.55818295807,0.536312381893053,"ADD2/ZW10",2,"BP"
GO:0007093,"mitotic cell cycle checkpoint signaling","1/55","105/10636",0.421352655221314,0.558797184116204,0.53690254149771,"ZW10",1,"BP"
GO:2001236,"regulation of extrinsic apoptotic signaling pathway","1/55","105/10636",0.421352655221314,0.558797184116204,0.53690254149771,"NRP1",1,"BP"
GO:0046649,"lymphocyte activation","3/55","456/10636",0.421556253663793,0.558797184116204,0.53690254149771,"EPHB1/WDFY4/PRKCB",3,"BP"
GO:0006937,"regulation of muscle contraction","1/55","106/10636",0.424374742768824,0.561394523075762,0.539398112213091,"HCN4",1,"BP"
GO:0030534,"adult behavior","1/55","106/10636",0.424374742768824,0.561394523075762,0.539398112213091,"SLITRK1",1,"BP"
GO:0060537,"muscle tissue development","2/55","279/10636",0.425207216122611,0.56192702878893,0.539909753429061,"EPHB1/HCN4",2,"BP"
GO:0001935,"endothelial cell proliferation","1/55","107/10636",0.427381332431475,0.561959156426497,0.539940622250079,"NRP1",1,"BP"
GO:0031214,"biomineral tissue development","1/55","107/10636",0.427381332431475,0.561959156426497,0.539940622250079,"LTBP3",1,"BP"
GO:0050768,"negative regulation of neurogenesis","1/55","107/10636",0.427381332431475,0.561959156426497,0.539940622250079,"NRP1",1,"BP"
GO:0106106,"cold-induced thermogenesis","1/55","107/10636",0.427381332431475,0.561959156426497,0.539940622250079,"NOVA1",1,"BP"
GO:0120161,"regulation of cold-induced thermogenesis","1/55","107/10636",0.427381332431475,0.561959156426497,0.539940622250079,"NOVA1",1,"BP"
GO:0008285,"negative regulation of cell population proliferation","3/55","461/10636",0.428526186756949,0.562898217177219,0.540842888972273,"EPHB1/PTPRK/RERG",3,"BP"
GO:0016331,"morphogenesis of embryonic epithelium","1/55","108/10636",0.430372502221224,0.563893102522823,0.541798792984922,"SHROOM3",1,"BP"
GO:0043524,"negative regulation of neuron apoptotic process","1/55","108/10636",0.430372502221224,0.563893102522823,0.541798792984922,"NRP1",1,"BP"
GO:0016311,"dephosphorylation","2/55","282/10636",0.430577900778713,0.563893102522823,0.541798792984922,"PTPN4/PTPRK",2,"BP"
GO:0006575,"cellular modified amino acid metabolic process","1/55","109/10636",0.433348329764711,0.565820446555922,0.543650620336822,"ALDH1L1",1,"BP"
GO:0050851,"antigen receptor-mediated signaling pathway","1/55","109/10636",0.433348329764711,0.565820446555922,0.543650620336822,"PRKCB",1,"BP"
GO:0110148,"biomineralization","1/55","109/10636",0.433348329764711,0.565820446555922,0.543650620336822,"LTBP3",1,"BP"
GO:0003012,"muscle system process","2/55","285/10636",0.435923197199489,0.567983787094421,0.545729197441827,"GTF2IRD1/HCN4",2,"BP"
GO:0007519,"skeletal muscle tissue development","1/55","110/10636",0.436308892305125,0.567983787094421,0.545729197441827,"EPHB1",1,"BP"
GO:0046661,"male sex differentiation","1/55","110/10636",0.436308892305125,0.567983787094421,0.545729197441827,"FER",1,"BP"
GO:0009411,"response to UV","1/55","111/10636",0.439254266704063,0.56814084481462,0.545880101368213,"PTPRK",1,"BP"
GO:0051961,"negative regulation of nervous system development","1/55","111/10636",0.439254266704063,0.56814084481462,0.545880101368213,"NRP1",1,"BP"
GO:0071772,"response to BMP","1/55","111/10636",0.439254266704063,0.56814084481462,0.545880101368213,"GREM2",1,"BP"
GO:0071773,"cellular response to BMP stimulus","1/55","111/10636",0.439254266704063,0.56814084481462,0.545880101368213,"GREM2",1,"BP"
GO:0090101,"negative regulation of transmembrane receptor protein serine/threonine kinase signaling pathway","1/55","111/10636",0.439254266704063,0.56814084481462,0.545880101368213,"GREM2",1,"BP"
GO:1904064,"positive regulation of cation transmembrane transport","1/55","111/10636",0.439254266704063,0.56814084481462,0.545880101368213,"HAP1",1,"BP"
GO:0050673,"epithelial cell proliferation","2/55","287/10636",0.439472374986672,0.56814084481462,0.545880101368213,"PTPRK/NRP1",2,"BP"
GO:0010817,"regulation of hormone levels","2/55","288/10636",0.441242603750829,0.569865694765151,0.547537368706822,"SYT7/MCU",2,"BP"
GO:0003205,"cardiac chamber development","1/55","112/10636",0.442184529443377,0.569955798799303,0.547623942308677,"NRP1",1,"BP"
GO:0035264,"multicellular organism growth","1/55","112/10636",0.442184529443377,0.569955798799303,0.547623942308677,"SLITRK1",1,"BP"
GO:0043254,"regulation of protein-containing complex assembly","2/55","289/10636",0.443009902276617,0.570457085985752,0.548105588193938,"ADD2/FER",2,"BP"
GO:0006941,"striated muscle contraction","1/55","113/10636",0.445099756627016,0.571459117791267,0.549068358655806,"HCN4",1,"BP"
GO:0035148,"tube formation","1/55","113/10636",0.445099756627016,0.571459117791267,0.549068358655806,"SHROOM3",1,"BP"
GO:0044000,"movement in host","1/55","113/10636",0.445099756627016,0.571459117791267,0.549068358655806,"NRP1",1,"BP"
GO:0008360,"regulation of cell shape","1/55","114/10636",0.448000023982857,0.574431682735775,0.551924453351411,"SHROOM3",1,"BP"
GO:0043434,"response to peptide hormone","2/55","292/10636",0.448294044675203,0.574431682735775,0.551924453351411,"FER/PRKCB",2,"BP"
GO:0046467,"membrane lipid biosynthetic process","1/55","115/10636",0.450885406864528,0.577186314174278,0.554571153553669,"SPTLC3",1,"BP"
GO:0010977,"negative regulation of neuron projection development","1/55","116/10636",0.453755980253222,0.57859421091801,0.555923886461713,"NRP1",1,"BP"
GO:0046890,"regulation of lipid biosynthetic process","1/55","116/10636",0.453755980253222,0.57859421091801,0.555923886461713,"ASXL3",1,"BP"
GO:0050954,"sensory perception of mechanical stimulus","1/55","116/10636",0.453755980253222,0.57859421091801,0.555923886461713,"GRM7",1,"BP"
GO:1990845,"adaptive thermogenesis","1/55","116/10636",0.453755980253222,0.57859421091801,0.555923886461713,"NOVA1",1,"BP"
GO:0001568,"blood vessel development","3/55","481/10636",0.456120379794503,0.578847378388623,0.556167134391839,"EPHB1/NRP1/PRKCB",3,"BP"
GO:0006665,"sphingolipid metabolic process","1/55","117/10636",0.456611818759503,0.578847378388623,0.556167134391839,"SPTLC3",1,"BP"
GO:0010821,"regulation of mitochondrion organization","1/55","117/10636",0.456611818759503,0.578847378388623,0.556167134391839,"MCU",1,"BP"
GO:0050684,"regulation of mRNA processing","1/55","117/10636",0.456611818759503,0.578847378388623,0.556167134391839,"NOVA1",1,"BP"
GO:0070374,"positive regulation of ERK1 and ERK2 cascade","1/55","117/10636",0.456611818759503,0.578847378388623,0.556167134391839,"NRP1",1,"BP"
GO:0072330,"monocarboxylic acid biosynthetic process","1/55","117/10636",0.456611818759503,0.578847378388623,0.556167134391839,"ACSS1",1,"BP"
GO:0009100,"glycoprotein metabolic process","2/55","298/10636",0.458780955243206,0.579079138465773,0.556389813707298,"CSGALNACT2/TMTC1",2,"BP"
GO:0035637,"multicellular organismal signaling","1/55","118/10636",0.4594529966251,0.579079138465773,0.556389813707298,"HCN4",1,"BP"
GO:0050806,"positive regulation of synaptic transmission","1/55","118/10636",0.4594529966251,0.579079138465773,0.556389813707298,"HAP1",1,"BP"
GO:0060041,"retina development in camera-type eye","1/55","118/10636",0.4594529966251,0.579079138465773,0.556389813707298,"NRP1",1,"BP"
GO:0061351,"neural precursor cell proliferation","1/55","118/10636",0.4594529966251,0.579079138465773,0.556389813707298,"EPHB1",1,"BP"
GO:1903169,"regulation of calcium ion transmembrane transport","1/55","118/10636",0.4594529966251,0.579079138465773,0.556389813707298,"HAP1",1,"BP"
GO:0006997,"nucleus organization","1/55","119/10636",0.462279587724703,0.581520135857735,0.558735168588795,"PRKCB",1,"BP"
GO:0060538,"skeletal muscle organ development","1/55","119/10636",0.462279587724703,0.581520135857735,0.558735168588795,"EPHB1",1,"BP"
GO:1901137,"carbohydrate derivative biosynthetic process","3/55","486/10636",0.462939954279413,0.581790884849224,0.558995309165324,"CSGALNACT2/TMTC1/ACSS1",3,"BP"
GO:0002262,"myeloid cell homeostasis","1/55","120/10636",0.465091665567733,0.583373135217876,0.560515564220937,"CDIN1",1,"BP"
GO:0010634,"positive regulation of epithelial cell migration","1/55","120/10636",0.465091665567733,0.583373135217876,0.560515564220937,"NRP1",1,"BP"
GO:0034767,"positive regulation of ion transmembrane transport","1/55","121/10636",0.467889303300119,0.586319577577426,0.563346559859759,"HAP1",1,"BP"
GO:0045333,"cellular respiration","1/55","122/10636",0.470672573706062,0.587806454800869,0.564775178655367,"SUCLG2",1,"BP"
GO:0050866,"negative regulation of cell activation","1/55","122/10636",0.470672573706062,0.587806454800869,0.564775178655367,"FER",1,"BP"
GO:0061138,"morphogenesis of a branching epithelium","1/55","122/10636",0.470672573706062,0.587806454800869,0.564775178655367,"NRP1",1,"BP"
GO:0001667,"ameboidal-type cell migration","2/55","305/10636",0.470874795850428,0.587806454800869,0.564775178655367,"FER/NRP1",2,"BP"
GO:0007030,"Golgi organization","1/55","123/10636",0.473441549209788,0.589322004587802,0.566231346573711,"ZW10",1,"BP"
GO:0051606,"detection of stimulus","1/55","123/10636",0.473441549209788,0.589322004587802,0.566231346573711,"EPHB1",1,"BP"
GO:0072593,"reactive oxygen species metabolic process","1/55","123/10636",0.473441549209788,0.589322004587802,0.566231346573711,"TAFA4",1,"BP"
GO:0021915,"neural tube development","1/55","124/10636",0.476196301877291,0.590501486293756,0.567364614141224,"SHROOM3",1,"BP"
GO:0051701,"biological process involved in interaction with host","1/55","124/10636",0.476196301877291,0.590501486293756,0.567364614141224,"NRP1",1,"BP"
GO:1902850,"microtubule cytoskeleton organization involved in mitosis","1/55","124/10636",0.476196301877291,0.590501486293756,0.567364614141224,"ZW10",1,"BP"
GO:1902904,"negative regulation of supramolecular fiber organization","1/55","124/10636",0.476196301877291,0.590501486293756,0.567364614141224,"ADD2",1,"BP"
GO:0043410,"positive regulation of MAPK cascade","2/55","309/10636",0.477715653220895,0.591095876078779,0.567935714703808,"TNIK/NRP1",2,"BP"
GO:0001659,"temperature homeostasis","1/55","125/10636",0.478936903418077,0.591095876078779,0.567935714703808,"NOVA1",1,"BP"
GO:0010594,"regulation of endothelial cell migration","1/55","125/10636",0.478936903418077,0.591095876078779,0.567935714703808,"NRP1",1,"BP"
GO:0050731,"positive regulation of peptidyl-tyrosine phosphorylation","1/55","125/10636",0.478936903418077,0.591095876078779,0.567935714703808,"NRP1",1,"BP"
GO:0098876,"vesicle-mediated transport to the plasma membrane","1/55","125/10636",0.478936903418077,0.591095876078779,0.567935714703808,"DENND1A",1,"BP"
GO:0019722,"calcium-mediated signaling","1/55","126/10636",0.481663425186891,0.592781635328877,0.569555422983409,"MCU",1,"BP"
GO:0043123,"positive regulation of I-kappaB kinase/NF-kappaB signaling","1/55","126/10636",0.481663425186891,0.592781635328877,0.569555422983409,"PRKCB",1,"BP"
GO:0051494,"negative regulation of cytoskeleton organization","1/55","126/10636",0.481663425186891,0.592781635328877,0.569555422983409,"ADD2",1,"BP"
GO:0002685,"regulation of leukocyte migration","1/55","127/10636",0.484375938185438,0.594440705359969,0.571149487773884,"MCU",1,"BP"
GO:0045637,"regulation of myeloid cell differentiation","1/55","127/10636",0.484375938185438,0.594440705359969,0.571149487773884,"MEIS2",1,"BP"
GO:0051260,"protein homooligomerization","1/55","127/10636",0.484375938185438,0.594440705359969,0.571149487773884,"RYR3",1,"BP"
GO:0048284,"organelle fusion","1/55","128/10636",0.487074513064094,0.596632041775793,0.573254963829196,"SYT7",1,"BP"
GO:0061025,"membrane fusion","1/55","128/10636",0.487074513064094,0.596632041775793,0.573254963829196,"SYT7",1,"BP"
GO:0002703,"regulation of leukocyte mediated immunity","1/55","129/10636",0.489759220123618,0.598238598786513,0.574798573150493,"FER",1,"BP"
GO:0071478,"cellular response to radiation","1/55","129/10636",0.489759220123618,0.598238598786513,0.574798573150493,"PTPRK",1,"BP"
GO:1901991,"negative regulation of mitotic cell cycle phase transition","1/55","129/10636",0.489759220123618,0.598238598786513,0.574798573150493,"ZW10",1,"BP"
GO:0009314,"response to radiation","2/55","317/10636",0.491240900706942,0.59948819535385,0.575999208357542,"PTPRK/MEIS2",2,"BP"
GO:0048705,"skeletal system morphogenesis","1/55","130/10636",0.492430129316842,0.600378898336858,0.576855012053213,"LTBP3",1,"BP"
GO:0051216,"cartilage development","1/55","131/10636",0.495087310250363,0.603056024694524,0.579427243958094,"LTBP3",1,"BP"
GO:1901615,"organic hydroxy compound metabolic process","2/55","320/10636",0.496258109106492,0.603464005257324,0.579819239135012,"SPTLC3/ACSS1",2,"BP"
GO:0002429,"immune response-activating cell surface receptor signaling pathway","1/55","132/10636",0.497730832186225,0.603464005257324,0.579819239135012,"PRKCB",1,"BP"
GO:0002757,"immune response-activating signal transduction","1/55","132/10636",0.497730832186225,0.603464005257324,0.579819239135012,"PRKCB",1,"BP"
GO:0021543,"pallium development","1/55","132/10636",0.497730832186225,0.603464005257324,0.579819239135012,"FOXP2",1,"BP"
GO:0098739,"import across plasma membrane","1/55","132/10636",0.497730832186225,0.603464005257324,0.579819239135012,"HCN4",1,"BP"
GO:0001763,"morphogenesis of a branching structure","1/55","133/10636",0.500360764043589,0.604409906289252,0.580728078124333,"NRP1",1,"BP"
GO:0008016,"regulation of heart contraction","1/55","133/10636",0.500360764043589,0.604409906289252,0.580728078124333,"HCN4",1,"BP"
GO:0010721,"negative regulation of cell development","1/55","133/10636",0.500360764043589,0.604409906289252,0.580728078124333,"NRP1",1,"BP"
GO:0031334,"positive regulation of protein-containing complex assembly","1/55","133/10636",0.500360764043589,0.604409906289252,0.580728078124333,"FER",1,"BP"
GO:0002274,"myeloid leukocyte activation","1/55","135/10636",0.505580131495048,0.610150721942778,0.586243958666076,"FER",1,"BP"
GO:0043488,"regulation of mRNA stability","1/55","136/10636",0.508169703228005,0.612710149556275,0.588703103467673,"HNRNPM",1,"BP"
GO:0002699,"positive regulation of immune effector process","1/55","138/10636",0.513308960531037,0.618336231718032,0.594108745974801,"FER",1,"BP"
GO:0016482,"cytosolic transport","1/55","139/10636",0.515858780227245,0.620835566995404,0.596510152962201,"SYT7",1,"BP"
GO:0009152,"purine ribonucleotide biosynthetic process","1/55","140/10636",0.518395482817271,0.622741632391703,0.598341535411188,"ACSS1",1,"BP"
GO:0050679,"positive regulation of epithelial cell proliferation","1/55","140/10636",0.518395482817271,0.622741632391703,0.598341535411188,"NRP1",1,"BP"
GO:0010970,"transport along microtubule","1/55","141/10636",0.520919134536502,0.625198630706343,0.600702264271467,"HAP1",1,"BP"
GO:0048871,"multicellular organismal homeostasis","2/55","338/10636",0.525715507526749,0.629475555041146,0.604811611294718,"LTBP3/NOVA1",2,"BP"
GO:0000075,"cell cycle checkpoint signaling","1/55","143/10636",0.525927548664829,0.629475555041146,0.604811611294718,"ZW10",1,"BP"
GO:0009612,"response to mechanical stimulus","1/55","143/10636",0.525927548664829,0.629475555041146,0.604811611294718,"MEIS2",1,"BP"
GO:0030324,"lung development","1/55","145/10636",0.5308845459604,0.634827174355208,0.609953544884439,"LTBP3",1,"BP"
GO:0008406,"gonad development","1/55","147/10636",0.535790644596653,0.638940120883052,0.613905339035542,"FER",1,"BP"
GO:0033002,"muscle cell proliferation","1/55","147/10636",0.535790644596653,0.638940120883052,0.613905339035542,"EPHB1",1,"BP"
GO:0043484,"regulation of RNA splicing","1/55","147/10636",0.535790644596653,0.638940120883052,0.613905339035542,"NOVA1",1,"BP"
GO:0043487,"regulation of RNA stability","1/55","148/10636",0.53822476744413,0.640351219380455,0.615261148246996,"HNRNPM",1,"BP"
GO:0061013,"regulation of mRNA catabolic process","1/55","148/10636",0.53822476744413,0.640351219380455,0.615261148246996,"HNRNPM",1,"BP"
GO:1901652,"response to peptide","2/55","346/10636",0.538443756770559,0.640351219380455,0.615261148246996,"FER/PRKCB",2,"BP"
GO:0008380,"RNA splicing","2/55","347/10636",0.54001874907056,0.641220317071311,0.616096193183324,"NOVA1/HNRNPM",2,"BP"
GO:0030323,"respiratory tube development","1/55","149/10636",0.540646357622483,0.641220317071311,0.616096193183324,"LTBP3",1,"BP"
GO:1901617,"organic hydroxy compound biosynthetic process","1/55","149/10636",0.540646357622483,0.641220317071311,0.616096193183324,"SPTLC3",1,"BP"
GO:0009260,"ribonucleotide biosynthetic process","1/55","151/10636",0.545452193011959,0.643998208009603,0.618765241537838,"ACSS1",1,"BP"
GO:0016051,"carbohydrate biosynthetic process","1/55","151/10636",0.545452193011959,0.643998208009603,0.618765241537838,"CSGALNACT2",1,"BP"
GO:0031345,"negative regulation of cell projection organization","1/55","151/10636",0.545452193011959,0.643998208009603,0.618765241537838,"NRP1",1,"BP"
GO:0045137,"development of primary sexual characteristics","1/55","151/10636",0.545452193011959,0.643998208009603,0.618765241537838,"FER",1,"BP"
GO:0048738,"cardiac muscle tissue development","1/55","151/10636",0.545452193011959,0.643998208009603,0.618765241537838,"HCN4",1,"BP"
GO:0006164,"purine nucleotide biosynthetic process","1/55","152/10636",0.547836563959441,0.645065215400891,0.619790441729363,"ACSS1",1,"BP"
GO:0031032,"actomyosin structure organization","1/55","152/10636",0.547836563959441,0.645065215400891,0.619790441729363,"NRP1",1,"BP"
GO:0043542,"endothelial cell migration","1/55","152/10636",0.547836563959441,0.645065215400891,0.619790441729363,"NRP1",1,"BP"
GO:0002009,"morphogenesis of an epithelium","2/55","353/10636",0.549393237022502,0.645734676967995,0.620433672631432,"SHROOM3/NRP1",2,"BP"
GO:0051223,"regulation of protein transport","2/55","353/10636",0.549393237022502,0.645734676967995,0.620433672631432,"SYT7/MCU",2,"BP"
GO:0097191,"extrinsic apoptotic signaling pathway","1/55","153/10636",0.550208653713564,0.645981271329067,0.620670604997848,"NRP1",1,"BP"
GO:0006643,"membrane lipid metabolic process","1/55","154/10636",0.552568524365644,0.645981271329067,0.620670604997848,"SPTLC3",1,"BP"
GO:0034764,"positive regulation of transmembrane transport","1/55","154/10636",0.552568524365644,0.645981271329067,0.620670604997848,"HAP1",1,"BP"
GO:0043523,"regulation of neuron apoptotic process","1/55","154/10636",0.552568524365644,0.645981271329067,0.620670604997848,"NRP1",1,"BP"
GO:0060047,"heart contraction","1/55","154/10636",0.552568524365644,0.645981271329067,0.620670604997848,"HCN4",1,"BP"
GO:0071805,"potassium ion transmembrane transport","1/55","154/10636",0.552568524365644,0.645981271329067,0.620670604997848,"HCN4",1,"BP"
GO:0009743,"response to carbohydrate","1/55","155/10636",0.554916237698967,0.647567430957634,0.622194616141793,"PRKCB",1,"BP"
GO:1901215,"negative regulation of neuron death","1/55","155/10636",0.554916237698967,0.647567430957634,0.622194616141793,"NRP1",1,"BP"
GO:0046390,"ribose phosphate biosynthetic process","1/55","156/10636",0.55725185519029,0.649712912340508,0.624256033843858,"ACSS1",1,"BP"
GO:0000070,"mitotic sister chromatid segregation","1/55","157/10636",0.559575438011333,0.651840550339405,0.62630030729667,"ZW10",1,"BP"
GO:0034249,"negative regulation of cellular amide metabolic process","1/55","158/10636",0.561887047030265,0.65395046346265,0.628327550365192,"HAP1",1,"BP"
GO:0044283,"small molecule biosynthetic process","2/55","362/10636",0.563210603448655,0.654877506977637,0.629218270707785,"SPTLC3/ACSS1",2,"BP"
GO:0051650,"establishment of vesicle localization","1/55","159/10636",0.564186742813175,0.654877506977637,0.629218270707785,"HAP1",1,"BP"
GO:0072522,"purine-containing compound biosynthetic process","1/55","159/10636",0.564186742813175,0.654877506977637,0.629218270707785,"ACSS1",1,"BP"
GO:0007346,"regulation of mitotic cell cycle","2/55","363/10636",0.564727648275068,0.654923723421042,0.629262676310799,"ZW10/MEIS2",2,"BP"
GO:0042593,"glucose homeostasis","1/55","160/10636",0.566474585625552,0.655785902048358,0.630091073284494,"MCU",1,"BP"
GO:0045165,"cell fate commitment","1/55","160/10636",0.566474585625552,0.655785902048358,0.630091073284494,"NRP1",1,"BP"
GO:0033500,"carbohydrate homeostasis","1/55","161/10636",0.568750635433742,0.657838124346815,0.632062885954778,"MCU",1,"BP"
GO:0060541,"respiratory system development","1/55","162/10636",0.571014951906404,0.659873158392282,0.634018183837629,"LTBP3",1,"BP"
GO:0003007,"heart morphogenesis","1/55","163/10636",0.573267594415966,0.660141626345082,0.634276132750519,"NRP1",1,"BP"
GO:1902115,"regulation of organelle assembly","1/55","163/10636",0.573267594415966,0.660141626345082,0.634276132750519,"HAP1",1,"BP"
GO:1903522,"regulation of blood circulation","1/55","163/10636",0.573267594415966,0.660141626345082,0.634276132750519,"HCN4",1,"BP"
GO:2001234,"negative regulation of apoptotic signaling pathway","1/55","163/10636",0.573267594415966,0.660141626345082,0.634276132750519,"NRP1",1,"BP"
GO:0003015,"heart process","1/55","164/10636",0.575508622040059,0.660975192448468,0.635077038288586,"HCN4",1,"BP"
GO:0010810,"regulation of cell-substrate adhesion","1/55","164/10636",0.575508622040059,0.660975192448468,0.635077038288586,"NRP1",1,"BP"
GO:0045930,"negative regulation of mitotic cell cycle","1/55","164/10636",0.575508622040059,0.660975192448468,0.635077038288586,"ZW10",1,"BP"
GO:0014706,"striated muscle tissue development","1/55","165/10636",0.577738093562958,0.662953194281638,0.63697753858011,"HCN4",1,"BP"
GO:0007005,"mitochondrion organization","2/55","373/10636",0.579696411932563,0.664616851224438,0.638576010559139,"MCU/HAP1",2,"BP"
GO:0002253,"activation of immune response","1/55","167/10636",0.582162601984055,0.666275412253205,0.640169586290881,"PRKCB",1,"BP"
GO:0051924,"regulation of calcium ion transport","1/55","167/10636",0.582162601984055,0.666275412253205,0.640169586290881,"HAP1",1,"BP"
GO:0009611,"response to wounding","2/55","376/10636",0.584115282814259,0.666617261279613,0.640498041079675,"SYT7/NRP1",2,"BP"
GO:0048762,"mesenchymal cell differentiation","1/55","168/10636",0.584357754996843,0.666617261279613,0.640498041079675,"NRP1",1,"BP"
GO:0060348,"bone development","1/55","168/10636",0.584357754996843,0.666617261279613,0.640498041079675,"LTBP3",1,"BP"
GO:0070201,"regulation of establishment of protein localization","2/55","377/10636",0.585580858420205,0.666617261279613,0.640498041079675,"SYT7/MCU",2,"BP"
GO:0002366,"leukocyte activation involved in immune response","1/55","169/10636",0.58654158414044,0.666617261279613,0.640498041079675,"FER",1,"BP"
GO:0006813,"potassium ion transport","1/55","169/10636",0.58654158414044,0.666617261279613,0.640498041079675,"HCN4",1,"BP"
GO:0030705,"cytoskeleton-dependent intracellular transport","1/55","169/10636",0.58654158414044,0.666617261279613,0.640498041079675,"HAP1",1,"BP"
GO:0043122,"regulation of I-kappaB kinase/NF-kappaB signaling","1/55","169/10636",0.58654158414044,0.666617261279613,0.640498041079675,"PRKCB",1,"BP"
GO:0007033,"vacuole organization","1/55","170/10636",0.588714146753631,0.66850511712163,0.642311927456292,"SYT7",1,"BP"
GO:0098657,"import into cell","1/55","171/10636",0.590875499890317,0.670376977740142,0.644110445329996,"HCN4",1,"BP"
GO:0006397,"mRNA processing","2/55","382/10636",0.592853297694352,0.671068909367457,0.644775265876355,"NOVA1/HNRNPM",2,"BP"
GO:0002263,"cell activation involved in immune response","1/55","172/10636",0.593025700320898,0.671068909367457,0.644775265876355,"FER",1,"BP"
GO:0010632,"regulation of epithelial cell migration","1/55","172/10636",0.593025700320898,0.671068909367457,0.644775265876355,"NRP1",1,"BP"
GO:0051648,"vesicle localization","1/55","173/10636",0.595164804533661,0.672906920004753,0.646541260069803,"HAP1",1,"BP"
GO:0048285,"organelle fission","2/55","384/10636",0.595736375205408,0.672970996018555,0.646602825474277,"ZW10/MCU",2,"BP"
GO:0048598,"embryonic morphogenesis","2/55","385/10636",0.59717235960614,0.673564952060525,0.647173509288613,"GREM2/SHROOM3",2,"BP"
GO:0099111,"microtubule-based transport","1/55","174/10636",0.597292868736151,0.673564952060525,0.647173509288613,"HAP1",1,"BP"
GO:0050730,"regulation of peptidyl-tyrosine phosphorylation","1/55","175/10636",0.59940994885654,0.67536965789267,0.648907503616925,"NRP1",1,"BP"
GO:0001894,"tissue homeostasis","1/55","176/10636",0.601516100544991,0.677158952120847,0.650626690194636,"LTBP3",1,"BP"
GO:0000819,"sister chromatid segregation","1/55","177/10636",0.603611379175013,0.677184611658147,0.650651344346772,"ZW10",1,"BP"
GO:0046395,"carboxylic acid catabolic process","1/55","177/10636",0.603611379175013,0.677184611658147,0.650651344346772,"ALDH1L1",1,"BP"
GO:0046474,"glycerophospholipid biosynthetic process","1/55","177/10636",0.603611379175013,0.677184611658147,0.650651344346772,"SLC44A5",1,"BP"
GO:0046942,"carboxylic acid transport","1/55","177/10636",0.603611379175013,0.677184611658147,0.650651344346772,"GRM7",1,"BP"
GO:0006402,"mRNA catabolic process","1/55","179/10636",0.607769537378612,0.678935713977646,0.652333835441011,"HNRNPM",1,"BP"
GO:0016054,"organic acid catabolic process","1/55","179/10636",0.607769537378612,0.678935713977646,0.652333835441011,"ALDH1L1",1,"BP"
GO:0032496,"response to lipopolysaccharide","1/55","179/10636",0.607769537378612,0.678935713977646,0.652333835441011,"FER",1,"BP"
GO:0042113,"B cell activation","1/55","179/10636",0.607769537378612,0.678935713977646,0.652333835441011,"PRKCB",1,"BP"
GO:0051402,"neuron apoptotic process","1/55","179/10636",0.607769537378612,0.678935713977646,0.652333835441011,"NRP1",1,"BP"
GO:0071407,"cellular response to organic cyclic compound","2/55","394/10636",0.609929457124378,0.680766695526526,0.654093075957915,"RYR3/HCN4",2,"BP"
GO:0006486,"protein glycosylation","1/55","182/10636",0.613926595325054,0.683477052887432,0.656697236817708,"TMTC1",1,"BP"
GO:0043413,"macromolecule glycosylation","1/55","182/10636",0.613926595325054,0.683477052887432,0.656697236817708,"TMTC1",1,"BP"
GO:0090092,"regulation of transmembrane receptor protein serine/threonine kinase signaling pathway","1/55","182/10636",0.613926595325054,0.683477052887432,0.656697236817708,"GREM2",1,"BP"
GO:0046394,"carboxylic acid biosynthetic process","1/55","184/10636",0.617978477846576,0.687402443017425,0.660468823355847,"ACSS1",1,"BP"
GO:0007548,"sex differentiation","1/55","186/10636",0.621988600625749,0.690101104429417,0.663061746534285,"FER",1,"BP"
GO:0015980,"energy derivation by oxidation of organic compounds","1/55","186/10636",0.621988600625749,0.690101104429417,0.663061746534285,"SUCLG2",1,"BP"
GO:0016053,"organic acid biosynthetic process","1/55","186/10636",0.621988600625749,0.690101104429417,0.663061746534285,"ACSS1",1,"BP"
GO:0044403,"biological process involved in symbiotic interaction","1/55","187/10636",0.623978134306666,0.691135102998993,0.664055231246969,"NRP1",1,"BP"
GO:0061448,"connective tissue development","1/55","187/10636",0.623978134306666,0.691135102998993,0.664055231246969,"LTBP3",1,"BP"
GO:0002237,"response to molecule of bacterial origin","1/55","188/10636",0.625957386159774,0.692154233257889,0.665034430215167,"FER",1,"BP"
GO:1901988,"negative regulation of cell cycle phase transition","1/55","188/10636",0.625957386159774,0.692154233257889,0.665034430215167,"ZW10",1,"BP"
GO:0032984,"protein-containing complex disassembly","1/55","189/10636",0.627926408342126,0.693158628127668,0.665999471152344,"ADD2",1,"BP"
GO:0043270,"positive regulation of ion transport","1/55","189/10636",0.627926408342126,0.693158628127668,0.665999471152344,"HAP1",1,"BP"
GO:0007249,"I-kappaB kinase/NF-kappaB signaling","1/55","191/10636",0.631833971025973,0.696295952892872,0.66901387009318,"PRKCB",1,"BP"
GO:0032886,"regulation of microtubule-based process","1/55","191/10636",0.631833971025973,0.696295952892872,0.66901387009318,"HAP1",1,"BP"
GO:0019932,"second-messenger-mediated signaling","1/55","192/10636",0.633772614548574,0.697843982489458,0.670501245205914,"MCU",1,"BP"
GO:0048729,"tissue morphogenesis","2/55","412/10636",0.634543181291065,0.698104324871567,0.670751386922063,"SHROOM3/NRP1",2,"BP"
GO:0009165,"nucleotide biosynthetic process","1/55","194/10636",0.637619881587303,0.699135222512253,0.671741892205628,"ACSS1",1,"BP"
GO:0019058,"viral life cycle","1/55","194/10636",0.637619881587303,0.699135222512253,0.671741892205628,"NRP1",1,"BP"
GO:0021537,"telencephalon development","1/55","194/10636",0.637619881587303,0.699135222512253,0.671741892205628,"FOXP2",1,"BP"
GO:1901293,"nucleoside phosphate biosynthetic process","1/55","194/10636",0.637619881587303,0.699135222512253,0.671741892205628,"ACSS1",1,"BP"
GO:0007507,"heart development","2/55","416/10636",0.639850198273444,0.700992631302088,0.673526524498362,"NRP1/HCN4",2,"BP"
GO:0016197,"endosomal transport","1/55","197/10636",0.643316491410695,0.703610589350442,0.676041906410886,"DENND1A",1,"BP"
GO:0048608,"reproductive structure development","1/55","197/10636",0.643316491410695,0.703610589350442,0.676041906410886,"FER",1,"BP"
GO:0002443,"leukocyte mediated immunity","1/55","199/10636",0.647065288823652,0.704761943743761,0.677148148742647,"FER",1,"BP"
GO:0002697,"regulation of immune effector process","1/55","199/10636",0.647065288823652,0.704761943743761,0.677148148742647,"FER",1,"BP"
GO:0048872,"homeostasis of number of cells","1/55","199/10636",0.647065288823652,0.704761943743761,0.677148148742647,"CDIN1",1,"BP"
GO:0051321,"meiotic cell cycle","1/55","199/10636",0.647065288823652,0.704761943743761,0.677148148742647,"ZW10",1,"BP"
GO:0061458,"reproductive system development","1/55","199/10636",0.647065288823652,0.704761943743761,0.677148148742647,"FER",1,"BP"
GO:0032870,"cellular response to hormone stimulus","2/55","422/10636",0.647700230945666,0.704866113110729,0.677248236573188,"FER/PRKCB",2,"BP"
GO:0060485,"mesenchyme development","1/55","201/10636",0.650775394783746,0.707623494993641,0.679897579452675,"NRP1",1,"BP"
GO:0007281,"germ cell development","1/55","202/10636",0.652616061126525,0.709035072229732,0.681253848645005,"FER",1,"BP"
GO:0015849,"organic acid transport","1/55","203/10636",0.654447201306517,0.709844391790554,0.682031457662088,"GRM7",1,"BP"
GO:0033044,"regulation of chromosome organization","1/55","203/10636",0.654447201306517,0.709844391790554,0.682031457662088,"ZW10",1,"BP"
GO:0045017,"glycerolipid biosynthetic process","1/55","206/10636",0.659883947597194,0.715147860289828,0.687127127069436,"SLC44A5",1,"BP"
GO:0030336,"negative regulation of cell migration","1/55","208/10636",0.663461695109826,0.71842952403359,0.690280209537367,"PTPRK",1,"BP"
GO:0090407,"organophosphate biosynthetic process","2/55","435/10636",0.664256011903442,0.718694211554469,0.690534526142216,"SLC44A5/ACSS1",2,"BP"
GO:0051222,"positive regulation of protein transport","1/55","211/10636",0.668759137713434,0.722967901564482,0.69464076556713,"MCU",1,"BP"
GO:0006401,"RNA catabolic process","1/55","212/10636",0.670506691423339,0.723659988183571,0.695305735032417,"HNRNPM",1,"BP"
GO:0008654,"phospholipid biosynthetic process","1/55","212/10636",0.670506691423339,0.723659988183571,0.695305735032417,"SLC44A5",1,"BP"
GO:0010948,"negative regulation of cell cycle process","1/55","213/10636",0.672245192188086,0.724340038079001,0.695959139393749,"ZW10",1,"BP"
GO:0044262,"cellular carbohydrate metabolic process","1/55","213/10636",0.672245192188086,0.724340038079001,0.695959139393749,"CSGALNACT2",1,"BP"
GO:0006914,"autophagy","2/55","443/10636",0.674138525466561,0.725184405584193,0.696770423115969,"WDFY4/HAP1",2,"BP"
GO:0061919,"process utilizing autophagic mechanism","2/55","443/10636",0.674138525466561,0.725184405584193,0.696770423115969,"WDFY4/HAP1",2,"BP"
GO:0010631,"epithelial cell migration","1/55","216/10636",0.677406835998058,0.728100933099886,0.699572676026387,"NRP1",1,"BP"
GO:0090132,"epithelium migration","1/55","217/10636",0.679109583024939,0.728755267010138,0.700201371999432,"NRP1",1,"BP"
GO:0060249,"anatomical structure homeostasis","1/55","218/10636",0.680803504988048,0.728755267010138,0.700201371999432,"LTBP3",1,"BP"
GO:0072659,"protein localization to plasma membrane","1/55","218/10636",0.680803504988048,0.728755267010138,0.700201371999432,"TNIK",1,"BP"
GO:0090130,"tissue migration","1/55","218/10636",0.680803504988048,0.728755267010138,0.700201371999432,"NRP1",1,"BP"
GO:2000146,"negative regulation of cell motility","1/55","218/10636",0.680803504988048,0.728755267010138,0.700201371999432,"PTPRK",1,"BP"
GO:0006936,"muscle contraction","1/55","219/10636",0.682488646783561,0.729961261330699,0.70136011337134,"HCN4",1,"BP"
GO:0002250,"adaptive immune response","1/55","220/10636",0.684165053083542,0.731155947980531,0.702507990126665,"PRKCB",1,"BP"
GO:0009615,"response to virus","1/55","221/10636",0.685832768337037,0.731741574054292,0.703070670355391,"WDFY4",1,"BP"
GO:0045787,"positive regulation of cell cycle","1/55","221/10636",0.685832768337037,0.731741574054292,0.703070670355391,"MEIS2",1,"BP"
GO:0007517,"muscle organ development","1/55","226/10636",0.694042519149788,0.739046033446267,0.71008892836258,"EPHB1",1,"BP"
GO:0015711,"organic anion transport","1/55","226/10636",0.694042519149788,0.739046033446267,0.71008892836258,"GRM7",1,"BP"
GO:0050776,"regulation of immune response","2/55","460/10636",0.694375309159921,0.739046033446267,0.71008892836258,"FER/PRKCB",2,"BP"
GO:0001822,"kidney development","1/55","227/10636",0.695659009202311,0.739208394331236,0.710244927666544,"NRP1",1,"BP"
GO:1904951,"positive regulation of establishment of protein localization","1/55","227/10636",0.695659009202311,0.739208394331236,0.710244927666544,"MCU",1,"BP"
GO:0019216,"regulation of lipid metabolic process","1/55","228/10636",0.697267113198264,0.740315285905874,0.711308449309956,"ASXL3",1,"BP"
GO:0007159,"leukocyte cell-cell adhesion","1/55","231/10636",0.702041534818726,0.743572354949817,0.714437900741056,"ADD2",1,"BP"
GO:0071214,"cellular response to abiotic stimulus","1/55","231/10636",0.702041534818726,0.743572354949817,0.714437900741056,"PTPRK",1,"BP"
GO:0104004,"cellular response to environmental stimulus","1/55","231/10636",0.702041534818726,0.743572354949817,0.714437900741056,"PTPRK",1,"BP"
GO:0071345,"cellular response to cytokine stimulus","2/55","469/10636",0.704674134290827,0.745088610894983,0.715894747149128,"GREM2/FER",2,"BP"
GO:0072001,"renal system development","1/55","233/10636",0.705183329515757,0.745088610894983,0.715894747149128,"NRP1",1,"BP"
GO:0098813,"nuclear chromosome segregation","1/55","233/10636",0.705183329515757,0.745088610894983,0.715894747149128,"ZW10",1,"BP"
GO:0006631,"fatty acid metabolic process","1/55","235/10636",0.708292591950002,0.74776931961119,0.718470421049531,"ACSS1",1,"BP"
GO:0006605,"protein targeting","1/55","236/10636",0.709835127037278,0.748792987116805,0.719453979487254,"HAP1",1,"BP"
GO:0048193,"Golgi vesicle transport","1/55","238/10636",0.712896210082066,0.751415602078436,0.721973835847118,"ZW10",1,"BP"
GO:0001934,"positive regulation of protein phosphorylation","2/55","478/10636",0.714690326163025,0.752699642461784,0.723207565301742,"TNIK/NRP1",2,"BP"
GO:0018105,"peptidyl-serine phosphorylation","1/55","240/10636",0.715925581405032,0.753393506357791,0.723874242407155,"PRKCB",1,"BP"
GO:0006650,"glycerophospholipid metabolic process","1/55","243/10636",0.720410883499393,0.756286766854383,0.726654139940626,"SLC44A5",1,"BP"
GO:0140014,"mitotic nuclear division","1/55","243/10636",0.720410883499393,0.756286766854383,0.726654139940626,"ZW10",1,"BP"
GO:1901990,"regulation of mitotic cell cycle phase transition","1/55","243/10636",0.720410883499393,0.756286766854383,0.726654139940626,"ZW10",1,"BP"
GO:0002683,"negative regulation of immune system process","1/55","245/10636",0.723362379424492,0.758775786442866,0.729045635425715,"FER",1,"BP"
GO:1903706,"regulation of hemopoiesis","1/55","247/10636",0.726283278366547,0.761228744847696,0.731402482666856,"MEIS2",1,"BP"
GO:0000226,"microtubule cytoskeleton organization","2/55","492/10636",0.729718375913666,0.764216279903174,0.734272960918525,"FER/ZW10",2,"BP"
GO:0044282,"small molecule catabolic process","1/55","251/10636",0.732034527682915,0.766028124644972,0.736013814441631,"ALDH1L1",1,"BP"
GO:0032102,"negative regulation of response to external stimulus","1/55","252/10636",0.733453699659558,0.766286159436485,0.736261738982585,"NRP1",1,"BP"
GO:2001233,"regulation of apoptotic signaling pathway","1/55","252/10636",0.733453699659558,0.766286159436485,0.736261738982585,"NRP1",1,"BP"
GO:0018209,"peptidyl-serine modification","1/55","255/10636",0.737667085298544,0.770072588246963,0.739899808946665,"PRKCB",1,"BP"
GO:0032386,"regulation of intracellular transport","1/55","258/10636",0.741815060686113,0.773784744067638,0.743466516065471,"HAP1",1,"BP"
GO:0001655,"urogenital system development","1/55","259/10636",0.743183356278931,0.774593817110497,0.744243888223592,"NRP1",1,"BP"
GO:0006869,"lipid transport","1/55","261/10636",0.745898622758904,0.776185907600229,0.745773597847279,"SYT7",1,"BP"
GO:1990778,"protein localization to cell periphery","1/55","261/10636",0.745898622758904,0.776185907600229,0.745773597847279,"TNIK",1,"BP"
GO:0022412,"cellular process involved in reproduction in multicellular organism","1/55","265/10636",0.751244868905337,0.781127321924642,0.750521398990133,"FER",1,"BP"
GO:0016050,"vesicle organization","1/55","272/10636",0.760336304471091,0.78995194749103,0.759000260425079,"SYT7",1,"BP"
GO:0016032,"viral process","1/55","276/10636",0.765384094496024,0.794564743055046,0.763432318660388,"NRP1",1,"BP"
GO:0007059,"chromosome segregation","1/55","280/10636",0.770327461079426,0.799061898119691,0.767753267391609,"ZW10",1,"BP"
GO:0001503,"ossification","1/55","282/10636",0.772760650058921,0.800950174168921,0.769567557510991,"LTBP3",1,"BP"
GO:0050778,"positive regulation of immune response","1/55","283/10636",0.773967735653547,0.801565634309973,0.77015890285652,"PRKCB",1,"BP"
GO:0048732,"gland development","1/55","288/10636",0.779909365692624,0.807079604877482,0.775456826496062,"NRP1",1,"BP"
GO:0042060,"wound healing","1/55","290/10636",0.782242840278959,0.808853949560601,0.777161649277814,"SYT7",1,"BP"
GO:0010876,"lipid localization","1/55","292/10636",0.784552019723258,0.809960102510504,0.778224461237089,"SYT7",1,"BP"
GO:0060271,"cilium assembly","1/55","292/10636",0.784552019723258,0.809960102510504,0.778224461237089,"HAP1",1,"BP"
GO:0046486,"glycerolipid metabolic process","1/55","297/10636",0.790220300527087,0.815168060606868,0.783228362504727,"SLC44A5",1,"BP"
GO:0006644,"phospholipid metabolic process","1/55","299/10636",0.792446386165324,0.816819737159368,0.78481532350592,"SLC44A5",1,"BP"
GO:0007018,"microtubule-based movement","1/55","306/10636",0.800056559515366,0.823365293926444,0.791104414008978,"HAP1",1,"BP"
GO:0042110,"T cell activation","1/55","306/10636",0.800056559515366,0.823365293926444,0.791104414008978,"WDFY4",1,"BP"
GO:0009617,"response to bacterium","1/55","307/10636",0.801121118007782,0.823812196094548,0.791533805775215,"FER",1,"BP"
GO:0045785,"positive regulation of cell adhesion","1/55","308/10636",0.802180110989636,0.824252676936678,0.791957027814164,"NRP1",1,"BP"
GO:0044782,"cilium organization","1/55","313/10636",0.807392587836813,0.828956883191449,0.796476915110859,"HAP1",1,"BP"
GO:1901987,"regulation of cell cycle phase transition","1/55","315/10636",0.809439608611463,0.830406254674397,0.79786949770592,"ZW10",1,"BP"
GO:0006820,"anion transport","1/55","319/10636",0.813469776457242,0.833886272807541,0.801213162694316,"GRM7",1,"BP"
GO:0008015,"blood circulation","1/55","321/10636",0.815453359098671,0.83526453004856,0.802537417426757,"HCN4",1,"BP"
GO:0002252,"immune effector process","1/55","326/10636",0.820322155353553,0.839593623372822,0.806696889368,"FER",1,"BP"
GO:0044772,"mitotic cell cycle phase transition","1/55","331/10636",0.825064775552305,0.843786902697075,0.810725868737254,"ZW10",1,"BP"
GO:0016055,"Wnt signaling pathway","1/55","336/10636",0.829684430569401,0.84784796775153,0.814627814221057,"TNIK",1,"BP"
GO:0198738,"cell-cell signaling by wnt","1/55","338/10636",0.831498566244851,0.849037989126578,0.815771208495154,"TNIK",1,"BP"
GO:1903829,"positive regulation of protein localization","1/55","339/10636",0.832398505927948,0.849293401442488,0.816016613313646,"MCU",1,"BP"
GO:0000280,"nuclear division","1/55","345/10636",0.837699880438933,0.854035681539537,0.820573082653459,"ZW10",1,"BP"
GO:0033674,"positive regulation of kinase activity","1/55","346/10636",0.838567289493044,0.854253661237264,0.820782521528656,"EPHB1",1,"BP"
GO:0002694,"regulation of leukocyte activation","1/55","347/10636",0.839430146546289,0.854466667862928,0.820987182185377,"FER",1,"BP"
GO:0001501,"skeletal system development","1/55","353/10636",0.844513001669922,0.858971590025361,0.825315593686027,"LTBP3",1,"BP"
GO:0034248,"regulation of cellular amide metabolic process","1/55","359/10636",0.849437792707662,0.863308860862297,0.829482922730818,"HAP1",1,"BP"
GO:0032787,"monocarboxylic acid metabolic process","1/55","361/10636",0.851045102901923,0.864270357026273,0.830406745807871,"ACSS1",1,"BP"
GO:0045087,"innate immune response","1/55","378/10636",0.864044141494372,0.876790134264864,0.842435976465174,"FER",1,"BP"
GO:0050865,"regulation of cell activation","1/55","387/10636",0.870468190223419,0.882623680854933,0.848040954584573,"FER",1,"BP"
GO:0003013,"circulatory system process","1/55","389/10636",0.871854760534557,0.883344319394314,0.848733357256406,"HCN4",1,"BP"
GO:0010608,"post-transcriptional regulation of gene expression","1/55","402/10636",0.880518835418947,0.890741577316226,0.855840777786218,"HNRNPM",1,"BP"
GO:0097190,"apoptotic signaling pathway","1/55","402/10636",0.880518835418947,0.890741577316226,0.855840777786218,"NRP1",1,"BP"
GO:0044770,"cell cycle phase transition","1/55","408/10636",0.884321082291954,0.893896097877481,0.858871698761998,"ZW10",1,"BP"
GO:0051347,"positive regulation of transferase activity","1/55","413/10636",0.887398663299632,0.896233074124164,0.861117108227059,"EPHB1",1,"BP"
GO:0005975,"carbohydrate metabolic process","1/55","414/10636",0.888004461354853,0.896233074124164,0.861117108227059,"CSGALNACT2",1,"BP"
GO:0006897,"endocytosis","1/55","421/10636",0.892156363773149,0.899728678589125,0.864475748847764,"DENND1A",1,"BP"
GO:1905114,"cell surface receptor signaling pathway involved in cell-cell signaling","1/55","427/10636",0.89559456885396,0.902499692746435,0.867138189865499,"TNIK",1,"BP"
GO:0051276,"chromosome organization","1/55","437/10636",0.901087251875425,0.907335160401526,0.871784195513245,"ZW10",1,"BP"
GO:0072657,"protein localization to membrane","1/55","440/10636",0.902679009207196,0.908238233282375,0.872651884432709,"TNIK",1,"BP"
GO:0006325,"chromatin organization","1/55","443/10636",0.904245609486015,0.909114624306324,0.873493936936693,"PRKCB",1,"BP"
GO:0061061,"muscle structure development","1/55","448/10636",0.906801762899779,0.910983784865496,0.875289860544064,"EPHB1",1,"BP"
GO:0043086,"negative regulation of catalytic activity","1/55","452/10636",0.908798341853093,0.912288350846384,0.876543311367725,"GRM7",1,"BP"
GO:0043009,"chordate embryonic development","1/55","458/10636",0.911714711075119,0.914513528300215,0.878681302510496,"SHROOM3",1,"BP"
GO:0007276,"gamete generation","1/55","460/10636",0.912666333897485,0.914766026383446,0.878923907280998,"FER",1,"BP"
GO:0009792,"embryo development ending in birth or egg hatching","1/55","474/10636",0.919051437793403,0.920459945744044,0.884394729007888,"SHROOM3",1,"BP"
GO:0098542,"defense response to other organism","1/55","479/10636",0.921218873129048,0.921924247457631,0.885801656841263,"FER",1,"BP"
GO:0051301,"cell division","1/55","481/10636",0.922069802080822,0.922069802080822,0.885941508381928,"ZW10",1,"BP"
GO:0097060,"synaptic membrane","11/56","310/11060",3.39649328141869e-07,6.38540736906714e-05,4.9696059591284e-05,"GRIK3/GRM7/LRFN2/DENND1A/SYT7/IGSF9B/NRP1/GRID1/SORCS3/SLITRK1/CDH8",11,"CC"
GO:0045211,"postsynaptic membrane","8/56","222/11060",1.43971381633741e-05,0.00095469221632166,0.000743013539018538,"GRIK3/GRM7/LRFN2/IGSF9B/NRP1/GRID1/SORCS3/SLITRK1",8,"CC"
GO:0098984,"neuron to neuron synapse","9/56","295/11060",1.5234450260452e-05,0.00095469221632166,0.000743013539018538,"ADD2/GRM7/TNIK/LRFN2/SYT7/IGSF9B/GRID1/SORCS3/SLITRK1",9,"CC"
GO:0099699,"integral component of synaptic membrane","6/56","126/11060",3.95264547966508e-05,0.00176873959212429,0.00137656664784589,"LRFN2/SYT7/NRP1/GRID1/SORCS3/SLITRK1",6,"CC"
GO:0099240,"intrinsic component of synaptic membrane","6/56","134/11060",5.58451452161254e-05,0.00176873959212429,0.00137656664784589,"LRFN2/SYT7/NRP1/GRID1/SORCS3/SLITRK1",6,"CC"
GO:0098978,"glutamatergic synapse","8/56","269/11060",5.69856359083197e-05,0.00176873959212429,0.00137656664784589,"GRIK3/EPHB1/TNIK/NRP1/GRID1/SORCS3/SLITRK1/CDH8",8,"CC"
GO:0032279,"asymmetric synapse","8/56","276/11060",6.82879124355734e-05,0.00176873959212429,0.00137656664784589,"ADD2/GRM7/TNIK/LRFN2/IGSF9B/GRID1/SORCS3/SLITRK1",8,"CC"
GO:0099061,"integral component of postsynaptic density membrane","4/56","45/11060",7.52655145584802e-05,0.00176873959212429,0.00137656664784589,"LRFN2/GRID1/SORCS3/SLITRK1",4,"CC"
GO:0099146,"intrinsic component of postsynaptic density membrane","4/56","47/11060",8.94275375407799e-05,0.00186804189529629,0.00145385119510742,"LRFN2/GRID1/SORCS3/SLITRK1",4,"CC"
GO:0099055,"integral component of postsynaptic membrane","5/56","97/11060",0.000125427385085688,0.00235803483961094,0.00183520068704323,"LRFN2/NRP1/GRID1/SORCS3/SLITRK1",5,"CC"
GO:0098936,"intrinsic component of postsynaptic membrane","5/56","101/11060",0.000151810618988604,0.00259458148816886,0.00201929914252784,"LRFN2/NRP1/GRID1/SORCS3/SLITRK1",5,"CC"
GO:0098793,"presynapse","9/56","406/11060",0.000181390125654745,0.00284177863525768,0.00221168661982541,"GRIK3/ZNF804A/GRM7/TNIK/DENND1A/SYT7/PRKCB/CDH8/HAP1",9,"CC"
GO:0099060,"integral component of postsynaptic specialization membrane","4/56","63/11060",0.000281244110746007,0.00406722252463456,0.00316541954604818,"LRFN2/GRID1/SORCS3/SLITRK1",4,"CC"
GO:0098948,"intrinsic component of postsynaptic specialization membrane","4/56","65/11060",0.000317276828174222,0.00426057454976812,0.00331590068542984,"LRFN2/GRID1/SORCS3/SLITRK1",4,"CC"
GO:0014069,"postsynaptic density","7/56","270/11060",0.0003987163398719,0.00499724479306114,0.00388923306962765,"ADD2/TNIK/LRFN2/IGSF9B/GRID1/SORCS3/SLITRK1",7,"CC"
GO:0099572,"postsynaptic specialization","7/56","286/11060",0.000563012330691902,0.0063803840009677,0.00496569639493007,"ADD2/TNIK/LRFN2/IGSF9B/GRID1/SORCS3/SLITRK1",7,"CC"
GO:0098839,"postsynaptic density membrane","4/56","76/11060",0.000576949617108781,0.0063803840009677,0.00496569639493007,"LRFN2/GRID1/SORCS3/SLITRK1",4,"CC"
GO:0150034,"distal axon","6/56","226/11060",0.000942514541174926,0.00984404076338256,0.00766137551013536,"GRIK3/ZNF804A/SHTN1/PRKCB/CDH8/HAP1",6,"CC"
GO:0099634,"postsynaptic specialization membrane","4/56","96/11060",0.00138614724744159,0.0137155622378431,0.0106744857282206,"LRFN2/GRID1/SORCS3/SLITRK1",4,"CC"
GO:0034703,"cation channel complex","5/56","166/11060",0.0014767996126481,0.0138819163588921,0.0108039550609519,"GRIK3/OLFM3/MCU/RYR3/HCN4",5,"CC"
GO:0034702,"ion channel complex","5/56","214/11060",0.00443790084335491,0.0397297789786059,0.030920712642924,"GRIK3/OLFM3/MCU/RYR3/HCN4",5,"CC"
GO:0005912,"adherens junction","4/56","142/11060",0.00570615246466855,0.0487616665162586,0.0379500092147813,"SHROOM3/PTPRK/CDH8/CDH7",4,"CC"
GO:1902495,"transmembrane transporter complex","5/56","243/11060",0.00754382601472055,0.061662577859455,0.0479904721302589,"GRIK3/OLFM3/MCU/RYR3/HCN4",5,"CC"
GO:0016342,"catenin complex","2/56","27/11060",0.00814945491378258,0.0638373968246302,0.0496830803954289,"CDH8/CDH7",2,"CC"
GO:0043679,"axon terminus","3/56","86/11060",0.00935314987285517,0.0703356870438709,0.0547405403084997,"GRIK3/PRKCB/CDH8",3,"CC"
GO:1990351,"transporter complex","5/56","263/11060",0.0104150589073106,0.0753088874836306,0.0586110602476185,"GRIK3/OLFM3/MCU/RYR3/HCN4",5,"CC"
GO:0043198,"dendritic shaft","2/56","32/11060",0.0113315262132099,0.0789009973364245,0.0614067112528724,"ZNF804A/GRM7",2,"CC"
GO:0044306,"neuron projection terminus","3/56","99/11060",0.0136895040605873,0.0919152415496578,0.0715353783617157,"GRIK3/PRKCB/CDH8",3,"CC"
GO:0008328,"ionotropic glutamate receptor complex","2/56","38/11060",0.0157529128729157,0.0990025241937118,0.0770512366345237,"GRIK3/OLFM3",2,"CC"
GO:0043235,"receptor complex","5/56","292/11060",0.0157982751372944,0.0990025241937118,0.0770512366345237,"GRIK3/OLFM3/GRM7/EPHB1/NRP1",5,"CC"
GO:0098878,"neurotransmitter receptor complex","2/56","39/11060",0.0165510408633672,0.100374054268162,0.0781186648559606,"GRIK3/OLFM3",2,"CC"
GO:0005882,"intermediate filament","2/56","42/11060",0.0190466211673184,0.111898899357996,0.0870881691531994,"FER/NRP1",2,"CC"
GO:0042734,"presynaptic membrane","3/56","115/11060",0.0203649434876298,0.116018465929527,0.0902943267872581,"GRIK3/DENND1A/SYT7",3,"CC"
GO:0034704,"calcium channel complex","2/56","48/11060",0.0244767021512185,0.13534176483615,0.105333176440228,"MCU/RYR3",2,"CC"
GO:0019897,"extrinsic component of plasma membrane","3/56","129/11060",0.0274402022862028,0.147393086565889,0.114712424594953,"FER/CDH8/CDH7",3,"CC"
GO:0099513,"polymeric cytoskeletal fiber","6/56","474/11060",0.0319045639898598,0.166612723058157,0.129670596333056,"ZNF804A/SHROOM3/FER/ZW10/NRP1/SHTN1",6,"CC"
GO:0005938,"cell cortex","4/56","242/11060",0.0338446210363164,0.171967263643986,0.133837903955846,"GRM7/SHROOM3/FER/PRKCB",4,"CC"
GO:0015629,"actin cytoskeleton","5/56","361/11060",0.0353737843924915,0.174978690015345,0.136181623248225,"ADD2/SHROOM3/FER/PRKCB/HAP1",5,"CC"
GO:0030426,"growth cone","3/56","144/11060",0.0362987708010555,0.174978690015345,0.136181623248225,"ZNF804A/SHTN1/HAP1",3,"CC"
GO:0030425,"dendrite","6/56","495/11060",0.0382294547223897,0.176598969580964,0.137442647098287,"GRIK3/ZNF804A/GRM7/EPHB1/HCN4/HAP1",6,"CC"
GO:0097447,"dendritic tree","6/56","497/11060",0.0388711154618241,0.176598969580964,0.137442647098287,"GRIK3/ZNF804A/GRM7/EPHB1/HCN4/HAP1",6,"CC"
GO:0030427,"site of polarized growth","3/56","149/11060",0.0395421454597734,0.176598969580964,0.137442647098287,"ZNF804A/SHTN1/HAP1",3,"CC"
GO:0098982,"GABA-ergic synapse","2/56","63/11060",0.0403923175105397,0.176598969580964,0.137442647098287,"IGSF9B/SLITRK1",2,"CC"
GO:0034705,"potassium channel complex","2/56","65/11060",0.0427453573772729,0.182639254248348,0.14214365252251,"GRIK3/HCN4",2,"CC"
GO:0030864,"cortical actin cytoskeleton","2/56","66/11060",0.0439408276930173,0.18357501347305,0.142871930978466,"SHROOM3/PRKCB",2,"CC"
GO:0098797,"plasma membrane protein complex","5/56","389/11060",0.0463367285626463,0.189376194995163,0.147386848288509,"GRIK3/OLFM3/HCN4/CDH8/CDH7",5,"CC"
GO:0002116,"semaphorin receptor complex","1/56","10/11060",0.0495143819960678,0.189973547250219,0.147851752899107,"NRP1",1,"CC"
GO:0030062,"mitochondrial tricarboxylic acid cycle enzyme complex","1/56","10/11060",0.0495143819960678,0.189973547250219,0.147851752899107,"SUCLG2",1,"CC"
GO:0032009,"early phagosome","1/56","10/11060",0.0495143819960678,0.189973547250219,0.147851752899107,"SYT7",1,"CC"
GO:0045111,"intermediate filament cytoskeleton","2/56","72/11060",0.0513694104502298,0.193148983292864,0.150323116896462,"FER/NRP1",2,"CC"
GO:0071014,"post-mRNA release spliceosomal complex","1/56","11/11060",0.0543313226845945,0.200280169896152,0.155873144544038,"HNRNPM",1,"CC"
GO:0120111,"neuron projection cytoplasm","2/56","79/11060",0.0605590484070398,0.216823786124218,0.168748635337437,"GRIK3/HAP1",2,"CC"
GO:0070382,"exocytic vesicle","3/56","178/11060",0.0611258545988487,0.216823786124218,0.168748635337437,"SYT7/SYT17/HAP1",3,"CC"
GO:0030175,"filopodium","2/56","84/11060",0.0674424000837268,0.233758803874788,0.181928744337041,"EPHB1/SHTN1",2,"CC"
GO:0099522,"cytosolic region","1/56","14/11060",0.0686387456239005,0.233758803874788,0.181928744337041,"PRKCB",1,"CC"
GO:0005769,"early endosome","4/56","308/11060",0.0701238400047527,0.233758803874788,0.181928744337041,"EPHB1/NRP1/WDFY4/HAP1",4,"CC"
GO:0030863,"cortical cytoskeleton","2/56","87/11060",0.0716919894981426,0.233758803874788,0.181928744337041,"SHROOM3/PRKCB",2,"CC"
GO:0044305,"calyx of Held","1/56","15/11060",0.073360475684109,0.233758803874788,0.181928744337041,"PRKCB",1,"CC"
GO:0045239,"tricarboxylic acid cycle enzyme complex","1/56","15/11060",0.073360475684109,0.233758803874788,0.181928744337041,"SUCLG2",1,"CC"
GO:0005828,"kinetochore microtubule","1/56","16/11060",0.0780586932813647,0.244583905614943,0.190353655545784,"ZW10",1,"CC"
GO:0043083,"synaptic cleft","1/56","17/11060",0.0827335133806258,0.250869363154156,0.195245473003514,"CDH8",1,"CC"
GO:0098644,"complex of collagen trimers","1/56","17/11060",0.0827335133806258,0.250869363154156,0.195245473003514,"COL4A5",1,"CC"
GO:0140534,"endoplasmic reticulum protein-containing complex","2/56","96/11060",0.0849392097135028,0.253469387716485,0.197269008357174,"ZW10/SPTLC3",2,"CC"
GO:0032433,"filopodium tip","1/56","18/11060",0.0873850503950862,0.256693585535566,0.199778322449292,"EPHB1",1,"CC"
GO:0031045,"dense core granule","1/56","19/11060",0.0920134181887717,0.266131117222909,0.207123321914806,"SYT7",1,"CC"
GO:0044295,"axonal growth cone","1/56","20/11060",0.0966187300791286,0.275216988710245,0.214194632870795,"SHTN1",1,"CC"
GO:0005874,"microtubule","4/56","349/11060",0.0998417117437492,0.275736327273103,0.21459882133797,"ZNF804A/SHROOM3/ZW10/SHTN1",4,"CC"
GO:0005790,"smooth endoplasmic reticulum","1/56","21/11060",0.101201098839596,0.275736327273103,0.21459882133797,"RYR3",1,"CC"
GO:0034706,"sodium channel complex","1/56","21/11060",0.101201098839596,0.275736327273103,0.21459882133797,"GRIK3",1,"CC"
GO:0043204,"perikaryon","2/56","109/11060",0.105248552775372,0.282667541739571,0.21999321557559,"GRIK3/SHTN1",2,"CC"
GO:0005911,"cell-cell junction","4/56","363/11060",0.111158967545784,0.294336421107146,0.229074818218887,"SHROOM3/PTPRK/CDH8/CDH7",4,"CC"
GO:0032281,"AMPA glutamate receptor complex","1/56","24/11060",0.114811665969716,0.299786016698702,0.233316104821499,"OLFM3",1,"CC"
GO:0019898,"extrinsic component of membrane","3/56","242/11060",0.123691309453029,0.318547481879033,0.247917693063749,"FER/CDH8/CDH7",3,"CC"
GO:0032839,"dendrite cytoplasm","1/56","27/11060",0.128219753085949,0.325747480812952,0.253521275660696,"GRIK3",1,"CC"
GO:0098686,"hippocampal mossy fiber to CA3 synapse","1/56","29/11060",0.13704745155691,0.343071310739274,0.267003987641428,"SYT7",1,"CC"
GO:0009898,"cytoplasmic side of plasma membrane","2/56","129/11060",0.138688402213749,0.343071310739274,0.267003987641428,"PTPN4/FER",2,"CC"
GO:0033017,"sarcoplasmic reticulum membrane","1/56","30/11060",0.141428318451372,0.345305504790364,0.268742806079846,"RYR3",1,"CC"
GO:0062023,"collagen-containing extracellular matrix","3/56","261/11060",0.145541711470964,0.346351924305794,0.269557208726234,"COL4A5/LTBP3/HNRNPM",3,"CC"
GO:0031519,"PcG protein complex","1/56","31/11060",0.145787340587974,0.346351924305794,0.269557208726234,"ASXL3",1,"CC"
GO:0098802,"plasma membrane signaling receptor complex","2/56","134/11060",0.147383797576933,0.346351924305794,0.269557208726234,"GRIK3/OLFM3",2,"CC"
GO:0043195,"terminal bouton","1/56","33/11060",0.154440277897285,0.3584539783295,0.27897594058119,"GRIK3",1,"CC"
GO:0043197,"dendritic spine","2/56","146/11060",0.168685362532224,0.386158299092485,0.300537534008149,"ZNF804A/HAP1",2,"CC"
GO:0044309,"neuron spine","2/56","147/11060",0.170484780982321,0.386158299092485,0.300537534008149,"ZNF804A/HAP1",2,"CC"
GO:0098791,"Golgi apparatus subcompartment","3/56","285/11060",0.174811509444049,0.388493858108521,0.302355242312903,"CALN1/CSGALNACT2/SYT17",3,"CC"
GO:0031305,"integral component of mitochondrial inner membrane","1/56","38/11060",0.175697762159394,0.388493858108521,0.302355242312903,"MCU",1,"CC"
GO:0098562,"cytoplasmic side of membrane","2/56","151/11060",0.177715275517728,0.388493858108521,0.302355242312903,"PTPN4/FER",2,"CC"
GO:0031304,"intrinsic component of mitochondrial inner membrane","1/56","39/11060",0.179885833772448,0.388718813209427,0.302530319351122,"MCU",1,"CC"
GO:0098858,"actin-based cell projection","2/56","159/11060",0.192318005171463,0.410861192866307,0.319763190416666,"EPHB1/SHTN1",2,"CC"
GO:0098798,"mitochondrial protein-containing complex","2/56","163/11060",0.199680873900027,0.41634197876437,0.324028751669919,"SUCLG2/MCU",2,"CC"
GO:0008021,"synaptic vesicle","2/56","164/11060",0.201527234401903,0.41634197876437,0.324028751669919,"SYT7/HAP1",2,"CC"
GO:0030027,"lamellipodium","2/56","164/11060",0.201527234401903,0.41634197876437,0.324028751669919,"FER/SHTN1",2,"CC"
GO:0030133,"transport vesicle","3/56","310/11060",0.206917973540404,0.422832380712999,0.329080072335425,"SYT7/SYT17/HAP1",3,"CC"
GO:0099023,"vesicle tethering complex","1/56","49/11060",0.220633761911349,0.438308949943013,0.341125106618583,"ZW10",1,"CC"
GO:0030173,"integral component of Golgi membrane","1/56","51/11060",0.228541399212521,0.438308949943013,0.341125106618583,"CSGALNACT2",1,"CC"
GO:0005778,"peroxisomal membrane","1/56","53/11060",0.236370222163092,0.438308949943013,0.341125106618583,"SYT7",1,"CC"
GO:0031903,"microbody membrane","1/56","53/11060",0.236370222163092,0.438308949943013,0.341125106618583,"SYT7",1,"CC"
GO:0032580,"Golgi cisterna membrane","1/56","53/11060",0.236370222163092,0.438308949943013,0.341125106618583,"CSGALNACT2",1,"CC"
GO:0031252,"cell leading edge","3/56","334/11060",0.238927022273771,0.438308949943013,0.341125106618583,"FER/PTPRK/SHTN1",3,"CC"
GO:0031228,"intrinsic component of Golgi membrane","1/56","54/11060",0.240255319606434,0.438308949943013,0.341125106618583,"CSGALNACT2",1,"CC"
GO:0031594,"neuromuscular junction","1/56","54/11060",0.240255319606434,0.438308949943013,0.341125106618583,"COL4A5",1,"CC"
GO:0030670,"phagocytic vesicle membrane","1/56","55/11060",0.244121002152503,0.438308949943013,0.341125106618583,"SYT7",1,"CC"
GO:1904115,"axon cytoplasm","1/56","55/11060",0.244121002152503,0.438308949943013,0.341125106618583,"HAP1",1,"CC"
GO:0005581,"collagen trimer","1/56","56/11060",0.247967365067493,0.438308949943013,0.341125106618583,"COL4A5",1,"CC"
GO:0008076,"voltage-gated potassium channel complex","1/56","56/11060",0.247967365067493,0.438308949943013,0.341125106618583,"HCN4",1,"CC"
GO:0016234,"inclusion body","1/56","56/11060",0.247967365067493,0.438308949943013,0.341125106618583,"HAP1",1,"CC"
GO:0016529,"sarcoplasmic reticulum","1/56","57/11060",0.251794503158752,0.438308949943013,0.341125106618583,"RYR3",1,"CC"
GO:0048786,"presynaptic active zone","1/56","57/11060",0.251794503158752,0.438308949943013,0.341125106618583,"GRM7",1,"CC"
GO:0099056,"integral component of presynaptic membrane","1/56","57/11060",0.251794503158752,0.438308949943013,0.341125106618583,"SYT7",1,"CC"
GO:0032838,"plasma membrane bounded cell projection cytoplasm","2/56","193/11060",0.255737262898607,0.439294366426076,0.341892032100922,"GRIK3/HAP1",2,"CC"
GO:0031012,"extracellular matrix","3/56","348/11060",0.257999301383639,0.439294366426076,0.341892032100922,"COL4A5/LTBP3/HNRNPM",3,"CC"
GO:0030312,"external encapsulating structure","3/56","349/11060",0.259370609964332,0.439294366426076,0.341892032100922,"COL4A5/LTBP3/HNRNPM",3,"CC"
GO:0098685,"Schaffer collateral - CA1 synapse","1/56","60/11060",0.263161509726473,0.44173539132658,0.343791821917104,"LRFN2",1,"CC"
GO:0098889,"intrinsic component of presynaptic membrane","1/56","61/11060",0.266912687495139,0.444067126098107,0.345606553906141,"SYT7",1,"CC"
GO:0005802,"trans-Golgi network","2/56","201/11060",0.27080890046213,0.446597134095443,0.347575597084359,"CALN1/SYT17",2,"CC"
GO:0032592,"integral component of mitochondrial membrane","1/56","64/11060",0.278054043190706,0.450639311378041,0.350721524532742,"MCU",1,"CC"
GO:0098800,"inner mitochondrial membrane protein complex","1/56","64/11060",0.278054043190706,0.450639311378041,0.350721524532742,"MCU",1,"CC"
GO:0005811,"lipid droplet","1/56","65/11060",0.281730741406541,0.452695550294271,0.352321844853884,"ZW10",1,"CC"
GO:0098573,"intrinsic component of mitochondrial membrane","1/56","66/11060",0.285389047771364,0.454687635432343,0.353872235862798,"MCU",1,"CC"
GO:0005876,"spindle microtubule","1/56","68/11060",0.292650845858614,0.4623391514405,0.359827223125585,"ZW10",1,"CC"
GO:0016528,"sarcoplasm","1/56","69/11060",0.296254516949582,0.464132076554345,0.361222612771859,"RYR3",1,"CC"
GO:0043025,"neuronal cell body","3/56","380/11060",0.302308133100235,0.469701892750779,0.365557464122947,"GRIK3/ZNF804A/SHTN1",3,"CC"
GO:0071013,"catalytic step 2 spliceosome","1/56","72/11060",0.306957685563138,0.47301676135959,0.368137345067094,"HNRNPM",1,"CC"
GO:0031234,"extrinsic component of cytoplasmic side of plasma membrane","1/56","73/11060",0.310489754147818,0.473220922848357,0.368296238946929,"FER",1,"CC"
GO:0099568,"cytoplasmic region","2/56","224/11060",0.314061788649076,0.473220922848357,0.368296238946929,"GRIK3/HAP1",2,"CC"
GO:0044853,"plasma membrane raft","1/56","75/11060",0.3175009345098,0.473220922848357,0.368296238946929,"ADD2",1,"CC"
GO:0045121,"membrane raft","2/56","226/11060",0.31780552631908,0.473220922848357,0.368296238946929,"ADD2/EPHB1",2,"CC"
GO:0098857,"membrane microdomain","2/56","227/11060",0.319675836179475,0.473220922848357,0.368296238946929,"ADD2/EPHB1",2,"CC"
GO:0005604,"basement membrane","1/56","77/11060",0.32444208309682,0.476524309548454,0.370867183803108,"COL4A5",1,"CC"
GO:0031985,"Golgi cisterna","1/56","79/11060",0.331313886833571,0.479130851728549,0.372895791658837,"CSGALNACT2",1,"CC"
GO:0032588,"trans-Golgi network membrane","1/56","79/11060",0.331313886833571,0.479130851728549,0.372895791658837,"CALN1",1,"CC"
GO:0016324,"apical plasma membrane","2/56","238/11060",0.340169557666359,0.488182265963935,0.379940285380666,"TNIK/SHROOM3",2,"CC"
GO:0005776,"autophagosome","1/56","86/11060",0.354828872245257,0.505362333197791,0.393311110383499,"HAP1",1,"CC"
GO:0030018,"Z disc","1/56","87/11060",0.358121161579526,0.506216378774067,0.393975793110836,"RYR3",1,"CC"
GO:0044297,"cell body","3/56","429/11060",0.37079420232761,0.509965935630784,0.396893981258001,"GRIK3/ZNF804A/SHTN1",3,"CC"
GO:0030665,"clathrin-coated vesicle membrane","1/56","92/11060",0.374336697431108,0.509965935630784,0.396893981258001,"DENND1A",1,"CC"
GO:0030672,"synaptic vesicle membrane","1/56","92/11060",0.374336697431108,0.509965935630784,0.396893981258001,"SYT7",1,"CC"
GO:0031674,"I band","1/56","92/11060",0.374336697431108,0.509965935630784,0.396893981258001,"RYR3",1,"CC"
GO:0099501,"exocytic vesicle membrane","1/56","92/11060",0.374336697431108,0.509965935630784,0.396893981258001,"SYT7",1,"CC"
GO:0045335,"phagocytic vesicle","1/56","96/11060",0.387018841803169,0.523449944309322,0.407388254529651,"SYT7",1,"CC"
GO:0043296,"apical junction complex","1/56","103/11060",0.408607830232337,0.545339049108892,0.424424007985084,"SHROOM3",1,"CC"
GO:0042383,"sarcolemma","1/56","105/11060",0.414637735150393,0.545339049108892,0.424424007985084,"RYR3",1,"CC"
GO:0005777,"peroxisome","1/56","106/11060",0.417630002318953,0.545339049108892,0.424424007985084,"SYT7",1,"CC"
GO:0042579,"microbody","1/56","106/11060",0.417630002318953,0.545339049108892,0.424424007985084,"SYT7",1,"CC"
GO:0045177,"apical part of cell","2/56","282/11060",0.419985737538942,0.545339049108892,0.424424007985084,"TNIK/SHROOM3",2,"CC"
GO:0005795,"Golgi stack","1/56","107/11060",0.420607245323348,0.545339049108892,0.424424007985084,"CSGALNACT2",1,"CC"
GO:0016363,"nuclear matrix","1/56","108/11060",0.423569538235052,0.545418309508149,0.424485694410037,"HNRNPM",1,"CC"
GO:0001650,"fibrillar center","1/56","112/11060",0.435270677874257,0.556672703675921,0.433244713387195,"RERG",1,"CC"
GO:0031301,"integral component of organelle membrane","2/56","293/11060",0.439230033209122,0.557940852995371,0.434231682902332,"CSGALNACT2/MCU",2,"CC"
GO:0005814,"centriole","1/56","122/11060",0.463512516606962,0.584834584712139,0.455162414753569,"HAP1",1,"CC"
GO:0005875,"microtubule associated complex","1/56","125/11060",0.471711218186677,0.58599669825559,0.456066859224675,"SHTN1",1,"CC"
GO:0034399,"nuclear periphery","1/56","125/11060",0.471711218186677,0.58599669825559,0.456066859224675,"HNRNPM",1,"CC"
GO:0030666,"endocytic vesicle membrane","1/56","128/11060",0.479786829447553,0.58599669825559,0.456066859224675,"SYT7",1,"CC"
GO:0031300,"intrinsic component of organelle membrane","2/56","317/11060",0.480018571975324,0.58599669825559,0.456066859224675,"CSGALNACT2/MCU",2,"CC"
GO:0098552,"side of membrane","2/56","317/11060",0.480018571975324,0.58599669825559,0.456066859224675,"PTPN4/FER",2,"CC"
GO:0000776,"kinetochore","1/56","130/11060",0.485103084109386,0.588383095564932,0.457924133726347,"ZW10",1,"CC"
GO:0000922,"spindle pole","1/56","133/11060",0.492977564959083,0.593428603156207,0.461850928548224,"ZW10",1,"CC"
GO:0030017,"sarcomere","1/56","134/11060",0.495576014337896,0.593428603156207,0.461850928548224,"RYR3",1,"CC"
GO:0031901,"early endosome membrane","1/56","137/11060",0.503293139324828,0.593628503374854,0.462006505986029,"EPHB1",1,"CC"
GO:0000779,"condensed chromosome, centromeric region","1/56","138/11060",0.505839654402903,0.593628503374854,0.462006505986029,"ZW10",1,"CC"
GO:0031256,"leading edge membrane","1/56","138/11060",0.505839654402903,0.593628503374854,0.462006505986029,"PTPRK",1,"CC"
GO:0030662,"coated vesicle membrane","1/56","139/11060",0.508373345975274,0.593628503374854,0.462006505986029,"DENND1A",1,"CC"
GO:0030016,"myofibril","1/56","142/11060",0.515898112192243,0.59869657464285,0.465950861564145,"RYR3",1,"CC"
GO:0055037,"recycling endosome","1/56","146/11060",0.525755416429599,0.605484695523878,0.471233889573455,"TNIK",1,"CC"
GO:0043292,"contractile fiber","1/56","147/11060",0.528188776946361,0.605484695523878,0.471233889573455,"RYR3",1,"CC"
GO:0030136,"clathrin-coated vesicle","1/56","154/11060",0.544882292278635,0.617763628436966,0.480790281930225,"DENND1A",1,"CC"
GO:0005759,"mitochondrial matrix","2/56","358/11060",0.545472140002853,0.617763628436966,0.480790281930225,"SUCLG2/ACSS1",2,"CC"
GO:0005681,"spliceosomal complex","1/56","156/11060",0.549544371882674,0.618648753975705,0.48147915343014,"HNRNPM",1,"CC"
GO:0030658,"transport vesicle membrane","1/56","158/11060",0.554159538854647,0.62013091252782,0.482632681082682,"SYT7",1,"CC"
GO:0000775,"chromosome, centromeric region","1/56","188/11060",0.618062309561088,0.687548604718843,0.535102217558338,"ZW10",1,"CC"
GO:0000793,"condensed chromosome","1/56","208/11060",0.655572458457053,0.724986012881917,0.56423883421381,"ZW10",1,"CC"
GO:0005788,"endoplasmic reticulum lumen","1/56","221/11060",0.67798815454091,0.74343360889681,0.578596145781952,"COL4A5",1,"CC"
GO:0030135,"coated vesicle","1/56","224/11060",0.68295391826048,0.74343360889681,0.578596145781952,"DENND1A",1,"CC"
GO:0031966,"mitochondrial membrane","2/56","461/11060",0.68411709754866,0.74343360889681,0.578596145781952,"NRP1/MCU",2,"CC"
GO:0009986,"cell surface","2/56","467/11060",0.691048875368911,0.745822931268914,0.580455696788237,"LRFN2/PTPRK",2,"CC"
GO:0030139,"endocytic vesicle","1/56","231/11060",0.694250069000319,0.745822931268914,0.580455696788237,"SYT7",1,"CC"
GO:0005740,"mitochondrial envelope","2/56","493/11060",0.719685814302092,0.768755301640871,0.598303398253534,"NRP1/MCU",2,"CC"
GO:0005743,"mitochondrial inner membrane","1/56","287/11060",0.771466768605398,0.818054455467505,0.6366717206606,"MCU",1,"CC"
GO:0098687,"chromosomal region","1/56","291/11060",0.776182325126688,0.818054455467505,0.6366717206606,"ZW10",1,"CC"
GO:0005925,"focal adhesion","1/56","299/11060",0.785328545911507,0.818054455467505,0.6366717206606,"NRP1",1,"CC"
GO:0005765,"lysosomal membrane","1/56","303/11060",0.789762980036284,0.818054455467505,0.6366717206606,"SYT7",1,"CC"
GO:0098852,"lytic vacuole membrane","1/56","303/11060",0.789762980036284,0.818054455467505,0.6366717206606,"SYT7",1,"CC"
GO:0030055,"cell-substrate junction","1/56","305/11060",0.791946334548329,0.818054455467505,0.6366717206606,"NRP1",1,"CC"
GO:0005819,"spindle","1/56","318/11060",0.805605076632992,0.82761614430056,0.644113348587782,"ZW10",1,"CC"
GO:0005774,"vacuolar membrane","1/56","335/11060",0.822144849780519,0.835476928425608,0.650231204093839,"SYT7",1,"CC"
GO:0019866,"organelle inner membrane","1/56","335/11060",0.822144849780519,0.835476928425608,0.650231204093839,"MCU",1,"CC"
GO:0010008,"endosome membrane","1/56","409/11060",0.879428580513184,0.888884801809024,0.691797242169397,"EPHB1",1,"CC"
GO:1990904,"ribonucleoprotein complex","1/56","471/11060",0.913125766381893,0.918008791870566,0.714463729395346,"HNRNPM",1,"CC"
GO:0030141,"secretory granule","1/56","496/11060",0.923922914649866,0.923922914649866,0.719066546116077,"SYT7",1,"CC"
