# Supplementary material for: Comparative analysis of the cellular landscape in mammalian striatum
Source: Nat Commun. 2026 May 25;17:6793. doi: 10.1038/s41467-026-73305-8 (PMC13385833; doi:10.1038/s41467-026-73305-8)
Supplement: Supplementary file 10 — Supplementary Data 8 [file 41467_2026_73305_MOESM10_ESM.xlsx]

## Sheet: Table_S8_scCODA_Interneuron_cau
Covariate	Cell Type	Differentially abundant?	Final Parameter	HDI 3%	HDI 97%	SD	Inclusion probability	Expected Sample	log2-fold change
C(Species_y, Treatment('Human'))[T.Bat]	CCK_VIP+	FALSE	0	-0.414	0.379	0.107	0.270133	2.27622	-0.446807
C(Species_y, Treatment('Human'))[T.Bat]	CCK_VIP-	TRUE	0.494238	0.099	0.935	0.272	0.8266	4.11547	0.266227
C(Species_y, Treatment('Human'))[T.Bat]	CHAT	TRUE	0.660933	0.222	1.07	0.278	0.932133	5.18851	0.506718
C(Species_y, Treatment('Human'))[T.Bat]	FOXP2_EYA2	FALSE	0	-0.16	0.662	0.196	0.428	2.35494	-0.446807
C(Species_y, Treatment('Human'))[T.Bat]	FOXP2_TSHZ2_BAT	FALSE	0	-0.568	0.323	0.163	0.374867	1.25297	-0.446807
C(Species_y, Treatment('Human'))[T.Bat]	LMO3_BAT	FALSE	0	-0.672	0.232	0.169	0.353333	1.28469	-0.446807
C(Species_y, Treatment('Human'))[T.Bat]	PDGFD	FALSE	0	0	0	0	0	3.26257	-0.446807
C(Species_y, Treatment('Human'))[T.Bat]	PDGFD_PTHLH_PVALB+	TRUE	0.774028	0.291	1.254	0.26	0.999867	5.9987	0.66988
C(Species_y, Treatment('Human'))[T.Bat]	PDGFD_PTHLH_PVALB-	FALSE	0	-0.456	0.271	0.122	0.356933	4.21865	-0.446807
C(Species_y, Treatment('Human'))[T.Bat]	SST_NPY	TRUE	0.860168	0.385	1.306	0.246	1	9.09461	0.794154
C(Species_y, Treatment('Human'))[T.Bat]	TAC3	FALSE	0	-0.777	0.042	0.247	0.5932	6.28719	-0.446807
C(Species_y, Treatment('Human'))[T.Bat]	TH	FALSE	0	-0.352	0.332	0.081	0.202	1.94938	-0.446807
C(Species_y, Treatment('Human'))[T.Chimp]	CCK_VIP+	FALSE	0	-0.233	0.244	0.089	0.542667	3.10663	0.001905
C(Species_y, Treatment('Human'))[T.Chimp]	CCK_VIP-	FALSE	0	-0.275	0.129	0.073	0.404533	3.4265	0.001905
C(Species_y, Treatment('Human'))[T.Chimp]	CHAT	FALSE	0	-0.095	0.335	0.099	0.481267	3.65661	0.001905
C(Species_y, Treatment('Human'))[T.Chimp]	FOXP2_EYA2	TRUE	-0.019633	-0.225	0.159	0.077	0.6256	3.15158	-0.02642
C(Species_y, Treatment('Human'))[T.Chimp]	FOXP2_TSHZ2_BAT	FALSE	0	-0.307	0.222	0.104	0.530867	1.71008	0.001905
C(Species_y, Treatment('Human'))[T.Chimp]	LMO3_BAT	FALSE	0	-0.166	0.323	0.083	0.410133	1.75337	0.001905
C(Species_y, Treatment('Human'))[T.Chimp]	PDGFD	FALSE	0	0	0	0	0	4.45282	0.001905
C(Species_y, Treatment('Human'))[T.Chimp]	PDGFD_PTHLH_PVALB+	FALSE	0	-0.327	0.116	0.102	0.552	3.77552	0.001905
C(Species_y, Treatment('Human'))[T.Chimp]	PDGFD_PTHLH_PVALB-	FALSE	0	-0.146	0.259	0.067	0.393467	5.7577	0.001905
C(Species_y, Treatment('Human'))[T.Chimp]	SST_NPY	FALSE	0	-0.147	0.205	0.06	0.406733	5.25163	0.001905
C(Species_y, Treatment('Human'))[T.Chimp]	TAC3	FALSE	0	-0.197	0.18	0.068	0.518267	8.58089	0.001905
C(Species_y, Treatment('Human'))[T.Chimp]	TH	FALSE	0	-0.219	0.28	0.089	0.484333	2.66056	0.001905
C(Species_y, Treatment('Human'))[T.Ferret]	CCK_VIP+	FALSE	0	-0.801	0.388	0.221	0.460333	2.8217	-0.136881
C(Species_y, Treatment('Human'))[T.Ferret]	CCK_VIP-	FALSE	0	-1.019	0.056	0.328	0.5912	3.11223	-0.136881
C(Species_y, Treatment('Human'))[T.Ferret]	CHAT	FALSE	0	-0.323	0.673	0.152	0.230467	3.32124	-0.136881
C(Species_y, Treatment('Human'))[T.Ferret]	FOXP2_EYA2	TRUE	0.811969	0.23	1.429	0.358	0.940733	6.57522	1.03454
C(Species_y, Treatment('Human'))[T.Ferret]	FOXP2_TSHZ2_BAT	FALSE	0	-0.665	0.32	0.18	0.380133	1.55323	-0.136881
C(Species_y, Treatment('Human'))[T.Ferret]	LMO3_BAT	FALSE	0	-0.742	0.232	0.184	0.328733	1.59255	-0.136881
C(Species_y, Treatment('Human'))[T.Ferret]	PDGFD	FALSE	0	0	0	0	0	4.04442	-0.136881
C(Species_y, Treatment('Human'))[T.Ferret]	PDGFD_PTHLH_PVALB+	TRUE	0.882878	0.288	1.478	0.315	0.999267	8.29138	1.13684
C(Species_y, Treatment('Human'))[T.Ferret]	PDGFD_PTHLH_PVALB-	FALSE	0	-0.298	0.483	0.131	0.358133	5.22962	-0.136881
C(Species_y, Treatment('Human'))[T.Ferret]	SST_NPY	FALSE	0	-0.176	0.868	0.218	0.331667	4.76996	-0.136881
C(Species_y, Treatment('Human'))[T.Ferret]	TAC3	TRUE	-0.591243	-1.057	0.004	0.335	0.8402	4.31499	-0.989865
C(Species_y, Treatment('Human'))[T.Ferret]	TH	TRUE	-0.377119	-1.038	0.087	0.309	0.6672	1.65735	-0.680949
C(Species_y, Treatment('Human'))[T.Macaque]	CCK_VIP+	FALSE	0	-0.148	0.181	0.055	0.411333	3.06346	-0.01828
C(Species_y, Treatment('Human'))[T.Macaque]	CCK_VIP-	FALSE	0	-0.156	0.173	0.058	0.524	3.37889	-0.01828
C(Species_y, Treatment('Human'))[T.Macaque]	CHAT	FALSE	0	-0.134	0.205	0.066	0.509933	3.60581	-0.01828
C(Species_y, Treatment('Human'))[T.Macaque]	FOXP2_EYA2	FALSE	0	-0.251	0.099	0.076	0.5334	3.16941	-0.01828
C(Species_y, Treatment('Human'))[T.Macaque]	FOXP2_TSHZ2_BAT	FALSE	0	-0.202	0.141	0.062	0.437267	1.68632	-0.01828
C(Species_y, Treatment('Human'))[T.Macaque]	LMO3_BAT	FALSE	0	-0.188	0.218	0.073	0.5686	1.72901	-0.01828
C(Species_y, Treatment('Human'))[T.Macaque]	PDGFD	FALSE	0	0	0	0	0	4.39095	-0.01828
C(Species_y, Treatment('Human'))[T.Macaque]	PDGFD_PTHLH_PVALB+	FALSE	0	-0.233	0.179	0.077	0.564467	3.72306	-0.01828
C(Species_y, Treatment('Human'))[T.Macaque]	PDGFD_PTHLH_PVALB-	TRUE	0.099714	-0.084	0.335	0.109	0.678467	6.27304	0.125577
C(Species_y, Treatment('Human'))[T.Macaque]	SST_NPY	FALSE	0	-0.185	0.246	0.067	0.3718	5.17866	-0.01828
C(Species_y, Treatment('Human'))[T.Macaque]	TAC3	FALSE	0	-0.075	0.285	0.077	0.539533	8.46167	-0.01828
C(Species_y, Treatment('Human'))[T.Macaque]	TH	FALSE	0	-0.165	0.225	0.076	0.5406	2.6236	-0.01828
C(Species_y, Treatment('Human'))[T.Marmoset]	CCK_VIP+	TRUE	-0.614066	-1.014	-0.207	0.21	0.999333	1.78569	-0.796959
C(Species_y, Treatment('Human'))[T.Marmoset]	CCK_VIP-	FALSE	0	-0.374	0.237	0.119	0.471933	3.6396	0.088951
C(Species_y, Treatment('Human'))[T.Marmoset]	CHAT	FALSE	0	-0.341	0.203	0.096	0.366667	3.88403	0.088951
C(Species_y, Treatment('Human'))[T.Marmoset]	FOXP2_EYA2	TRUE	-0.575012	-0.939	-0.198	0.201	0.998867	1.92103	-0.740617
C(Species_y, Treatment('Human'))[T.Marmoset]	FOXP2_TSHZ2_BAT	FALSE	0	-0.424	0.234	0.122	0.373	1.81643	0.088951
C(Species_y, Treatment('Human'))[T.Marmoset]	LMO3_BAT	FALSE	0	-0.429	0.201	0.119	0.405267	1.86241	0.088951
C(Species_y, Treatment('Human'))[T.Marmoset]	PDGFD	FALSE	0	0	0	0	0	4.72975	0.088951
C(Species_y, Treatment('Human'))[T.Marmoset]	PDGFD_PTHLH_PVALB+	FALSE	0	-0.34	0.245	0.108	0.407733	4.01033	0.088951
C(Species_y, Treatment('Human'))[T.Marmoset]	PDGFD_PTHLH_PVALB-	FALSE	0	-0.424	0.151	0.11	0.2836	6.11578	0.088951
C(Species_y, Treatment('Human'))[T.Marmoset]	SST_NPY	FALSE	0	-0.148	0.438	0.102	0.339267	5.57824	0.088951
C(Species_y, Treatment('Human'))[T.Marmoset]	TAC3	FALSE	0	-0.151	0.424	0.101	0.303533	9.11456	0.088951
C(Species_y, Treatment('Human'))[T.Marmoset]	TH	FALSE	0	-0.048	0.567	0.18	0.544667	2.82603	0.088951
C(Species_y, Treatment('Human'))[T.Mouse]	CCK_VIP+	FALSE	0	-0.734	0.029	0.243	0.603733	1.71614	-0.854273
C(Species_y, Treatment('Human'))[T.Mouse]	CCK_VIP-	FALSE	0	-0.291	0.306	0.076	0.241067	1.89284	-0.854273
C(Species_y, Treatment('Human'))[T.Mouse]	CHAT	TRUE	1.05916	0.718	1.409	0.183	1	5.82545	0.673766
C(Species_y, Treatment('Human'))[T.Mouse]	FOXP2_EYA2	FALSE	0	-0.111	0.589	0.146	0.291067	1.7755	-0.854273
C(Species_y, Treatment('Human'))[T.Mouse]	FOXP2_TSHZ2_BAT	FALSE	0	-0.105	0.629	0.192	0.5502	0.94467	-0.854273
C(Species_y, Treatment('Human'))[T.Mouse]	LMO3_BAT	FALSE	0	-0.151	0.597	0.186	0.5022	0.968584	-0.854273
C(Species_y, Treatment('Human'))[T.Mouse]	PDGFD	FALSE	0	0	0	0	0	2.4598	-0.854273
C(Species_y, Treatment('Human'))[T.Mouse]	PDGFD_PTHLH_PVALB+	TRUE	1.63135	1.288	1.991	0.19	1	10.6593	1.49927
C(Species_y, Treatment('Human'))[T.Mouse]	PDGFD_PTHLH_PVALB-	FALSE	0	-0.559	0.113	0.114	0.221533	3.18063	-0.854273
C(Species_y, Treatment('Human'))[T.Mouse]	SST_NPY	TRUE	1.09592	0.738	1.425	0.186	1	8.67981	0.726804
C(Species_y, Treatment('Human'))[T.Mouse]	TAC3	TRUE	-0.455525	-0.78	-0.095	0.194	0.979667	3.00584	-1.51146
C(Species_y, Treatment('Human'))[T.Mouse]	TH	TRUE	1.43549	1.07	1.819	0.202	1	6.17537	1.2167
