# Supplementary material for: Comparative analysis of the cellular landscape in mammalian striatum
Source: Nat Commun. 2026 May 25;17:6793. doi: 10.1038/s41467-026-73305-8 (PMC13385833; doi:10.1038/s41467-026-73305-8)
Supplement: Supplementary file 11 — Supplementary Data 9 [file 41467_2026_73305_MOESM11_ESM.xlsx]

## Sheet: Supplementary Data 9
Covariate	Cell Type	Differentially abundant?	Final Parameter	HDI 3%	HDI 97%	SD	Inclusion probability	Expected Sample	log2-fold change
C(Species_y, Treatment('Human'))[T.Bat]	CCK_VIP+	FALSE	0	-0.78	0.254	0.216	0.391133	2.50129	-0.244249
C(Species_y, Treatment('Human'))[T.Bat]	CCK_VIP-	FALSE	0	-0.229	0.578	0.135	0.283667	2.8315	-0.244249
C(Species_y, Treatment('Human'))[T.Bat]	CHAT	FALSE	0	-0.216	0.537	0.14	0.3616	4.55764	-0.244249
C(Species_y, Treatment('Human'))[T.Bat]	FOXP2_EYA2	FALSE	0	0	0.849	0.287	0.675067	2.35798	-0.244249
C(Species_y, Treatment('Human'))[T.Bat]	FOXP2_TSHZ2_BAT	TRUE	1.12242	0.696	1.513	0.225	1	4.61923	1.37506
C(Species_y, Treatment('Human'))[T.Bat]	LMO3_BAT	TRUE	1.94049	1.551	2.343	0.22	1	11.6383	2.55529
C(Species_y, Treatment('Human'))[T.Bat]	PDGFD	TRUE	-0.456935	-0.847	0.008	0.279	0.765267	2.94136	-0.903467
C(Species_y, Treatment('Human'))[T.Bat]	PDGFD_PTHLH_PVALB+	FALSE	0	-0.182	0.614	0.161	0.399533	3.13555	-0.244249
C(Species_y, Treatment('Human'))[T.Bat]	PDGFD_PTHLH_PVALB-	FALSE	0	-0.804	0.024	0.294	0.628333	4.9323	-0.244249
C(Species_y, Treatment('Human'))[T.Bat]	SST_NPY	FALSE	0	0	0	0	0	6.17683	-0.244249
C(Species_y, Treatment('Human'))[T.Bat]	TAC3	TRUE	-0.667047	-1.097	-0.271	0.233	0.990533	3.4721	-1.2066
C(Species_y, Treatment('Human'))[T.Bat]	TH	FALSE	0	-0.496	0.348	0.121	0.2642	2.75056	-0.244249
C(Species_y, Treatment('Human'))[T.Chimp]	CCK_VIP+	FALSE	0	-0.194	0.39	0.119	0.514333	2.90844	-0.026675
C(Species_y, Treatment('Human'))[T.Chimp]	CCK_VIP-	FALSE	0	-0.301	0.229	0.098	0.452933	3.2924	-0.026675
C(Species_y, Treatment('Human'))[T.Chimp]	CHAT	FALSE	0	-0.145	0.349	0.117	0.589667	5.29952	-0.026675
C(Species_y, Treatment('Human'))[T.Chimp]	FOXP2_EYA2	TRUE	0.297791	-0.094	0.669	0.236	0.842067	3.69288	0.402946
C(Species_y, Treatment('Human'))[T.Chimp]	FOXP2_TSHZ2_BAT	FALSE	0	-0.339	0.25	0.106	0.393867	1.74825	-0.026675
C(Species_y, Treatment('Human'))[T.Chimp]	LMO3_BAT	FALSE	0	-0.344	0.219	0.102	0.403533	1.94375	-0.026675
C(Species_y, Treatment('Human'))[T.Chimp]	PDGFD	FALSE	0	-0.227	0.245	0.074	0.3712	5.40118	-0.026675
C(Species_y, Treatment('Human'))[T.Chimp]	PDGFD_PTHLH_PVALB+	FALSE	0	-0.352	0.187	0.104	0.471467	3.64595	-0.026675
C(Species_y, Treatment('Human'))[T.Chimp]	PDGFD_PTHLH_PVALB-	FALSE	0	-0.279	0.254	0.088	0.4142	5.73517	-0.026675
C(Species_y, Treatment('Human'))[T.Chimp]	SST_NPY	FALSE	0	0	0	0	0	7.18228	-0.026675
C(Species_y, Treatment('Human'))[T.Chimp]	TAC3	FALSE	0	-0.438	0.111	0.124	0.458733	7.86653	-0.026675
C(Species_y, Treatment('Human'))[T.Chimp]	TH	FALSE	0	-0.1	0.519	0.17	0.632	3.19829	-0.026675
C(Species_y, Treatment('Human'))[T.Macaque]	CCK_VIP+	FALSE	0	-0.476	0.082	0.144	0.462133	2.88338	-0.039162
C(Species_y, Treatment('Human'))[T.Macaque]	CCK_VIP-	FALSE	0	-0.393	0.123	0.12	0.525133	3.26403	-0.039162
C(Species_y, Treatment('Human'))[T.Macaque]	CHAT	FALSE	0	-0.295	0.151	0.077	0.4672	5.25385	-0.039162
C(Species_y, Treatment('Human'))[T.Macaque]	FOXP2_EYA2	FALSE	0	-0.474	0.139	0.164	0.615867	2.71818	-0.039162
C(Species_y, Treatment('Human'))[T.Macaque]	FOXP2_TSHZ2_BAT	FALSE	0	-0.353	0.168	0.116	0.550267	1.73319	-0.039162
C(Species_y, Treatment('Human'))[T.Macaque]	LMO3_BAT	FALSE	0	-0.473	0.068	0.137	0.5096	1.92699	-0.039162
C(Species_y, Treatment('Human'))[T.Macaque]	PDGFD	FALSE	0	-0.125	0.323	0.095	0.429667	5.35463	-0.039162
C(Species_y, Treatment('Human'))[T.Macaque]	PDGFD_PTHLH_PVALB+	FALSE	0	-0.119	0.373	0.103	0.479333	3.61453	-0.039162
C(Species_y, Treatment('Human'))[T.Macaque]	PDGFD_PTHLH_PVALB-	TRUE	0.21875	-0.04	0.514	0.17	0.721733	7.07602	0.276428
C(Species_y, Treatment('Human'))[T.Macaque]	SST_NPY	FALSE	0	0	0	0	0	7.12038	-0.039162
C(Species_y, Treatment('Human'))[T.Macaque]	TAC3	FALSE	0	-0.146	0.362	0.111	0.437933	7.79873	-0.039162
C(Species_y, Treatment('Human'))[T.Macaque]	TH	FALSE	0	-0.099	0.507	0.148	0.525467	3.17073	-0.039162
C(Species_y, Treatment('Human'))[T.Marmoset]	CCK_VIP+	FALSE	0	-0.633	0.072	0.207	0.6252	2.85041	-0.055749
C(Species_y, Treatment('Human'))[T.Marmoset]	CCK_VIP-	FALSE	0	-0.383	0.25	0.131	0.5156	3.22671	-0.055749
C(Species_y, Treatment('Human'))[T.Marmoset]	CHAT	FALSE	0	-0.287	0.224	0.095	0.485667	5.19379	-0.055749
C(Species_y, Treatment('Human'))[T.Marmoset]	FOXP2_EYA2	FALSE	0	-0.478	0.132	0.127	0.4774	2.6871	-0.055749
C(Species_y, Treatment('Human'))[T.Marmoset]	FOXP2_TSHZ2_BAT	FALSE	0	-0.125	0.495	0.144	0.524067	1.71337	-0.055749
C(Species_y, Treatment('Human'))[T.Marmoset]	LMO3_BAT	FALSE	0	-0.253	0.297	0.114	0.6212	1.90497	-0.055749
C(Species_y, Treatment('Human'))[T.Marmoset]	PDGFD	FALSE	0	-0.204	0.304	0.106	0.546667	5.29342	-0.055749
C(Species_y, Treatment('Human'))[T.Marmoset]	PDGFD_PTHLH_PVALB+	FALSE	0	-0.176	0.326	0.093	0.451467	3.57321	-0.055749
C(Species_y, Treatment('Human'))[T.Marmoset]	PDGFD_PTHLH_PVALB-	FALSE	0	-0.241	0.39	0.108	0.4436	5.62075	-0.055749
C(Species_y, Treatment('Human'))[T.Marmoset]	SST_NPY	FALSE	0	0	0	0	0	7.03899	-0.055749
C(Species_y, Treatment('Human'))[T.Marmoset]	TAC3	TRUE	0.227332	-0.039	0.526	0.183	0.8036	9.67743	0.272222
C(Species_y, Treatment('Human'))[T.Marmoset]	TH	FALSE	0	-0.294	0.204	0.09	0.511067	3.13448	-0.055749
C(Species_y, Treatment('Human'))[T.Mouse]	CCK_VIP+	TRUE	-0.594404	-0.976	-0.188	0.213	0.989333	1.74566	-0.763148
C(Species_y, Treatment('Human'))[T.Mouse]	CCK_VIP-	TRUE	-0.395096	-0.726	0.005	0.242	0.758	2.41196	-0.475607
C(Species_y, Treatment('Human'))[T.Mouse]	CHAT	FALSE	0	-0.084	0.455	0.124	0.393333	5.76346	0.094396
C(Species_y, Treatment('Human'))[T.Mouse]	FOXP2_EYA2	FALSE	0	-0.412	0.242	0.111	0.315467	2.98183	0.094396
C(Species_y, Treatment('Human'))[T.Mouse]	FOXP2_TSHZ2_BAT	FALSE	0	-0.59	0.131	0.154	0.316733	1.9013	0.094396
C(Species_y, Treatment('Human'))[T.Mouse]	LMO3_BAT	FALSE	0	-0.686	0.05	0.206	0.421333	2.1139	0.094396
C(Species_y, Treatment('Human'))[T.Mouse]	PDGFD	TRUE	-0.910869	-1.264	-0.555	0.193	1	2.36238	-1.21971
C(Species_y, Treatment('Human'))[T.Mouse]	PDGFD_PTHLH_PVALB+	TRUE	1.0031	0.676	1.314	0.178	1	10.8118	1.54156
C(Species_y, Treatment('Human'))[T.Mouse]	PDGFD_PTHLH_PVALB-	TRUE	-0.592672	-0.928	-0.194	0.228	0.954133	3.44825	-0.760648
C(Species_y, Treatment('Human'))[T.Mouse]	SST_NPY	FALSE	0	0	0	0	0	7.81103	0.094396
C(Species_y, Treatment('Human'))[T.Mouse]	TAC3	TRUE	-0.830094	-1.156	-0.488	0.192	1	3.73013	-1.10318
C(Species_y, Treatment('Human'))[T.Mouse]	TH	TRUE	0.675221	0.361	1.024	0.192	0.995733	6.83296	1.06853
