# Supplementary material for: Comparative analysis of the cellular landscape in mammalian striatum
Source: Nat Commun. 2026 May 25;17:6793. doi: 10.1038/s41467-026-73305-8 (PMC13385833; doi:10.1038/s41467-026-73305-8)
Supplement: Supplementary file 12 — Supplementary Data 10 [file 41467_2026_73305_MOESM12_ESM.xlsx]

## Sheet: blue_module_GO-terms
ID	Description	GeneRatio	BgRatio	pvalue	p.adjust	qvalue	geneID	Count	GO
GO:0015079	potassium ion transmembrane transporter activity	30/873	142/12873	1.80578e-08	1.52047e-05	1.40281e-05	KCNAB2/SLC9A1/KCNQ4/KCNA3/KCNF1/KCNG3/SLC9A2/KCNH7/KCNIP4/HCN1/KCNQ5/SLC9A6/KCNS2/KCNV1/KCNV2/KCNT1/KCNA4/LRRC55/SCN2B/KCNJ1/KCNIP2/KCNA5/KCNH3/SLC12A1/SLC12A3/SLC9A5/KCNJ12/KCNK15/KCNG1/KCNJ4	30	MF
GO:0034765	regulation of ion transmembrane transport	62/864	414/12620	3.40194e-09	1.60061e-05	1.53051e-05	KCNAB2/RNF207/SLC9A1/KCNQ4/KCNA3/RYR2/CHRM3/KCNF1/FKBP1B/KCNG3/KCNH7/SCN3A/SLMAP/ATP1B3/STRIT1/KCNIP4/PPP3CA/HCN1/DRD1/PRRT1/CLIC5/KCNQ5/ABCB1/RELN/CDK5/OPRK1/KCNS2/KCNV1/ARC/KCNV2/KCNA4/F2/LRRC55/GRM5/DRD2/SCN4B/SCN2B/KCNJ1/MRLN/KCNIP2/KCNA5/CACNB3/KCNH3/TESC/FGF14/AKAP5/CALM1/CEMIP/CACNA1H/CX3CL1/KCNJ12/STAC2/CACNG1/NEDD4L/KCNK15/KCNG1/NTSR1/JSRP1/FXYD7/CALM3/SHISA7/KCNJ4	62	BP
GO:0034762	regulation of transmembrane transport	68/864	485/12620	9.34139e-09	2.19756e-05	2.10132e-05	KCNAB2/RNF207/SLC9A1/KCNQ4/KCNA3/RYR2/CHRM3/KCNF1/FKBP1B/KCNG3/KCNH7/SCN3A/SLMAP/ATP1B3/STRIT1/PRKCI/KCNIP4/PPP3CA/TERT/HCN1/DRD1/PRRT1/CLIC5/KCNQ5/GRB10/ABCB1/RELN/CDK5/OPRK1/KCNS2/KCNV1/ARC/KCNV2/KCNA4/F2/LRRC55/GRM5/DRD2/SCN4B/SCN2B/KCNJ1/MRLN/KCNIP2/KCNA5/CACNB3/KCNH3/OSBPL8/TESC/FGF14/AKAP5/CALM1/ARPP19/CEMIP/CACNA1H/CX3CL1/KCNJ12/STAC2/ACE/CACNG1/NEDD4L/KCNK15/KCNG1/NTSR1/JSRP1/FXYD7/CALM3/…	68	BP
GO:0050804	modulation of chemical synaptic transmission	58/864	392/12620	1.73442e-08	2.23998e-05	2.14188e-05	NCDN/NTRK1/KISS1/PREPL/TACR1/MME/CPLX1/NSG1/PPP3CA/NPY5R/HCN1/PLK2/CAMK2A/DRD1/CPLX2/PRRT1/BTBD9/HTR1B/STX1A/NPTX2/VGF/RELN/CDK5/SYN1/DLGAP2/CALB1/ARC/PHF24/HRAS/NPAS4/GRM5/DRD2/EGR2/NEURL1/ERC1/SYT1/HTR2A/AKAP5/SIPA1L1/ITPKA/UNC13C/MCTP2/CX3CL1/CDH11/CA7/SLC6A4/ACE/NPTX1/DLGAP1/CELF4/PLCB1/RIMS4/CALM3/SLC8A2/PRKCG/SHISA7/SEPTIN5/MAPK1	58	BP
GO:0099177	regulation of trans-synaptic signaling	58/864	393/12620	1.90434e-08	2.23998e-05	2.14188e-05	NCDN/NTRK1/KISS1/PREPL/TACR1/MME/CPLX1/NSG1/PPP3CA/NPY5R/HCN1/PLK2/CAMK2A/DRD1/CPLX2/PRRT1/BTBD9/HTR1B/STX1A/NPTX2/VGF/RELN/CDK5/SYN1/DLGAP2/CALB1/ARC/PHF24/HRAS/NPAS4/GRM5/DRD2/EGR2/NEURL1/ERC1/SYT1/HTR2A/AKAP5/SIPA1L1/ITPKA/UNC13C/MCTP2/CX3CL1/CDH11/CA7/SLC6A4/ACE/NPTX1/DLGAP1/CELF4/PLCB1/RIMS4/CALM3/SLC8A2/PRKCG/SHISA7/SEPTIN5/MAPK1	58	BP
GO:0005249	voltage-gated potassium channel activity	22/873	89/12873	7.70592e-08	3.24419e-05	2.99314e-05	KCNAB2/KCNQ4/KCNA3/KCNF1/KCNG3/KCNH7/HCN1/KCNQ5/KCNS2/KCNV1/KCNV2/KCNT1/KCNA4/LRRC55/SCN2B/KCNJ1/KCNIP2/KCNA5/KCNH3/KCNJ12/KCNG1/KCNJ4	22	MF
GO:0008076	voltage-gated potassium channel complex	19/920	69/13142	1.53749e-07	4.28958e-05	3.9449e-05	KCNAB2/KCNQ4/KCNA3/KCNF1/KCNG3/KCNIP4/HCN1/KCNQ5/KCNS2/KCNV1/KCNV2/KCNA4/LRRC55/KCNIP2/KCNA5/CALM1/KCNG1/CALM3/KCNJ4	19	CC
GO:0034702	ion channel complex	42/920	256/13142	1.79059e-07	4.28958e-05	3.9449e-05	GABRD/KCNAB2/KCNQ4/OLFM3/KCNA3/RYR2/KCNF1/FKBP1B/KCNG3/SCN3A/CHRNA1/UNC80/KCNIP4/GLRA3/HCN1/GABRB2/CLIC5/KCNQ5/PKD1L1/GLRA2/GRIA3/KCNS2/KCNV1/TMEM249/KCNV2/KCNA4/LRRC55/SCN4B/SCN2B/KCNIP2/KCNA5/CACNB3/TRPC4/CALM1/GABRA5/CACNA1H/PKD1L3/CACNG1/KCNG1/CALM3/SHISA7/KCNJ4	42	CC
GO:0044306	neuron projection terminus	25/920	115/13142	2.83396e-07	4.28958e-05	3.9449e-05	KCNA3/PTPRN/MME/CPLX1/UCHL1/PCSK1/CPLX2/SNCB/PACSIN1/HTR1B/TPBG/OPRK1/PENK/CALB1/UNC13B/TH/CHRM1/DRD2/SYT1/UNC13C/PDYN/SLC32A1/NTSR1/SLC8A2/PRKCG	25	CC
GO:0034703	cation channel complex	35/920	198/13142	3.06633e-07	4.28958e-05	3.9449e-05	KCNAB2/KCNQ4/OLFM3/KCNA3/RYR2/KCNF1/FKBP1B/KCNG3/SCN3A/UNC80/KCNIP4/HCN1/KCNQ5/PKD1L1/GRIA3/KCNS2/KCNV1/TMEM249/KCNV2/KCNA4/LRRC55/SCN4B/SCN2B/KCNIP2/KCNA5/CACNB3/TRPC4/CALM1/CACNA1H/PKD1L3/CACNG1/KCNG1/CALM3/SHISA7/KCNJ4	35	CC
GO:0098793	presynapse	62/920	459/13142	3.81635e-07	4.28958e-05	3.9449e-05	SLC6A17/KCNA3/SYT2/SNAP47/PTPRN/IQSEC1/CADPS/SYNPR/MME/AP2M1/CPLX1/GUCY1B1/PCSK1/AP3S1/DRD1/CPLX2/CLTB/SNCB/PRRT1/PACSIN1/HTR1B/TPBG/STX1A/PCLO/ATP6V1F/CDK5/SYN1/NEFL/OPRK1/PENK/CALB1/MAL2/UNC13B/TH/CHRM1/DRD2/ERC1/SYT1/SVOP/NUFIP1/HTR2A/GABRA5/DMXL2/UNC13C/SCAMP5/MCTP2/RAB40C/SYNGR3/SEPTIN1/EFNB3/SLC6A4/PDYN/SLC32A1/RIMS4/HRH3/NTSR1/SLC1A6/CALM3/SLC8A2/PRKCG/SYT5/SEPTIN5	62	CC
GO:0005216	ion channel activity	52/873	366/12873	2.69949e-07	4.9518e-05	4.5686e-05	GABRD/KCNAB2/KCNQ4/KCNA3/RYR2/KCNF1/FKBP1B/KCNG3/KCNH7/SCN3A/CHRNA1/UNC80/OTOP1/KCNIP4/GLRA3/HCN1/ANXA6/GABRB2/SLC26A8/TMEM63B/CLIC5/KCNQ5/HTR1B/PKD1L1/CDK5/GLRA2/GRIA3/KCNS2/KCNV1/KCNV2/KCNT1/ANO3/KCNA4/LRRC55/SCN4B/SCN2B/KCNJ1/KCNIP2/KCNA5/CACNB3/KCNH3/ATP5F1B/TRPC4/GABRA5/CACNA1H/PKD1L3/KCNJ12/GJC1/CACNG1/KCNK15/KCNG1/KCNJ4	52	MF
GO:0005267	potassium channel activity	24/873	111/12873	3.0352e-07	4.9518e-05	4.5686e-05	KCNAB2/KCNQ4/KCNA3/KCNF1/KCNG3/KCNH7/KCNIP4/HCN1/KCNQ5/KCNS2/KCNV1/KCNV2/KCNT1/KCNA4/LRRC55/SCN2B/KCNJ1/KCNIP2/KCNA5/KCNH3/KCNJ12/KCNK15/KCNG1/KCNJ4	24	MF
GO:0022843	voltage-gated cation channel activity	27/873	137/12873	4.11539e-07	4.9518e-05	4.5686e-05	KCNAB2/KCNQ4/KCNA3/KCNF1/KCNG3/KCNH7/HCN1/KCNQ5/HTR1B/CDK5/KCNS2/KCNV1/KCNV2/KCNT1/KCNA4/LRRC55/SCN2B/KCNJ1/KCNIP2/KCNA5/CACNB3/KCNH3/CACNA1H/KCNJ12/CACNG1/KCNG1/KCNJ4	27	MF
GO:0005244	voltage-gated ion channel activity	31/873	171/12873	4.1167e-07	4.9518e-05	4.5686e-05	KCNAB2/KCNQ4/KCNA3/KCNF1/KCNG3/KCNH7/SCN3A/KCNIP4/HCN1/CLIC5/KCNQ5/HTR1B/CDK5/KCNS2/KCNV1/KCNV2/KCNT1/KCNA4/LRRC55/SCN4B/SCN2B/KCNJ1/KCNIP2/KCNA5/CACNB3/KCNH3/CACNA1H/KCNJ12/CACNG1/KCNG1/KCNJ4	31	MF
GO:0022832	voltage-gated channel activity	31/873	171/12873	4.1167e-07	4.9518e-05	4.5686e-05	KCNAB2/KCNQ4/KCNA3/KCNF1/KCNG3/KCNH7/SCN3A/KCNIP4/HCN1/CLIC5/KCNQ5/HTR1B/CDK5/KCNS2/KCNV1/KCNV2/KCNT1/KCNA4/LRRC55/SCN4B/SCN2B/KCNJ1/KCNIP2/KCNA5/CACNB3/KCNH3/CACNA1H/KCNJ12/CACNG1/KCNG1/KCNJ4	31	MF
GO:0015267	channel activity	54/873	395/12873	5.57059e-07	5.08581e-05	4.69224e-05	GABRD/KCNAB2/KCNQ4/KCNA3/RYR2/KCNF1/FKBP1B/KCNG3/KCNH7/SCN3A/CHRNA1/UNC80/OTOP1/KCNIP4/GLRA3/HCN1/ANXA6/GABRB2/SLC26A8/TMEM63B/CLIC5/KCNQ5/HTR1B/PKD1L1/CDK5/GLRA2/GRIA3/KCNS2/KCNV1/KCNV2/KCNT1/ANO3/KCNA4/LRRC55/SCN4B/SCN2B/PANX3/KCNJ1/KCNIP2/KCNA5/CACNB3/KCNH3/ATP5F1B/TRPC4/GABRA5/CACNA1H/AQP8/PKD1L3/KCNJ12/GJC1/CACNG1/KCNK15/KCNG1/KCNJ4	54	MF
GO:0022836	gated channel activity	43/873	285/12873	5.74297e-07	5.08581e-05	4.69224e-05	GABRD/KCNAB2/KCNQ4/KCNA3/RYR2/KCNF1/FKBP1B/KCNG3/KCNH7/SCN3A/CHRNA1/KCNIP4/GLRA3/HCN1/ANXA6/GABRB2/TMEM63B/CLIC5/KCNQ5/HTR1B/CDK5/GLRA2/GRIA3/KCNS2/KCNV1/KCNV2/KCNT1/ANO3/KCNA4/LRRC55/SCN4B/SCN2B/KCNJ1/KCNIP2/KCNA5/CACNB3/KCNH3/GABRA5/CACNA1H/KCNJ12/CACNG1/KCNG1/KCNJ4	43	MF
GO:0022803	passive transmembrane transporter activity	54/873	396/12873	6.04015e-07	5.08581e-05	4.69224e-05	GABRD/KCNAB2/KCNQ4/KCNA3/RYR2/KCNF1/FKBP1B/KCNG3/KCNH7/SCN3A/CHRNA1/UNC80/OTOP1/KCNIP4/GLRA3/HCN1/ANXA6/GABRB2/SLC26A8/TMEM63B/CLIC5/KCNQ5/HTR1B/PKD1L1/CDK5/GLRA2/GRIA3/KCNS2/KCNV1/KCNV2/KCNT1/ANO3/KCNA4/LRRC55/SCN4B/SCN2B/PANX3/KCNJ1/KCNIP2/KCNA5/CACNB3/KCNH3/ATP5F1B/TRPC4/GABRA5/CACNA1H/AQP8/PKD1L3/KCNJ12/GJC1/CACNG1/KCNK15/KCNG1/KCNJ4	54	MF
GO:1902495	transmembrane transporter complex	47/920	318/13142	7.99697e-07	7.49049e-05	6.88862e-05	GABRD/KCNAB2/SLC9A1/NDUFS5/KCNQ4/OLFM3/KCNA3/RYR2/KCNF1/FKBP1B/KCNG3/ABCG5/ABCG8/SCN3A/CHRNA1/UNC80/ATP1B3/KCNIP4/GLRA3/HCN1/GABRB2/CLIC5/KCNQ5/PKD1L1/GLRA2/GRIA3/KCNS2/KCNV1/TMEM249/KCNV2/KCNA4/LRRC55/SCN4B/SCN2B/KCNIP2/KCNA5/CACNB3/TRPC4/CALM1/GABRA5/CACNA1H/PKD1L3/CACNG1/KCNG1/CALM3/SHISA7/KCNJ4	47	CC
GO:0005261	cation channel activity	43/873	291/12873	1.02007e-06	7.8082e-05	7.20397e-05	KCNAB2/KCNQ4/KCNA3/RYR2/KCNF1/FKBP1B/KCNG3/KCNH7/SCN3A/CHRNA1/UNC80/OTOP1/KCNIP4/HCN1/ANXA6/TMEM63B/KCNQ5/HTR1B/PKD1L1/CDK5/GRIA3/KCNS2/KCNV1/KCNV2/KCNT1/KCNA4/LRRC55/SCN4B/SCN2B/KCNJ1/KCNIP2/KCNA5/CACNB3/KCNH3/ATP5F1B/TRPC4/CACNA1H/PKD1L3/KCNJ12/CACNG1/KCNK15/KCNG1/KCNJ4	43	MF
GO:0004993	G protein-coupled serotonin receptor activity	9/873	19/12873	1.44806e-06	9.37896e-05	8.65318e-05	HTR6/HTR1D/CHRM3/HTR4/HTR1B/HTR5A/CHRM1/HTR2A/HRH3	9	MF
GO:0099589	serotonin receptor activity	9/873	19/12873	1.44806e-06	9.37896e-05	8.65318e-05	HTR6/HTR1D/CHRM3/HTR4/HTR1B/HTR5A/CHRM1/HTR2A/HRH3	9	MF
GO:0034705	potassium channel complex	19/920	78/13142	1.22165e-06	9.80811e-05	9.02001e-05	KCNAB2/KCNQ4/KCNA3/KCNF1/KCNG3/KCNIP4/HCN1/KCNQ5/KCNS2/KCNV1/KCNV2/KCNA4/LRRC55/KCNIP2/KCNA5/CALM1/KCNG1/CALM3/KCNJ4	19	CC
GO:0043679	axon terminus	22/920	101/13142	1.403e-06	9.85608e-05	9.06413e-05	KCNA3/PTPRN/CPLX1/PCSK1/CPLX2/SNCB/PACSIN1/HTR1B/TPBG/OPRK1/PENK/CALB1/UNC13B/TH/CHRM1/DRD2/UNC13C/PDYN/SLC32A1/NTSR1/SLC8A2/PRKCG	22	CC
GO:0030672	synaptic vesicle membrane	22/920	104/13142	2.35845e-06	0.000129156	0.000118778	SLC6A17/SYT2/SYNPR/CLTB/PRRT1/STX1A/ATP6V1F/SYN1/OPRK1/MAL2/UNC13B/DRD2/SYT1/SVOP/DMXL2/UNC13C/SCAMP5/MCTP2/SYNGR3/SLC32A1/CALM3/SYT5	22	CC
GO:0099501	exocytic vesicle membrane	22/920	104/13142	2.35845e-06	0.000129156	0.000118778	SLC6A17/SYT2/SYNPR/CLTB/PRRT1/STX1A/ATP6V1F/SYN1/OPRK1/MAL2/UNC13B/DRD2/SYT1/SVOP/DMXL2/UNC13C/SCAMP5/MCTP2/SYNGR3/SLC32A1/CALM3/SYT5	22	CC
GO:1990351	transporter complex	48/920	341/13142	2.52797e-06	0.000129156	0.000118778	GABRD/KCNAB2/SLC9A1/NDUFS5/KCNQ4/OLFM3/KCNA3/RYR2/KCNF1/FKBP1B/KCNG3/ABCG5/ABCG8/SCN3A/CHRNA1/UNC80/ATP1B3/KCNIP4/GLRA3/HCN1/GABRB2/CLIC5/KCNQ5/PKD1L1/GLRA2/GRIA3/KCNS2/KCNV1/TMEM249/KCNV2/KCNA4/LRRC55/SCN4B/SCN2B/KCNIP2/KCNA5/CACNB3/TRPC4/TMEM30B/CALM1/GABRA5/CACNA1H/PKD1L3/CACNG1/KCNG1/CALM3/SHISA7/KCNJ4	48	CC
GO:0030594	neurotransmitter receptor activity	19/873	84/12873	2.51924e-06	0.000151514	0.000139789	GABRD/HTR6/HTR1D/CHRM3/CHRNA1/GLRA3/HTR4/GABRB2/DRD1/HTR1B/HTR5A/GLRA2/GRIA3/CHRM1/GRM5/DRD2/HTR2A/GABRA5/HRH3	19	MF
GO:0046873	metal ion transmembrane transporter activity	50/873	374/12873	2.82962e-06	0.000158836	0.000146545	KCNAB2/SLC9A1/KCNQ4/KCNA3/RYR2/KCNF1/FKBP1B/KCNG3/SLC9A2/KCNH7/SCN3A/KCNIP4/NIPAL1/HCN1/SLC6A7/ANXA6/KCNQ5/HTR1B/PKD1L1/CDK5/SLC9A6/SLC10A5/KCNS2/KCNV1/SLC30A8/KCNV2/KCNT1/KCNA4/LRRC55/SCN4B/SCN2B/KCNJ1/KCNIP2/KCNA5/CACNB3/KCNH3/TRPC4/SLC12A1/CACNA1H/SLC12A3/SLC9A5/PKD1L3/KCNJ12/SLC6A4/CACNG1/KCNK15/KCNG1/SLC1A6/SLC8A2/KCNJ4	50	MF
GO:0006813	potassium ion transport	36/864	208/12620	2.04708e-07	0.00019263	0.000184194	KCNAB2/RNF207/SLC9A1/KCNQ4/KCNA3/KCNF1/KCNG3/SLC9A2/KCNH7/ATP1B3/KCNIP4/HCN1/DRD1/KCNQ5/SLC9A6/OPRK1/KCNS2/KCNV1/KCNV2/KCNT1/KCNA4/LRRC55/DRD2/KCNJ1/KCNIP2/KCNA5/KCNH3/HTR2A/SLC12A1/SLC12A3/SLC9A5/KCNJ12/NEDD4L/KCNK15/KCNG1/KCNJ4	36	BP
GO:0071805	potassium ion transmembrane transport	33/864	186/12620	3.64436e-07	0.000285779	0.000273263	KCNAB2/RNF207/SLC9A1/KCNQ4/KCNA3/KCNF1/KCNG3/SLC9A2/KCNH7/ATP1B3/KCNIP4/HCN1/KCNQ5/SLC9A6/OPRK1/KCNS2/KCNV1/KCNV2/KCNT1/KCNA4/LRRC55/KCNJ1/KCNIP2/KCNA5/KCNH3/SLC12A1/SLC12A3/SLC9A5/KCNJ12/NEDD4L/KCNK15/KCNG1/KCNJ4	33	BP
GO:0008227	G protein-coupled amine receptor activity	10/873	27/12873	5.69936e-06	0.000299929	0.000276719	HTR6/HTR1D/CHRM3/ADRA2C/HTR4/HTR1B/HTR5A/CHRM1/HTR2A/HRH3	10	MF
GO:0099003	vesicle-mediated transport in synapse	33/864	190/12620	6.04017e-07	0.000387456	0.000370487	SYT2/SNAP47/PREPL/RAPGEF4/CADPS/AP2M1/CPLX1/NSG1/AP3S1/DRD1/CPLX2/SNCB/PACSIN1/BTBD9/HTR1B/STX1A/PCLO/CDK5/SYN1/ARC/UNC13B/TH/DRD2/CALY/SYT1/HTR2A/UNC13C/SLC32A1/RIMS4/CALM3/PRKCG/SYT5/SEPTIN5	33	BP
GO:0042391	regulation of membrane potential	51/864	363/12620	6.58799e-07	0.000387456	0.000370487	GABRD/KCNAB2/RNF207/SLC9A1/RYR2/FKBP1B/TACR1/KCNH7/SCN3A/CHRNA1/SLMAP/ATP1B3/PPP3CA/GLRA3/HCN1/GABRB2/DRD1/CCN6/STX1A/RELN/SLC26A3/CDK5/GLRA2/GRIA3/UNC13B/CHRM1/NPAS4/GRM5/DRD2/SCN4B/SCN2B/KCNIP2/INSYN2A/KCNA5/CACNB3/KCNH3/CALM1/GABRA5/CACNA1H/SEZ6/GJC1/DSG2/CELF4/NEDD4L/KCNK15/RIMS4/NTSR1/SLC1A6/CALM3/SLC8A2/SOD1	51	BP
GO:0032412	regulation of ion transmembrane transporter activity	36/864	222/12620	1.0481e-06	0.000491113	0.000469605	RNF207/SLC9A1/RYR2/CHRM3/FKBP1B/SLMAP/ATP1B3/STRIT1/PPP3CA/HCN1/PRRT1/ABCB1/RELN/CDK5/KCNS2/ARC/LRRC55/GRM5/DRD2/SCN4B/SCN2B/MRLN/KCNIP2/CACNB3/TESC/FGF14/AKAP5/CALM1/STAC2/NEDD4L/KCNG1/NTSR1/JSRP1/FXYD7/CALM3/SHISA7	36	BP
GO:0001508	action potential	25/864	126/12620	1.14251e-06	0.000491113	0.000469605	KCNAB2/RNF207/SLC9A1/RYR2/FKBP1B/TACR1/KCNH7/SCN3A/CHRNA1/SLMAP/HCN1/DRD1/SCN4B/SCN2B/KCNIP2/KCNA5/CACNB3/CALM1/CACNA1H/GJC1/DSG2/NEDD4L/NTSR1/CALM3/SLC8A2	25	BP
GO:0016079	synaptic vesicle exocytosis	22/864	102/12620	1.14819e-06	0.000491113	0.000469605	SYT2/SNAP47/PREPL/CADPS/CPLX1/DRD1/CPLX2/HTR1B/STX1A/PCLO/CDK5/SYN1/UNC13B/DRD2/SYT1/HTR2A/UNC13C/RIMS4/CALM3/PRKCG/SYT5/SEPTIN5	22	BP
GO:0005003	ephrin receptor activity	8/873	18/12873	1.02801e-05	0.000509167	0.000469765	EPHA8/EPHA10/EFNA3/NTRK1/EPHA7/EPHB6/NTRK3/EFNB3	8	MF
GO:0006836	neurotransmitter transport	32/864	190/12620	1.7906e-06	0.000702066	0.00067132	SLC6A17/SYT2/SNAP47/PREPL/CADPS/CPLX1/SLC6A7/CAMK2A/DRD1/CPLX2/HTR1B/STX1A/PCLO/CDK5/SYN1/UNC13B/TH/DRD2/SYT1/HTR2A/UNC13C/MCTP2/SYNGR3/SLC6A4/SLC32A1/RIMS4/HRH3/SLC1A6/CALM3/PRKCG/SYT5/SEPTIN5	32	BP
GO:0099504	synaptic vesicle cycle	30/864	173/12620	2.01581e-06	0.000729568	0.000697617	SYT2/SNAP47/PREPL/RAPGEF4/CADPS/AP2M1/CPLX1/AP3S1/DRD1/CPLX2/SNCB/PACSIN1/BTBD9/HTR1B/STX1A/PCLO/CDK5/SYN1/UNC13B/TH/DRD2/SYT1/HTR2A/UNC13C/SLC32A1/RIMS4/CALM3/PRKCG/SYT5/SEPTIN5	30	BP
GO:0022898	regulation of transmembrane transporter activity	36/864	229/12620	2.22189e-06	0.000746715	0.000714013	RNF207/SLC9A1/RYR2/CHRM3/FKBP1B/SLMAP/ATP1B3/STRIT1/PPP3CA/HCN1/PRRT1/ABCB1/RELN/CDK5/KCNS2/ARC/LRRC55/GRM5/DRD2/SCN4B/SCN2B/MRLN/KCNIP2/CACNB3/TESC/FGF14/AKAP5/CALM1/STAC2/NEDD4L/KCNG1/NTSR1/JSRP1/FXYD7/CALM3/SHISA7	36	BP
GO:0048167	regulation of synaptic plasticity	30/864	175/12620	2.57615e-06	0.000787022	0.000752555	NCDN/MME/NSG1/PLK2/CAMK2A/DRD1/CPLX2/PRRT1/VGF/RELN/CDK5/CALB1/ARC/HRAS/NPAS4/GRM5/DRD2/EGR2/NEURL1/ERC1/AKAP5/SIPA1L1/ITPKA/UNC13C/CX3CL1/ACE/SLC8A2/PRKCG/SHISA7/MAPK1	30	BP
GO:0098664	G protein-coupled serotonin receptor signaling pathway	9/864	20/12620	2.67638e-06	0.000787022	0.000752555	HTR6/HTR1D/CHRM3/HTR4/HTR1B/HTR5A/CHRM1/HTR2A/HRH3	9	BP
GO:0023061	signal release	53/864	402/12620	2.85996e-06	0.000791537	0.000756872	SYT2/REN/KISS1/SNAP47/FKBP1B/PREPL/TACR1/RAPGEF4/PTPRN/CADPS/GPR27/CPLX1/ADRA2C/PPP3CA/CAMK2A/DRD1/CPLX2/BMP6/GPLD1/HTR1B/INHBA/STX1A/PCLO/TFR2/VGF/CDK5/SYN1/OPRK1/SLC30A8/CCN3/UNC13B/DRD2/RBP4/KCNA5/SYT10/SYT1/AACS/HTR2A/GPR68/CHGA/UNC13C/MCTP2/RAB11FIP3/SLC6A4/NNAT/SLC32A1/RIMS4/HRH3/CALM3/PRKCG/SYT5/IL11/SEPTIN5	53	BP
GO:0098978	glutamatergic synapse	41/920	295/13142	1.84196e-05	0.000840417	0.000772888	SLC6A17/KCNA3/SEMA3F/CADPS/PRKCI/AP2M1/CPLX1/NSG1/PPP3CA/GUCY1B1/DRD1/PRR7/EPHA7/STX1A/PCLO/NPTX2/CDK5/CDKL5/PAK3/DLGAP2/CALB1/MAL2/ARC/ARPC5L/HRAS/CHRM1/GRM5/DRD2/CALY/SYT1/HTR2A/LRFN5/ACTN1/NTRK3/CDH11/EFNB3/NPTX1/DLGAP1/PLCB1/SLC1A6/SHISA7	41	CC
GO:0031045	dense core granule	9/920	24/13142	1.94402e-05	0.000840417	0.000772888	SYT2/SCG2/CADPS/PENK/SYT1/CHGA/DMXL2/SYT5/SOD1	9	CC
GO:0007269	neurotransmitter secretion	26/864	142/12620	3.42064e-06	0.000847058	0.000809961	SYT2/SNAP47/PREPL/CADPS/CPLX1/CAMK2A/DRD1/CPLX2/HTR1B/STX1A/PCLO/CDK5/SYN1/UNC13B/DRD2/SYT1/HTR2A/UNC13C/MCTP2/SLC32A1/RIMS4/HRH3/CALM3/PRKCG/SYT5/SEPTIN5	26	BP
GO:0099643	signal release from synapse	26/864	142/12620	3.42064e-06	0.000847058	0.000809961	SYT2/SNAP47/PREPL/CADPS/CPLX1/CAMK2A/DRD1/CPLX2/HTR1B/STX1A/PCLO/CDK5/SYN1/UNC13B/DRD2/SYT1/HTR2A/UNC13C/MCTP2/SLC32A1/RIMS4/HRH3/CALM3/PRKCG/SYT5/SEPTIN5	26	BP
GO:1903530	regulation of secretion by cell	59/864	469/12620	3.61022e-06	0.000849303	0.000812108	SYT2/REN/KISS1/FKBP1B/PREPL/TACR1/RAPGEF4/HYAL3/CADPS/GPR27/CPLX1/ADRA2C/PPP3CA/NPY5R/PCSK1/CAMK2A/DRD1/CPLX2/BMP6/GPLD1/HTR1B/INHBA/PPIA/STX1A/PCLO/TFR2/CDK5/SYN1/IL13RA2/OPRK1/SLC30A8/CCN3/UNC13B/DRD2/RBP4/KCNA5/SYT10/SYT1/AACS/HTR2A/GPR68/CHGA/SCAMP5/MCTP2/RAB11FIP3/CACNA1H/SEPTIN1/PARD6A/SLC6A4/PIK3C3/NNAT/RIMS4/HRH3/NTSR1/CALM3/PRKCG/SYT5/IL11/SEPTIN5	59	BP
GO:0032409	regulation of transporter activity	37/864	244/12620	3.85567e-06	0.000863854	0.000826022	RNF207/SLC9A1/RYR2/CHRM3/FKBP1B/SLMAP/ATP1B3/STRIT1/PPP3CA/HCN1/PRRT1/ABCB1/RELN/CDK5/KCNS2/ARC/LRRC55/GRM5/DRD2/SCN4B/SCN2B/MRLN/KCNIP2/CACNB3/TESC/FGF14/AKAP5/CALM1/SYNGR3/STAC2/NEDD4L/KCNG1/NTSR1/JSRP1/FXYD7/CALM3/SHISA7	37	BP
GO:0007210	serotonin receptor signaling pathway	9/864	21/12620	4.39981e-06	0.00094096	0.000899751	HTR6/HTR1D/CHRM3/HTR4/HTR1B/HTR5A/CHRM1/HTR2A/HRH3	9	BP
GO:0008021	synaptic vesicle	29/920	186/13142	3.76377e-05	0.00151089	0.00138948	SLC6A17/SYT2/IQSEC1/SYNPR/MME/CLTB/PRRT1/STX1A/ATP6V1F/SYN1/OPRK1/PENK/MAL2/UNC13B/TH/DRD2/SYT1/SVOP/DMXL2/UNC13C/SCAMP5/MCTP2/RAB40C/SYNGR3/SEPTIN1/SLC32A1/CALM3/SYT5/SEPTIN5	29	CC
GO:0043025	neuronal cell body	54/920	445/13142	4.88183e-05	0.00182906	0.00168209	GABRD/NCDN/KNCN/NTRK1/KISS1/SEMA4F/ALS2/PTPRN/SIAH2/MME/CPLX1/CRMP1/KCNIP4/UCHL1/GLRA3/ENC1/PCSK1/SYNPO/CPLX2/SNCB/EPHA7/VGF/CDK5/HTR5A/L1CAM/OPRK1/PENK/CALB1/CCN3/ARC/BRINP1/TH/DRD2/ATOH7/NEURL1/ENO2/DDN/HTR2A/RTN1/NDN/GABRA5/SEZ6L2/CX3CL1/KATNB1/FBXO31/RCVRN/SEZ6/CYGB/PDYN/TPX2/NTSR1/SLC8A2/SYT5/SOD1	54	CC
GO:0001505	regulation of neurotransmitter levels	31/864	196/12620	9.81572e-06	0.00200796	0.00192002	SYT2/SNAP47/PREPL/COLQ/CADPS/CPLX1/CAMK2A/DRD1/CPLX2/HTR1B/STX1A/PCLO/CDK5/SYN1/UNC13B/TH/DRD2/SYT1/HTR2A/UNC13C/MCTP2/SYNGR3/SLC6A4/SLC32A1/RIMS4/HRH3/SLC1A6/CALM3/PRKCG/SYT5/SEPTIN5	31	BP
GO:0045055	regulated exocytosis	32/864	206/12620	1.03836e-05	0.00203561	0.00194646	SYT2/SNAP47/PREPL/RAPGEF4/HYAL3/CADPS/CPLX1/DRD1/CPLX2/HTR1B/STX1A/PCLO/CDK5/SYN1/IL13RA2/UNC13B/DRD2/SYT10/SYT1/HTR2A/PTGDR/CHGA/RASGRP1/UNC13C/SCAMP5/CACNA1H/SYNGR3/RIMS4/CALM3/PRKCG/SYT5/SEPTIN5	32	BP
GO:0050808	synapse organization	49/864	378/12620	1.08215e-05	0.00203661	0.00194742	NTRK1/IGSF9/CHRNA1/ALS2/ABI2/COLQ/SEMA3F/ROBO2/DOK7/SYNPO/GABRB2/DRD1/SNCB/PRRT1/TPBG/EPHA7/PCLO/RELN/CDK5/FRMPD4/CDKL5/SYN1/ARHGEF9/PAK3/L1CAM/NEFL/ARC/UNC13B/NPAS4/GRM5/DRD2/NEURL1/ERC1/LRTM2/CACNB3/SLITRK6/LRFN5/GPHN/ACTN1/SIPA1L1/ITPKA/UNC13C/NTRK3/SEZ6L2/CX3CL1/SEZ6/NPTX1/SLC8A2/SHISA7	49	BP
GO:0070382	exocytic vesicle	30/920	201/13142	6.42795e-05	0.00217285	0.00199826	SLC6A17/SYT2/IQSEC1/SYNPR/MME/CLTB/PRRT1/STX1A/ATP6V1F/SYN1/OPRK1/PENK/MAL2/UNC13B/TH/DRD2/SYT10/SYT1/SVOP/DMXL2/UNC13C/SCAMP5/MCTP2/RAB40C/SYNGR3/SEPTIN1/SLC32A1/CALM3/SYT5/SEPTIN5	30	CC
GO:0043204	perikaryon	23/920	136/13142	6.57268e-05	0.00217285	0.00199826	NCDN/SEMA4F/PTPRN/CPLX1/CRMP1/GLRA3/PCSK1/SYNPO/CPLX2/CDK5/HTR5A/OPRK1/PENK/TH/DRD2/ATOH7/NEURL1/ENO2/DDN/NDN/RCVRN/NTSR1/SLC8A2	23	CC
GO:0044057	regulation of system process	57/864	473/12620	1.92486e-05	0.00323791	0.00309611	RNF207/SLC9A1/PTGER3/REN/KISS1/RYR2/CHRM3/ROCK2/FKBP1B/ABCG5/ABCG8/TACR1/PRKAG3/FOXP1/STRIT1/ADRA2C/PPP3CA/FGF10/HCN1/ANXA6/BMP6/INHBA/STX1A/NPTX2/RELN/DLGAP2/OPRK1/CCN3/UNC13B/PBX3/TH/DRD2/APOA1/SCN4B/SCN2B/CELF2/EGR2/KCNIP2/KCNA5/HTR2A/CALM1/CHGA/CACNA1H/KCNJ12/GJC1/ACE/CACNG1/NPTX1/DLGAP1/DSG2/CELF4/TNNC2/NTSR1/CALM3/SLC8A2/SHISA7/SOD1	57	BP
GO:0071867	response to monoamine	17/864	79/12620	1.92692e-05	0.00323791	0.00309611	HTR6/HTR1D/SLC9A1/RYR2/CHRM3/NSG1/HTR4/DRD1/HTR1B/HTR5A/PENK/CHRM1/DRD2/CALY/HTR2A/HRH3/MAPK1	17	BP
GO:0071869	response to catecholamine	17/864	79/12620	1.92692e-05	0.00323791	0.00309611	HTR6/HTR1D/SLC9A1/RYR2/CHRM3/NSG1/HTR4/DRD1/HTR1B/HTR5A/PENK/CHRM1/DRD2/CALY/HTR2A/HRH3/MAPK1	17	BP
GO:0098992	neuronal dense core vesicle	6/920	13/13142	0.000129562	0.00404521	0.00372017	SCG2/CADPS/PENK/CHGA/DMXL2/SYT5	6	CC
GO:0097060	synaptic membrane	43/920	344/13142	0.000145739	0.00416283	0.00382834	GABRD/KCNA3/CHRM3/SEMA4F/CHRNA1/NSG1/GLRA3/GABRB2/DRD1/CLTB/PRR7/PRRT1/HTR1B/EPHA7/STX1A/HTR5A/GLRA2/GRIA3/OPRK1/ARC/UNC13B/CHRM1/GRM5/DRD2/IQSEC3/ERC1/ENO2/DDN/SYT1/HTR2A/LRFN5/GPHN/GABRA5/UNC13C/NTRK3/EFNB3/SLC6A4/RIMS4/SLC1A6/PRKCG/SHISA7/NIPSNAP1/KCNJ4	43	CC
GO:0030658	transport vesicle membrane	27/920	181/13142	0.000148143	0.00416283	0.00382834	SLC6A17/SYT2/PTPRN/SYNPR/CLTB/PRRT1/STX1A/AP1S1/ATP6V1F/SYN1/OPRK1/SLC30A8/MAL2/UNC13B/DRD2/SYT10/SYT1/SVOP/DMXL2/UNC13C/SCAMP5/MCTP2/SYNGR3/SLC32A1/AP1M1/CALM3/SYT5	27	CC
GO:0098984	neuron to neuron synapse	42/920	336/13142	0.000173418	0.004641	0.00426808	SH2D5/BCL11A/SEMA4F/RAPGEF4/ALS2/IQSEC1/CAMK2A/SYNPO/PRR7/PRRT1/EPHA7/STX1A/PCLO/CDK5/SYN1/ARHGEF9/HNRNPH2/PAK3/DLGAP2/PENK/CALB1/MAL2/ARC/CHRM1/RTN3/GRM5/DRD2/NEURL1/INSYN2A/IQSEC3/SYT1/ANKS1B/LRFN5/AKAP5/GPHN/SIPA1L1/EFNB3/DLGAP1/NTSR1/SLC8A2/PRKCG/SHISA7	42	CC
GO:0007187	G protein-coupled receptor signaling pathway, coupled to cyclic nucleotide second messenger	11/864	38/12620	3.14868e-05	0.00510847	0.00488474	HTR6/HTR1D/CHRM3/NPY1R/HTR4/DRD1/HTR1B/HTR5A/CHRM1/HTR2A/HRH3	11	BP
GO:0004930	G protein-coupled receptor activity	37/873	286/12873	0.000110231	0.00515637	0.00475735	HTR6/HTR1D/PTGER3/ADGRL2/GPR61/ACKR1/CHRM3/TACR1/CELSR3/GPR27/ADRA2C/NPFFR2/NPY1R/NPY5R/HTR4/DRD1/HCRTR2/HTR1B/GPR63/GPR6/GPR22/HTR5A/GPR101/OPRK1/CCKBR/OR6A2/CHRM1/GRM5/DRD2/RXFP2/HTR2A/PTGDR/GPR68/CCR10/HRH3/NTSR1/KISS1R	37	MF
GO:1904062	regulation of cation transmembrane transport	41/864	310/12620	3.52857e-05	0.00553397	0.00529161	KCNAB2/RNF207/SLC9A1/RYR2/FKBP1B/SLMAP/ATP1B3/STRIT1/KCNIP4/PPP3CA/HCN1/DRD1/PRRT1/RELN/CDK5/OPRK1/KCNS2/ARC/F2/LRRC55/DRD2/SCN4B/SCN2B/MRLN/KCNIP2/CACNB3/TESC/FGF14/AKAP5/CALM1/CEMIP/CX3CL1/STAC2/CACNG1/NEDD4L/KCNG1/NTSR1/JSRP1/FXYD7/CALM3/SHISA7	41	BP
GO:0043197	dendritic spine	25/920	166/13142	0.000220954	0.00564437	0.00519083	ALS2/ABI2/PPP3CA/CAMK2A/SYNPO/DRD1/FRMPD4/GRIA3/CALB1/ARC/KCNA4/GRM5/DRD2/NEURL1/DDN/ANKS1B/AKAP5/ACTN1/SIPA1L1/ITPKA/SEZ6/KIF3B/NTSR1/SLC8A2/SHISA7	25	CC
GO:0044309	neuron spine	25/920	167/13142	0.00024301	0.0059379	0.00546078	ALS2/ABI2/PPP3CA/CAMK2A/SYNPO/DRD1/FRMPD4/GRIA3/CALB1/ARC/KCNA4/GRM5/DRD2/NEURL1/DDN/ANKS1B/AKAP5/ACTN1/SIPA1L1/ITPKA/SEZ6/KIF3B/NTSR1/SLC8A2/SHISA7	25	CC
GO:0030133	transport vesicle	43/920	354/13142	0.000274982	0.00643915	0.00592175	SLC6A17/OVGP1/SYT2/CNST/PTPRN/IQSEC1/SYNPR/CLRN1/MME/PCSK1/AP3S1/CLTB/PRRT1/STX1A/AP1S1/VGF/ATP6V1F/SYN1/OPRK1/PENK/SLC30A8/MAL2/UNC13B/TH/DRD2/SYT10/SYT1/SVOP/CHGA/DMXL2/UNC13C/SCAMP5/MCTP2/RAB40C/SYNGR3/SEPTIN1/NPTX1/SLC32A1/AP1M1/CALM3/SYT5/SEPTIN5/KDELR3	43	CC
GO:0045956	positive regulation of calcium ion-dependent exocytosis	7/864	16/12620	4.55116e-05	0.00690749	0.00660498	HYAL3/STX1A/CDK5/SYT10/SYT1/SCAMP5/CACNA1H	7	BP
GO:0046928	regulation of neurotransmitter secretion	17/864	85/12620	5.22093e-05	0.0073314	0.00701033	PREPL/CPLX1/CAMK2A/DRD1/CPLX2/HTR1B/STX1A/CDK5/SYN1/DRD2/SYT1/HTR2A/MCTP2/RIMS4/CALM3/PRKCG/SEPTIN5	17	BP
GO:0071868	cellular response to monoamine stimulus	16/864	77/12620	5.29793e-05	0.0073314	0.00701033	HTR6/HTR1D/SLC9A1/RYR2/CHRM3/NSG1/HTR4/DRD1/HTR1B/HTR5A/CHRM1/DRD2/CALY/HTR2A/HRH3/MAPK1	16	BP
GO:0071870	cellular response to catecholamine stimulus	16/864	77/12620	5.29793e-05	0.0073314	0.00701033	HTR6/HTR1D/SLC9A1/RYR2/CHRM3/NSG1/HTR4/DRD1/HTR1B/HTR5A/CHRM1/DRD2/CALY/HTR2A/HRH3/MAPK1	16	BP
GO:0050433	regulation of catecholamine secretion	12/864	47/12620	5.49174e-05	0.00738247	0.00705916	SYT2/ADRA2C/HTR1B/STX1A/OPRK1/DRD2/SYT10/SYT1/HTR2A/CHGA/HRH3/SYT5	12	BP
GO:0032414	positive regulation of ion transmembrane transporter activity	18/864	94/12620	5.81108e-05	0.00743091	0.00710548	RNF207/SLC9A1/RYR2/ATP1B3/PPP3CA/ABCB1/RELN/CDK5/ARC/LRRC55/KCNIP2/CACNB3/TESC/AKAP5/CALM1/STAC2/NTSR1/CALM3	18	BP
GO:0007409	axonogenesis	48/864	392/12620	5.84365e-05	0.00743091	0.00710548	DRAXIN/EPHA8/EPHA10/NEXN/EFNA3/CRABP2/NTRK1/IGSF9/LAMC2/TBCE/SEMA4F/ALS2/SEMA3F/LRTM1/ROBO2/ROBO1/CRMP1/UCHL1/FSTL4/SLIT3/EPHA7/DLX5/RELN/EPHB6/CDK5/CDKL5/PAK3/SLC9A6/L1CAM/NEFL/B4GAT1/DRD2/EGR2/ATOH7/LRTM2/ULK1/SLITRK6/SIPA1L1/NDN/SEMA6D/ISLR2/CDH11/EFNB3/NPTX1/PTPRM/VSTM2L/MEGF8/ADARB1	48	BP
GO:0099106	ion channel regulator activity	19/873	112/12873	0.000176205	0.00780864	0.00720437	KCNAB2/HPCAL4/FKBP1B/KCNIP4/GPLD1/STX1A/KCNV1/LRRC55/SCN4B/SCN2B/KCNIP2/CACNB3/FGF14/REM2/CALM1/ARPP19/CACNG1/NEDD4L/FXYD7	19	MF
GO:0050432	catecholamine secretion	12/864	48/12620	6.87176e-05	0.00841707	0.00804845	SYT2/ADRA2C/HTR1B/STX1A/OPRK1/DRD2/SYT10/SYT1/HTR2A/CHGA/HRH3/SYT5	12	BP
GO:1903351	cellular response to dopamine	14/864	63/12620	7.1143e-05	0.00841707	0.00804845	HTR6/HTR1D/CHRM3/NSG1/HTR4/DRD1/HTR1B/HTR5A/CHRM1/DRD2/CALY/HTR2A/HRH3/MAPK1	14	BP
GO:0032411	positive regulation of transporter activity	19/864	104/12620	7.15585e-05	0.00841707	0.00804845	RNF207/SLC9A1/RYR2/ATP1B3/PPP3CA/ABCB1/RELN/CDK5/ARC/LRRC55/KCNIP2/CACNB3/TESC/AKAP5/CALM1/SYNGR3/STAC2/NTSR1/CALM3	19	BP
GO:0017156	calcium-ion regulated exocytosis	13/864	56/12620	7.9426e-05	0.00911462	0.00871545	SYT2/RAPGEF4/HYAL3/CADPS/STX1A/CDK5/UNC13B/SYT10/SYT1/UNC13C/SCAMP5/CACNA1H/SYT5	13	BP
GO:0099572	postsynaptic specialization	40/920	328/13142	0.000409233	0.00914956	0.00841438	SH2D5/BCL11A/SEMA4F/CHRNA1/ALS2/IQSEC1/CAMK2A/SYNPO/GABRB2/PRR7/PRRT1/EPHA7/STX1A/PCLO/CDK5/HTR5A/SYN1/ARHGEF9/HNRNPH2/PAK3/DLGAP2/ARC/CHRM1/RTN3/GRM5/DRD2/NEURL1/INSYN2A/IQSEC3/ANKS1B/LRFN5/AKAP5/GPHN/SIPA1L1/GABRA5/EFNB3/DLGAP1/SLC8A2/PRKCG/SHISA7	40	CC
GO:0099055	integral component of postsynaptic membrane	18/920	107/13142	0.000423289	0.00914956	0.00841438	GABRD/KCNA3/CHRNA1/GABRB2/DRD1/EPHA7/HTR5A/OPRK1/CHRM1/GRM5/DRD2/HTR2A/LRFN5/GABRA5/NTRK3/EFNB3/SLC6A4/SHISA7	18	CC
GO:0150034	distal axon	33/920	255/13142	0.000448789	0.00934146	0.00859086	KCNA3/ALS2/PTPRN/CPLX1/CRMP1/PCSK1/CPLX2/SNCB/PACSIN1/HTR1B/TPBG/CDK5/CDKL5/L1CAM/NEFL/OPRK1/PENK/CALB1/UNC13B/TH/CHRM1/GDPD5/DRD2/ENO2/SLC2A13/UNC13C/KATNB1/PDYN/SLC32A1/NTSR1/CALM3/SLC8A2/PRKCG	33	CC
GO:0098900	regulation of action potential	12/864	49/12620	8.54072e-05	0.00934586	0.00893656	KCNAB2/RNF207/SLC9A1/RYR2/TACR1/HCN1/CACNB3/CALM1/DSG2/NTSR1/CALM3/SLC8A2	12	BP
GO:1903350	response to dopamine	14/864	64/12620	8.54138e-05	0.00934586	0.00893656	HTR6/HTR1D/CHRM3/NSG1/HTR4/DRD1/HTR1B/HTR5A/CHRM1/DRD2/CALY/HTR2A/HRH3/MAPK1	14	BP
GO:0007411	axon guidance	30/864	209/12620	8.85266e-05	0.00946632	0.00905174	DRAXIN/EPHA8/EPHA10/NEXN/EFNA3/NTRK1/IGSF9/LAMC2/SEMA4F/SEMA3F/LRTM1/ROBO2/ROBO1/CRMP1/SLIT3/EPHA7/DLX5/RELN/EPHB6/CDK5/L1CAM/B4GAT1/EGR2/ATOH7/LRTM2/SEMA6D/EFNB3/PTPRM/VSTM2L/MEGF8	30	BP
GO:0060078	regulation of postsynaptic membrane potential	21/864	124/12620	9.60028e-05	0.00989103	0.00945786	GABRD/CHRNA1/PPP3CA/GLRA3/GABRB2/STX1A/RELN/CDK5/GLRA2/GRIA3/UNC13B/CHRM1/NPAS4/GRM5/DRD2/INSYN2A/GABRA5/SEZ6/CELF4/NTSR1/SLC8A2	21	BP
GO:0097485	neuron projection guidance	30/864	210/12620	9.67029e-05	0.00989103	0.00945786	DRAXIN/EPHA8/EPHA10/NEXN/EFNA3/NTRK1/IGSF9/LAMC2/SEMA4F/SEMA3F/LRTM1/ROBO2/ROBO1/CRMP1/SLIT3/EPHA7/DLX5/RELN/EPHB6/CDK5/L1CAM/B4GAT1/EGR2/ATOH7/LRTM2/SEMA6D/EFNB3/PTPRM/VSTM2L/MEGF8	30	BP
GO:1904064	positive regulation of cation transmembrane transport	22/864	134/12620	0.000106317	0.010643	0.0101769	RNF207/SLC9A1/RYR2/ATP1B3/PPP3CA/DRD1/RELN/CDK5/OPRK1/ARC/F2/LRRC55/KCNIP2/CACNB3/TESC/AKAP5/CALM1/CEMIP/CX3CL1/STAC2/NTSR1/CALM3	22	BP
GO:0010959	regulation of metal ion transport	41/864	327/12620	0.000118852	0.01165	0.0111398	KCNAB2/RNF207/SLC9A1/RYR2/FKBP1B/SLMAP/ATP1B3/STRIT1/KCNIP4/PPP3CA/CAMK2A/DRD1/CDK5/OPRK1/KCNS2/F2/LRRC55/DRD2/SCN4B/SCN2B/MRLN/KCNIP2/KCNA5/CACNB3/TESC/HTR2A/FGF14/AKAP5/CALM1/CEMIP/CX3CL1/RCVRN/STAC2/ACE/CACNG1/NEDD4L/KCNG1/NTSR1/JSRP1/FXYD7/CALM3	41	BP
GO:0016247	channel regulator activity	19/873	116/12873	0.000281683	0.0118588	0.0109411	KCNAB2/HPCAL4/FKBP1B/KCNIP4/GPLD1/STX1A/KCNV1/LRRC55/SCN4B/SCN2B/KCNIP2/CACNB3/FGF14/REM2/CALM1/ARPP19/CACNG1/NEDD4L/FXYD7	19	MF
GO:0099699	integral component of synaptic membrane	21/920	138/13142	0.000594589	0.0119343	0.0109753	GABRD/KCNA3/CHRNA1/GABRB2/DRD1/HTR1B/EPHA7/STX1A/HTR5A/OPRK1/CHRM1/GRM5/DRD2/HTR2A/LRFN5/GABRA5/NTRK3/EFNB3/SLC6A4/SLC1A6/SHISA7	21	CC
GO:0099240	intrinsic component of synaptic membrane	22/920	148/13142	0.000618085	0.0119781	0.0110156	GABRD/KCNA3/CHRNA1/GABRB2/DRD1/HTR1B/EPHA7/STX1A/HTR5A/OPRK1/CHRM1/GRM5/DRD2/HTR2A/LRFN5/GPHN/GABRA5/NTRK3/EFNB3/SLC6A4/SLC1A6/SHISA7	22	CC
GO:0098960	postsynaptic neurotransmitter receptor activity	13/873	64/12873	0.000302805	0.012141	0.0112015	GABRD/CHRM3/CHRNA1/GLRA3/GABRB2/DRD1/GLRA2/GRIA3/CHRM1/GRM5/DRD2/GABRA5/HRH3	13	MF
GO:0098982	GABA-ergic synapse	13/920	67/13142	0.000654863	0.0122678	0.011282	GABRD/SLC6A17/GABRB2/DRD1/PCLO/ARHGEF9/CALB1/DRD2/IQSEC3/LRFN5/GABRA5/PLCB1/SLC32A1	13	CC
GO:0044305	calyx of Held	6/920	17/13142	0.000732741	0.0130569	0.0120078	KCNA3/CPLX1/HTR1B/CALB1/UNC13C/PRKCG	6	CC
GO:0098936	intrinsic component of postsynaptic membrane	18/920	112/13142	0.000743455	0.0130569	0.0120078	GABRD/KCNA3/CHRNA1/GABRB2/DRD1/EPHA7/HTR5A/OPRK1/CHRM1/GRM5/DRD2/HTR2A/LRFN5/GABRA5/NTRK3/EFNB3/SLC6A4/SHISA7	18	CC
GO:0034767	positive regulation of ion transmembrane transport	23/864	146/12620	0.000142521	0.0135651	0.012971	RNF207/SLC9A1/RYR2/ATP1B3/PPP3CA/DRD1/ABCB1/RELN/CDK5/OPRK1/ARC/F2/LRRC55/KCNIP2/CACNB3/TESC/AKAP5/CALM1/CEMIP/CX3CL1/STAC2/NTSR1/CALM3	23	BP
GO:0015844	monoamine transport	14/864	67/12620	0.000144156	0.0135651	0.012971	SYT2/ADRA2C/DRD1/HTR1B/STX1A/OPRK1/DRD2/SYT10/SYT1/HTR2A/CHGA/SLC6A4/HRH3/SYT5	14	BP
GO:0019233	sensory perception of pain	16/864	84/12620	0.000157649	0.0145439	0.013907	SLC9A1/NTRK1/TACR1/MME/UCHL1/NPY1R/CDK5/OPRK1/PENK/CCN3/PHF24/HTR2A/NDN/ACE/NTSR1/NIPSNAP1	16	BP
GO:0034764	positive regulation of transmembrane transport	27/864	186/12620	0.000162326	0.0146874	0.0140442	RNF207/SLC9A1/RYR2/ATP1B3/PRKCI/PPP3CA/TERT/DRD1/ABCB1/RELN/CDK5/OPRK1/ARC/F2/LRRC55/KCNIP2/CACNB3/OSBPL8/TESC/AKAP5/CALM1/ARPP19/CEMIP/CX3CL1/STAC2/NTSR1/CALM3	27	BP
GO:0051937	catecholamine transport	13/864	60/12620	0.000168287	0.0149394	0.0142852	SYT2/ADRA2C/DRD1/HTR1B/STX1A/OPRK1/DRD2/SYT10/SYT1/HTR2A/CHGA/HRH3/SYT5	13	BP
GO:0019199	transmembrane receptor protein kinase activity	14/873	74/12873	0.000390618	0.01495	0.0137931	EPHA8/EPHA10/EFNA3/NTRK1/MST1R/FLT4/EPHA7/SOSTDC1/EPHB6/ACVR1B/LTK/NTRK3/EFNB3/TGFBR3L	14	MF
GO:0005005	transmembrane-ephrin receptor activity	6/873	16/12873	0.000424318	0.0155337	0.0143316	EPHA8/EPHA10/EFNA3/EPHA7/EPHB6/EFNB3	6	MF
GO:0045211	postsynaptic membrane	31/920	245/13142	0.000962979	0.0163998	0.0150821	GABRD/KCNA3/CHRM3/SEMA4F/CHRNA1/NSG1/GLRA3/GABRB2/DRD1/PRR7/PRRT1/EPHA7/HTR5A/GLRA2/GRIA3/OPRK1/ARC/CHRM1/GRM5/DRD2/IQSEC3/DDN/HTR2A/LRFN5/GPHN/GABRA5/NTRK3/EFNB3/SLC6A4/SHISA7/KCNJ4	31	CC
GO:0061564	axon development	50/864	434/12620	0.000191776	0.0167093	0.0159776	DRAXIN/EPHA8/EPHA10/NEXN/TSPAN2/EFNA3/CRABP2/NTRK1/IGSF9/LAMC2/TBCE/FKBP1B/SEMA4F/ALS2/SEMA3F/LRTM1/ROBO2/ROBO1/CRMP1/UCHL1/FSTL4/SLIT3/EPHA7/DLX5/RELN/EPHB6/CDK5/CDKL5/PAK3/SLC9A6/L1CAM/NEFL/B4GAT1/DRD2/EGR2/ATOH7/LRTM2/ULK1/SLITRK6/SIPA1L1/NDN/SEMA6D/ISLR2/CDH11/EFNB3/NPTX1/PTPRM/VSTM2L/MEGF8/ADARB1	50	BP
GO:0043270	positive regulation of ion transport	31/864	230/12620	0.000219438	0.018772	0.0179499	RNF207/SLC9A1/RYR2/ATP1B3/STRIT1/PPP3CA/CAMK2A/DRD1/STX1A/ABCB1/RELN/CDK5/OPRK1/ARC/F2/LRRC55/CHRM1/DRD2/SCN4B/KCNIP2/CACNB3/SYT1/TESC/AKAP5/CALM1/CEMIP/CX3CL1/SLC6A4/STAC2/NTSR1/CALM3	31	BP
GO:0022600	digestive system process	15/864	78/12620	0.000224633	0.0188732	0.0180467	PTGER3/CHRM3/ABCG5/ABCG8/TACR1/MUC4/PPP3CA/FGF10/VSIG1/OPRK1/MUC6/CCKBR/CHRM1/APOA1/RBP4	15	BP
GO:2001259	positive regulation of cation channel activity	13/864	62/12620	0.000238265	0.0195533	0.018697	RNF207/PPP3CA/RELN/CDK5/ARC/LRRC55/KCNIP2/CACNB3/AKAP5/CALM1/STAC2/NTSR1/CALM3	13	BP
GO:0015837	amine transport	16/864	87/12620	0.000241039	0.0195533	0.018697	SYT2/ADRA2C/NPY5R/DRD1/HTR1B/STX1A/OPRK1/TH/DRD2/SYT10/SYT1/HTR2A/CHGA/HRH3/NTSR1/SYT5	16	BP
GO:0098862	cluster of actin-based cell projections	19/920	126/13142	0.00118827	0.0196414	0.0180632	KNCN/MYO1B/FLNB/CLRN1/MME/GRXCR1/ENPEP/LHFPL5/CLIC5/SLC26A3/CALB1/MYO3A/MORN4/PDZD7/ACTN1/ANKS4B/ACE/LOXHD1/TMPRSS15	19	CC
GO:1903305	regulation of regulated secretory pathway	20/864	123/12620	0.000246347	0.0196451	0.0187847	SYT2/PREPL/HYAL3/DRD1/HTR1B/STX1A/CDK5/SYN1/IL13RA2/DRD2/SYT10/SYT1/HTR2A/SCAMP5/CACNA1H/RIMS4/CALM3/PRKCG/SYT5/SEPTIN5	20	BP
GO:0007600	sensory perception	49/864	428/12620	0.000257329	0.0201789	0.0192952	SLC9A1/KCNQ4/NTRK1/TACR1/CLRN1/MME/UCHL1/GRXCR1/PPEF2/NPY1R/PDE6A/GABRB2/LHFPL5/BTBD9/CLIC5/IMPG1/CDK5/OPRK1/PENK/CCN3/PHF24/TH/OR6A2/DRD2/MYO3A/RBP4/PDZD7/SYT10/WNT10B/SRRM4/HTR2A/SLITRK6/COCH/RDH12/NDN/GABRA5/CEMIP/NOB1/PKD1L3/RCVRN/GJC1/COL1A1/ACE/LOXHD1/PDYN/NTSR1/CDKN2D/NIPSNAP1/SOD1	49	BP
GO:2000300	regulation of synaptic vesicle exocytosis	12/864	55/12620	0.000277679	0.0209521	0.0200345	PREPL/DRD1/HTR1B/CDK5/SYN1/DRD2/SYT1/HTR2A/RIMS4/CALM3/PRKCG/SEPTIN5	12	BP
GO:0051284	positive regulation of sequestering of calcium ion	5/864	10/12620	0.000280262	0.0209521	0.0200345	RYR2/FKBP1B/CALM1/NTSR1/CALM3	5	BP
GO:0051588	regulation of neurotransmitter transport	17/864	97/12620	0.0002846	0.0209521	0.0200345	PREPL/CPLX1/CAMK2A/DRD1/CPLX2/HTR1B/STX1A/CDK5/SYN1/DRD2/SYT1/HTR2A/MCTP2/RIMS4/CALM3/PRKCG/SEPTIN5	17	BP
GO:0007613	memory	18/864	106/12620	0.000286366	0.0209521	0.0200345	TACR1/PLK2/DRD1/BTBD9/RELN/CALB1/ARC/BRINP1/TH/NPAS4/DRD2/HTR2A/PAK6/SLC6A4/LRRN4/PLCB1/SLC8A2/SHISA7	18	BP
GO:2001257	regulation of cation channel activity	23/864	153/12620	0.000289455	0.0209521	0.0200345	RNF207/FKBP1B/SLMAP/PPP3CA/HCN1/PRRT1/RELN/CDK5/KCNS2/ARC/LRRC55/DRD2/KCNIP2/CACNB3/FGF14/AKAP5/CALM1/STAC2/KCNG1/NTSR1/JSRP1/CALM3/SHISA7	23	BP
GO:0006936	muscle contraction	36/864	287/12620	0.000300889	0.0211617	0.0202349	RNF207/HTR1D/SLC9A1/PTGER3/ACTA1/RYR2/CHRM3/ROCK2/FKBP1B/TACR1/CHRNA1/SLMAP/STRIT1/ADRA2C/ANXA6/DRD1/DRD2/SCN4B/SCN2B/KCNIP2/KCNA5/HTR2A/CALM1/CHGA/CCDC78/CACNA1H/KCNJ12/STAC2/GJC1/CACNG1/DSG2/NEDD4L/TNNC2/JSRP1/CALM3/SOD1	36	BP
GO:0017157	regulation of exocytosis	26/864	183/12620	0.000301346	0.0211617	0.0202349	SYT2/PREPL/RAPGEF4/HYAL3/CADPS/CPLX1/DRD1/CPLX2/HTR1B/STX1A/PCLO/CDK5/SYN1/IL13RA2/DRD2/SYT10/SYT1/HTR2A/SCAMP5/CACNA1H/SEPTIN1/RIMS4/CALM3/PRKCG/SYT5/SEPTIN5	26	BP
GO:0016298	lipase activity	16/873	95/12873	0.000606768	0.0212874	0.0196401	SMPDL3B/CHRM3/LDAH/PLA2G12A/GPLD1/CHRM1/GDPD5/ABHD12B/PLA2G4E/PLA2G4D/PLA2G4F/PITPNM3/PLCB1/PLD3/PNPLA5/LIPI	16	MF
GO:0051952	regulation of amine transport	15/864	81/12620	0.000345578	0.0239109	0.0228638	SYT2/ADRA2C/NPY5R/DRD1/HTR1B/STX1A/OPRK1/DRD2/SYT10/SYT1/HTR2A/CHGA/HRH3/NTSR1/SYT5	15	BP
GO:0099056	integral component of presynaptic membrane	12/920	65/13142	0.00164302	0.0260872	0.023991	KCNA3/DRD1/HTR1B/STX1A/OPRK1/CHRM1/DRD2/HTR2A/GABRA5/EFNB3/SLC6A4/SLC1A6	12	CC
GO:0014069	postsynaptic density	36/920	308/13142	0.00167107	0.0260872	0.023991	SH2D5/BCL11A/SEMA4F/ALS2/IQSEC1/CAMK2A/SYNPO/PRR7/PRRT1/EPHA7/STX1A/PCLO/CDK5/SYN1/ARHGEF9/HNRNPH2/PAK3/DLGAP2/ARC/CHRM1/RTN3/GRM5/DRD2/NEURL1/INSYN2A/IQSEC3/ANKS1B/LRFN5/AKAP5/GPHN/SIPA1L1/EFNB3/DLGAP1/SLC8A2/PRKCG/SHISA7	36	CC
GO:0050806	positive regulation of synaptic transmission	21/864	137/12620	0.000400229	0.027291	0.0260958	NTRK1/KISS1/TACR1/MME/NSG1/PLK2/DRD1/PRRT1/STX1A/RELN/CDK5/CALB1/ARC/DRD2/SYT1/AKAP5/CA7/SLC8A2/PRKCG/SHISA7/MAPK1	21	BP
GO:0050919	negative chemotaxis	10/864	42/12620	0.000422207	0.0283783	0.0271355	SEMA4F/SEMA3F/LRTM1/ROBO2/ROBO1/SLIT3/EPHA7/APOA1/LRTM2/SEMA6D	10	BP
GO:1904427	positive regulation of calcium ion transmembrane transport	14/864	74/12620	0.000429567	0.0284664	0.0272197	SLC9A1/RYR2/PPP3CA/DRD1/CDK5/F2/CACNB3/AKAP5/CALM1/CEMIP/CX3CL1/STAC2/NTSR1/CALM3	14	BP
GO:0005544	calcium-dependent phospholipid binding	10/873	46/12873	0.000847666	0.0285494	0.0263401	SYT2/ANXA6/PCLO/ESYT2/SYT10/SYT1/PLA2G4E/PLA2G4D/PLA2G4F/SYT5	10	MF
GO:0099565	chemical synaptic transmission, postsynaptic	18/864	110/12620	0.00045696	0.029571	0.028276	GABRD/CHRNA1/PPP3CA/GLRA3/GABRB2/STX1A/RELN/CDK5/GLRA2/UNC13B/NPAS4/DRD2/INSYN2A/GABRA5/SEZ6/CELF4/NTSR1/SLC8A2	18	BP
GO:0048013	ephrin receptor signaling pathway	11/864	50/12620	0.000458807	0.029571	0.028276	EPHA8/EPHA10/EFNA3/NTRK1/EPHA7/EPHB6/PAK3/ANKS1B/SIPA1L1/NTRK3/EFNB3	11	BP
GO:0098831	presynaptic active zone cytoplasmic component	5/920	14/13142	0.00195283	0.0296619	0.0272785	GUCY1B1/PCLO/UNC13B/ERC1/UNC13C	5	CC
GO:0060384	innervation	7/864	22/12620	0.000471739	0.0299937	0.0286801	NTRK1/GABRB2/SLITRK6/GABRA5/NPTX1/PRKCG/ADARB1	7	BP
GO:0007611	learning or memory	31/864	241/12620	0.000501306	0.0314486	0.0300713	NTRK1/TACR1/MME/PLK2/DRD1/PRRT1/BTBD9/TPBG/NPTX2/RELN/CDK5/OPRK1/CALB1/ARC/BRINP1/TH/NPAS4/GRM5/DRD2/EGR2/HTR2A/GABRA5/PAK6/SLC6A4/LRRN4/PLCB1/NTSR1/SLC8A2/PRKCG/SHISA7/MAPK1	31	BP
GO:0051385	response to mineralocorticoid	8/864	29/12620	0.000549854	0.0340403	0.0325495	HTR1B/NEFL/TH/NPAS4/NTRK3/SLC12A3/ACE/CALM3	8	BP
GO:0032279	asymmetric synapse	36/920	314/13142	0.00233052	0.0344672	0.0316977	SH2D5/BCL11A/SEMA4F/ALS2/IQSEC1/CAMK2A/SYNPO/PRR7/PRRT1/EPHA7/STX1A/PCLO/CDK5/SYN1/ARHGEF9/HNRNPH2/PAK3/DLGAP2/ARC/CHRM1/RTN3/GRM5/DRD2/NEURL1/INSYN2A/IQSEC3/ANKS1B/LRFN5/AKAP5/GPHN/SIPA1L1/EFNB3/DLGAP1/SLC8A2/PRKCG/SHISA7	36	CC
GO:0086001	cardiac muscle cell action potential	13/864	68/12620	0.000614515	0.0375493	0.0359048	RNF207/RYR2/SLMAP/HCN1/SCN4B/SCN2B/KCNIP2/KCNA5/CALM1/GJC1/DSG2/NEDD4L/CALM3	13	BP
GO:0035725	sodium ion transmembrane transport	21/864	142/12620	0.000652001	0.0389256	0.0372209	SLC9A1/SLC6A17/SLC9A2/SCN3A/SLMAP/ATP1B3/HCN1/SLC6A7/SLC9A6/SCN4B/SCN2B/TESC/FGF14/SLC12A1/CACNA1H/SLC12A3/SLC9A5/SLC6A4/NEDD4L/FXYD7/SLC8A2	21	BP
GO:0007200	phospholipase C-activating G protein-coupled receptor signaling pathway	14/864	77/12620	0.000653586	0.0389256	0.0372209	PTGER3/KISS1/TACR1/GPR27/DRD1/HCRTR2/OPRK1/CCKBR/F2/CHRM1/GRM5/DRD2/HTR2A/CHGA	14	BP
GO:0032421	stereocilium bundle	10/920	52/13142	0.0028716	0.0413805	0.0380555	KNCN/CLRN1/GRXCR1/LHFPL5/CLIC5/CALB1/MYO3A/MORN4/PDZD7/LOXHD1	10	CC
GO:0004714	transmembrane receptor protein tyrosine kinase activity	11/873	57/12873	0.00135451	0.0438654	0.0404709	EPHA8/EPHA10/EFNA3/NTRK1/MST1R/FLT4/EPHA7/EPHB6/LTK/NTRK3/EFNB3	11	MF
GO:0007193	adenylate cyclase-inhibiting G protein-coupled receptor signaling pathway	12/864	61/12620	0.00075476	0.0440156	0.0420879	HTR1D/CHRM3/NPY1R/HTR4/HTR1B/HTR5A/OPRK1/CHRM1/GRM5/DRD2/AKAP5/HRH3	12	BP
GO:0050890	cognition	33/864	269/12620	0.00078287	0.0440156	0.0420879	NTRK1/TACR1/MME/PLK2/DRD1/PRRT1/BTBD9/TPBG/NPTX2/RELN/CDK5/OPRK1/CALB1/ARC/BRINP1/TH/CHRM1/NPAS4/GRM5/DRD2/EGR2/HTR2A/GABRA5/PAK6/SLC6A4/LRRN4/PLCB1/HRH3/NTSR1/SLC8A2/PRKCG/SHISA7/MAPK1	33	BP
GO:0048148	behavioral response to cocaine	5/864	12/12620	0.000784578	0.0440156	0.0420879	DRD1/CDK5/OPRK1/DRD2/HTR2A	5	BP
GO:0051412	response to corticosterone	5/864	12/12620	0.000784578	0.0440156	0.0420879	NEFL/TH/NPAS4/NTRK3/CALM3	5	BP
GO:0050954	sensory perception of mechanical stimulus	21/864	144/12620	0.000785825	0.0440156	0.0420879	KCNQ4/NTRK1/CLRN1/GRXCR1/GABRB2/LHFPL5/CLIC5/PHF24/TH/MYO3A/PDZD7/SRRM4/HTR2A/SLITRK6/COCH/GABRA5/CEMIP/COL1A1/LOXHD1/CDKN2D/SOD1	21	BP
GO:0004620	phospholipase activity	14/873	84/12873	0.00144745	0.0451389	0.0416458	SMPDL3B/CHRM3/PLA2G12A/GPLD1/CHRM1/GDPD5/ABHD12B/PLA2G4E/PLA2G4D/PLA2G4F/PITPNM3/PLCB1/PLD3/LIPI	14	MF
GO:0017158	regulation of calcium ion-dependent exocytosis	9/864	38/12620	0.000848932	0.0469909	0.044933	SYT2/HYAL3/STX1A/CDK5/SYT10/SYT1/SCAMP5/CACNA1H/SYT5	9	BP
GO:0048488	synaptic vesicle endocytosis	11/864	54/12620	0.000914843	0.0494752	0.0473084	SYT2/AP2M1/AP3S1/SNCB/PACSIN1/BTBD9/STX1A/CDK5/SYT1/CALM3/SYT5	11	BP
GO:0140238	presynaptic endocytosis	11/864	54/12620	0.000914843	0.0494752	0.0473084	SYT2/AP2M1/AP3S1/SNCB/PACSIN1/BTBD9/STX1A/CDK5/SYT1/CALM3/SYT5	11	BP
GO:0098889	intrinsic component of presynaptic membrane	12/920	71/13142	0.00355179	0.0499027	0.0458929	KCNA3/DRD1/HTR1B/STX1A/OPRK1/CHRM1/DRD2/HTR2A/GABRA5/EFNB3/SLC6A4/SLC1A6	12	CC
GO:0060291	long-term synaptic potentiation	14/864	80/12620	0.000969517	0.0512537	0.0490091	MME/NSG1/PLK2/DRD1/PRRT1/RELN/CALB1/ARC/DRD2/AKAP5/SLC8A2/PRKCG/SHISA7/MAPK1	14	BP
GO:1901019	regulation of calcium ion transmembrane transporter activity	14/864	80/12620	0.000969517	0.0512537	0.0490091	SLC9A1/RYR2/FKBP1B/STRIT1/PPP3CA/CDK5/DRD2/MRLN/CACNB3/AKAP5/CALM1/STAC2/JSRP1/CALM3	14	BP
GO:0005251	delayed rectifier potassium channel activity	7/873	27/12873	0.00172143	0.0517659	0.04776	KCNQ4/KCNA3/KCNG3/KCNQ5/KCNA4/KCNA5/KCNG1	7	MF
GO:1901021	positive regulation of calcium ion transmembrane transporter activity	9/864	39/12620	0.00103761	0.054244	0.0518684	SLC9A1/RYR2/PPP3CA/CDK5/CACNB3/AKAP5/CALM1/STAC2/CALM3	9	BP
GO:0048168	regulation of neuronal synaptic plasticity	11/864	55/12620	0.00107413	0.0555363	0.0531041	NCDN/CAMK2A/VGF/ARC/HRAS/GRM5/DRD2/EGR2/NEURL1/SLC8A2/SHISA7	11	BP
GO:0014046	dopamine secretion	8/864	32/12620	0.00112193	0.05676	0.0542743	SYT2/HTR1B/OPRK1/DRD2/SYT10/SYT1/HTR2A/SYT5	8	BP
GO:0014059	regulation of dopamine secretion	8/864	32/12620	0.00112193	0.05676	0.0542743	SYT2/HTR1B/OPRK1/DRD2/SYT10/SYT1/HTR2A/SYT5	8	BP
GO:0005513	detection of calcium ion	5/864	13/12620	0.00120346	0.0602372	0.0575991	RYR2/KCNIP2/SYT1/CALM1/CALM3	5	BP
GO:0097729	9+2 motile cilium	18/920	131/13142	0.00445207	0.0610259	0.0561223	TACR1/CFAP65/SLC22A14/HYAL3/ATP1B3/DNAH8/SLC26A3/CETN2/TMEM249/DRD2/DNAH10/CALM1/TEKT5/DNAH3/DNAH2/ACE/SPEF1/CALM3	18	CC
GO:0005539	glycosaminoglycan binding	23/873	178/12873	0.00211971	0.0615446	0.056782	LAMC2/VIT/COLQ/LRTM1/ADAMTS3/COL25A1/FGF10/ANXA6/SLIT3/IMPG1/CCN6/SMOC2/PPIA/CCN3/F2/LRTM2/CEMIP/VTN/ADAMTSL5/TGFBR3L/PGLYRP1/SERPIND1/LIPI	23	MF
GO:0007626	locomotory behavior	23/864	170/12620	0.00129589	0.0641806	0.0613698	TBCE/ALS2/UCHL1/NPY1R/EGR1/DRD1/BTBD9/RELN/OPRK1/PENK/CALB1/PBX3/TH/GRM5/DRD2/USP2/SLITRK6/PAK6/EFNB3/SEZ6/NTSR1/RASD2/SOD1	23	BP
GO:0051928	positive regulation of calcium ion transport	16/864	101/12620	0.00132553	0.0649648	0.0621197	SLC9A1/RYR2/STRIT1/PPP3CA/CAMK2A/DRD1/CDK5/F2/CACNB3/AKAP5/CALM1/CEMIP/CX3CL1/STAC2/NTSR1/CALM3	16	BP
GO:0007586	digestion	15/864	92/12620	0.00137643	0.0660143	0.0631232	PTGER3/CHRM3/ABCG5/ABCG8/TACR1/MUC4/PPP3CA/FGF10/VSIG1/OPRK1/MUC6/CCKBR/CHRM1/APOA1/RBP4	15	BP
GO:0007616	long-term memory	8/864	33/12620	0.0013934	0.0660143	0.0631232	TACR1/BTBD9/RELN/CALB1/ARC/NPAS4/DRD2/LRRN4	8	BP
GO:0044058	regulation of digestive system process	8/864	33/12620	0.0013934	0.0660143	0.0631232	PTGER3/ABCG5/ABCG8/TACR1/PPP3CA/FGF10/OPRK1/APOA1	8	BP
GO:0051606	detection of stimulus	23/864	171/12620	0.00140307	0.0660143	0.0631232	NTRK1/RYR2/TACR1/SAG/OTOP1/NPFFR2/PPEF2/LHFPL5/PKD1L1/PHF24/OR6A2/ANO3/CRTAM/PDZD7/KCNIP2/SYT1/HTR2A/CALM1/PKD1L3/RCVRN/NTSR1/PGLYRP1/CALM3	23	BP
GO:0006821	chloride transport	15/864	93/12620	0.00153978	0.0717292	0.0685879	GABRD/PRKG2/GLRA3/GABRB2/SLC26A8/CLIC5/ABCB1/SLC26A3/GLRA2/ANO3/GRM5/GABRA5/SLC12A1/SLC12A3/CA7	15	BP
GO:0048791	calcium ion-regulated exocytosis of neurotransmitter	5/864	14/12620	0.00176729	0.0815206	0.0779505	SYT2/UNC13B/SYT1/UNC13C/SYT5	5	BP
GO:0015850	organic hydroxy compound transport	27/864	217/12620	0.00184249	0.0841644	0.0804785	SYT2/REN/ARV1/ABCG5/ABCG8/ADRA2C/DRD1/BMP6/HTR1B/STX1A/OPRK1/SLC10A5/TTC39B/DRD2/APOA1/RBP4/SYT10/SLC2A13/SLC16A7/OSBPL8/SYT1/HTR2A/CHGA/SLC6A4/HRH3/YJEFN3/SYT5	27	BP
GO:0030276	clathrin binding	11/873	63/12873	0.00311976	0.0875614	0.0807855	SYT2/AP2M1/NSG1/CLTB/AP1S1/CALY/SYT10/SYT1/CEMIP/AP1M1/SYT5	11	MF
GO:0006820	anion transport	42/864	387/12620	0.00197952	0.0895543	0.0856324	GABRD/SLC6A17/SLC38A11/SLC22A13/SLC22A14/ABCC5/PRKG2/PLA2G12A/NPY5R/GLRA3/SLC25A4/SLC6A7/GABRB2/SLC26A8/SLC22A7/CLIC5/HTR1B/SLC35D3/ABCB1/SLC26A3/GLRA2/SLC10A5/ANO3/SLC22A8/GRM5/SLC36A4/DRD2/SLC16A7/TRPC4/SLC38A6/GABRA5/PLA2G4F/SLC12A1/SLC12A3/CA7/ACE/SLC32A1/HRH3/SLCO4A1/NTSR1/SLC25A41/SLC1A6	42	BP
GO:0098797	plasma membrane protein complex	48/920	477/13142	0.00687589	0.092006	0.0846131	KCNAB2/KCNQ4/OLFM3/KCNA3/CD247/KCNF1/KCNG3/ABCG5/ABCG8/CD8A/SCN3A/CHRNA1/ATP1B3/AP2M1/KCNIP4/GLRA3/CDH12/HCN1/CLTB/KCNQ5/TFR2/GRIA3/SNTG1/KCNS2/KCNV1/TMEM249/KCNV2/KCNA4/LRRC55/SCN4B/SCN2B/KCNIP2/KCNA5/CACNB3/ACVR1B/SGCG/CALM1/CACNA1H/NOXO1/CDH11/VTN/GJC1/SKAP1/CACNG1/KCNG1/CALM3/SHISA7/KCNJ4	48	CC
GO:1903169	regulation of calcium ion transmembrane transport	20/864	145/12620	0.00206624	0.0921226	0.0880881	SLC9A1/RYR2/FKBP1B/STRIT1/PPP3CA/DRD1/CDK5/F2/DRD2/MRLN/CACNB3/AKAP5/CALM1/CEMIP/CX3CL1/STAC2/CACNG1/NTSR1/JSRP1/CALM3	20	BP
GO:1901385	regulation of voltage-gated calcium channel activity	8/864	35/12620	0.00209139	0.0921226	0.0880881	PPP3CA/CDK5/DRD2/CACNB3/AKAP5/CALM1/STAC2/CALM3	8	BP
GO:0051932	synaptic transmission, GABAergic	10/864	51/12620	0.00209503	0.0921226	0.0880881	TACR1/NPY5R/GABRB2/HTR1B/TPBG/PHF24/NPAS4/DRD2/GABRA5/CA7	10	BP
GO:0015872	dopamine transport	9/864	43/12620	0.00215871	0.0931811	0.0891003	SYT2/DRD1/HTR1B/OPRK1/DRD2/SYT10/SYT1/HTR2A/SYT5	9	BP
GO:0086009	membrane repolarization	9/864	43/12620	0.00215871	0.0931811	0.0891003	RNF207/KCNH7/ATP1B3/SCN4B/SCN2B/KCNIP2/KCNA5/CACNB3/NEDD4L	9	BP
GO:0045745	positive regulation of G protein-coupled receptor signaling pathway	6/864	21/12620	0.00225168	0.0963104	0.0920925	GPR27/F2/DRD2/CHGA/NECAB2/GAS2L2	6	BP
GO:0060627	regulation of vesicle-mediated transport	47/864	449/12620	0.00230513	0.0973989	0.0931333	SYT2/CNST/PREPL/WDR54/RAPGEF4/HYAL3/CADPS/AP2M1/CPLX1/PPP3CA/DRD1/CPLX2/C2/PACSIN1/BTBD9/HTR1B/AHI1/STX1A/PCLO/TFR2/CDK5/SYN1/IL13RA2/SLC30A8/COLEC10/ARC/DRD2/APOA1/CALY/SYT10/SYT1/HTR2A/AKAP5/PLA2G4E/SCAMP5/CACNA1H/SEPTIN1/NECAB2/VTN/NEDD4L/RIMS4/CALM3/PRKCG/SYT5/SEPTIN5/MAPK1/SOD1	47	BP
GO:0003012	muscle system process	40/864	367/12620	0.00231853	0.0973989	0.0931333	RNF207/HTR1D/SLC9A1/PTGER3/ACTA1/TBCE/RYR2/CHRM3/ROCK2/FKBP1B/TACR1/CHRNA1/PRKAG3/SLMAP/FOXP1/STRIT1/ADRA2C/PPP3CA/ANXA6/DRD1/DRD2/SCN4B/SCN2B/KCNIP2/KCNA5/HTR2A/CALM1/CHGA/CCDC78/CACNA1H/KCNJ12/STAC2/GJC1/CACNG1/DSG2/NEDD4L/TNNC2/JSRP1/CALM3/SOD1	40	BP
GO:0042583	chromaffin granule	4/920	12/13142	0.00749613	0.0979726	0.0901003	SYT2/PENK/SYT1/CHGA	4	CC
GO:0043266	regulation of potassium ion transport	14/864	88/12620	0.00248826	0.101619	0.0971684	KCNAB2/RNF207/ATP1B3/KCNIP4/DRD1/OPRK1/KCNS2/LRRC55/DRD2/KCNIP2/KCNA5/HTR2A/NEDD4L/KCNG1	14	BP
GO:0002093	auditory receptor cell morphogenesis	5/864	15/12620	0.00250286	0.101619	0.0971684	CLRN1/LHFPL5/PDZD7/SLITRK6/SOD1	5	BP
GO:1901387	positive regulation of voltage-gated calcium channel activity	5/864	15/12620	0.00250286	0.101619	0.0971684	PPP3CA/CDK5/CACNB3/AKAP5/STAC2	5	BP
GO:0006814	sodium ion transport	25/864	200/12620	0.00250537	0.101619	0.0971684	SLC9A1/SLC6A17/SLC9A2/SLC38A11/SCN3A/SLMAP/ATP1B3/HCN1/SLC6A7/SLC9A6/SLC10A5/DRD2/SCN4B/SCN2B/TESC/FGF14/SLC38A6/SLC12A1/CACNA1H/SLC12A3/SLC9A5/SLC6A4/NEDD4L/FXYD7/SLC8A2	25	BP
GO:0097225	sperm midpiece	7/920	34/13142	0.00816797	0.104327	0.0959444	TACR1/CFAP65/HYAL3/SLC26A3/CALM1/ACE/CALM3	7	CC
GO:0007605	sensory perception of sound	18/864	128/12620	0.00272743	0.10875	0.103988	KCNQ4/CLRN1/GRXCR1/GABRB2/LHFPL5/CLIC5/TH/MYO3A/PDZD7/SRRM4/SLITRK6/COCH/GABRA5/CEMIP/COL1A1/LOXHD1/CDKN2D/SOD1	18	BP
GO:0055067	monovalent inorganic cation homeostasis	18/864	128/12620	0.00272743	0.10875	0.103988	SLC9A1/TACR1/SLC9A2/ATP1B3/SLC26A3/ATP6V1F/SLC9A6/CCKBR/DRD2/KCNA5/ATP5F1B/SLC12A1/DMXL2/SLC12A3/CA7/SLC9A5/ACE/MAPK1	18	BP
GO:1901681	sulfur compound binding	25/873	210/12873	0.0042492	0.115414	0.106482	LAMC2/RYR2/COLQ/HACL1/LRTM1/ADAMTS3/COL25A1/FGF10/ACOT12/ANXA6/SLIT3/ECI2/IMPG1/CCN6/SMOC2/PPIA/CCN3/F2/LRTM2/PRMT8/VTN/ADAMTSL5/SERPIND1/LIPI/HLCS	25	MF
GO:0071880	adenylate cyclase-activating adrenergic receptor signaling pathway	6/864	22/12620	0.00291915	0.115417	0.110362	ADRA2C/DRD1/GPR101/DRD2/CHGA/ADCY9	6	BP
GO:0007188	adenylate cyclase-modulating G protein-coupled receptor signaling pathway	23/864	181/12620	0.00296314	0.11618	0.111092	HTR1D/PTGER3/ADGRL2/CHRM3/RAPGEF4/ADRA2C/NPY1R/HTR4/DRD1/HTR1B/GPR6/HTR5A/GPR101/OPRK1/CHRM1/GRM5/DRD2/RXFP2/GPHB5/AKAP5/CHGA/ADCY9/HRH3	23	BP
GO:0051260	protein homooligomerization	21/864	160/12620	0.00299309	0.116384	0.111287	KCNA3/KCNF1/KCNG3/ALS2/POLQ/GLRA3/HCN1/PEG10/KCNS2/KCNV1/ARC/KCNV2/KCNA4/CEP57/MAT1A/PRMT8/KCNA5/KCTD19/KCNJ12/KCNG1/KCTD17	21	BP
GO:0022804	active transmembrane transporter activity	35/873	326/12873	0.0046278	0.116714	0.107682	SLC9A1/NDUFS5/SLC6A17/MFSD2B/COX7A2L/ABCG5/ABCG8/ATP6V1E2/SLC9A2/ABCC5/COX7B2/SLC25A4/SLC6A7/SLC22A7/SLC35D3/ABCB1/SLC26A3/ATP6V1F/SLC9A6/SLC10A5/SLC22A8/SLC36A4/SLC2A13/ATP5F1B/SLC16A7/ABCB9/SLC12A1/SLC12A3/SLC9A5/COX4I1/SLC6A4/SLC32A1/SLCO4A1/SLC1A6/SLC8A2	35	MF
GO:0015385	sodium:proton antiporter activity	4/873	11/12873	0.00471483	0.116714	0.107682	SLC9A1/SLC9A2/SLC9A6/SLC9A5	4	MF
GO:0015386	potassium:proton antiporter activity	4/873	11/12873	0.00471483	0.116714	0.107682	SLC9A1/SLC9A2/SLC9A6/SLC9A5	4	MF
GO:0008188	neuropeptide receptor activity	7/873	32/12873	0.00485155	0.116714	0.107682	TACR1/NPFFR2/NPY1R/NPY5R/HCRTR2/NTSR1/KISS1R	7	MF
GO:0022853	active ion transmembrane transporter activity	26/873	224/12873	0.00503954	0.117869	0.108748	SLC9A1/COX7A2L/ATP6V1E2/SLC9A2/ABCC5/COX7B2/SLC25A4/SLC6A7/SLC22A7/SLC26A3/ATP6V1F/SLC9A6/SLC10A5/SLC22A8/SLC2A13/ATP5F1B/SLC16A7/SLC12A1/SLC12A3/SLC9A5/COX4I1/SLC6A4/SLC32A1/SLCO4A1/SLC1A6/SLC8A2	26	MF
GO:0006887	exocytosis	35/864	315/12620	0.00309104	0.119208	0.113987	SYT2/SNAP47/PREPL/RAPGEF4/HYAL3/CADPS/CPLX1/DRD1/CPLX2/HTR1B/STX1A/PCLO/CDK5/SYN1/IL13RA2/UNC13B/DRD2/SYT10/SYT1/HTR2A/PTGDR/SYT16/CHGA/RASGRP1/UNC13C/SCAMP5/CACNA1H/SYNGR3/SEPTIN1/RIMS4/EXOC3L2/CALM3/PRKCG/SYT5/SEPTIN5	35	BP
GO:0008201	heparin binding	17/873	127/12873	0.00534661	0.121672	0.112256	LAMC2/COLQ/LRTM1/ADAMTS3/COL25A1/FGF10/SLIT3/IMPG1/CCN6/SMOC2/CCN3/F2/LRTM2/VTN/ADAMTSL5/SERPIND1/LIPI	17	MF
GO:0051967	negative regulation of synaptic transmission, glutamatergic	4/864	10/12620	0.0032809	0.125501	0.120005	HCN1/HTR1B/DRD2/HTR2A	4	BP
GO:0003013	circulatory system process	49/864	482/12620	0.00339787	0.128927	0.123281	RNF207/HTR1D/SLC9A1/SLC6A17/F5/REN/RYR2/CHRM3/ITGB1BP1/ROCK2/FKBP1B/TACR1/ABCC5/ADRA2C/ENPEP/GUCY1B1/NPY1R/HCN1/DRD1/BMP6/HTR1B/ABCB1/NPR2/TH/SLC22A8/DRD2/SCN4B/SCN2B/CELF2/KCNIP2/KCNA5/SLC2A13/SLC16A7/SGCG/HTR2A/CALM1/CHGA/CACNA1H/KCNJ12/SLC6A4/GJC1/ACE/DSG2/NEDD4L/NTSR1/LRP3/CALM3/SLC8A2/SOD1	49	BP
GO:0051281	positive regulation of release of sequestered calcium ion into cytosol	7/864	30/12620	0.00348229	0.131074	0.125333	DRD1/F2/CALM1/CEMIP/CX3CL1/NTSR1/CALM3	7	BP
GO:0042734	presynaptic membrane	17/920	132/13142	0.0106116	0.132527	0.121878	KCNA3/DRD1/CLTB/HTR1B/STX1A/OPRK1/UNC13B/CHRM1/DRD2/ERC1/SYT1/HTR2A/GABRA5/UNC13C/EFNB3/SLC6A4/SLC1A6	17	CC
GO:0008509	anion transmembrane transporter activity	27/873	239/12873	0.00620864	0.13757	0.126925	GABRD/SLC22A13/SLC22A14/ABCC5/GLRA3/SLC25A4/SLC6A7/GABRB2/SLC26A8/SLC22A7/CLIC5/SLC35D3/SLC26A3/GLRA2/ANO3/SLC22A8/SLC36A4/SLC16A7/SLC38A6/GABRA5/SLC12A1/SLC12A3/SLC6A4/SLC32A1/SLCO4A1/SLC25A41/SLC1A6	27	MF
GO:0051953	negative regulation of amine transport	6/864	23/12620	0.00372412	0.138711	0.132636	ADRA2C/NPY5R/HTR1B/DRD2/CHGA/HRH3	6	BP
GO:0086065	cell communication involved in cardiac conduction	10/864	55/12620	0.00374416	0.138711	0.132636	RNF207/RYR2/FKBP1B/HCN1/SCN4B/KCNA5/CALM1/GJC1/DSG2/CALM3	10	BP
GO:0030285	integral component of synaptic vesicle membrane	6/920	28/13142	0.0115176	0.140715	0.129408	SLC6A17/STX1A/OPRK1/MAL2/SYT1/SLC32A1	6	CC
GO:1903522	regulation of blood circulation	25/864	207/12620	0.00396947	0.145909	0.139519	RNF207/SLC9A1/RYR2/CHRM3/FKBP1B/TACR1/ADRA2C/HCN1/TH/DRD2/SCN4B/SCN2B/CELF2/KCNIP2/KCNA5/HTR2A/CALM1/CHGA/CACNA1H/KCNJ12/GJC1/ACE/DSG2/CALM3/SLC8A2	25	BP
GO:0043279	response to alkaloid	13/864	83/12620	0.00401671	0.146501	0.140085	RYR2/TACR1/PCSK1/DRD1/HTR1B/CDK5/OPRK1/PENK/TH/DRD2/CHEK1/HTR2A/PRKCG	13	BP
GO:1903532	positive regulation of secretion by cell	28/864	241/12620	0.00415403	0.150098	0.143524	KISS1/TACR1/HYAL3/CADPS/GPR27/PCSK1/BMP6/GPLD1/INHBA/PPIA/STX1A/TFR2/CDK5/OPRK1/SLC30A8/UNC13B/DRD2/RBP4/SYT10/SYT1/AACS/GPR68/SCAMP5/CACNA1H/PARD6A/SLC6A4/NNAT/NTSR1	28	BP
GO:0051259	protein complex oligomerization	25/864	208/12620	0.00422803	0.150098	0.143524	SLC9A1/KCNA3/KCNF1/KCNG3/ALS2/POLQ/TP63/GLRA3/HCN1/PEG10/KCNS2/KCNV1/ARC/KCNV2/KCNA4/CEP57/MAT1A/PRMT8/KCNA5/SYT1/TMEM120B/KCTD19/KCNJ12/KCNG1/KCTD17	25	BP
GO:0070296	sarcoplasmic reticulum calcium ion transport	7/864	31/12620	0.0042371	0.150098	0.143524	RYR2/FKBP1B/STRIT1/MRLN/CALM1/CACNG1/CALM3	7	BP
GO:0050767	regulation of neurogenesis	36/864	333/12620	0.00427164	0.150098	0.143524	DRAXIN/CRABP2/SEMA4F/SEMA3F/ROBO2/ROBO1/MME/PRKCI/PPP3CA/FSTL4/ID4/EPHA7/RELN/CDK5/CDKL5/PAK3/L1CAM/NEFL/BRINP1/F2/GRM5/DRD2/EGR2/NEURL1/NAP1L1/ULK1/ITPKA/SEMA6D/ISLR2/NTRK3/CX3CL1/FBXO31/EFNB3/HES7/ACE/MEGF8	36	BP
GO:0050805	negative regulation of synaptic transmission	11/864	65/12620	0.00430533	0.150098	0.143524	NPY5R/HCN1/PLK2/DRD1/PRRT1/HTR1B/ARC/DRD2/HTR2A/SLC6A4/CELF4	11	BP
GO:0010817	regulation of hormone levels	41/864	392/12620	0.0043188	0.150098	0.143524	CRABP2/REN/KISS1/FKBP1B/TACR1/RAPGEF4/PTPRN/GPR27/MME/CPLX1/PPP3CA/ENPEP/PCSK1/EGR1/BMP6/GPLD1/INHBA/STX1A/PCLO/TFR2/VGF/OPRK1/SLC30A8/CCN3/NR5A1/DGAT2/DRD2/RBP4/KCNA5/SDR9C7/CYP27B1/AACS/RDH12/GPR68/CHGA/RAB11FIP3/CACNA1H/ACE/NNAT/SLCO4A1/IL11	41	BP
GO:0009914	hormone transport	29/864	253/12620	0.00433864	0.150098	0.143524	REN/KISS1/FKBP1B/TACR1/RAPGEF4/PTPRN/GPR27/CPLX1/PPP3CA/BMP6/GPLD1/INHBA/STX1A/PCLO/TFR2/VGF/OPRK1/SLC30A8/CCN3/DRD2/RBP4/KCNA5/AACS/GPR68/CHGA/RAB11FIP3/NNAT/SLCO4A1/IL11	29	BP
GO:0034704	calcium channel complex	10/920	64/13142	0.0129065	0.151113	0.138971	RYR2/FKBP1B/PKD1L1/TMEM249/CACNB3/TRPC4/CALM1/CACNA1H/CACNG1/CALM3	10	CC
GO:0098685	Schaffer collateral - CA1 synapse	10/920	64/13142	0.0129065	0.151113	0.138971	PRKCI/CPLX1/PPP3CA/EPHA7/CDK5/SYN1/NEFL/CHRM1/GRM5/CDH11	10	CC
GO:0050770	regulation of axonogenesis	19/864	145/12620	0.00469906	0.161114	0.154058	DRAXIN/CRABP2/SEMA4F/SEMA3F/ROBO2/ROBO1/FSTL4/EPHA7/CDK5/CDKL5/PAK3/L1CAM/NEFL/ULK1/SIPA1L1/SEMA6D/ISLR2/EFNB3/MEGF8	19	BP
GO:0051480	regulation of cytosolic calcium ion concentration	9/864	48/12620	0.00472554	0.161114	0.154058	RYR2/FKBP1B/HCRTR2/HTR1B/CALB1/F2/GRM5/TRPC4/SLC8A2	9	BP
GO:0060047	heart contraction	24/864	199/12620	0.0047912	0.162177	0.155075	RNF207/SLC9A1/RYR2/FKBP1B/HCN1/TH/DRD2/SCN4B/SCN2B/CELF2/KCNIP2/KCNA5/SGCG/CALM1/CHGA/CACNA1H/KCNJ12/GJC1/ACE/DSG2/NEDD4L/CALM3/SLC8A2/SOD1	24	BP
GO:0060119	inner ear receptor cell development	8/864	40/12620	0.00504685	0.167187	0.159865	CLRN1/GRXCR1/GABRB2/LHFPL5/PDZD7/SLITRK6/GABRA5/SOD1	8	BP
GO:1900271	regulation of long-term synaptic potentiation	8/864	40/12620	0.00504685	0.167187	0.159865	MME/NSG1/RELN/CALB1/ARC/DRD2/AKAP5/SHISA7	8	BP
GO:2001222	regulation of neuron migration	8/864	40/12620	0.00504685	0.167187	0.159865	CAMK2A/DRD1/RELN/NEXMIF/SCRT1/DRD2/CX3CL1/FBXO31	8	BP
GO:0050807	regulation of synapse organization	23/864	189/12620	0.0050905	0.167187	0.159865	NTRK1/IGSF9/ABI2/COLQ/SEMA3F/ROBO2/TPBG/EPHA7/RELN/CDK5/FRMPD4/CDKL5/PAK3/ARC/DRD2/NEURL1/LRTM2/SLITRK6/LRFN5/SIPA1L1/ITPKA/NTRK3/NPTX1	23	BP
GO:0060079	excitatory postsynaptic potential	15/864	105/12620	0.00511689	0.167187	0.159865	GABRD/CHRNA1/PPP3CA/GLRA3/GABRB2/STX1A/RELN/CDK5/GLRA2/NPAS4/DRD2/GABRA5/SEZ6/CELF4/SLC8A2	15	BP
GO:0015291	secondary active transmembrane transporter activity	23/873	198/12873	0.00795961	0.169672	0.156542	SLC9A1/SLC6A17/MFSD2B/SLC9A2/SLC25A4/SLC6A7/SLC22A7/SLC35D3/SLC26A3/SLC9A6/SLC10A5/SLC22A8/SLC36A4/SLC2A13/SLC16A7/SLC12A1/SLC12A3/SLC9A5/SLC6A4/SLC32A1/SLCO4A1/SLC1A6/SLC8A2	23	MF
GO:0045505	dynein intermediate chain binding	6/873	27/12873	0.00826194	0.169672	0.156542	TRIM58/DNAH8/DYNLT3/DNAH10/DNAH3/DNAH2	6	MF
GO:0046875	ephrin receptor binding	6/873	27/12873	0.00826194	0.169672	0.156542	EFNA3/EPHA7/CDK5/ANKS1B/SIPA1L1/EFNB3	6	MF
GO:0015078	proton transmembrane transporter activity	14/873	102/12873	0.00878638	0.172197	0.158872	SLC9A1/COX7A2L/ATP6V1E2/SLC9A2/OTOP1/COX7B2/SLC25A4/ATP6V1F/SLC9A6/SLC2A13/ATP5F1B/SLC9A5/COX4I1/SLC32A1	14	MF
GO:0015108	chloride transmembrane transporter activity	12/873	82/12873	0.00896612	0.172197	0.158872	GABRD/GLRA3/GABRB2/SLC26A8/CLIC5/SLC26A3/GLRA2/ANO3/GABRA5/SLC12A1/SLC12A3/SLC6A4	12	MF
GO:0005237	inhibitory extracellular ligand-gated ion channel activity	4/873	13/12873	0.00916048	0.172197	0.158872	GLRA3/GABRB2/GLRA2/GABRA5	4	MF
GO:0030545	signaling receptor regulator activity	35/873	341/12873	0.00920295	0.172197	0.158872	SEMA4F/WNT6/WNT10A/SCG2/SEMA3F/AMBN/FGF10/NRG2/BMP6/PRRT1/EPHA7/CCN6/INHBA/VGF/WNT16/CDK5/FGF17/PENK/COLEC10/CCN3/LY6E/LY6H/TNFSF8/F2/WNT11/APOA1/WNT10B/KITLG/FGF14/GPHB5/SEMA6D/CX3CL1/ANGPT4/PDYN/IL11	35	MF
GO:0032420	stereocilium	8/920	47/13142	0.0153347	0.17588	0.161748	CLRN1/GRXCR1/LHFPL5/CALB1/MYO3A/MORN4/PDZD7/LOXHD1	8	CC
GO:0036465	synaptic vesicle recycling	11/864	67/12620	0.0054589	0.177132	0.169375	SYT2/AP2M1/AP3S1/SNCB/PACSIN1/BTBD9/STX1A/CDK5/SYT1/CALM3/SYT5	11	BP
GO:0008015	blood circulation	42/864	410/12620	0.00561847	0.181061	0.173131	RNF207/HTR1D/SLC9A1/F5/REN/RYR2/CHRM3/ITGB1BP1/ROCK2/FKBP1B/TACR1/ADRA2C/ENPEP/GUCY1B1/NPY1R/HCN1/DRD1/BMP6/HTR1B/NPR2/TH/DRD2/SCN4B/SCN2B/CELF2/KCNIP2/KCNA5/SGCG/HTR2A/CALM1/CHGA/CACNA1H/KCNJ12/SLC6A4/GJC1/ACE/DSG2/NEDD4L/NTSR1/CALM3/SLC8A2/SOD1	42	BP
GO:0033218	amide binding	31/873	295/12873	0.00997255	0.182541	0.168415	FKBP1B/TMEM158/MME/AP2M1/NPFFR2/PPP3CA/COL25A1/ENPEP/NPY1R/NPY5R/PRLR/ACOT12/CLTB/ECI2/HCRTR2/INHBA/PPIA/GPR22/GRIA3/OPRK1/NPR2/CCKBR/APOA1/KCNIP2/UROS/PEX5/FKBP3/CEMIP/PFDN4/KDELR3/HLCS	31	MF
GO:0001963	synaptic transmission, dopaminergic	6/864	25/12620	0.0058109	0.184081	0.176019	DRD1/CDK5/TH/DRD2/SLC6A4/RASD2	6	BP
GO:0086011	membrane repolarization during action potential	6/864	25/12620	0.0058109	0.184081	0.176019	RNF207/KCNH7/SCN2B/KCNIP2/KCNA5/CACNB3	6	BP
GO:0046879	hormone secretion	28/864	247/12620	0.00582956	0.184081	0.176019	REN/KISS1/FKBP1B/TACR1/RAPGEF4/PTPRN/GPR27/CPLX1/PPP3CA/BMP6/GPLD1/INHBA/STX1A/PCLO/TFR2/VGF/OPRK1/SLC30A8/CCN3/DRD2/RBP4/KCNA5/AACS/GPR68/CHGA/RAB11FIP3/NNAT/IL11	28	BP
GO:0006941	striated muscle contraction	19/864	148/12620	0.00587155	0.184171	0.176105	RNF207/SLC9A1/RYR2/FKBP1B/CHRNA1/STRIT1/SCN4B/SCN2B/KCNA5/CALM1/CHGA/CCDC78/STAC2/GJC1/DSG2/NEDD4L/TNNC2/JSRP1/CALM3	19	BP
GO:0099634	postsynaptic specialization membrane	14/920	107/13142	0.0169672	0.185703	0.170781	CHRNA1/GABRB2/PRR7/PRRT1/EPHA7/HTR5A/ARC/CHRM1/GRM5/LRFN5/GPHN/GABRA5/EFNB3/SHISA7	14	CC
GO:0098563	intrinsic component of synaptic vesicle membrane	7/920	39/13142	0.0172482	0.185703	0.170781	SLC6A17/STX1A/SYN1/OPRK1/MAL2/SYT1/SLC32A1	7	CC
GO:0001518	voltage-gated sodium channel complex	4/920	15/13142	0.0174718	0.185703	0.170781	SCN3A/SCN4B/SCN2B/CACNA1H	4	CC
GO:0045171	intercellular bridge	10/920	67/13142	0.0175129	0.185703	0.170781	EAF1/PRKCI/ACOT12/KCNV1/MTUS2/OLFM4/RAB11FIP3/SKA1/TPX2/FAM83D	10	CC
GO:0098962	regulation of postsynaptic neurotransmitter receptor activity	5/864	18/12620	0.00601403	0.1867	0.178523	NPTX2/DLGAP2/NPTX1/DLGAP1/SHISA7	5	BP
GO:0033674	positive regulation of kinase activity	42/864	412/12620	0.00610876	0.1867	0.178523	EPHA8/EPHA10/NTRK1/ITGB1BP1/SPDYA/ALS2/MST1R/ROBO1/DOK7/ADRA2C/PRLR/CCNB1/EGR1/FLT4/EPHA7/PPIA/DBF4/RELN/EPHB6/CDK5/NBN/HRAS/F2/WNT11/GRM5/DRD2/NEURL1/OSBPL8/KITLG/HTR2A/MNAT1/CALM1/RASGRP1/LTK/CEMIP/NTRK3/ACE/ANGPT4/TPX2/EEF1A2/CALM3/SLC8A2	42	BP
GO:0032228	regulation of synaptic transmission, GABAergic	7/864	33/12620	0.0061098	0.1867	0.178523	TACR1/NPY5R/HTR1B/PHF24/NPAS4/DRD2/CA7	7	BP
GO:0007612	learning	18/864	138/12620	0.00612164	0.1867	0.178523	TACR1/DRD1/TPBG/NPTX2/RELN/CDK5/OPRK1/ARC/TH/NPAS4/GRM5/DRD2/GABRA5/PAK6/LRRN4/PLCB1/NTSR1/SLC8A2	18	BP
GO:0009612	response to mechanical stimulus	22/864	181/12620	0.00615057	0.1867	0.178523	TNFRSF8/SLC9A1/NTRK1/ACTA1/RYR2/TACR1/BMP6/LHFPL5/PKD1L1/PHF24/ANO3/WNT11/DRD2/CHEK1/ATOH7/PDZD7/KCNA5/HTR2A/SLITRK6/PPL/PKD1L3/COL1A1	22	BP
GO:0019905	syntaxin binding	10/873	64/12873	0.0104691	0.187552	0.173038	SYT2/SNAP47/CPLX1/CPLX2/UNC13B/SYT10/SYT1/UNC13C/SLC6A4/SYT5	10	MF
GO:0005246	calcium channel regulator activity	7/873	37/12873	0.0110556	0.190474	0.175734	HPCAL4/FKBP1B/STX1A/CACNB3/REM2/CALM1/CACNG1	7	MF
GO:0015081	sodium ion transmembrane transporter activity	16/873	126/12873	0.0110846	0.190474	0.175734	SLC9A1/SLC9A2/SCN3A/HCN1/SLC6A7/SLC9A6/SLC10A5/SCN4B/SCN2B/SLC12A1/CACNA1H/SLC12A3/SLC9A5/SLC6A4/SLC1A6/SLC8A2	16	MF
GO:0034237	protein kinase A regulatory subunit binding	5/873	21/12873	0.0115863	0.191287	0.176484	RYR2/AKAP11/AKAP5/GSKIP/AKAP8L	5	MF
GO:0051959	dynein light intermediate chain binding	5/873	21/12873	0.0115863	0.191287	0.176484	DNAH8/DNAH10/RAB11FIP3/DNAH3/DNAH2	5	MF
GO:0017080	sodium channel regulator activity	6/873	29/12873	0.0118136	0.19129	0.176487	GPLD1/SCN4B/SCN2B/FGF14/NEDD4L/FXYD7	6	MF
GO:0051047	positive regulation of secretion	29/864	260/12620	0.00635503	0.191669	0.183275	KISS1/TACR1/HYAL3/CADPS/GPR27/PPP3CA/PCSK1/BMP6/GPLD1/INHBA/PPIA/STX1A/TFR2/CDK5/OPRK1/SLC30A8/UNC13B/DRD2/RBP4/SYT10/SYT1/AACS/GPR68/SCAMP5/CACNA1H/PARD6A/SLC6A4/NNAT/NTSR1	29	BP
GO:0019992	diacylglycerol binding	4/873	14/12873	0.012147	0.192978	0.178044	UNC13B/RASGRP2/RASGRP1/UNC13C	4	MF
GO:0008593	regulation of Notch signaling pathway	12/864	78/12620	0.00647573	0.194066	0.185567	ITGB1BP1/ROBO2/ROBO1/PRKCI/TP63/FGF10/DLK2/CCN3/EGFL7/GAS2/NEURL1/YJEFN3	12	BP
GO:0098686	hippocampal mossy fiber to CA3 synapse	6/920	31/13142	0.0188358	0.196032	0.180281	RAPGEF4/EPHA7/CALB1/MAL2/SYT1/EFNB3	6	CC
GO:0061337	cardiac conduction	13/864	88/12620	0.0066593	0.198304	0.189619	RNF207/SLC9A1/RYR2/FKBP1B/HCN1/SCN4B/SCN2B/KCNA5/CALM1/GJC1/DSG2/CALM3/SLC8A2	13	BP
GO:0050982	detection of mechanical stimulus	8/864	42/12620	0.00686446	0.20211	0.193259	NTRK1/LHFPL5/PKD1L1/PHF24/ANO3/PDZD7/HTR2A/PKD1L3	8	BP
GO:0030308	negative regulation of cell growth	20/864	161/12620	0.00689932	0.20211	0.193259	DRAXIN/BCL11A/SEMA4F/SEMA3F/FOXP1/FSTL4/SLIT3/EPHA7/INHBA/CDK5/DCSTAMP/CCN3/WT1/CCDC85B/WNT11/ACVR1B/CYP27B1/ULK1/SEMA6D/CDKN2D	20	BP
GO:0030277	maintenance of gastrointestinal epithelium	4/864	12/12620	0.00692562	0.20211	0.193259	MUC4/VSIG1/MUC6/RBP4	4	BP
GO:0046883	regulation of hormone secretion	23/864	194/12620	0.00697383	0.20211	0.193259	REN/KISS1/FKBP1B/TACR1/GPR27/PPP3CA/BMP6/GPLD1/INHBA/STX1A/TFR2/OPRK1/SLC30A8/CCN3/DRD2/RBP4/KCNA5/AACS/GPR68/CHGA/RAB11FIP3/NNAT/IL11	23	BP
GO:0001975	response to amphetamine	6/864	26/12620	0.00712517	0.20211	0.193259	PPP3CA/DRD1/TH/DRD2/CALM3/SOD1	6	BP
GO:0014072	response to isoquinoline alkaloid	6/864	26/12620	0.00712517	0.20211	0.193259	TACR1/PCSK1/OPRK1/PENK/DRD2/PRKCG	6	BP
GO:0043278	response to morphine	6/864	26/12620	0.00712517	0.20211	0.193259	TACR1/PCSK1/OPRK1/PENK/DRD2/PRKCG	6	BP
GO:0140115	export across plasma membrane	9/864	51/12620	0.00713744	0.20211	0.193259	SLC9A1/ATP1B3/ABCC5/ABCB1/KCNIP2/KCNA5/CALM1/CALM3/SLC8A2	9	BP
GO:0099175	regulation of postsynapse organization	12/864	79/12620	0.00717374	0.20211	0.193259	ABI2/SEMA3F/EPHA7/RELN/CDK5/CDKL5/PAK3/ARC/SIPA1L1/ITPKA/NTRK3/NPTX1	12	BP
GO:0046660	female sex differentiation	15/864	109/12620	0.00724609	0.202934	0.194046	PTPRN/HYAL3/ROBO2/TP63/FGF10/SLIT3/INHBA/VGF/NR5A1/GAS2/WT1/RBP4/KITLG/SOD1/UMODL1	15	BP
GO:0042277	peptide binding	25/873	230/12873	0.0130948	0.204182	0.188382	TMEM158/MME/AP2M1/NPFFR2/PPP3CA/COL25A1/ENPEP/NPY1R/NPY5R/PRLR/CLTB/HCRTR2/INHBA/PPIA/GPR22/GRIA3/OPRK1/NPR2/CCKBR/APOA1/KCNIP2/PEX5/CEMIP/PFDN4/KDELR3	25	MF
GO:0060284	regulation of cell development	45/864	453/12620	0.00737203	0.205133	0.196149	DRAXIN/CRABP2/TRIM58/ITGB1BP1/ROCK2/BCL11A/SEMA4F/SEMA3F/ROBO2/ROBO1/MME/PRKCI/PPP3CA/FSTL4/ID4/EPHA7/RELN/CDK5/CDKL5/PAK3/L1CAM/NEFL/NPR2/BRINP1/F2/GRM5/DRD2/APOA1/EGR2/NEURL1/NAP1L1/ULK1/OLFM4/GPR68/ITPKA/SEMA6D/ISLR2/NTRK3/CX3CL1/FBXO31/EFNB3/HES7/ACE/PLCB1/MEGF8	45	BP
GO:0050803	regulation of synapse structure or activity	23/864	195/12620	0.00741182	0.205133	0.196149	NTRK1/IGSF9/ABI2/COLQ/SEMA3F/ROBO2/TPBG/EPHA7/RELN/CDK5/FRMPD4/CDKL5/PAK3/ARC/DRD2/NEURL1/LRTM2/SLITRK6/LRFN5/SIPA1L1/ITPKA/NTRK3/NPTX1	23	BP
GO:0060117	auditory receptor cell development	5/864	19/12620	0.00770948	0.21089	0.201654	CLRN1/LHFPL5/PDZD7/SLITRK6/SOD1	5	BP
GO:1900273	positive regulation of long-term synaptic potentiation	5/864	19/12620	0.00770948	0.21089	0.201654	MME/RELN/DRD2/AKAP5/SHISA7	5	BP
GO:0005248	voltage-gated sodium channel activity	5/873	22/12873	0.0141754	0.217012	0.200219	SCN3A/HCN1/SCN4B/SCN2B/CACNA1H	5	MF
GO:0046503	glycerolipid catabolic process	9/864	52/12620	0.00812103	0.219595	0.209978	GPLD1/APOA1/ABHD12B/PLA2G4E/PLA2G4D/PLA2G4F/PLCB1/PNPLA5/LIPI	9	BP
GO:0097120	receptor localization to synapse	9/864	52/12620	0.00812103	0.219595	0.209978	KIF17/CPLX1/NSG1/RELN/HRAS/ANKS1B/GPHN/NPTX1/KIF3B	9	BP
GO:0003015	heart process	24/864	208/12620	0.00825499	0.221628	0.211922	RNF207/SLC9A1/RYR2/FKBP1B/HCN1/TH/DRD2/SCN4B/SCN2B/CELF2/KCNIP2/KCNA5/SGCG/CALM1/CHGA/CACNA1H/KCNJ12/GJC1/ACE/DSG2/NEDD4L/CALM3/SLC8A2/SOD1	24	BP
GO:0031644	regulation of nervous system process	16/864	121/12620	0.00829046	0.221628	0.211922	SLC9A1/ROCK2/STX1A/NPTX2/RELN/DLGAP2/OPRK1/CCN3/UNC13B/EGR2/NPTX1/DLGAP1/CELF4/NTSR1/SLC8A2/SHISA7	16	BP
GO:0032426	stereocilium tip	4/920	16/13142	0.0220329	0.224269	0.206249	LHFPL5/MYO3A/MORN4/PDZD7	4	CC
GO:0043195	terminal bouton	7/920	41/13142	0.0223471	0.224269	0.206249	CPLX1/CPLX2/CALB1/UNC13B/TH/UNC13C/NTSR1	7	CC
GO:0071875	adrenergic receptor signaling pathway	6/864	27/12620	0.0086415	0.228417	0.218414	ADRA2C/DRD1/GPR101/DRD2/CHGA/ADCY9	6	BP
GO:1905145	cellular response to acetylcholine	6/864	27/12620	0.0086415	0.228417	0.218414	CHRM3/ROCK2/LY6H/CHRM1/PLCB1/HRH3	6	BP
GO:0048786	presynaptic active zone	10/920	70/13142	0.0232308	0.229048	0.210643	GUCY1B1/STX1A/PCLO/SYN1/UNC13B/ERC1/NUFIP1/UNC13C/SLC32A1/RIMS4	10	CC
GO:0007631	feeding behavior	12/864	81/12620	0.00874637	0.229898	0.219829	REN/TACR1/UCHL1/NPY1R/NPY5R/DRD1/HCRTR2/HTR1B/OPRK1/TH/DRD2/ACE	12	BP
GO:0051279	regulation of release of sequestered calcium ion into cytosol	10/864	62/12620	0.00894276	0.233754	0.223517	RYR2/FKBP1B/DRD1/F2/CALM1/CEMIP/CX3CL1/NTSR1/JSRP1/CALM3	10	BP
GO:0008569	minus-end-directed microtubule motor activity	4/873	15/12873	0.0156912	0.235929	0.217672	DNAH8/DNAH10/DNAH3/DNAH2	4	MF
GO:0007528	neuromuscular junction development	8/864	44/12620	0.00913736	0.236216	0.225871	CHRNA1/ALS2/COLQ/DOK7/UNC13B/CACNB3/GPHN/UNC13C	8	BP
GO:0008038	neuron recognition	8/864	44/12620	0.00913736	0.236216	0.225871	NEXN/IGSF9/ROBO2/ROBO1/NDN/EFNB3/VSTM2L/MEGF8	8	BP
GO:0000149	SNARE binding	13/873	99/12873	0.0160688	0.237367	0.218999	SYT2/SNAP47/NBAS/CPLX1/CPLX2/STX1A/UNC13B/SYT10/SYT1/UNC13C/SLC6A4/EXOC3L2/SYT5	13	MF
GO:0043271	negative regulation of ion transport	15/864	112/12620	0.00926649	0.238245	0.227811	FKBP1B/ADRA2C/PRKG2/PPP3CA/NPY5R/HTR1B/DRD2/MRLN/HTR2A/CALM1/ACE/NEDD4L/HRH3/NTSR1/CALM3	15	BP
GO:0007218	neuropeptide signaling pathway	11/864	72/12620	0.00941772	0.23952	0.22903	NPFFR2/NPY1R/NPY5R/GLRA3/HCRTR2/GLRA2/OPRK1/PENK/PDYN/NTSR1/KISS1R	11	BP
GO:0060080	inhibitory postsynaptic potential	4/864	13/12620	0.0094688	0.23952	0.22903	UNC13B/NPAS4/INSYN2A/NTSR1	4	BP
GO:0060088	auditory receptor cell stereocilium organization	4/864	13/12620	0.0094688	0.23952	0.22903	CLRN1/LHFPL5/PDZD7/SOD1	4	BP
GO:0030546	signaling receptor activator activity	32/873	319/12873	0.0168117	0.240337	0.221738	SEMA4F/WNT6/WNT10A/SCG2/SEMA3F/AMBN/FGF10/NRG2/BMP6/EPHA7/CCN6/INHBA/VGF/WNT16/CDK5/FGF17/PENK/COLEC10/CCN3/TNFSF8/F2/WNT11/APOA1/WNT10B/KITLG/FGF14/GPHB5/SEMA6D/CX3CL1/ANGPT4/PDYN/IL11	32	MF
GO:0005451	monovalent cation:proton antiporter activity	5/873	23/12873	0.0171261	0.240337	0.221738	SLC9A1/SLC9A2/SLC9A6/SLC9A5/SLC32A1	5	MF
GO:0015299	solute:proton antiporter activity	5/873	23/12873	0.0171261	0.240337	0.221738	SLC9A1/SLC9A2/SLC9A6/SLC9A5/SLC32A1	5	MF
GO:0002029	desensitization of G protein-coupled receptor signaling pathway	5/864	20/12620	0.00971066	0.241739	0.231152	SAG/HTR1B/GRM5/DRD2/NECAB2	5	BP
GO:0010882	regulation of cardiac muscle contraction by calcium ion signaling	5/864	20/12620	0.00971066	0.241739	0.231152	SLC9A1/RYR2/FKBP1B/CALM1/CALM3	5	BP
GO:0022401	negative adaptation of signaling pathway	5/864	20/12620	0.00971066	0.241739	0.231152	SAG/HTR1B/GRM5/DRD2/NECAB2	5	BP
GO:0019098	reproductive behavior	7/864	36/12620	0.0099891	0.247362	0.236529	TACR1/DRD1/VGF/OPRK1/BRINP1/TH/SLC6A4	7	BP
GO:0007156	homophilic cell adhesion via plasma membrane adhesion molecules	14/864	103/12620	0.0103295	0.25207	0.24103	NEXN/IGSF9/CELSR3/ROBO2/ROBO1/PCDH10/CDH12/FAT2/L1CAM/CDHR1/CDH11/PTPRM/DSG2/VSTM2L	14	BP
GO:0140448	signaling receptor ligand precursor processing	6/864	28/12620	0.0103757	0.25207	0.24103	REN/MME/ENPEP/PCSK1/SLC30A8/ACE	6	BP
GO:1901020	negative regulation of calcium ion transmembrane transporter activity	6/864	28/12620	0.0103757	0.25207	0.24103	FKBP1B/PPP3CA/DRD2/MRLN/CALM1/CALM3	6	BP
GO:1902305	regulation of sodium ion transmembrane transport	9/864	54/12620	0.0103935	0.25207	0.24103	SLC9A1/SLMAP/ATP1B3/SCN4B/SCN2B/TESC/FGF14/NEDD4L/FXYD7	9	BP
GO:0086002	cardiac muscle cell action potential involved in contraction	8/864	45/12620	0.0104643	0.252484	0.241427	RNF207/RYR2/SCN4B/SCN2B/KCNA5/GJC1/DSG2/NEDD4L	8	BP
GO:0035249	synaptic transmission, glutamatergic	13/864	93/12620	0.0105254	0.252662	0.241597	NTRK1/ALS2/HCN1/DRD1/HTR1B/RELN/CDK5/UNC13B/GRM5/DRD2/SYT1/HTR2A/UNC13C	13	BP
GO:0048306	calcium-dependent protein binding	9/873	60/12873	0.0190058	0.256506	0.236656	SLC9A1/S100PBP/ANXA6/STX1A/SYN1/SYT1/CALM1/TNNC2/CALM3	9	MF
GO:0015276	ligand-gated ion channel activity	15/873	123/12873	0.0191923	0.256506	0.236656	GABRD/RYR2/FKBP1B/KCNH7/CHRNA1/GLRA3/HCN1/ANXA6/GABRB2/GLRA2/GRIA3/KCNJ1/GABRA5/KCNJ12/KCNJ4	15	MF
GO:0022834	ligand-gated channel activity	15/873	123/12873	0.0191923	0.256506	0.236656	GABRD/RYR2/FKBP1B/KCNH7/CHRNA1/GLRA3/HCN1/ANXA6/GABRB2/GLRA2/GRIA3/KCNJ1/GABRA5/KCNJ12/KCNJ4	15	MF
GO:0022821	solute:potassium antiporter activity	4/873	16/12873	0.0198221	0.256772	0.236902	SLC9A1/SLC9A2/SLC9A6/SLC9A5	4	MF
GO:0051139	metal cation:proton antiporter activity	4/873	16/12873	0.0198221	0.256772	0.236902	SLC9A1/SLC9A2/SLC9A6/SLC9A5	4	MF
GO:0051960	regulation of nervous system development	40/864	402/12620	0.0108197	0.257198	0.245934	DRAXIN/CRABP2/NTRK1/SEMA4F/SEMA3F/ROBO2/ROBO1/MME/PRKCI/PPP3CA/FSTL4/ID4/TPBG/EPHA7/RELN/CDK5/CDKL5/PAK3/L1CAM/NEFL/BRINP1/F2/GRM5/DRD2/EGR2/NEURL1/LRTM2/NAP1L1/ULK1/SLITRK6/ITPKA/SEMA6D/ISLR2/NTRK3/CX3CL1/FBXO31/EFNB3/HES7/ACE/MEGF8	40	BP
GO:0035637	multicellular organismal signaling	18/864	146/12620	0.0108236	0.257198	0.245934	RNF207/SLC9A1/RYR2/FKBP1B/SCN3A/CHRNA1/HCN1/DRD1/SCN4B/SCN2B/KCNA5/CALM1/CACNA1H/GJC1/DSG2/CALM3/SLC8A2/SOD1	18	BP
GO:0099529	neurotransmitter receptor activity involved in regulation of postsynaptic membrane potential	8/873	51/12873	0.0205111	0.261671	0.241422	GABRD/CHRNA1/GLRA3/GABRB2/GLRA2/GRIA3/CHRM1/GABRA5	8	MF
GO:0005546	phosphatidylinositol-4,5-bisphosphate binding	10/873	71/12873	0.0208878	0.2625	0.242187	SLC9A1/OBSCN/MYO1B/FRMPD4/KCNJ1/SYT10/SYT1/PLA2G4E/PLCB1/SYT5	10	MF
GO:0045277	respiratory chain complex IV	4/920	17/13142	0.0272548	0.263996	0.242783	COA6/COX7A2L/COX7B2/COX4I1	4	CC
GO:0031514	motile cilium	21/920	192/13142	0.0277149	0.263996	0.242783	SPAG17/TACR1/CFAP65/SLC22A14/HYAL3/ARL13B/ATP1B3/ROPN1L/DNAH8/SLC26A3/CETN2/TMEM249/DRD2/DNAH10/CALM1/TEKT5/DNAH3/DNAH2/ACE/SPEF1/CALM3	21	CC
GO:0050905	neuromuscular process	16/864	125/12620	0.0112082	0.264005	0.252443	CHRNA1/CLRN1/STRIT1/UCHL1/DRD1/NEFL/PENK/NBN/DRD2/PEX5/SLITRK6/CCDC78/STAC2/TNNC2/JSRP1/ADARB1	16	BP
GO:0006935	chemotaxis	47/864	489/12620	0.0112223	0.264005	0.252443	DRAXIN/EPHA8/EPHA10/NEXN/EFNA3/NTRK1/IGSF9/LAMC2/SEMA4F/SCG2/SEMA3F/LRTM1/ROBO2/ROBO1/CRMP1/FGF10/SLIT3/TPBG/EPHA7/SMOC2/PPIA/DLX5/RELN/EPHB6/CDK5/L1CAM/EGR3/COLEC10/CCN3/CREB3/HRAS/B4GAT1/APOA1/EGR2/ATOH7/LRTM2/CHGA/SEMA6D/NTRK3/CX3CL1/EFNB3/CCR10/PTPRM/VSTM2L/MEGF8/SERPIND1/MAPK1	47	BP
GO:0017119	Golgi transport complex	3/920	10/13142	0.0282916	0.264998	0.243705	COG6/COG1/DNAJC28	3	CC
GO:0008016	regulation of heart contraction	20/864	169/12620	0.0115763	0.26804	0.256301	RNF207/SLC9A1/RYR2/FKBP1B/HCN1/TH/DRD2/SCN4B/SCN2B/CELF2/KCNIP2/KCNA5/CALM1/CHGA/CACNA1H/KCNJ12/GJC1/DSG2/CALM3/SLC8A2	20	BP
GO:1903170	negative regulation of calcium ion transmembrane transport	7/864	37/12620	0.0116109	0.26804	0.256301	FKBP1B/PPP3CA/DRD2/MRLN/CALM1/NTSR1/CALM3	7	BP
GO:0030073	insulin secretion	19/864	158/12620	0.0116115	0.26804	0.256301	FKBP1B/RAPGEF4/PTPRN/GPR27/CPLX1/PPP3CA/GPLD1/STX1A/PCLO/VGF/SLC30A8/CCN3/DRD2/RBP4/KCNA5/AACS/GPR68/CHGA/NNAT	19	BP
GO:0042330	taxis	47/864	490/12620	0.0116217	0.26804	0.256301	DRAXIN/EPHA8/EPHA10/NEXN/EFNA3/NTRK1/IGSF9/LAMC2/SEMA4F/SCG2/SEMA3F/LRTM1/ROBO2/ROBO1/CRMP1/FGF10/SLIT3/TPBG/EPHA7/SMOC2/PPIA/DLX5/RELN/EPHB6/CDK5/L1CAM/EGR3/COLEC10/CCN3/CREB3/HRAS/B4GAT1/APOA1/EGR2/ATOH7/LRTM2/CHGA/SEMA6D/NTRK3/CX3CL1/EFNB3/CCR10/PTPRM/VSTM2L/MEGF8/SERPIND1/MAPK1	47	BP
GO:0051926	negative regulation of calcium ion transport	8/864	46/12620	0.0119286	0.26851	0.256751	FKBP1B/PPP3CA/DRD2/MRLN/CALM1/ACE/NTSR1/CALM3	8	BP
GO:2000649	regulation of sodium ion transmembrane transporter activity	8/864	46/12620	0.0119286	0.26851	0.256751	SLC9A1/SLMAP/SCN4B/SCN2B/TESC/FGF14/NEDD4L/FXYD7	8	BP
GO:0023058	adaptation of signaling pathway	5/864	21/12620	0.0120416	0.26851	0.256751	SAG/HTR1B/GRM5/DRD2/NECAB2	5	BP
GO:0031290	retinal ganglion cell axon guidance	5/864	21/12620	0.0120416	0.26851	0.256751	SEMA4F/ROBO2/EPHA7/ATOH7/PTPRM	5	BP
GO:0050482	arachidonic acid secretion	5/864	21/12620	0.0120416	0.26851	0.256751	PLA2G12A/DRD2/PLA2G4F/ACE/NTSR1	5	BP
GO:0050951	sensory perception of temperature stimulus	5/864	21/12620	0.0120416	0.26851	0.256751	NTRK1/BTBD9/OPRK1/HTR2A/NTSR1	5	BP
GO:1903963	arachidonate transport	5/864	21/12620	0.0120416	0.26851	0.256751	PLA2G12A/DRD2/PLA2G4F/ACE/NTSR1	5	BP
GO:1905144	response to acetylcholine	6/864	29/12620	0.012343	0.269612	0.257804	CHRM3/ROCK2/LY6H/CHRM1/PLCB1/HRH3	6	BP
GO:0099173	postsynapse organization	18/864	148/12620	0.0123619	0.269612	0.257804	ABI2/COLQ/SEMA3F/EPHA7/RELN/CDK5/CDKL5/ARHGEF9/PAK3/NEFL/ARC/GPHN/ACTN1/SIPA1L1/ITPKA/NTRK3/NPTX1/SHISA7	18	BP
GO:0051283	negative regulation of sequestering of calcium ion	13/864	95/12620	0.0124883	0.269612	0.257804	RYR2/FKBP1B/ANXA6/DRD1/F2/DRD2/HTR2A/CALM1/CEMIP/CX3CL1/NTSR1/JSRP1/CALM3	13	BP
GO:0002031	G protein-coupled receptor internalization	4/864	14/12620	0.0125494	0.269612	0.257804	SAG/HTR1B/DRD2/NECAB2	4	BP
GO:0015812	gamma-aminobutyric acid transport	4/864	14/12620	0.0125494	0.269612	0.257804	HTR1B/TRPC4/SLC32A1/NTSR1	4	BP
GO:0086070	SA node cell to atrial cardiac muscle cell communication	4/864	14/12620	0.0125494	0.269612	0.257804	RYR2/HCN1/KCNA5/GJC1	4	BP
GO:0090399	replicative senescence	4/864	14/12620	0.0125494	0.269612	0.257804	MME/TERT/WNT16/CHEK1	4	BP
GO:0099170	postsynaptic modulation of chemical synaptic transmission	4/864	14/12620	0.0125494	0.269612	0.257804	PPP3CA/GRM5/DRD2/PLCB1	4	BP
GO:0099568	cytoplasmic region	25/920	240/13142	0.0298111	0.274653	0.252584	KIF17/SPAG17/TRAK2/ARL13B/CCDC39/UCHL1/GUCY1B1/AP3S1/CLTB/DNAH8/PCLO/CDKL5/NEFL/ARC/UNC13B/CALY/ERC1/DNAH10/UNC13C/DNAH3/DNAH2/PIK3C3/SPEF1/KIF3B/SOD1	25	CC
GO:0022029	telencephalon cell migration	9/864	56/12620	0.0131133	0.277582	0.265425	HTR6/ROBO1/ARL13B/DRD1/RELN/LAMB1/CDK5/DRD2/PEX5	9	BP
GO:0046888	negative regulation of hormone secretion	9/864	56/12620	0.0131133	0.277582	0.265425	FKBP1B/PPP3CA/INHBA/OPRK1/CCN3/DRD2/CHGA/RAB11FIP3/IL11	9	BP
GO:0099072	regulation of postsynaptic membrane neurotransmitter receptor levels	9/864	56/12620	0.0131133	0.277582	0.265425	PRKCI/AP2M1/CPLX1/NSG1/ARC/HRAS/CALY/GPHN/NPTX1	9	BP
GO:0051924	regulation of calcium ion transport	23/864	205/12620	0.0131564	0.277582	0.265425	SLC9A1/RYR2/FKBP1B/STRIT1/PPP3CA/CAMK2A/DRD1/CDK5/F2/DRD2/MRLN/CACNB3/AKAP5/CALM1/CEMIP/CX3CL1/RCVRN/STAC2/ACE/CACNG1/NTSR1/JSRP1/CALM3	23	BP
GO:0043235	receptor complex	34/920	349/13142	0.0312868	0.283015	0.260274	GABRD/EPHA8/EPHA10/OLFM3/GPR61/NTRK1/CD247/ABCG5/ABCG8/CD8A/CHRNA1/MST1R/PRLR/GABRB2/FLT4/HTR1B/EPHA7/GPR63/AHR/TFR2/EPHB6/IL13RA2/GRIA3/GPR101/ACVR1B/PTPRB/PTPRQ/HTR2A/GABRA5/LTK/NTRK3/PKD1L3/SKAP1/SHISA7	34	CC
GO:0097730	non-motile cilium	16/920	138/13142	0.0317258	0.283015	0.260274	KIF17/KNCN/SAG/ARL13B/GRXCR1/PPEF2/PDE6A/DRD1/IMPG1/AHI1/PKD1L1/CETN2/DRD2/HYLS1/CDHR1/RCVRN	16	CC
GO:0005516	calmodulin binding	19/873	171/12873	0.0228597	0.283056	0.261152	SLC9A1/KCNQ4/OBSCN/RYR2/MYO1B/PPP3CA/CAMK2A/KCNQ5/UNC13B/SPTAN1/MYO3A/SYT1/AKAP5/ITPKA/UNC13C/PLCB1/SLC8A2/PCP4/PCNT	19	MF
GO:0022602	ovulation cycle process	8/864	47/12620	0.0135383	0.283762	0.271335	KISS1/PTPRN/ROBO2/NPY5R/SLIT3/INHBA/NR5A1/GAS2	8	BP
GO:0051282	regulation of sequestering of calcium ion	13/864	96/12620	0.0135699	0.283762	0.271335	RYR2/FKBP1B/ANXA6/DRD1/F2/DRD2/HTR2A/CALM1/CEMIP/CX3CL1/NTSR1/JSRP1/CALM3	13	BP
GO:0045499	chemorepellent activity	5/873	25/12873	0.0241836	0.285708	0.263599	SEMA4F/SEMA3F/EPHA7/APOA1/SEMA6D	5	MF
GO:0050811	GABA receptor binding	4/873	17/12873	0.0245626	0.285708	0.263599	TRAK2/AKAP5/GABRA5/SHISA7	4	MF
GO:0098918	structural constituent of synapse	4/873	17/12873	0.0245626	0.285708	0.263599	PCLO/NEFL/ERC1/ACTN1	4	MF
GO:0099095	ligand-gated anion channel activity	4/873	17/12873	0.0245626	0.285708	0.263599	GLRA3/GABRB2/GLRA2/GABRA5	4	MF
GO:0015297	antiporter activity	10/873	73/12873	0.024914	0.285708	0.263599	SLC9A1/SLC9A2/SLC25A4/SLC35D3/SLC26A3/SLC9A6/SLC22A8/SLC9A5/SLC32A1/SLC8A2	10	MF
GO:0015298	solute:cation antiporter activity	6/873	34/12873	0.0251097	0.285708	0.263599	SLC9A1/SLC9A2/SLC9A6/SLC9A5/SLC32A1/SLC8A2	6	MF
GO:0008344	adult locomotory behavior	10/864	66/12620	0.0137319	0.285879	0.273359	TBCE/UCHL1/DRD1/BTBD9/PBX3/DRD2/SLITRK6/EFNB3/SEZ6/NTSR1	10	BP
GO:0048562	embryonic organ morphogenesis	25/864	229/12620	0.0138629	0.287334	0.27475	RNF207/KCNQ4/RYR2/ARL13B/CLRN1/CCDC39/OTOP1/FGF10/LHFPL5/AHI1/DLX6/DLX5/WNT16/FOXH1/TH/WNT11/MYO3A/RBP4/PDZD7/SLITRK6/MTHFD1/TTC39C/MEGF8/MAPK1/SOD1	25	BP
GO:0010038	response to metal ion	30/864	288/12620	0.0140768	0.290488	0.277766	SYT2/ACTA1/RYR2/ARL13B/PPP3CA/TERT/PCSK1/BMP6/GPLD1/TFR2/GLRA2/PENK/SLC30A8/TH/RASGRP2/DRD2/KCNIP2/UROS/SYT10/SYT1/MNAT1/GPHN/CALM1/ITPKA/CACNA1H/NPTX1/CALM3/SYT5/MAPK1/SOD1	30	BP
GO:0099528	G protein-coupled neurotransmitter receptor activity	3/873	10/12873	0.026023	0.292151	0.269543	CHRM3/CHRM1/HRH3	3	MF
GO:0036126	sperm flagellum	14/920	117/13142	0.0338625	0.297355	0.273462	TACR1/CFAP65/SLC22A14/HYAL3/ATP1B3/DNAH8/SLC26A3/TMEM249/DRD2/CALM1/TEKT5/DNAH2/ACE/CALM3	14	CC
GO:0032941	secretion by tissue	6/864	30/12620	0.0145581	0.298619	0.285541	CHRM3/TACR1/PPP3CA/FGF10/OPRK1/CHRM1	6	BP
GO:0048645	animal organ formation	9/864	57/12620	0.0146559	0.298619	0.285541	ROBO2/ROBO1/TP63/FGF10/FOXH1/WT1/WNT11/RBM20/MAPK1	9	BP
GO:0086064	cell communication by electrical coupling involved in cardiac conduction	5/864	22/12620	0.0147247	0.298619	0.285541	RYR2/FKBP1B/CALM1/GJC1/CALM3	5	BP
GO:1902547	regulation of cellular response to vascular endothelial growth factor stimulus	5/864	22/12620	0.0147247	0.298619	0.285541	ROBO1/ADAMTS3/ADAMTS12/SMOC2/JCAD	5	BP
GO:0042472	inner ear morphogenesis	12/864	87/12620	0.0151071	0.30506	0.2917	KCNQ4/CLRN1/OTOP1/FGF10/LHFPL5/DLX6/DLX5/MYO3A/PDZD7/SLITRK6/TTC39C/SOD1	12	BP
GO:0010975	regulation of neuron projection development	40/864	411/12620	0.015212	0.305866	0.29247	DRAXIN/CRABP2/NTRK1/FKBP1B/BCL11A/SEMA4F/ABI2/SEMA3F/ROBO2/ROBO1/PRKCI/CRMP1/PAQR3/PPP3CA/ENC1/FSTL4/PACSIN1/EPHA7/RELN/CDK5/CDKL5/PAK3/L1CAM/NEFL/ARC/ATOH7/ULK1/SIPA1L1/ITPKA/LTK/SEMA6D/ISLR2/NTRK3/CX3CL1/KATNB1/FBXO31/EFNB3/SEZ6/NEDD4L/MEGF8	40	BP
GO:0007622	rhythmic behavior	7/864	39/12620	0.015411	0.307241	0.293786	EGR1/BTBD9/HCRTR2/TH/DRD2/USP2/EGR2	7	BP
GO:0045747	positive regulation of Notch signaling pathway	7/864	39/12620	0.015411	0.307241	0.293786	ITGB1BP1/ROBO2/ROBO1/PRKCI/TP63/FGF10/CCN3	7	BP
GO:0000940	outer kinetochore	3/920	11/13142	0.0369183	0.311253	0.286244	CCNB1/SKA3/SKA1	3	CC
GO:0042101	T cell receptor complex	3/920	11/13142	0.0369183	0.311253	0.286244	CD247/CD8A/SKAP1	3	CC
GO:0099738	cell cortex region	6/920	36/13142	0.0371067	0.311253	0.286244	GUCY1B1/CLTB/PCLO/UNC13B/ERC1/UNC13C	6	CC
GO:0061387	regulation of extent of cell growth	13/864	98/12620	0.0159477	0.316598	0.302733	DRAXIN/CRABP2/SEMA4F/SEMA3F/FSTL4/EPHA7/CDK5/CDKL5/L1CAM/ULK1/SEMA6D/ISLR2/MEGF8	13	BP
GO:0035254	glutamate receptor binding	6/873	35/12873	0.0286246	0.31713	0.292589	CAMK2A/DRD2/AKAP5/NECAB2/CALM3/SHISA7	6	MF
GO:1901386	negative regulation of voltage-gated calcium channel activity	4/864	15/12620	0.0162027	0.319032	0.30506	PPP3CA/DRD2/CALM1/CALM3	4	BP
GO:0055080	cation homeostasis	45/864	475/12620	0.0163154	0.319032	0.30506	SLC9A1/RYR2/FKBP1B/TACR1/SLC9A2/UNC80/ATP1B3/ANXA6/DRD1/BMP6/BTBD9/HCRTR2/HTR1B/TFR2/SLC26A3/ATP6V1F/SLC9A6/CALB1/SLC30A8/CCKBR/F2/GRM5/DRD2/KCNA5/ATP5F1B/CYP27B1/TRPC4/HTR2A/CALM1/SLC12A1/DMXL2/CEMIP/SLC12A3/CX3CL1/CA7/SLC9A5/ACE/NTSR1/JSRP1/CALM3/SLC8A2/MAPK1/KCTD17/TMPRSS6/SOD1	45	BP
GO:0071300	cellular response to retinoic acid	9/864	58/12620	0.0163283	0.319032	0.30506	WNT6/BRINP1/WNT11/WNT10B/TESC/LTK/NTRK3/SLC6A4/COL1A1	9	BP
GO:0015849	organic acid transport	26/864	244/12620	0.0163415	0.319032	0.30506	SLC6A17/CRABP2/SLC38A11/SLC22A13/ABCC5/PLA2G12A/NPY5R/SLC6A7/FABP6/SLC26A8/HTR1B/ABCB1/SLC26A3/SLC10A5/SLC36A4/DRD2/RBP5/SLC16A7/TRPC4/SLC38A6/PLA2G4F/ACE/SLC32A1/HRH3/NTSR1/SLC1A6	26	BP
GO:0033555	multicellular organismal response to stress	10/864	68/12620	0.0167459	0.322366	0.308249	NTRK1/TACR1/ALS2/PPP3CA/DRD1/RELN/PENK/BRINP1/GABRA5/PRKCG	10	BP
GO:0042698	ovulation cycle	10/864	68/12620	0.0167459	0.322366	0.308249	KISS1/PTPRN/ROBO2/NPY5R/EGR1/SLIT3/INHBA/OPRK1/NR5A1/GAS2	10	BP
GO:0009306	protein secretion	30/864	292/12620	0.0167863	0.322366	0.308249	FKBP1B/RAPGEF4/PTPRN/SCG2/GPR27/CPLX1/PPP3CA/PCSK1/BMP6/GPLD1/PPIA/STX1A/PCLO/AP1S1/VGF/SLC30A8/CCN3/UNC13B/DRD2/RBP4/KCNA5/AACS/GPR68/CHGA/RAB11FIP3/NAGPA/PARD6A/ARL4D/PIK3C3/NNAT	30	BP
GO:0035592	establishment of protein localization to extracellular region	30/864	292/12620	0.0167863	0.322366	0.308249	FKBP1B/RAPGEF4/PTPRN/SCG2/GPR27/CPLX1/PPP3CA/PCSK1/BMP6/GPLD1/PPIA/STX1A/PCLO/AP1S1/VGF/SLC30A8/CCN3/UNC13B/DRD2/RBP4/KCNA5/AACS/GPR68/CHGA/RAB11FIP3/NAGPA/PARD6A/ARL4D/PIK3C3/NNAT	30	BP
GO:0008277	regulation of G protein-coupled receptor signaling pathway	15/864	120/12620	0.0168669	0.322597	0.308469	ROCK2/SAG/GPR27/CAMK2A/GRK6/HTR1B/PHF24/F2/GRM5/DRD2/RIC8B/CHGA/NECAB2/GAS2L2/PLCB1	15	BP
GO:0017075	syntaxin-1 binding	4/873	18/12873	0.0299298	0.327284	0.301957	UNC13B/SYT1/UNC13C/SLC6A4	4	MF
GO:0098533	ATPase dependent transmembrane transport complex	4/920	19/13142	0.0397373	0.328417	0.302028	SLC9A1/ABCG5/ABCG8/ATP1B3	4	CC
GO:0015459	potassium channel regulator activity	7/873	45/12873	0.0305552	0.32984	0.304315	KCNAB2/KCNIP4/KCNV1/LRRC55/KCNIP2/ARPP19/NEDD4L	7	MF
GO:0048511	rhythmic process	28/864	269/12620	0.0174223	0.33187	0.317336	NTRK1/KISS1/ROCK2/KCNH7/PTPRN/ROBO2/SIAH2/NPY5R/EGR1/HDAC3/SLIT3/ID4/BTBD9/HCRTR2/AHR/INHBA/CDK5/EGR3/OPRK1/NR5A1/TH/GAS2/DRD2/USP2/ATOH7/HES7/SLC6A4/PRKCG	28	BP
GO:0014075	response to amine	7/864	40/12620	0.0176095	0.331971	0.317432	PPP3CA/DRD1/TH/DRD2/UROS/CALM3/SOD1	7	BP
GO:0055078	sodium ion homeostasis	7/864	40/12620	0.0176095	0.331971	0.317432	SLC9A1/TACR1/ATP1B3/DRD2/SLC12A1/SLC12A3/ACE	7	BP
GO:0007274	neuromuscular synaptic transmission	5/864	23/12620	0.0177804	0.331971	0.317432	CHRNA1/EGR3/CHRM1/ERC1/ADARB1	5	BP
GO:0021895	cerebral cortex neuron differentiation	5/864	23/12620	0.0177804	0.331971	0.317432	CHD5/DRD1/ID4/DRD2/PEX5	5	BP
GO:0032148	activation of protein kinase B activity	5/864	23/12620	0.0177804	0.331971	0.317432	ITGB1BP1/ADRA2C/PPIA/OSBPL8/NTRK3	5	BP
GO:0001664	G protein-coupled receptor binding	20/873	189/12873	0.0316228	0.333016	0.307246	KISS1/WNT6/WNT10A/SAG/ADRA2C/UCHL1/NPFFR2/WNT16/PENK/CCKBR/WNT11/GRM5/WNT10B/GPHB5/AKAP5/CX3CL1/NECAB2/ACE/PDYN/CALM3	20	MF
GO:0008200	ion channel inhibitor activity	5/873	27/12873	0.0328793	0.333016	0.307246	FKBP1B/STX1A/KCNV1/CALM1/NEDD4L	5	MF
GO:0140828	metal cation:monoatomic cation antiporter activity	5/873	27/12873	0.0328793	0.333016	0.307246	SLC9A1/SLC9A2/SLC9A6/SLC9A5/SLC8A2	5	MF
GO:0048018	receptor ligand activity	30/873	312/12873	0.0333762	0.333016	0.307246	SEMA4F/WNT6/WNT10A/SCG2/SEMA3F/AMBN/FGF10/NRG2/BMP6/EPHA7/CCN6/INHBA/VGF/WNT16/FGF17/PENK/COLEC10/CCN3/TNFSF8/F2/WNT11/APOA1/WNT10B/KITLG/FGF14/GPHB5/SEMA6D/CX3CL1/PDYN/IL11	30	MF
GO:0004129	cytochrome-c oxidase activity	3/873	11/12873	0.0340135	0.333016	0.307246	COX7A2L/COX7B2/COX4I1	3	MF
GO:0015378	sodium:chloride symporter activity	3/873	11/12873	0.0340135	0.333016	0.307246	SLC12A1/SLC12A3/SLC6A4	3	MF
GO:0019841	retinol binding	3/873	11/12873	0.0340135	0.333016	0.307246	CRABP2/RBP4/RBP5	3	MF
GO:0019855	calcium channel inhibitor activity	3/873	11/12873	0.0340135	0.333016	0.307246	FKBP1B/STX1A/CALM1	3	MF
GO:0015833	peptide transport	23/864	211/12620	0.0180344	0.334631	0.319976	KISS1/FKBP1B/RAPGEF4/PTPRN/GPR27/ABCC5/CPLX1/PPP3CA/GPLD1/STX1A/PCLO/TFR2/VGF/SLC30A8/CCN3/DRD2/RBP4/KCNA5/ABCB9/AACS/GPR68/CHGA/NNAT	23	BP
GO:0021885	forebrain cell migration	9/864	59/12620	0.0181362	0.334631	0.319976	HTR6/ROBO1/ARL13B/DRD1/RELN/LAMB1/CDK5/DRD2/PEX5	9	BP
GO:0042490	mechanoreceptor differentiation	9/864	59/12620	0.0181362	0.334631	0.319976	NTRK1/CLRN1/GRXCR1/GABRB2/LHFPL5/PDZD7/SLITRK6/GABRA5/SOD1	9	BP
GO:1902476	chloride transmembrane transport	11/864	79/12620	0.0182862	0.33608	0.321362	GABRD/GLRA3/GABRB2/SLC26A8/CLIC5/SLC26A3/GLRA2/ANO3/GABRA5/SLC12A1/SLC12A3	11	BP
GO:0051966	regulation of synaptic transmission, glutamatergic	10/864	69/12620	0.0184242	0.337127	0.322362	NTRK1/HCN1/DRD1/HTR1B/RELN/CDK5/GRM5/DRD2/SYT1/HTR2A	10	BP
GO:0051208	sequestering of calcium ion	13/864	100/12620	0.0186297	0.337127	0.322362	RYR2/FKBP1B/ANXA6/DRD1/F2/DRD2/HTR2A/CALM1/CEMIP/CX3CL1/NTSR1/JSRP1/CALM3	13	BP
GO:0098659	inorganic cation import across plasma membrane	13/864	100/12620	0.0186297	0.337127	0.322362	SLC9A1/SLC9A2/ATP1B3/PPP3CA/SLC9A6/KCNJ1/AKAP5/SLC12A1/SLC12A3/SLC9A5/KCNJ12/SLC8A2/KCNJ4	13	BP
GO:0099587	inorganic ion import across plasma membrane	13/864	100/12620	0.0186297	0.337127	0.322362	SLC9A1/SLC9A2/ATP1B3/PPP3CA/SLC9A6/KCNJ1/AKAP5/SLC12A1/SLC12A3/SLC9A5/KCNJ12/SLC8A2/KCNJ4	13	BP
GO:0051347	positive regulation of transferase activity	46/864	492/12620	0.0189084	0.340666	0.325747	EPHA8/EPHA10/NTRK1/ITGB1BP1/SPDYA/ALS2/MST1R/ROBO1/DOK7/ADRA2C/PARM1/PRLR/CCNB1/EGR1/FLT4/EPHA7/PPIA/DBF4/RELN/EPHB6/CDK5/NBN/HRAS/F2/WNT11/GRM5/DCUN1D5/DRD2/APOA1/NEURL1/OSBPL8/KITLG/HTR2A/MNAT1/CALM1/RASGRP1/LTK/CEMIP/NTRK3/ACE/ANGPT4/TPX2/EEF1A2/CALM3/SLC8A2/MAPK1	46	BP
GO:0060560	developmental growth involved in morphogenesis	23/864	212/12620	0.0189701	0.340666	0.325747	DRAXIN/CRABP2/SYT2/BCL11A/SEMA4F/SEMA3F/FGF10/FSTL4/SLIT3/EPHA7/CDK5/CDKL5/SLC9A6/L1CAM/WNT11/SYT1/ULK1/NDN/PAK6/SEMA6D/ISLR2/NEDD4L/MEGF8	23	BP
GO:0030295	protein kinase activator activity	12/873	99/12873	0.0352939	0.34158	0.315147	SPDYA/ALS2/CCNB1/DBF4/WNT11/GRM5/MNAT1/CALM1/LTK/ANGPT4/TPX2/CALM3	12	MF
GO:0051048	negative regulation of secretion	16/864	133/12620	0.0194247	0.347502	0.332283	PTGER3/FKBP1B/ADRA2C/PPP3CA/NPY5R/HTR1B/INHBA/IL13RA2/OPRK1/CCN3/DRD2/CHGA/RAB11FIP3/ACE/HRH3/IL11	16	BP
GO:0006885	regulation of pH	11/864	80/12620	0.0199373	0.353215	0.337746	SLC9A1/SLC9A2/SLC26A3/ATP6V1F/SLC9A6/CCKBR/ATP5F1B/DMXL2/CA7/SLC9A5/MAPK1	11	BP
GO:2000648	positive regulation of stem cell proliferation	7/864	41/12620	0.0200197	0.353215	0.337746	TP63/TERT/FGF10/ID4/NANOG/WNT10B/KITLG	7	BP
GO:0050771	negative regulation of axonogenesis	9/864	60/12620	0.0200853	0.353215	0.337746	DRAXIN/SEMA4F/SEMA3F/FSTL4/EPHA7/CDK5/ULK1/SEMA6D/EFNB3	9	BP
GO:0042471	ear morphogenesis	13/864	101/12620	0.0200918	0.353215	0.337746	KCNQ4/CLRN1/OTOP1/FGF10/LHFPL5/DLX6/DLX5/MYO3A/PDZD7/SLITRK6/TTC39C/MAPK1/SOD1	13	BP
GO:0030072	peptide hormone secretion	21/864	190/12620	0.0201194	0.353215	0.337746	KISS1/FKBP1B/RAPGEF4/PTPRN/GPR27/CPLX1/PPP3CA/GPLD1/STX1A/PCLO/TFR2/VGF/SLC30A8/CCN3/DRD2/RBP4/KCNA5/AACS/GPR68/CHGA/NNAT	21	BP
GO:0021675	nerve development	10/864	70/12620	0.0202231	0.353591	0.338105	NTRK1/SEMA3F/GABRB2/EGR2/ATOH7/SLITRK6/GABRA5/NPTX1/PRKCG/ADARB1	10	BP
GO:1990138	neuron projection extension	18/864	156/12620	0.0203105	0.353591	0.338105	DRAXIN/SYT2/BCL11A/SEMA4F/SEMA3F/SLIT3/CDK5/CDKL5/SLC9A6/L1CAM/SYT1/ULK1/NDN/PAK6/SEMA6D/ISLR2/NEDD4L/MEGF8	18	BP
GO:0010881	regulation of cardiac muscle contraction by regulation of the release of sequestered calcium ion	4/864	16/12620	0.0204577	0.353591	0.338105	RYR2/FKBP1B/CALM1/CALM3	4	BP
GO:1903792	negative regulation of anion transport	4/864	16/12620	0.0204577	0.353591	0.338105	PRKG2/NPY5R/HTR1B/HRH3	4	BP
GO:0009582	detection of abiotic stimulus	14/864	112/12620	0.0205165	0.353591	0.338105	NTRK1/TACR1/SAG/OTOP1/NPFFR2/LHFPL5/PKD1L1/PHF24/ANO3/PDZD7/HTR2A/PKD1L3/RCVRN/NTSR1	14	BP
GO:0051592	response to calcium ion	15/864	123/12620	0.0207067	0.354837	0.339297	SYT2/RYR2/PPP3CA/PCSK1/GPLD1/PENK/RASGRP2/KCNIP2/SYT10/SYT1/MNAT1/CALM1/ITPKA/CALM3/SYT5	15	BP
GO:0071692	protein localization to extracellular region	30/864	297/12620	0.0207422	0.354837	0.339297	FKBP1B/RAPGEF4/PTPRN/SCG2/GPR27/CPLX1/PPP3CA/PCSK1/BMP6/GPLD1/PPIA/STX1A/PCLO/AP1S1/VGF/SLC30A8/CCN3/UNC13B/DRD2/RBP4/KCNA5/AACS/GPR68/CHGA/RAB11FIP3/NAGPA/PARD6A/ARL4D/PIK3C3/NNAT	30	BP
GO:0050801	ion homeostasis	46/864	495/12620	0.0208151	0.354837	0.339297	SLC9A1/RYR2/FKBP1B/TACR1/SLC9A2/UNC80/ATP1B3/ANXA6/DRD1/BMP6/BTBD9/HCRTR2/HTR1B/TFR2/SLC26A3/ATP6V1F/SLC9A6/CALB1/SLC30A8/CCKBR/F2/GRM5/DRD2/KCNA5/ATP5F1B/CYP27B1/TRPC4/HTR2A/CALM1/SLC12A1/DMXL2/CA12/CEMIP/SLC12A3/CX3CL1/CA7/SLC9A5/ACE/NTSR1/JSRP1/CALM3/SLC8A2/MAPK1/KCTD17/TMPRSS6/SOD1	46	BP
GO:0046942	carboxylic acid transport	23/864	214/12620	0.0209552	0.355024	0.339476	SLC6A17/SLC38A11/SLC22A13/ABCC5/PLA2G12A/NPY5R/SLC6A7/SLC26A8/HTR1B/SLC35D3/SLC26A3/SLC10A5/SLC36A4/DRD2/SLC16A7/TRPC4/SLC38A6/PLA2G4F/ACE/SLC32A1/HRH3/NTSR1/SLC1A6	23	BP
GO:0008585	female gonad development	12/864	91/12620	0.020977	0.355024	0.339476	PTPRN/HYAL3/ROBO2/SLIT3/INHBA/VGF/NR5A1/GAS2/WT1/KITLG/SOD1/UMODL1	12	BP
GO:0003156	regulation of animal organ formation	5/864	24/12620	0.0212271	0.356692	0.341071	ROBO2/ROBO1/FGF10/WT1/WNT11	5	BP
GO:0006026	aminoglycan catabolic process	5/864	24/12620	0.0212271	0.356692	0.341071	OVGP1/HYAL3/IDS/CEMIP/PGLYRP1	5	BP
GO:0001786	phosphatidylserine binding	7/873	47/12873	0.037715	0.358269	0.330544	SYT2/MME/ANXA6/SYT10/OSBPL8/SYT1/SYT5	7	MF
GO:0016248	channel inhibitor activity	5/873	28/12873	0.0378693	0.358269	0.330544	FKBP1B/STX1A/KCNV1/CALM1/NEDD4L	5	MF
GO:0001653	peptide receptor activity	12/873	101/12873	0.0403007	0.359468	0.331651	TACR1/NPFFR2/NPY1R/NPY5R/HCRTR2/OPRK1/NPR2/CCKBR/RXFP2/CCR10/NTSR1/KISS1R	12	MF
GO:0052689	carboxylic ester hydrolase activity	12/873	101/12873	0.0403007	0.359468	0.331651	LDAH/LARS2/PLA2G12A/ACOT12/BAAT/PPME1/ABHD12B/PLA2G4E/PLA2G4D/PLA2G4F/PNPLA5/LIPI	12	MF
GO:0003777	microtubule motor activity	8/873	58/12873	0.0408908	0.359468	0.331651	KIF17/DNAH8/DYNC1I1/KIF12/DNAH10/DNAH3/DNAH2/KIF3B	8	MF
GO:0005254	chloride channel activity	8/873	58/12873	0.0408908	0.359468	0.331651	GABRD/GLRA3/GABRB2/SLC26A8/CLIC5/GLRA2/ANO3/GABRA5	8	MF
GO:1904315	transmitter-gated ion channel activity involved in regulation of postsynaptic membrane potential	7/873	48/12873	0.0416753	0.359468	0.331651	GABRD/CHRNA1/GLRA3/GABRB2/GLRA2/GRIA3/GABRA5	7	MF
GO:0044325	transmembrane transporter binding	13/873	113/12873	0.0422032	0.359468	0.331651	KCNAB2/RNF207/FKBP1B/AP2M1/STX1A/LRRC55/SCN4B/KCNIP2/ACTN1/CALM1/NEDD4L/RIMS4/CALM3	13	MF
GO:0015464	acetylcholine receptor activity	4/873	20/12873	0.0425842	0.359468	0.331651	CHRM3/CHRNA1/CHRM1/HRH3	4	MF
GO:0008179	adenylate cyclase binding	3/873	12/12873	0.0431191	0.359468	0.331651	AKAP5/CALM1/CALM3	3	MF
GO:0008970	phospholipase A1 activity	3/873	12/12873	0.0431191	0.359468	0.331651	PLA2G4E/PLA2G4D/PLA2G4F	3	MF
GO:0015929	hexosaminidase activity	3/873	12/12873	0.0431191	0.359468	0.331651	HYAL3/CEMIP/NAGPA	3	MF
GO:0016675	oxidoreductase activity, acting on a heme group of donors	3/873	12/12873	0.0431191	0.359468	0.331651	COX7A2L/COX7B2/COX4I1	3	MF
GO:0031432	titin binding	3/873	12/12873	0.0431191	0.359468	0.331651	OBSCN/CALM1/CALM3	3	MF
GO:0046887	positive regulation of hormone secretion	13/864	102/12620	0.0216383	0.360013	0.344247	KISS1/TACR1/GPR27/BMP6/GPLD1/INHBA/TFR2/SLC30A8/DRD2/RBP4/AACS/GPR68/NNAT	13	BP
GO:0045926	negative regulation of growth	22/864	203/12620	0.0216544	0.360013	0.344247	DRAXIN/BCL11A/SEMA4F/SEMA3F/FOXP1/FSTL4/SLIT3/EPHA7/INHBA/CDK5/DCSTAMP/CCN3/WT1/CCDC85B/WNT11/RBP4/ACVR1B/CYP27B1/ULK1/SEMA6D/SLC6A4/CDKN2D	22	BP
GO:0048588	developmental cell growth	22/864	203/12620	0.0216544	0.360013	0.344247	DRAXIN/CRABP2/SYT2/BCL11A/SEMA4F/SEMA3F/FOXP1/FSTL4/SLIT3/EPHA7/CDK5/CDKL5/SLC9A6/L1CAM/SYT1/ULK1/NDN/PAK6/SEMA6D/ISLR2/NEDD4L/MEGF8	22	BP
GO:0015103	inorganic anion transmembrane transporter activity	14/873	125/12873	0.043619	0.360071	0.332207	GABRD/ABCC5/GLRA3/GABRB2/SLC26A8/CLIC5/SLC26A3/GLRA2/ANO3/SLC22A8/GABRA5/SLC12A1/SLC12A3/SLC6A4	14	MF
GO:0030641	regulation of cellular pH	10/864	71/12620	0.0221468	0.366904	0.350836	SLC9A1/SLC9A2/SLC26A3/ATP6V1F/SLC9A6/ATP5F1B/DMXL2/CA7/SLC9A5/MAPK1	10	BP
GO:0061001	regulation of dendritic spine morphogenesis	7/864	42/12620	0.0226508	0.373937	0.35756	ABI2/RELN/CDK5/PAK3/ARC/SIPA1L1/ITPKA	7	BP
GO:0019209	kinase activator activity	12/873	103/12873	0.0457846	0.374278	0.345315	SPDYA/ALS2/CCNB1/DBF4/WNT11/GRM5/MNAT1/CALM1/LTK/ANGPT4/TPX2/CALM3	12	MF
GO:0098926	postsynaptic signal transduction	6/864	33/12620	0.0228267	0.375523	0.359078	CHRM3/PRR7/LY6H/CHRM1/PLCB1/HRH3	6	BP
GO:0030286	dynein complex	6/920	38/13142	0.0467792	0.37557	0.345392	DNAH8/DYNC1I1/DYNLT3/DNAH10/DNAH3/DNAH2	6	CC
GO:0033017	sarcoplasmic reticulum membrane	6/920	38/13142	0.0467792	0.37557	0.345392	RYR2/FKBP1B/STRIT1/REEP5/MRLN/JSRP1	6	CC
GO:0032839	dendrite cytoplasm	5/920	29/13142	0.0485739	0.384487	0.353592	KIF17/TRAK2/CDKL5/KIF3B/SOD1	5	CC
GO:0015711	organic anion transport	28/864	276/12620	0.0236215	0.387244	0.370285	SLC6A17/SLC38A11/SLC22A13/SLC22A14/ABCC5/PLA2G12A/NPY5R/SLC25A4/SLC6A7/SLC26A8/SLC22A7/HTR1B/SLC35D3/SLC26A3/SLC10A5/SLC36A4/DRD2/SLC16A7/TRPC4/SLC38A6/PLA2G4F/ACE/SLC32A1/HRH3/SLCO4A1/NTSR1/SLC25A41/SLC1A6	28	BP
GO:0016324	apical plasma membrane	28/920	290/13142	0.0518434	0.401472	0.369213	AJAP1/SLC9A1/KNCN/KISS1/ABCG5/ABCG8/ECRG4/CPO/SLC22A13/UPK1B/ATP1B3/PRKCI/ABCC5/PRKG2/ENPEP/LHFPL5/CLIC5/ABCB1/SLC26A3/MAL2/SLC22A8/KCNA5/SLC2A13/SLC12A1/SLC12A3/PARD6A/SPEF1/UMODL1	28	CC
GO:0034707	chloride channel complex	6/920	39/13142	0.0521485	0.401472	0.369213	GABRD/GLRA3/GABRB2/CLIC5/GLRA2/GABRA5	6	CC
GO:0004435	phosphatidylinositol phospholipase C activity	4/873	21/12873	0.0498778	0.403818	0.372569	CHRM3/CHRM1/GDPD5/PLCB1	4	MF
GO:0002790	peptide secretion	21/864	194/12620	0.0247329	0.404056	0.386361	KISS1/FKBP1B/RAPGEF4/PTPRN/GPR27/CPLX1/PPP3CA/GPLD1/STX1A/PCLO/TFR2/VGF/SLC30A8/CCN3/DRD2/RBP4/KCNA5/AACS/GPR68/CHGA/NNAT	21	BP
GO:0098771	inorganic ion homeostasis	45/864	488/12620	0.0248414	0.404425	0.386713	SLC9A1/RYR2/FKBP1B/TACR1/SLC9A2/ATP1B3/ANXA6/DRD1/BMP6/BTBD9/HCRTR2/HTR1B/TFR2/SLC26A3/ATP6V1F/SLC9A6/CALB1/SLC30A8/CCKBR/F2/GRM5/DRD2/KCNA5/ATP5F1B/CYP27B1/TRPC4/HTR2A/CALM1/SLC12A1/DMXL2/CA12/CEMIP/SLC12A3/CX3CL1/CA7/SLC9A5/ACE/NTSR1/JSRP1/CALM3/SLC8A2/MAPK1/KCTD17/TMPRSS6/SOD1	45	BP
GO:0030325	adrenal gland development	5/864	25/12620	0.0250812	0.405523	0.387763	NR5A1/WT1/WNT11/APOA1/INSM1	5	BP
GO:0095500	acetylcholine receptor signaling pathway	5/864	25/12620	0.0250812	0.405523	0.387763	CHRM3/LY6H/CHRM1/PLCB1/HRH3	5	BP
GO:0003128	heart field specification	4/864	17/12620	0.0253374	0.406868	0.38905	ROBO2/ROBO1/FOXH1/WNT11	4	BP
GO:0048485	sympathetic nervous system development	4/864	17/12620	0.0253374	0.406868	0.38905	NTRK1/SEMA3F/TP63/INSM1	4	BP
GO:0051962	positive regulation of nervous system development	26/864	254/12620	0.0257627	0.408899	0.390992	CRABP2/NTRK1/ROBO2/ROBO1/MME/PRKCI/ID4/TPBG/RELN/CDKL5/PAK3/L1CAM/NEFL/GRM5/DRD2/EGR2/NEURL1/LRTM2/NAP1L1/SLITRK6/ITPKA/ISLR2/CX3CL1/FBXO31/ACE/MEGF8	26	BP
GO:0042755	eating behavior	6/864	34/12620	0.0261647	0.408899	0.390992	TACR1/UCHL1/NPY5R/OPRK1/TH/ACE	6	BP
GO:0086019	cell-cell signaling involved in cardiac conduction	6/864	34/12620	0.0261647	0.408899	0.390992	RNF207/RYR2/HCN1/SCN4B/KCNA5/GJC1	6	BP
GO:0051209	release of sequestered calcium ion into cytosol	12/864	94/12620	0.0263811	0.408899	0.390992	RYR2/FKBP1B/DRD1/F2/DRD2/HTR2A/CALM1/CEMIP/CX3CL1/NTSR1/JSRP1/CALM3	12	BP
GO:1901379	regulation of potassium ion transmembrane transport	10/864	73/12620	0.0263866	0.408899	0.390992	KCNAB2/RNF207/ATP1B3/KCNIP4/OPRK1/KCNS2/LRRC55/KCNIP2/NEDD4L/KCNG1	10	BP
GO:0007614	short-term memory	3/864	10/12620	0.0266806	0.408899	0.390992	CALB1/BRINP1/NPAS4	3	BP
GO:0014051	gamma-aminobutyric acid secretion	3/864	10/12620	0.0266806	0.408899	0.390992	HTR1B/TRPC4/NTSR1	3	BP
GO:0016081	synaptic vesicle docking	3/864	10/12620	0.0266806	0.408899	0.390992	STX1A/UNC13B/UNC13C	3	BP
GO:0042711	maternal behavior	3/864	10/12620	0.0266806	0.408899	0.390992	DRD1/OPRK1/BRINP1	3	BP
GO:0048712	negative regulation of astrocyte differentiation	3/864	10/12620	0.0266806	0.408899	0.390992	ID4/F2/NTRK3	3	BP
GO:0060746	parental behavior	3/864	10/12620	0.0266806	0.408899	0.390992	DRD1/OPRK1/BRINP1	3	BP
GO:0086067	AV node cell to bundle of His cell communication	3/864	10/12620	0.0266806	0.408899	0.390992	RYR2/SCN4B/GJC1	3	BP
GO:0099566	regulation of postsynaptic cytosolic calcium ion concentration	3/864	10/12620	0.0266806	0.408899	0.390992	CALB1/GRM5/SLC8A2	3	BP
GO:2000826	regulation of heart morphogenesis	3/864	10/12620	0.0266806	0.408899	0.390992	ROBO2/ROBO1/WNT11	3	BP
GO:0099060	integral component of postsynaptic specialization membrane	9/920	70/13142	0.0544464	0.413498	0.380273	CHRNA1/GABRB2/EPHA7/HTR5A/CHRM1/LRFN5/GABRA5/EFNB3/SHISA7	9	CC
GO:0008514	organic anion transmembrane transporter activity	16/873	152/12873	0.0526806	0.419479	0.387018	SLC22A13/SLC22A14/ABCC5/SLC25A4/SLC6A7/SLC26A8/SLC22A7/SLC35D3/SLC26A3/SLC36A4/SLC16A7/SLC38A6/SLC32A1/SLCO4A1/SLC25A41/SLC1A6	16	MF
GO:0015355	secondary active monocarboxylate transmembrane transporter activity	3/873	13/12873	0.0533067	0.419479	0.387018	SLC10A5/SLC16A7/SLC32A1	3	MF
GO:0042288	MHC class I protein binding	3/873	13/12873	0.0533067	0.419479	0.387018	CD8A/ATP5F1B/ABCB9	3	MF
GO:0006937	regulation of muscle contraction	16/864	139/12620	0.0281348	0.429786	0.410964	RNF207/SLC9A1/RYR2/CHRM3/FKBP1B/TACR1/STRIT1/ADRA2C/ANXA6/CALM1/CHGA/CACNG1/DSG2/TNNC2/CALM3/SOD1	16	BP
GO:0008376	acetylgalactosaminyltransferase activity	5/873	31/12873	0.0554854	0.430774	0.397438	B3GALNT1/GALNTL6/GALNT7/GALNT17/B4GALNT3	5	MF
GO:0008528	G protein-coupled peptide receptor activity	11/873	95/12873	0.0563128	0.430774	0.397438	TACR1/NPFFR2/NPY1R/NPY5R/HCRTR2/OPRK1/CCKBR/RXFP2/CCR10/NTSR1/KISS1R	11	MF
GO:0008083	growth factor activity	13/873	118/12873	0.0563716	0.430774	0.397438	AMBN/FGF10/NRG2/BMP6/CCN6/INHBA/VGF/FGF17/CCN3/F2/KITLG/FGF14/IL11	13	MF
GO:0004713	protein tyrosine kinase activity	14/873	130/12873	0.0572979	0.430774	0.397438	EPHA8/EPHA10/EFNA3/NTRK1/MST1R/FLT4/EPHA7/EPHB6/STYK1/LTK/NTRK3/TNK1/EFNB3/MATK	14	MF
GO:0004623	phospholipase A2 activity	4/873	22/12873	0.0578117	0.430774	0.397438	PLA2G12A/PLA2G4E/PLA2G4D/PLA2G4F	4	MF
GO:0008093	cytoskeletal anchor activity	4/873	22/12873	0.0578117	0.430774	0.397438	ABI2/SYN1/GAS2/GAS2L2	4	MF
GO:0098845	postsynaptic endosome	3/920	13/13142	0.0576727	0.43216	0.397435	NSG1/ARC/AKAP5	3	CC
GO:0046545	development of primary female sexual characteristics	12/864	95/12620	0.0283897	0.432276	0.413345	PTPRN/HYAL3/ROBO2/SLIT3/INHBA/VGF/NR5A1/GAS2/WT1/KITLG/SOD1/UMODL1	12	BP
GO:1903531	negative regulation of secretion by cell	14/864	117/12620	0.0287424	0.436235	0.417131	FKBP1B/ADRA2C/PPP3CA/NPY5R/HTR1B/INHBA/IL13RA2/OPRK1/CCN3/DRD2/CHGA/RAB11FIP3/HRH3/IL11	14	BP
GO:0015698	inorganic anion transport	17/864	151/12620	0.0292076	0.439107	0.419876	GABRD/ABCC5/PRKG2/GLRA3/GABRB2/SLC26A8/CLIC5/ABCB1/SLC26A3/GLRA2/ANO3/SLC22A8/GRM5/GABRA5/SLC12A1/SLC12A3/CA7	17	BP
GO:0031954	positive regulation of protein autophosphorylation	5/864	26/12620	0.0293565	0.439107	0.419876	PRLR/NBN/CALM1/ACE/CALM3	5	BP
GO:0046475	glycerophospholipid catabolic process	5/864	26/12620	0.0293565	0.439107	0.419876	ABHD12B/PLA2G4E/PLA2G4D/PLA2G4F/PLCB1	5	BP
GO:0050974	detection of mechanical stimulus involved in sensory perception	5/864	26/12620	0.0293565	0.439107	0.419876	NTRK1/LHFPL5/PHF24/PDZD7/HTR2A	5	BP
GO:0042310	vasoconstriction	9/864	64/12620	0.0294023	0.439107	0.419876	HTR1D/CHRM3/TACR1/ADRA2C/HTR1B/KCNA5/HTR2A/SLC6A4/ACE	9	BP
GO:0031279	regulation of cyclase activity	8/864	54/12620	0.0294915	0.439107	0.419876	NPFFR2/DRD1/DRD2/RXFP2/AKAP5/CALM1/RCVRN/CALM3	8	BP
GO:0010035	response to inorganic substance	41/864	443/12620	0.0295945	0.439249	0.420013	NTRK1/SYT2/ACTA1/RYR2/FKBP1B/TACR1/FOXP1/ARL13B/PPP3CA/GUCY1B1/TERT/PCSK1/BMP6/GPLD1/TFR2/GLRA2/NEFL/PENK/ZFAND1/SLC30A8/TH/RASGRP2/DRD2/KCNIP2/UROS/KCNA5/SYT10/SYT1/MNAT1/GPHN/CALM1/ITPKA/CACNA1H/SLC12A3/COL1A1/NPTX1/PLCB1/CALM3/SYT5/MAPK1/SOD1	41	BP
GO:0046717	acid secretion	6/864	35/12620	0.0298115	0.440674	0.421375	PTGER3/HTR1B/CCKBR/DRD2/TRPC4/NTSR1	6	BP
GO:0060996	dendritic spine development	11/864	85/12620	0.0298778	0.440674	0.421375	ABI2/IQSEC1/FSTL4/CAMK2A/RELN/CDK5/PAK3/ARC/NEURL1/SIPA1L1/ITPKA	11	BP
GO:0048638	regulation of developmental growth	28/864	282/12620	0.030199	0.441302	0.421976	DRAXIN/CRABP2/SYT2/BCL11A/SEMA4F/COLQ/SEMA3F/FOXP1/NPY1R/FSTL4/EPHA7/CDK5/CDKL5/L1CAM/SPAAR/WT1/DRD2/RBP4/PEX5/SYT1/ULK1/SEMA6D/ISLR2/SLC6A4/NEDD4L/PLCB1/MEGF8/SOD1	28	BP
GO:0051961	negative regulation of nervous system development	15/864	129/12620	0.0303238	0.441302	0.421976	DRAXIN/SEMA4F/SEMA3F/ROBO2/PPP3CA/FSTL4/ID4/EPHA7/CDK5/BRINP1/F2/ULK1/SEMA6D/NTRK3/EFNB3	15	BP
GO:0050769	positive regulation of neurogenesis	22/864	210/12620	0.0303864	0.441302	0.421976	CRABP2/ROBO2/ROBO1/MME/PRKCI/ID4/RELN/CDKL5/PAK3/L1CAM/NEFL/GRM5/DRD2/EGR2/NEURL1/NAP1L1/ITPKA/ISLR2/CX3CL1/FBXO31/ACE/MEGF8	22	BP
GO:0032526	response to retinoic acid	12/864	96/12620	0.0305068	0.441302	0.421976	WNT6/BMP6/BRINP1/WNT11/RBP4/WNT10B/TESC/LTK/NTRK3/SLC6A4/COL1A1/CDKN2D	12	BP
GO:0045860	positive regulation of protein kinase activity	33/864	344/12620	0.0308009	0.441302	0.421976	ITGB1BP1/SPDYA/ALS2/MST1R/ROBO1/DOK7/ADRA2C/PRLR/CCNB1/EGR1/PPIA/DBF4/RELN/CDK5/HRAS/WNT11/GRM5/DRD2/NEURL1/OSBPL8/KITLG/HTR2A/MNAT1/CALM1/RASGRP1/LTK/CEMIP/NTRK3/ACE/ANGPT4/TPX2/CALM3/SLC8A2	33	BP
GO:0007213	G protein-coupled acetylcholine receptor signaling pathway	4/864	18/12620	0.0308583	0.441302	0.421976	CHRM3/CHRM1/PLCB1/HRH3	4	BP
GO:0014821	phasic smooth muscle contraction	4/864	18/12620	0.0308583	0.441302	0.421976	HTR1D/PTGER3/DRD1/DRD2	4	BP
GO:0048240	sperm capacitation	4/864	18/12620	0.0308583	0.441302	0.421976	SLC22A14/ROPN1L/SLC26A8/SLC26A3	4	BP
GO:0090036	regulation of protein kinase C signaling	4/864	18/12620	0.0308583	0.441302	0.421976	FLT4/WNT11/SEZ6L2/SEZ6	4	BP
GO:0098719	sodium ion import across plasma membrane	4/864	18/12620	0.0308583	0.441302	0.421976	SLC9A1/SLC9A2/SLC9A6/SLC9A5	4	BP
GO:0002028	regulation of sodium ion transport	10/864	75/12620	0.0311771	0.44451	0.425043	SLC9A1/SLMAP/ATP1B3/DRD2/SCN4B/SCN2B/TESC/FGF14/NEDD4L/FXYD7	10	BP
GO:0098657	import into cell	21/864	199/12620	0.031589	0.447839	0.428227	SLC9A1/SLC9A2/ATP1B3/PPP3CA/DRD1/TFR2/SLC9A6/SLC36A4/DRD2/KCNJ1/AKAP5/SLC12A1/SYNGR3/SLC12A3/SLC9A5/KCNJ12/SLC6A4/NTSR1/SLC1A6/SLC8A2/KCNJ4	21	BP
GO:0097553	calcium ion transmembrane import into cytosol	16/864	141/12620	0.031601	0.447839	0.428227	RYR2/FKBP1B/PPP3CA/DRD1/F2/DRD2/CACNB3/HTR2A/AKAP5/CALM1/CEMIP/CX3CL1/NTSR1/JSRP1/CALM3/SLC8A2	16	BP
GO:0009593	detection of chemical stimulus	7/864	45/12620	0.0319514	0.450094	0.430382	RYR2/OR6A2/KCNIP2/SYT1/CALM1/PKD1L3/CALM3	7	BP
GO:1903307	positive regulation of regulated secretory pathway	7/864	45/12620	0.0319514	0.450094	0.430382	HYAL3/STX1A/CDK5/SYT10/SYT1/SCAMP5/CACNA1H	7	BP
GO:0086003	cardiac muscle cell contraction	9/864	65/12620	0.0321369	0.451355	0.431588	RNF207/SLC9A1/RYR2/SCN4B/SCN2B/KCNA5/GJC1/DSG2/NEDD4L	9	BP
GO:0051057	positive regulation of small GTPase mediated signal transduction	8/864	55/12620	0.0325208	0.452694	0.432868	NTRK1/ALS2/ROBO1/FGF10/RELN/APOA1/KITLG/RASGRP1	8	BP
GO:0060113	inner ear receptor cell differentiation	8/864	55/12620	0.0325208	0.452694	0.432868	CLRN1/GRXCR1/GABRB2/LHFPL5/PDZD7/SLITRK6/GABRA5/SOD1	8	BP
GO:0099601	regulation of neurotransmitter receptor activity	8/864	55/12620	0.0325208	0.452694	0.432868	PRRT1/NPTX2/RELN/DLGAP2/ARC/NPTX1/DLGAP1/SHISA7	8	BP
GO:0030332	cyclin binding	5/873	32/12873	0.0622477	0.459759	0.424181	CRABP2/HDAC3/USP2/FBXO31/INSM1	5	MF
GO:0015373	anion:sodium symporter activity	3/873	14/12873	0.0645321	0.46441	0.428472	SLC12A1/SLC12A3/SLC6A4	3	MF
GO:0016918	retinal binding	3/873	14/12873	0.0645321	0.46441	0.428472	CRABP2/RBP4/RBP5	3	MF
GO:0086008	voltage-gated potassium channel activity involved in cardiac muscle cell action potential repolarization	3/873	14/12873	0.0645321	0.46441	0.428472	SCN2B/KCNIP2/KCNA5	3	MF
GO:0003009	skeletal muscle contraction	6/864	36/12620	0.0337759	0.464586	0.44424	CHRNA1/STRIT1/CCDC78/STAC2/TNNC2/JSRP1	6	BP
GO:0090277	positive regulation of peptide hormone secretion	10/864	76/12620	0.0337888	0.464586	0.44424	KISS1/GPR27/GPLD1/TFR2/SLC30A8/DRD2/RBP4/AACS/GPR68/NNAT	10	BP
GO:0016486	peptide hormone processing	5/864	27/12620	0.0340644	0.464586	0.44424	REN/ENPEP/PCSK1/SLC30A8/ACE	5	BP
GO:0098901	regulation of cardiac muscle cell action potential	5/864	27/12620	0.0340644	0.464586	0.44424	RYR2/HCN1/CALM1/DSG2/CALM3	5	BP
GO:0021700	developmental maturation	25/864	249/12620	0.0347267	0.464586	0.44424	EPHA8/TDRD5/REN/TRIM58/BCL11A/PTPRN/SLC22A14/ROPN1L/ADAMTS12/SLC26A8/RELN/SLC26A3/NEFL/UNC13B/NPR2/KCNIP2/NEURL1/WNT10B/SRRM4/UNC13C/SEZ6L2/CX3CL1/SEZ6/BFSP1/AP1M1	25	BP
GO:0030949	positive regulation of vascular endothelial growth factor receptor signaling pathway	3/864	11/12620	0.0348563	0.464586	0.44424	FGF10/GRB10/VTN	3	BP
GO:0033604	negative regulation of catecholamine secretion	3/864	11/12620	0.0348563	0.464586	0.44424	ADRA2C/DRD2/CHGA	3	BP
GO:0033605	positive regulation of catecholamine secretion	3/864	11/12620	0.0348563	0.464586	0.44424	STX1A/OPRK1/SYT1	3	BP
GO:0035865	cellular response to potassium ion	3/864	11/12620	0.0348563	0.464586	0.44424	CACNA1H/NPTX1/SOD1	3	BP
GO:0038092	nodal signaling pathway	3/864	11/12620	0.0348563	0.464586	0.44424	DACT2/FOXH1/ACVR1B	3	BP
GO:0048755	branching morphogenesis of a nerve	3/864	11/12620	0.0348563	0.464586	0.44424	BCL11A/EPHA7/DRD2	3	BP
GO:0050966	detection of mechanical stimulus involved in sensory perception of pain	3/864	11/12620	0.0348563	0.464586	0.44424	NTRK1/PHF24/HTR2A	3	BP
GO:0097154	GABAergic neuron differentiation	3/864	11/12620	0.0348563	0.464586	0.44424	DRD1/INHBA/DRD2	3	BP
GO:1901894	regulation of ATPase-coupled calcium transmembrane transporter activity	3/864	11/12620	0.0348563	0.464586	0.44424	RYR2/STRIT1/MRLN	3	BP
GO:2001223	negative regulation of neuron migration	3/864	11/12620	0.0348563	0.464586	0.44424	NEXMIF/DRD2/CX3CL1	3	BP
GO:0048675	axon extension	13/864	109/12620	0.0350459	0.465794	0.445395	DRAXIN/SEMA4F/SEMA3F/SLIT3/CDK5/CDKL5/SLC9A6/L1CAM/ULK1/NDN/SEMA6D/ISLR2/MEGF8	13	BP
GO:0120111	neuron projection cytoplasm	10/920	83/13142	0.0637041	0.469551	0.431821	KIF17/TRAK2/UCHL1/AP3S1/CDKL5/NEFL/ARC/CALY/KIF3B/SOD1	10	CC
GO:0045177	apical part of cell	32/920	346/13142	0.0643335	0.469551	0.431821	AJAP1/SLC9A1/KNCN/REN/KISS1/ABCG5/ABCG8/ECRG4/MYO1B/CPO/SLC22A13/UPK1B/ATP1B3/PRKCI/ABCC5/PRKG2/ENPEP/LHFPL5/CLIC5/ABCB1/SLC26A3/CETN2/MAL2/SLC22A8/KCNA5/SLC2A13/SLC12A1/AQP8/SLC12A3/PARD6A/SPEF1/UMODL1	32	CC
GO:0008081	phosphoric diester hydrolase activity	9/873	75/12873	0.0662947	0.469659	0.433315	SMPDL3B/CHRM3/PDE6A/GPLD1/PDE10A/CHRM1/GDPD5/PLCB1/PLD3	9	MF
GO:0015271	outward rectifier potassium channel activity	4/873	23/12873	0.066377	0.469659	0.433315	KCNA3/KCNT1/KCNIP2/KCNA5	4	MF
GO:0070588	calcium ion transmembrane transport	27/864	274/12620	0.0356532	0.47253	0.451836	SLC9A1/RYR2/FKBP1B/STRIT1/PPP3CA/ANXA6/DRD1/PKD1L1/CDK5/F2/DRD2/MRLN/CACNB3/TRPC4/HTR2A/AKAP5/CALM1/CEMIP/CACNA1H/CX3CL1/PKD1L3/STAC2/CACNG1/NTSR1/JSRP1/CALM3/SLC8A2	27	BP
GO:0048608	reproductive structure development	25/864	250/12620	0.0361864	0.477349	0.456444	NTRK1/REN/PTPRN/HYAL3/ROBO2/TP63/PRLR/FGF10/SLIT3/BMP6/ID4/INHBA/VGF/NR5A1/GAS2/WT1/RBP4/KITLG/TESC/RXFP2/KLHL10/BRIP1/ACE/SOD1/UMODL1	25	BP
GO:0008306	associative learning	10/864	77/12620	0.0365496	0.477349	0.456444	TACR1/DRD1/TPBG/NPTX2/RELN/CDK5/OPRK1/DRD2/GABRA5/LRRN4	10	BP
GO:0048839	inner ear development	18/864	167/12620	0.0370096	0.477349	0.456444	KCNQ4/CLRN1/OTOP1/GRXCR1/FGF10/GABRB2/LHFPL5/AHI1/DLX6/DLX5/CALB1/MYO3A/PDZD7/SLITRK6/GABRA5/NTRK3/TTC39C/SOD1	18	BP
GO:0003081	regulation of systemic arterial blood pressure by renin-angiotensin	4/864	19/12620	0.0370314	0.477349	0.456444	REN/TACR1/ENPEP/ACE	4	BP
GO:0010259	multicellular organism aging	4/864	19/12620	0.0370314	0.477349	0.456444	TP63/INHBA/NR5A1/TH	4	BP
GO:0016082	synaptic vesicle priming	4/864	19/12620	0.0370314	0.477349	0.456444	SNAP47/STX1A/UNC13B/UNC13C	4	BP
GO:0017121	plasma membrane phospholipid scrambling	4/864	19/12620	0.0370314	0.477349	0.456444	ATG9B/XKR6/ANO3/XKR7	4	BP
GO:0021756	striatum development	4/864	19/12620	0.0370314	0.477349	0.456444	FOXP1/DRD1/INHBA/DRD2	4	BP
GO:0048670	regulation of collateral sprouting	4/864	19/12620	0.0370314	0.477349	0.456444	CRABP2/FSTL4/EPHA7/ULK1	4	BP
GO:0060972	left/right pattern formation	4/864	19/12620	0.0370314	0.477349	0.456444	ARL13B/AHI1/PKD1L1/MEGF8	4	BP
GO:0060170	ciliary membrane	8/920	62/13142	0.0663249	0.477879	0.439481	ARL13B/PDE6A/DRD1/CLTB/PKD1L1/DRD2/CDHR1/MOSMO	8	CC
GO:0019212	phosphatase inhibitor activity	6/873	43/12873	0.0683783	0.479343	0.44225	SAG/PPP1R7/PPME1/PPP1R1A/TESC/ARPP19	6	MF
GO:0015248	sterol transporter activity	5/873	33/12873	0.0694536	0.479343	0.44225	ARV1/ABCG5/ABCG8/APOA1/OSBPL8	5	MF
GO:0030551	cyclic nucleotide binding	5/873	33/12873	0.0694536	0.479343	0.44225	FKBP1B/RAPGEF4/PRKG2/HCN1/PDE10A	5	MF
GO:0007189	adenylate cyclase-activating G protein-coupled receptor signaling pathway	13/864	110/12620	0.0373602	0.480272	0.459239	PTGER3/ADGRL2/RAPGEF4/ADRA2C/DRD1/GPR6/HTR5A/GPR101/DRD2/RXFP2/GPHB5/CHGA/ADCY9	13	BP
GO:0048640	negative regulation of developmental growth	12/864	99/12620	0.0375367	0.481227	0.460152	DRAXIN/BCL11A/SEMA4F/SEMA3F/FOXP1/FSTL4/EPHA7/CDK5/RBP4/ULK1/SEMA6D/SLC6A4	12	BP
GO:0098948	intrinsic component of postsynaptic specialization membrane	9/920	73/13142	0.0677072	0.481664	0.442961	CHRNA1/GABRB2/EPHA7/HTR5A/CHRM1/LRFN5/GABRA5/EFNB3/SHISA7	9	CC
GO:0042886	amide transport	24/864	239/12620	0.0379073	0.482194	0.461077	KISS1/FKBP1B/RAPGEF4/PTPRN/GPR27/ABCC5/CPLX1/PPP3CA/GPLD1/STX1A/PCLO/ABCB1/TFR2/VGF/SLC30A8/CCN3/DRD2/RBP4/KCNA5/ABCB9/AACS/GPR68/CHGA/NNAT	24	BP
GO:0042491	inner ear auditory receptor cell differentiation	6/864	37/12620	0.038066	0.482194	0.461077	CLRN1/GRXCR1/LHFPL5/PDZD7/SLITRK6/SOD1	6	BP
GO:0048483	autonomic nervous system development	6/864	37/12620	0.038066	0.482194	0.461077	NTRK1/SEMA3F/TP63/EGR2/INSM1/ADARB1	6	BP
GO:0048512	circadian behavior	6/864	37/12620	0.038066	0.482194	0.461077	EGR1/BTBD9/HCRTR2/TH/DRD2/USP2	6	BP
GO:0051453	regulation of intracellular pH	9/864	67/12620	0.0381246	0.482194	0.461077	SLC9A1/SLC9A2/SLC26A3/ATP6V1F/SLC9A6/ATP5F1B/DMXL2/CA7/SLC9A5	9	BP
GO:0071407	cellular response to organic cyclic compound	43/864	477/12620	0.0383352	0.483558	0.462381	HTR6/HTR1D/SLC9A1/RYR2/CHRM3/ROCK2/FOXP1/TP63/NSG1/HCN1/EGR1/HTR4/GABRB2/DRD1/GPLD1/HTR1B/AHR/INHBA/SLC26A3/HTR5A/PAK3/PENK/FOXH1/WT1/CHRM1/NPAS4/DRD2/CHEK1/CALY/WNT10B/CALCOCO1/CYP27B1/HTR2A/PLA2G4F/AQP8/SLC6A4/COL1A1/ACE/DDRGK1/PLCB1/HRH3/MAPK1/SOD1	43	BP
GO:0010876	lipid localization	34/864	363/12620	0.0385696	0.485214	0.463965	CRABP2/REN/ARV1/LDAH/MFSD2B/ABCG5/ABCG8/PLA2G12A/FABP6/BMP6/INHBA/VSTM2A/ABCB1/ATG9B/ESYT2/XKR6/SLC10A5/TTC39B/ANO3/DGAT2/DRD2/APOA1/RBP4/RBP5/DENND5B/OSBPL8/TMEM30B/PLA2G4F/PITPNM3/ACE/CIDEA/XKR7/NTSR1/YJEFN3	34	BP
GO:0030534	adult behavior	14/864	122/12620	0.0391638	0.489396	0.467964	TBCE/UCHL1/DRD1/BTBD9/CDK5/OPRK1/PBX3/DRD2/HTR2A/SLITRK6/EFNB3/SEZ6/NTSR1/SEPTIN5	14	BP
GO:0010644	cell communication by electrical coupling	5/864	28/12620	0.0392141	0.489396	0.467964	RYR2/FKBP1B/CALM1/GJC1/CALM3	5	BP
GO:0060074	synapse maturation	5/864	28/12620	0.0392141	0.489396	0.467964	RELN/NEFL/NEURL1/SEZ6L2/SEZ6	5	BP
GO:0050435	amyloid-beta metabolic process	7/864	47/12620	0.0393965	0.489902	0.468447	REN/ROCK2/MME/RTN3/SLC2A13/RTN1/ACE	7	BP
GO:0002793	positive regulation of peptide secretion	10/864	78/12620	0.0394629	0.489902	0.468447	KISS1/GPR27/GPLD1/TFR2/SLC30A8/DRD2/RBP4/AACS/GPR68/NNAT	10	BP
GO:0005231	excitatory extracellular ligand-gated ion channel activity	6/873	44/12873	0.0748574	0.490221	0.452285	GABRD/CHRNA1/GLRA3/GABRB2/GLRA2/GABRA5	6	MF
GO:0051018	protein kinase A binding	6/873	44/12873	0.0748574	0.490221	0.452285	RYR2/DACT2/AKAP11/AKAP5/GSKIP/AKAP8L	6	MF
GO:0004629	phospholipase C activity	4/873	24/12873	0.0755611	0.490221	0.452285	CHRM3/CHRM1/GDPD5/PLCB1	4	MF
GO:0005242	inward rectifier potassium channel activity	4/873	24/12873	0.0755611	0.490221	0.452285	KCNH7/KCNJ1/KCNJ12/KCNJ4	4	MF
GO:0042056	chemoattractant activity	4/873	24/12873	0.0755611	0.490221	0.452285	SCG2/FGF10/COLEC10/CX3CL1	4	MF
GO:0070325	lipoprotein particle receptor binding	4/873	24/12873	0.0755611	0.490221	0.452285	AP2M1/RELN/APOA1/SYT1	4	MF
GO:0042165	neurotransmitter binding	3/873	15/12873	0.0767423	0.490221	0.452285	CHRM3/CHRNA1/NIPSNAP1	3	MF
GO:0072542	protein phosphatase activator activity	3/873	15/12873	0.0767423	0.490221	0.452285	PPP2R5D/CALM1/CALM3	3	MF
GO:0022824	transmitter-gated ion channel activity	7/873	55/12873	0.0768518	0.490221	0.452285	GABRD/CHRNA1/GLRA3/GABRB2/GLRA2/GRIA3/GABRA5	7	MF
GO:0022835	transmitter-gated channel activity	7/873	55/12873	0.0768518	0.490221	0.452285	GABRD/CHRNA1/GLRA3/GABRB2/GLRA2/GRIA3/GABRA5	7	MF
GO:0003774	cytoskeletal motor activity	10/873	89/12873	0.0783979	0.496323	0.457916	KIF17/MYO1B/DNAH8/DYNC1I1/KIF12/MYO3A/DNAH10/DNAH3/DNAH2/KIF3B	10	MF
GO:0007416	synapse assembly	17/864	157/12620	0.0402959	0.498927	0.477077	NTRK1/COLQ/ROBO2/GABRB2/DRD1/TPBG/EPHA7/PCLO/CDK5/ARHGEF9/NPAS4/DRD2/LRTM2/SLITRK6/LRFN5/NTRK3/NPTX1	17	BP
GO:0005262	calcium channel activity	11/873	101/12873	0.0800275	0.502859	0.463946	RYR2/FKBP1B/ANXA6/HTR1B/PKD1L1/CDK5/CACNB3/TRPC4/CACNA1H/PKD1L3/CACNG1	11	MF
GO:0061458	reproductive system development	25/864	253/12620	0.0408415	0.503526	0.481474	NTRK1/REN/PTPRN/HYAL3/ROBO2/TP63/PRLR/FGF10/SLIT3/BMP6/ID4/INHBA/VGF/NR5A1/GAS2/WT1/RBP4/KITLG/TESC/RXFP2/KLHL10/BRIP1/ACE/SOD1/UMODL1	25	BP
GO:0030003	cellular cation homeostasis	36/864	390/12620	0.0408814	0.503526	0.481474	SLC9A1/RYR2/FKBP1B/SLC9A2/ATP1B3/ANXA6/DRD1/BMP6/HCRTR2/HTR1B/TFR2/SLC26A3/ATP6V1F/SLC9A6/CALB1/SLC30A8/F2/GRM5/DRD2/ATP5F1B/TRPC4/HTR2A/CALM1/DMXL2/CEMIP/CX3CL1/CA7/SLC9A5/NTSR1/JSRP1/CALM3/SLC8A2/MAPK1/KCTD17/TMPRSS6/SOD1	36	BP
GO:0051051	negative regulation of transport	32/864	340/12620	0.0413625	0.504377	0.482288	PTGER3/ITGB1BP1/FKBP1B/ABCG5/ABCG8/WDR54/ADRA2C/PRKG2/PPP3CA/NPY5R/PACSIN1/HTR1B/INHBA/GRB10/CDK5/IL13RA2/OPRK1/CCN3/DRD2/MRLN/HTR2A/CALM1/CHGA/SCAMP5/RAB11FIP3/NECAB2/ACE/NEDD4L/HRH3/NTSR1/CALM3/IL11	32	BP
GO:0016358	dendrite development	22/864	217/12620	0.0415463	0.504377	0.482288	IGSF9/LAMC2/BCL11A/ABI2/IQSEC1/PPP3CA/FSTL4/CAMK2A/PACSIN1/TPBG/RELN/CDK5/CDKL5/PAK3/ARC/NEURL1/SIPA1L1/ITPKA/FBXO31/SEZ6/NEDD4L/SULT4A1	22	BP
GO:0015748	organophosphate ester transport	13/864	112/12620	0.0423107	0.504377	0.482288	ABCG8/ABCC5/SLC25A4/ABCB1/ATG9B/XKR6/ANO3/APOA1/OSBPL8/TMEM30B/PITPNM3/XKR7/SLC25A41	13	BP
GO:0051222	positive regulation of protein transport	25/864	254/12620	0.0424876	0.504377	0.482288	CNST/ITGB1BP1/GPR27/PCSK1/HDAC3/BMP6/GPLD1/SLC35D3/PPIA/CDK5/ZFAND1/SLC30A8/UNC13B/HRAS/CHRM1/RBP4/AACS/RAN/TMEM30B/AKAP5/GPR68/CEMIP/PARD6A/NNAT/PCNT	25	BP
GO:0006334	nucleosome assembly	6/864	38/12620	0.042688	0.504377	0.482288	TSPYL4/TSPYL1/NAP1L2/NAP1L3/NAP1L1/CHAF1B	6	BP
GO:0035924	cellular response to vascular endothelial growth factor stimulus	8/864	58/12620	0.0428597	0.504377	0.482288	ITGB1BP1/ROBO1/ADAMTS3/ADAMTS12/FLT4/SMOC2/EGR3/JCAD	8	BP
GO:0030004	cellular monovalent inorganic cation homeostasis	11/864	90/12620	0.0429383	0.504377	0.482288	SLC9A1/SLC9A2/ATP1B3/SLC26A3/ATP6V1F/SLC9A6/ATP5F1B/DMXL2/CA7/SLC9A5/MAPK1	11	BP
GO:0090596	sensory organ morphogenesis	23/864	230/12620	0.043151	0.504377	0.482288	KCNQ4/OLFM3/ABI2/CLRN1/PRKCI/OTOP1/FGF10/HCN1/LHFPL5/AHI1/DLX6/DLX5/WNT16/CALB1/TH/MYO3A/RBP4/PDZD7/SLITRK6/PTPRM/TTC39C/MAPK1/SOD1	23	BP
GO:0046579	positive regulation of Ras protein signal transduction	7/864	48/12620	0.0435104	0.504377	0.482288	NTRK1/ALS2/ROBO1/FGF10/APOA1/KITLG/RASGRP1	7	BP
GO:0001759	organ induction	4/864	20/12620	0.0438615	0.504377	0.482288	ROBO2/ROBO1/FGF10/WNT11	4	BP
GO:0006027	glycosaminoglycan catabolic process	4/864	20/12620	0.0438615	0.504377	0.482288	HYAL3/IDS/CEMIP/PGLYRP1	4	BP
GO:0016048	detection of temperature stimulus	4/864	20/12620	0.0438615	0.504377	0.482288	NTRK1/ANO3/HTR2A/NTSR1	4	BP
GO:0031629	synaptic vesicle fusion to presynaptic active zone membrane	4/864	20/12620	0.0438615	0.504377	0.482288	SNAP47/CPLX1/STX1A/SYT1	4	BP
GO:0042745	circadian sleep/wake cycle	4/864	20/12620	0.0438615	0.504377	0.482288	BTBD9/HCRTR2/TH/DRD2	4	BP
GO:0086013	membrane repolarization during cardiac muscle cell action potential	4/864	20/12620	0.0438615	0.504377	0.482288	RNF207/SCN2B/KCNIP2/KCNA5	4	BP
GO:0099500	vesicle fusion to plasma membrane	4/864	20/12620	0.0438615	0.504377	0.482288	SNAP47/CPLX1/STX1A/SYT1	4	BP
GO:1900746	regulation of vascular endothelial growth factor signaling pathway	4/864	20/12620	0.0438615	0.504377	0.482288	ROBO1/ADAMTS3/SMOC2/JCAD	4	BP
GO:1903421	regulation of synaptic vesicle recycling	4/864	20/12620	0.0438615	0.504377	0.482288	AP2M1/BTBD9/CDK5/CALM3	4	BP
GO:0001991	regulation of systemic arterial blood pressure by circulatory renin-angiotensin	3/864	12/12620	0.0441665	0.504377	0.482288	REN/ENPEP/ACE	3	BP
GO:0021783	preganglionic parasympathetic fiber development	3/864	12/12620	0.0441665	0.504377	0.482288	SEMA3F/EGR2/ADARB1	3	BP
GO:0038183	bile acid signaling pathway	3/864	12/12620	0.0441665	0.504377	0.482288	ABCG5/ABCG8/DGAT2	3	BP
GO:0051956	negative regulation of amino acid transport	3/864	12/12620	0.0441665	0.504377	0.482288	NPY5R/HTR1B/HRH3	3	BP
GO:0070986	left/right axis specification	3/864	12/12620	0.0441665	0.504377	0.482288	ARL13B/AHI1/PKD1L1	3	BP
GO:0086015	SA node cell action potential	3/864	12/12620	0.0441665	0.504377	0.482288	RYR2/HCN1/KCNA5	3	BP
GO:0086018	SA node cell to atrial cardiac muscle cell signaling	3/864	12/12620	0.0441665	0.504377	0.482288	RYR2/HCN1/KCNA5	3	BP
GO:0098935	dendritic transport	3/864	12/12620	0.0441665	0.504377	0.482288	KIF17/TRAK2/KIF3B	3	BP
GO:0099150	regulation of postsynaptic specialization assembly	3/864	12/12620	0.0441665	0.504377	0.482288	ARHGEF9/NTRK3/NPTX1	3	BP
GO:0099550	trans-synaptic signaling, modulating synaptic transmission	3/864	12/12620	0.0441665	0.504377	0.482288	GUCY1B1/GRM5/EFNB3	3	BP
GO:1901841	regulation of high voltage-gated calcium channel activity	3/864	12/12620	0.0441665	0.504377	0.482288	CACNB3/CALM1/CALM3	3	BP
GO:1904936	interneuron migration	3/864	12/12620	0.0441665	0.504377	0.482288	DRD1/RELN/DRD2	3	BP
GO:0060122	inner ear receptor cell stereocilium organization	5/864	29/12620	0.0448123	0.506831	0.484635	CLRN1/GRXCR1/LHFPL5/PDZD7/SOD1	5	BP
GO:0060914	heart formation	5/864	29/12620	0.0448123	0.506831	0.484635	ROBO2/ROBO1/FOXH1/WNT11/RBM20	5	BP
GO:0086005	ventricular cardiac muscle cell action potential	5/864	29/12620	0.0448123	0.506831	0.484635	RNF207/RYR2/SCN2B/DSG2/NEDD4L	5	BP
GO:1901889	negative regulation of cell junction assembly	5/864	29/12620	0.0448123	0.506831	0.484635	ITGB1BP1/ROCK2/ROBO2/EPHA7/ACE	5	BP
GO:0060048	cardiac muscle contraction	13/864	113/12620	0.0449512	0.507184	0.484972	RNF207/SLC9A1/RYR2/FKBP1B/SCN4B/SCN2B/KCNA5/CALM1/CHGA/GJC1/DSG2/NEDD4L/CALM3	13	BP
GO:0003018	vascular process in circulatory system	22/864	219/12620	0.0452265	0.509068	0.486774	HTR1D/SLC6A17/CHRM3/ITGB1BP1/ROCK2/TACR1/ABCC5/ADRA2C/DRD1/BMP6/HTR1B/ABCB1/SLC22A8/KCNA5/SLC2A13/SLC16A7/HTR2A/SLC6A4/ACE/LRP3/SLC8A2/SOD1	22	BP
GO:0043539	protein serine/threonine kinase activator activity	6/873	45/12873	0.0816731	0.509398	0.469978	ALS2/CCNB1/DBF4/MNAT1/CALM1/CALM3	6	MF
GO:0034706	sodium channel complex	4/920	23/13142	0.072909	0.509735	0.468777	SCN3A/SCN4B/SCN2B/CACNA1H	4	CC
GO:0030017	sarcomere	18/920	178/13142	0.0734672	0.509735	0.468777	NEXN/LRRC39/OBSCN/ACTA1/RYR2/FKBP1B/FHL2/RPL15/FLNB/PPP3CA/MTMR12/SYNPO/MYOZ3/KCNA5/ACTN1/CALM1/TNNC2/CALM3	18	CC
GO:0005253	anion channel activity	8/873	67/12873	0.0823873	0.510074	0.470602	GABRD/GLRA3/GABRB2/SLC26A8/CLIC5/GLRA2/ANO3/GABRA5	8	MF
GO:0098661	inorganic anion transmembrane transport	12/864	102/12620	0.0456382	0.512477	0.490033	GABRD/GLRA3/GABRB2/SLC26A8/CLIC5/SLC26A3/GLRA2/ANO3/GRM5/GABRA5/SLC12A1/SLC12A3	12	BP
GO:0050768	negative regulation of neurogenesis	14/864	125/12620	0.046577	0.521773	0.498923	DRAXIN/SEMA4F/SEMA3F/PPP3CA/FSTL4/ID4/EPHA7/CDK5/BRINP1/F2/ULK1/SEMA6D/NTRK3/EFNB3	14	BP
GO:0050795	regulation of behavior	8/864	59/12620	0.0467379	0.522332	0.499457	HTR1D/HCRTR2/HTR1B/AHI1/RELN/OPRK1/PENK/DRD2	8	BP
GO:0140359	ABC-type transporter activity	5/873	35/12873	0.0851781	0.523504	0.482992	ABCG5/ABCG8/ABCC5/ABCB1/ABCB9	5	MF
GO:0044843	cell cycle G1/S phase transition	22/864	220/12620	0.0471529	0.524414	0.501448	SPDYA/PPP3CA/TERT/FGF10/PLK2/CAMK2A/ID4/INHBA/DBF4/CDK5/PIM2/GML/HINFP/KCNA5/ACVR1B/CDKN3/MNAT1/FBXO31/DDRGK1/PLCB1/FAM83D/CDKN2D	22	BP
GO:0098742	cell-cell adhesion via plasma-membrane adhesion molecules	20/864	196/12620	0.0474926	0.524414	0.501448	NEXN/IGSF9/CELSR3/ROBO2/ROBO1/PCDH10/CDH12/FAT2/CLDN2/L1CAM/APOA1/CRTAM/CDHR1/LRFN5/CLDN6/CX3CL1/CDH11/PTPRM/DSG2/VSTM2L	20	BP
GO:0035094	response to nicotine	6/864	39/12620	0.0476475	0.524414	0.501448	NTRK1/TACR1/PENK/TH/DRD2/MAPK1	6	BP
GO:0042220	response to cocaine	6/864	39/12620	0.0476475	0.524414	0.501448	DRD1/HTR1B/CDK5/OPRK1/DRD2/HTR2A	6	BP
GO:0070050	neuron cellular homeostasis	6/864	39/12620	0.0476475	0.524414	0.501448	CHRNA1/HTR1B/CALB1/CX3CL1/CA7/SLC8A2	6	BP
GO:0035296	regulation of tube diameter	13/864	114/12620	0.0477044	0.524414	0.501448	HTR1D/CHRM3/ITGB1BP1/ROCK2/TACR1/ADRA2C/DRD1/HTR1B/KCNA5/HTR2A/SLC6A4/ACE/SOD1	13	BP
GO:0097746	blood vessel diameter maintenance	13/864	114/12620	0.0477044	0.524414	0.501448	HTR1D/CHRM3/ITGB1BP1/ROCK2/TACR1/ADRA2C/DRD1/HTR1B/KCNA5/HTR2A/SLC6A4/ACE/SOD1	13	BP
GO:0001917	photoreceptor inner segment	8/920	64/13142	0.0770106	0.527805	0.485394	KIF17/SAG/PPEF2/IMPG1/MYO3A/ENO2/RDH12/RCVRN	8	CC
GO:0090276	regulation of peptide hormone secretion	16/864	149/12620	0.0486376	0.533426	0.510065	KISS1/FKBP1B/GPR27/PPP3CA/GPLD1/STX1A/TFR2/SLC30A8/CCN3/DRD2/RBP4/KCNA5/AACS/GPR68/CHGA/NNAT	16	BP
GO:0010721	negative regulation of cell development	17/864	161/12620	0.0492046	0.53839	0.514812	DRAXIN/ITGB1BP1/BCL11A/SEMA4F/SEMA3F/PPP3CA/FSTL4/ID4/EPHA7/CDK5/NPR2/BRINP1/F2/ULK1/SEMA6D/NTRK3/EFNB3	17	BP
GO:0050708	regulation of protein secretion	21/864	209/12620	0.0494359	0.539666	0.516031	FKBP1B/GPR27/PPP3CA/PCSK1/BMP6/GPLD1/PPIA/STX1A/SLC30A8/CCN3/UNC13B/DRD2/RBP4/KCNA5/AACS/GPR68/CHGA/RAB11FIP3/PARD6A/PIK3C3/NNAT	21	BP
GO:0004890	GABA-A receptor activity	3/873	16/12873	0.0898777	0.54055	0.49872	GABRD/GABRB2/GABRA5	3	MF
GO:0031690	adrenergic receptor binding	3/873	16/12873	0.0898777	0.54055	0.49872	ADRA2C/UCHL1/AKAP5	3	MF
GO:0052742	phosphatidylinositol kinase activity	3/873	16/12873	0.0898777	0.54055	0.49872	PIK3R3/PIK3C3/PI4KA	3	MF
GO:0006816	calcium ion transport	32/864	346/12620	0.0504464	0.547835	0.523842	SLC9A1/RYR2/FKBP1B/STRIT1/PPP3CA/CAMK2A/ANXA6/DRD1/PKD1L1/CDK5/BSPRY/F2/DRD2/MRLN/CACNB3/CYP27B1/TRPC4/HTR2A/AKAP5/CALM1/CEMIP/CACNA1H/CX3CL1/PKD1L3/RCVRN/STAC2/ACE/CACNG1/NTSR1/JSRP1/CALM3/SLC8A2	32	BP
GO:0035150	regulation of tube size	13/864	115/12620	0.0505721	0.547835	0.523842	HTR1D/CHRM3/ITGB1BP1/ROCK2/TACR1/ADRA2C/DRD1/HTR1B/KCNA5/HTR2A/SLC6A4/ACE/SOD1	13	BP
GO:0048814	regulation of dendrite morphogenesis	8/864	60/12620	0.0508383	0.547835	0.523842	PPP3CA/RELN/CDKL5/PAK3/SIPA1L1/ITPKA/FBXO31/NEDD4L	8	BP
GO:0007617	mating behavior	5/864	30/12620	0.0508631	0.547835	0.523842	TACR1/DRD1/VGF/TH/SLC6A4	5	BP
GO:0060306	regulation of membrane repolarization	5/864	30/12620	0.0508631	0.547835	0.523842	RNF207/SCN4B/KCNA5/CACNB3/NEDD4L	5	BP
GO:0010669	epithelial structure maintenance	4/864	21/12620	0.0513486	0.547835	0.523842	MUC4/VSIG1/MUC6/RBP4	4	BP
GO:0030539	male genitalia development	4/864	21/12620	0.0513486	0.547835	0.523842	FGF10/BMP6/WT1/KLHL10	4	BP
GO:0062149	detection of stimulus involved in sensory perception of pain	4/864	21/12620	0.0513486	0.547835	0.523842	NTRK1/PHF24/HTR2A/NTSR1	4	BP
GO:1901018	positive regulation of potassium ion transmembrane transporter activity	4/864	21/12620	0.0513486	0.547835	0.523842	RNF207/ATP1B3/LRRC55/KCNIP2	4	BP
GO:1901071	glucosamine-containing compound metabolic process	4/864	21/12620	0.0513486	0.547835	0.523842	OVGP1/CHST2/NANP/LARGE1	4	BP
GO:0043583	ear development	19/864	186/12620	0.051926	0.551154	0.527017	KCNQ4/CLRN1/OTOP1/GRXCR1/FGF10/GABRB2/LHFPL5/AHI1/DLX6/DLX5/CALB1/MYO3A/PDZD7/SLITRK6/GABRA5/NTRK3/TTC39C/MAPK1/SOD1	19	BP
GO:0016925	protein sumoylation	7/864	50/12620	0.0525435	0.551154	0.527017	BCL11A/SLF1/EGR1/STX1A/EGR2/RASD2/SUMO3	7	BP
GO:0071320	cellular response to cAMP	7/864	50/12620	0.0525435	0.551154	0.527017	HCN1/AHR/SLC26A3/PENK/WT1/WNT10B/AQP8	7	BP
GO:1901016	regulation of potassium ion transmembrane transporter activity	7/864	50/12620	0.0525435	0.551154	0.527017	RNF207/ATP1B3/KCNS2/LRRC55/KCNIP2/NEDD4L/KCNG1	7	BP
GO:0001558	regulation of cell growth	33/864	360/12620	0.0526278	0.551154	0.527017	DRAXIN/SLC9A1/CRABP2/SYT2/BCL11A/SEMA4F/SEMA3F/FOXP1/FSTL4/SLIT3/EPHA7/INHBA/CDK5/CDKL5/L1CAM/DCSTAMP/CCN3/WT1/F2/RASGRP2/CCDC85B/WNT11/DCUN1D5/SUPV3L1/ACVR1B/CYP27B1/SYT1/ULK1/SEMA6D/ISLR2/NEDD4L/CDKN2D/MEGF8	33	BP
GO:0015914	phospholipid transport	10/864	82/12620	0.0527023	0.551154	0.527017	ABCG8/ABCB1/ATG9B/XKR6/ANO3/APOA1/OSBPL8/TMEM30B/PITPNM3/XKR7	10	BP
GO:0007548	sex differentiation	23/864	235/12620	0.0527496	0.551154	0.527017	NTRK1/REN/PTPRN/HYAL3/ROBO2/TP63/FGF10/SLIT3/BMP6/INHBA/VGF/NR5A1/GAS2/WT1/RBP4/KITLG/TESC/RXFP2/KLHL10/BRIP1/ACE/SOD1/UMODL1	23	BP
GO:0006584	catecholamine metabolic process	6/864	40/12620	0.0529483	0.551154	0.527017	DRD1/SNCB/TH/DRD2/DAO/INSM1	6	BP
GO:0009712	catechol-containing compound metabolic process	6/864	40/12620	0.0529483	0.551154	0.527017	DRD1/SNCB/TH/DRD2/DAO/INSM1	6	BP
GO:0045761	regulation of adenylate cyclase activity	6/864	40/12620	0.0529483	0.551154	0.527017	NPFFR2/DRD1/DRD2/RXFP2/AKAP5/CALM3	6	BP
GO:0048806	genitalia development	6/864	40/12620	0.0529483	0.551154	0.527017	TP63/FGF10/BMP6/WT1/RBP4/KLHL10	6	BP
GO:0040017	positive regulation of locomotion	43/864	489/12620	0.0535174	0.553404	0.529168	PIK3R3/LAMC2/ITGB1BP1/ROCK2/SEMA4F/TACR1/SCG2/IQSEC1/SEMA3F/FOXP1/PPP3CA/TERT/FGF10/PLK2/DRD1/FLT4/GPLD1/TPBG/SMOC2/RELN/LAMB1/PAK3/OPRK1/CREB3/HRAS/WNT11/JCAD/ACVR1B/ATP5F1B/KITLG/SEMA6D/CEMIP/NTRK3/CX3CL1/FBXO31/VTN/GRB7/COL1A1/ANGPT4/DDRGK1/INSM1/MEGF8/MAPK1	43	BP
GO:0006837	serotonin transport	3/864	13/12620	0.0545758	0.553404	0.529168	HTR1B/SLC6A4/HRH3	3	BP
GO:0016322	neuron remodeling	3/864	13/12620	0.0545758	0.553404	0.529168	EPHA8/BCL11A/CX3CL1	3	BP
GO:0018146	keratan sulfate biosynthetic process	3/864	13/12620	0.0545758	0.553404	0.529168	CHST2/B4GAT1/B3GNT4	3	BP
GO:0048486	parasympathetic nervous system development	3/864	13/12620	0.0545758	0.553404	0.529168	SEMA3F/EGR2/ADARB1	3	BP
GO:0060457	negative regulation of digestive system process	3/864	13/12620	0.0545758	0.553404	0.529168	PTGER3/ABCG5/ABCG8	3	BP
GO:0071871	response to epinephrine	3/864	13/12620	0.0545758	0.553404	0.529168	SLC9A1/RYR2/PENK	3	BP
GO:0099171	presynaptic modulation of chemical synaptic transmission	3/864	13/12620	0.0545758	0.553404	0.529168	HTR1B/CDK5/PRKCG	3	BP
GO:1900242	regulation of synaptic vesicle endocytosis	3/864	13/12620	0.0545758	0.553404	0.529168	AP2M1/BTBD9/CALM3	3	BP
GO:1902033	regulation of hematopoietic stem cell proliferation	3/864	13/12620	0.0545758	0.553404	0.529168	WNT10B/KITLG/ACE	3	BP
GO:1902259	regulation of delayed rectifier potassium channel activity	3/864	13/12620	0.0545758	0.553404	0.529168	RNF207/KCNS2/KCNG1	3	BP
GO:1903818	positive regulation of voltage-gated potassium channel activity	3/864	13/12620	0.0545758	0.553404	0.529168	RNF207/LRRC55/KCNIP2	3	BP
GO:0005109	frizzled binding	5/873	36/12873	0.0936829	0.553551	0.510714	WNT6/WNT10A/WNT16/WNT11/WNT10B	5	MF
GO:1901618	organic hydroxy compound transmembrane transporter activity	5/873	36/12873	0.0936829	0.553551	0.510714	SLC10A5/RBP4/SLC2A13/SLC16A7/SLC6A4	5	MF
GO:0015085	calcium ion transmembrane transporter activity	12/873	116/12873	0.0940116	0.553551	0.510714	RYR2/FKBP1B/ANXA6/HTR1B/PKD1L1/CDK5/CACNB3/TRPC4/CACNA1H/PKD1L3/CACNG1/SLC8A2	12	MF
GO:0014074	response to purine-containing compound	14/864	128/12620	0.0549191	0.554495	0.530211	REN/RYR2/HCN1/AHR/VGF/SLC26A3/PENK/WT1/CHEK1/WNT10B/AQP8/SLC6A4/COL1A1/SOD1	14	BP
GO:0050796	regulation of insulin secretion	14/864	128/12620	0.0549191	0.554495	0.530211	FKBP1B/GPR27/PPP3CA/GPLD1/STX1A/SLC30A8/CCN3/DRD2/RBP4/KCNA5/AACS/GPR68/CHGA/NNAT	14	BP
GO:0050773	regulation of dendrite development	11/864	94/12620	0.0558766	0.558666	0.534199	BCL11A/PPP3CA/PACSIN1/RELN/CDKL5/PAK3/SIPA1L1/ITPKA/FBXO31/SEZ6/NEDD4L	11	BP
GO:0006869	lipid transport	30/864	324/12620	0.0560869	0.558666	0.534199	CRABP2/REN/ARV1/MFSD2B/ABCG5/ABCG8/PLA2G12A/FABP6/BMP6/INHBA/ABCB1/ATG9B/ESYT2/XKR6/SLC10A5/TTC39B/ANO3/DRD2/APOA1/RBP4/RBP5/DENND5B/OSBPL8/TMEM30B/PLA2G4F/PITPNM3/ACE/XKR7/NTSR1/YJEFN3	30	BP
GO:2000243	positive regulation of reproductive process	9/864	72/12620	0.0562917	0.558666	0.534199	TACR1/HYAL3/INHBA/NPM2/NR5A1/WT1/ACVR1B/CACNA1H/PLCB1	9	BP
GO:0000082	G1/S transition of mitotic cell cycle	20/864	200/12620	0.0563949	0.558666	0.534199	SPDYA/PPP3CA/TERT/FGF10/PLK2/CAMK2A/ID4/INHBA/DBF4/CDK5/PIM2/GML/HINFP/KCNA5/ACVR1B/CDKN3/MNAT1/FBXO31/PLCB1/CDKN2D	20	BP
GO:0051591	response to cAMP	10/864	83/12620	0.0564218	0.558666	0.534199	REN/HCN1/AHR/VGF/SLC26A3/PENK/WT1/WNT10B/AQP8/COL1A1	10	BP
GO:0002791	regulation of peptide secretion	16/864	152/12620	0.05644	0.558666	0.534199	KISS1/FKBP1B/GPR27/PPP3CA/GPLD1/STX1A/TFR2/SLC30A8/CCN3/DRD2/RBP4/KCNA5/AACS/GPR68/CHGA/NNAT	16	BP
GO:0090087	regulation of peptide transport	16/864	152/12620	0.05644	0.558666	0.534199	KISS1/FKBP1B/GPR27/PPP3CA/GPLD1/STX1A/TFR2/SLC30A8/CCN3/DRD2/RBP4/KCNA5/AACS/GPR68/CHGA/NNAT	16	BP
GO:0008406	gonad development	19/864	188/12620	0.0566805	0.558666	0.534199	NTRK1/REN/PTPRN/HYAL3/ROBO2/SLIT3/INHBA/VGF/NR5A1/GAS2/WT1/KITLG/TESC/RXFP2/KLHL10/BRIP1/ACE/SOD1/UMODL1	19	BP
GO:0042417	dopamine metabolic process	5/864	31/12620	0.0573685	0.558666	0.534199	DRD1/SNCB/TH/DRD2/DAO	5	BP
GO:0046461	neutral lipid catabolic process	5/864	31/12620	0.0573685	0.558666	0.534199	GPLD1/APOA1/ABHD12B/PNPLA5/LIPI	5	BP
GO:0046464	acylglycerol catabolic process	5/864	31/12620	0.0573685	0.558666	0.534199	GPLD1/APOA1/ABHD12B/PNPLA5/LIPI	5	BP
GO:0046676	negative regulation of insulin secretion	5/864	31/12620	0.0573685	0.558666	0.534199	FKBP1B/PPP3CA/CCN3/DRD2/CHGA	5	BP
GO:0051349	positive regulation of lyase activity	5/864	31/12620	0.0573685	0.558666	0.534199	DRD1/RXFP2/AKAP5/RCVRN/CALM3	5	BP
GO:0086010	membrane depolarization during action potential	5/864	31/12620	0.0573685	0.558666	0.534199	SCN3A/SLMAP/SCN4B/SCN2B/CACNA1H	5	BP
GO:0002042	cell migration involved in sprouting angiogenesis	7/864	51/12620	0.0574695	0.558666	0.534199	PIK3R3/ITGB1BP1/ROBO1/PLK2/GPLD1/EGR3/JCAD	7	BP
GO:0051339	regulation of lyase activity	7/864	51/12620	0.0574695	0.558666	0.534199	NPFFR2/DRD1/DRD2/RXFP2/AKAP5/RCVRN/CALM3	7	BP
GO:0097035	regulation of membrane lipid distribution	7/864	51/12620	0.0574695	0.558666	0.534199	ARV1/ABCB1/ATG9B/XKR6/ANO3/TMEM30B/XKR7	7	BP
GO:2000630	positive regulation of miRNA metabolic process	7/864	51/12620	0.0574695	0.558666	0.534199	TERT/EGR1/LIN28B/MYB/HRAS/WT1/MRTFB	7	BP
GO:0031594	neuromuscular junction	8/920	65/13142	0.0827183	0.560092	0.515088	CHRNA1/COLQ/EPHA7/CDK5/NEFL/UNC13B/UNC13C/SYNGR3	8	CC
GO:0018210	peptidyl-threonine modification	12/864	106/12620	0.0582104	0.564289	0.539576	ROCK2/PPEF2/GALNTL6/CAMK2A/CDK5/CHEK1/ACVR1B/ULK1/CALM1/CEMIP/CALM3/MAPK1	12	BP
GO:0031952	regulation of protein autophosphorylation	6/864	41/12620	0.0585932	0.564289	0.539576	PRLR/EPHA7/NBN/CALM1/ACE/CALM3	6	BP
GO:0007286	spermatid development	15/864	141/12620	0.0587413	0.564289	0.539576	SPAG17/TDRD5/CFAP65/SLC22A14/TOPAZ1/ROPN1L/SRPK1/SLC26A8/SLC26A3/GALNTL5/CEP57/DDX25/NEURL1/KLHL10/BRIP1	15	BP
GO:0008544	epidermis development	23/864	238/12620	0.0591945	0.564289	0.539576	CRABP2/LAMC2/ROCK2/WNT10A/FLNB/CLRN1/TP63/GRXCR1/PPP3CA/FGF10/LHFPL5/SOSTDC1/INHBA/WNT16/PDZD7/WNT10B/ACVR1B/CYP27B1/SLITRK6/PPL/KRTDAP/CNFN/SOD1	23	BP
GO:0007219	Notch signaling pathway	16/864	153/12620	0.0592225	0.564289	0.539576	ITGB1BP1/WDR12/ROBO2/ROBO1/PRKCI/TP63/FGF10/DLK2/CCN3/EGFL7/GAS2/NEURL1/KCNA5/HES7/ANGPT4/YJEFN3	16	BP
GO:0006939	smooth muscle contraction	11/864	95/12620	0.0594761	0.564289	0.539576	HTR1D/PTGER3/CHRM3/ROCK2/FKBP1B/TACR1/ADRA2C/DRD1/DRD2/HTR2A/SOD1	11	BP
GO:0001964	startle response	4/864	22/12620	0.0594872	0.564289	0.539576	DRD1/PENK/DRD2/SLITRK6	4	BP
GO:0010800	positive regulation of peptidyl-threonine phosphorylation	4/864	22/12620	0.0594872	0.564289	0.539576	CALM1/CEMIP/CALM3/MAPK1	4	BP
GO:0010880	regulation of release of sequestered calcium ion into cytosol by sarcoplasmic reticulum	4/864	22/12620	0.0594872	0.564289	0.539576	RYR2/FKBP1B/CALM1/CALM3	4	BP
GO:0010996	response to auditory stimulus	4/864	22/12620	0.0594872	0.564289	0.539576	TACR1/DRD2/ATOH7/SLITRK6	4	BP
GO:0014850	response to muscle activity	4/864	22/12620	0.0594872	0.564289	0.539576	RYR2/ABCG5/ABCG8/PRKAG3	4	BP
GO:0019433	triglyceride catabolic process	4/864	22/12620	0.0594872	0.564289	0.539576	GPLD1/APOA1/PNPLA5/LIPI	4	BP
GO:1902600	proton transmembrane transport	13/864	118/12620	0.0598787	0.56686	0.542035	SLC9A1/COX7A2L/ATP6V1E2/SLC9A2/OTOP1/COX7B2/SLC25A4/ATP6V1F/SLC9A6/ATP5F1B/TESC/SLC9A5/COX4I1	13	BP
GO:0005319	lipid transporter activity	13/873	129/12873	0.0979748	0.571101	0.526906	ARV1/MFSD2B/ABCG5/ABCG8/ABCB1/ATG9B/SLC10A5/ANO3/APOA1/RBP4/OSBPL8/TMEM30B/PITPNM3	13	MF
GO:1902936	phosphatidylinositol bisphosphate binding	10/873	93/12873	0.0983487	0.571101	0.526906	SLC9A1/OBSCN/MYO1B/FRMPD4/KCNJ1/SYT10/SYT1/PLA2G4E/PLCB1/SYT5	10	MF
GO:0072091	regulation of stem cell proliferation	9/864	73/12620	0.0604971	0.571564	0.546533	TP63/TERT/FGF10/ID4/WNT11/NANOG/WNT10B/KITLG/ACE	9	BP
GO:0090257	regulation of muscle system process	20/864	202/12620	0.0612601	0.577613	0.552316	RNF207/SLC9A1/RYR2/CHRM3/ROCK2/FKBP1B/TACR1/PRKAG3/FOXP1/STRIT1/ADRA2C/PPP3CA/ANXA6/CALM1/CHGA/CACNG1/DSG2/TNNC2/CALM3/SOD1	20	BP
GO:0072341	modified amino acid binding	8/873	70/12873	0.100287	0.578369	0.533612	SYT2/MME/ANXA6/UROS/SYT10/OSBPL8/SYT1/SYT5	8	MF
GO:0004675	transmembrane receptor protein serine/threonine kinase activity	3/873	17/12873	0.103874	0.579217	0.534394	SOSTDC1/ACVR1B/TGFBR3L	3	MF
GO:0015216	purine nucleotide transmembrane transporter activity	3/873	17/12873	0.103874	0.579217	0.534394	ABCC5/SLC25A4/SLC25A41	3	MF
GO:0015377	cation:chloride symporter activity	3/873	17/12873	0.103874	0.579217	0.534394	SLC12A1/SLC12A3/SLC6A4	3	MF
GO:0035615	clathrin adaptor activity	3/873	17/12873	0.103874	0.579217	0.534394	AP2M1/AP1S1/AP1M1	3	MF
GO:0047617	acyl-CoA hydrolase activity	3/873	17/12873	0.103874	0.579217	0.534394	ACOT12/MBLAC2/BAAT	3	MF
GO:0050714	positive regulation of protein secretion	12/864	107/12620	0.0616818	0.580426	0.555006	GPR27/PCSK1/BMP6/GPLD1/PPIA/SLC30A8/UNC13B/RBP4/AACS/GPR68/PARD6A/NNAT	12	BP
GO:0006873	cellular ion homeostasis	36/864	404/12620	0.0622367	0.584478	0.558881	SLC9A1/RYR2/FKBP1B/SLC9A2/ATP1B3/ANXA6/DRD1/BMP6/HCRTR2/HTR1B/TFR2/SLC26A3/ATP6V1F/SLC9A6/CALB1/SLC30A8/F2/GRM5/DRD2/ATP5F1B/TRPC4/HTR2A/CALM1/DMXL2/CEMIP/CX3CL1/CA7/SLC9A5/NTSR1/JSRP1/CALM3/SLC8A2/MAPK1/KCTD17/TMPRSS6/SOD1	36	BP
GO:0001541	ovarian follicle development	7/864	52/12620	0.0626717	0.587391	0.561667	HYAL3/INHBA/VGF/GAS2/KITLG/SOD1/UMODL1	7	BP
GO:0098656	anion transmembrane transport	21/864	215/12620	0.0631093	0.590317	0.564464	GABRD/ABCC5/GLRA3/SLC25A4/GABRB2/SLC26A8/CLIC5/SLC35D3/ABCB1/SLC26A3/GLRA2/ANO3/GRM5/SLC36A4/SLC16A7/GABRA5/SLC12A1/SLC12A3/NTSR1/SLC25A41/SLC1A6	21	BP
GO:0140323	solute:anion antiporter activity	4/873	27/12873	0.106644	0.590751	0.545036	SLC25A4/SLC26A3/SLC22A8/SLC32A1	4	MF
GO:0016529	sarcoplasmic reticulum	8/920	66/13142	0.0886687	0.593236	0.545568	RYR2/FKBP1B/STRIT1/MTMR12/REEP5/MRLN/CCDC78/JSRP1	8	CC
GO:0031281	positive regulation of cyclase activity	5/864	32/12620	0.064328	0.59465	0.568607	DRD1/RXFP2/AKAP5/RCVRN/CALM3	5	BP
GO:0050775	positive regulation of dendrite morphogenesis	5/864	32/12620	0.064328	0.59465	0.568607	RELN/CDKL5/PAK3/ITPKA/FBXO31	5	BP
GO:0002027	regulation of heart rate	10/864	85/12620	0.064367	0.59465	0.568607	RYR2/FKBP1B/HCN1/DRD2/SCN4B/SCN2B/KCNA5/CALM1/DSG2/CALM3	10	BP
GO:0035418	protein localization to synapse	8/864	63/12620	0.0645001	0.59465	0.568607	MPP4/CPLX1/NSG1/PCLO/RELN/CDK5/HRAS/NPTX1	8	BP
GO:0055117	regulation of cardiac muscle contraction	8/864	63/12620	0.0645001	0.59465	0.568607	RNF207/SLC9A1/RYR2/FKBP1B/CALM1/CHGA/DSG2/CALM3	8	BP
GO:0043268	positive regulation of potassium ion transport	6/864	42/12620	0.0645836	0.59465	0.568607	RNF207/ATP1B3/DRD1/OPRK1/LRRC55/KCNIP2	6	BP
GO:0045332	phospholipid translocation	6/864	42/12620	0.0645836	0.59465	0.568607	ABCB1/ATG9B/XKR6/ANO3/TMEM30B/XKR7	6	BP
GO:0097720	calcineurin-mediated signaling	6/864	42/12620	0.0645836	0.59465	0.568607	SLC9A1/FHL2/PPP3CA/NR5A1/AKAP5/SLC8A2	6	BP
GO:0050886	endocrine process	9/864	74/12620	0.0648983	0.59638	0.570261	REN/KISS1/TACR1/ENPEP/BMP6/INHBA/OPRK1/RAB11FIP3/ACE	9	BP
GO:0002837	regulation of immune response to tumor cell	3/864	14/12620	0.0660376	0.597513	0.571345	SLC22A13/AHR/CRTAM	3	BP
GO:0015874	norepinephrine transport	3/864	14/12620	0.0660376	0.597513	0.571345	ADRA2C/STX1A/HRH3	3	BP
GO:0030299	intestinal cholesterol absorption	3/864	14/12620	0.0660376	0.597513	0.571345	ABCG5/ABCG8/APOA1	3	BP
GO:0042339	keratan sulfate metabolic process	3/864	14/12620	0.0660376	0.597513	0.571345	CHST2/B4GAT1/B3GNT4	3	BP
GO:0046068	cGMP metabolic process	3/864	14/12620	0.0660376	0.597513	0.571345	GUCY1B1/PDE10A/NPR2	3	BP
GO:0046184	aldehyde biosynthetic process	3/864	14/12620	0.0660376	0.597513	0.571345	BMP6/TPI1/CACNA1H	3	BP
GO:0060572	morphogenesis of an epithelial bud	3/864	14/12620	0.0660376	0.597513	0.571345	TP63/FGF10/SOSTDC1	3	BP
GO:1903799	negative regulation of miRNA maturation	3/864	14/12620	0.0660376	0.597513	0.571345	PPP3CA/TERT/LIN28B	3	BP
GO:0047485	protein N-terminus binding	10/873	95/12873	0.109344	0.601751	0.555185	TERT/STX1A/NBN/KCNIP2/PEX5/MNAT1/CALM1/SYNGR3/NTSR1/CALM3	10	MF
GO:0007018	microtubule-based movement	30/864	330/12620	0.06784	0.604895	0.578404	KIF17/SSX2IP/SPAG17/TRIM58/TACR1/TRAK2/CFAP65/SLC22A14/CCDC39/UCHL1/ROPN1L/AP3S1/SLC26A8/DNAH8/DYNC1I1/DYNLT3/NEFL/KIF12/NEURL1/CALY/DNAH10/RASGRP1/TEKT5/DNAH3/KATNB1/DNAH2/GAS2L2/SPEF1/KIF3B/SOD1	30	BP
GO:0031503	protein-containing complex localization	16/864	156/12620	0.0681293	0.604895	0.578404	KIF17/SSX2IP/SPAG17/AP2M1/CPLX1/NSG1/RELN/ARC/HRAS/CALY/ANKS1B/RAN/GPHN/NPTX1/KIF3B/EXOC3L2	16	BP
GO:0098739	import across plasma membrane	16/864	156/12620	0.0681293	0.604895	0.578404	SLC9A1/SLC9A2/ATP1B3/PPP3CA/SLC9A6/SLC36A4/KCNJ1/AKAP5/SLC12A1/SLC12A3/SLC9A5/KCNJ12/NTSR1/SLC1A6/SLC8A2/KCNJ4	16	BP
GO:0010623	programmed cell death involved in cell development	4/864	23/12620	0.0682676	0.604895	0.578404	NTRK1/TOPAZ1/KITLG/SOD1	4	BP
GO:0031069	hair follicle morphogenesis	4/864	23/12620	0.0682676	0.604895	0.578404	WNT10A/TP63/FGF10/SOSTDC1	4	BP
GO:0045762	positive regulation of adenylate cyclase activity	4/864	23/12620	0.0682676	0.604895	0.578404	DRD1/RXFP2/AKAP5/CALM3	4	BP
GO:0048169	regulation of long-term neuronal synaptic plasticity	4/864	23/12620	0.0682676	0.604895	0.578404	HRAS/GRM5/DRD2/NEURL1	4	BP
GO:0048265	response to pain	4/864	23/12620	0.0682676	0.604895	0.578404	NTRK1/TACR1/RELN/PRKCG	4	BP
GO:0060314	regulation of ryanodine-sensitive calcium-release channel activity	4/864	23/12620	0.0682676	0.604895	0.578404	FKBP1B/CALM1/JSRP1/CALM3	4	BP
GO:0060343	trabecula formation	4/864	23/12620	0.0682676	0.604895	0.578404	FHL2/RBP4/WNT10B/COL1A1	4	BP
GO:0071467	cellular response to pH	4/864	23/12620	0.0682676	0.604895	0.578404	SLC9A1/GPLD1/GPR68/PKD1L3	4	BP
GO:0014704	intercalated disc	6/920	45/13142	0.0919355	0.607856	0.559013	SLC9A1/SCN4B/KCNA5/ACTN1/GJC1/DSG2	6	CC
GO:0009581	detection of external stimulus	12/864	109/12620	0.0690287	0.610489	0.583753	NTRK1/SAG/OTOP1/LHFPL5/PKD1L1/PHF24/ANO3/PDZD7/HTR2A/PKD1L3/RCVRN/NTSR1	12	BP
GO:0005858	axonemal dynein complex	3/920	16/13142	0.0967801	0.611128	0.562023	DNAH8/DNAH3/DNAH2	3	CC
GO:0030130	clathrin coat of trans-Golgi network vesicle	3/920	16/13142	0.0967801	0.611128	0.562023	CLTB/AP1S1/AP1M1	3	CC
GO:0033178	proton-transporting two-sector ATPase complex, catalytic domain	3/920	16/13142	0.0967801	0.611128	0.562023	ATP6V1E2/ATP6V1F/ATP5F1B	3	CC
GO:1902711	GABA-A receptor complex	3/920	16/13142	0.0967801	0.611128	0.562023	GABRD/GABRB2/GABRA5	3	CC
GO:0015175	neutral amino acid transmembrane transporter activity	5/873	38/12873	0.11193	0.61198	0.564622	SLC6A7/SLC36A4/SLC38A6/SLC32A1/SLC1A6	5	MF
GO:0050906	detection of stimulus involved in sensory perception	9/864	75/12620	0.0694966	0.613474	0.586607	NTRK1/PPEF2/LHFPL5/PHF24/OR6A2/PDZD7/HTR2A/PKD1L3/NTSR1	9	BP
GO:0045137	development of primary sexual characteristics	19/864	193/12620	0.0698778	0.615684	0.588721	NTRK1/REN/PTPRN/HYAL3/ROBO2/SLIT3/INHBA/VGF/NR5A1/GAS2/WT1/KITLG/TESC/RXFP2/KLHL10/BRIP1/ACE/SOD1/UMODL1	19	BP
GO:0005200	structural constituent of cytoskeleton	8/873	72/12873	0.113339	0.615686	0.568041	ACTA1/NEFM/NEFL/SPTAN1/CCDC6/PPL/BFSP1/TUBA8	8	MF
GO:0005903	brush border	9/920	79/13142	0.099827	0.618229	0.568553	MYO1B/FLNB/MME/ENPEP/SLC26A3/ACTN1/ANKS4B/ACE/TMPRSS15	9	CC
GO:1902554	serine/threonine protein kinase complex	11/920	102/13142	0.100105	0.618229	0.568553	PRKCI/CCNB1/DBF4/CDK5/ERC1/ACVR1B/ULK1/CCNA1/MNAT1/PARD6A/CDKN2D	11	CC
GO:0015804	neutral amino acid transport	6/864	43/12620	0.0709197	0.620218	0.593056	SLC6A17/SLC6A7/SLC36A4/SLC38A6/SLC32A1/SLC1A6	6	BP
GO:0021795	cerebral cortex cell migration	6/864	43/12620	0.0709197	0.620218	0.593056	HTR6/ROBO1/RELN/LAMB1/CDK5/PEX5	6	BP
GO:0035315	hair cell differentiation	6/864	43/12620	0.0709197	0.620218	0.593056	CLRN1/GRXCR1/LHFPL5/PDZD7/SLITRK6/SOD1	6	BP
GO:1990573	potassium ion import across plasma membrane	6/864	43/12620	0.0709197	0.620218	0.593056	ATP1B3/KCNJ1/SLC12A1/SLC12A3/KCNJ12/KCNJ4	6	BP
GO:1904115	axon cytoplasm	7/920	57/13142	0.101556	0.620372	0.570524	TRAK2/UCHL1/AP3S1/NEFL/CALY/KIF3B/SOD1	7	CC
GO:0018107	peptidyl-threonine phosphorylation	11/864	98/12620	0.0711769	0.621312	0.594102	ROCK2/PPEF2/CAMK2A/CDK5/CHEK1/ACVR1B/ULK1/CALM1/CEMIP/CALM3/MAPK1	11	BP
GO:0006730	one-carbon metabolic process	5/864	33/12620	0.0717389	0.621412	0.594197	MAT1A/MTHFD1/CA12/CA7/CA11	5	BP
GO:0010092	specification of animal organ identity	5/864	33/12620	0.0717389	0.621412	0.594197	ROBO2/ROBO1/FGF10/FOXH1/WNT11	5	BP
GO:0090181	regulation of cholesterol metabolic process	5/864	33/12620	0.0717389	0.621412	0.594197	ARV1/TTC39B/DGAT2/APOA1/SOD1	5	BP
GO:0097484	dendrite extension	5/864	33/12620	0.0717389	0.621412	0.594197	SYT2/BCL11A/SLC9A6/SYT1/NEDD4L	5	BP
GO:0097305	response to alcohol	20/864	206/12620	0.0718487	0.621412	0.594197	TACR1/RPL15/SLIT3/GPLD1/HTR1B/AHR/INHBA/GLRA2/NEFL/OPRK1/PENK/TH/NPAS4/DRD2/PTGDR/NTRK3/SLC12A3/ACE/CALM3/SOD1	20	BP
GO:0015293	symporter activity	12/873	121/12873	0.118626	0.624462	0.576138	SLC6A17/MFSD2B/SLC6A7/SLC10A5/SLC36A4/SLC2A13/SLC16A7/SLC12A1/SLC12A3/SLC6A4/SLC32A1/SLC1A6	12	MF
GO:0004653	polypeptide N-acetylgalactosaminyltransferase activity	3/873	18/12873	0.118663	0.624462	0.576138	GALNTL6/GALNT7/GALNT17	3	MF
GO:0033612	receptor serine/threonine kinase binding	3/873	18/12873	0.118663	0.624462	0.576138	BMP6/INHBA/OPRK1	3	MF
GO:0042287	MHC protein binding	3/873	18/12873	0.118663	0.624462	0.576138	CD8A/ATP5F1B/ABCB9	3	MF
GO:0140312	cargo adaptor activity	3/873	18/12873	0.118663	0.624462	0.576138	AP2M1/AP1S1/AP1M1	3	MF
GO:0031012	extracellular matrix	38/920	440/13142	0.103898	0.625498	0.575238	COL24A1/OVGP1/LAMC2/LRRN2/VIT/WNT6/COLQ/MUC4/ADAMTS3/FRAS1/COL25A1/ADAMTS12/FGF10/ADAMTS19/ANXA6/F12/GPLD1/IMPG1/CCN6/SMOC2/COL26A1/RELN/LAMB1/L1CAM/CCN3/LINGO2/EGFL7/MUC6/F2/WNT11/ANGPTL5/APOA1/COCH/VTN/COL1A1/ANGPT4/ADAMTSL5/LINGO3	38	CC
GO:0070069	cytochrome complex	4/920	26/13142	0.104621	0.625498	0.575238	COA6/COX7A2L/COX7B2/COX4I1	4	CC
GO:0008236	serine-type peptidase activity	11/873	109/12873	0.120086	0.628026	0.579426	PREPL/HGFAC/PCSK1/F12/C2/RELN/F2/PRSS23/ACE/TMPRSS6/TMPRSS15	11	MF
GO:0030312	external encapsulating structure	38/920	441/13142	0.106415	0.62953	0.578946	COL24A1/OVGP1/LAMC2/LRRN2/VIT/WNT6/COLQ/MUC4/ADAMTS3/FRAS1/COL25A1/ADAMTS12/FGF10/ADAMTS19/ANXA6/F12/GPLD1/IMPG1/CCN6/SMOC2/COL26A1/RELN/LAMB1/L1CAM/CCN3/LINGO2/EGFL7/MUC6/F2/WNT11/ANGPTL5/APOA1/COCH/VTN/COL1A1/ANGPT4/ADAMTSL5/LINGO3	38	CC
GO:0005272	sodium channel activity	5/873	39/12873	0.121648	0.632269	0.583341	SCN3A/HCN1/SCN4B/SCN2B/CACNA1H	5	MF
GO:1903829	positive regulation of protein localization	35/864	397/12620	0.0734296	0.632406	0.60471	CD247/CNST/ITGB1BP1/ROCK2/GPR27/PRKCI/TERT/PCSK1/HDAC3/BMP6/GPLD1/SLC35D3/PPIA/CDK5/PINX1/ZFAND1/SLC30A8/UNC13B/HRAS/F2/CHRM1/RBP4/AACS/RAN/TMEM30B/AKAP5/GPR68/CEMIP/PARD6A/NECAB2/STAC2/DDRGK1/NNAT/MARK4/PCNT	35	BP
GO:0051651	maintenance of location in cell	18/864	182/12620	0.0735199	0.632406	0.60471	RYR2/FKBP1B/TMSB10/ANXA6/DRD1/CDK5/SLC30A8/NR5A1/F2/DRD2/HTR2A/CALM1/CEMIP/CX3CL1/NTSR1/JSRP1/CALM3/KDELR3	18	BP
GO:0032413	negative regulation of ion transmembrane transporter activity	7/864	54/12620	0.0739093	0.632406	0.60471	FKBP1B/PPP3CA/DRD2/MRLN/CALM1/NEDD4L/CALM3	7	BP
GO:0007589	body fluid secretion	8/864	65/12620	0.07476	0.632406	0.60471	CHRM3/TACR1/PPP3CA/PRLR/FGF10/OPRK1/CHRM1/NEURL1	8	BP
GO:1904951	positive regulation of establishment of protein localization	25/864	270/12620	0.0758485	0.632406	0.60471	CNST/ITGB1BP1/GPR27/PCSK1/HDAC3/BMP6/GPLD1/SLC35D3/PPIA/CDK5/ZFAND1/SLC30A8/UNC13B/HRAS/CHRM1/RBP4/AACS/RAN/TMEM30B/AKAP5/GPR68/CEMIP/PARD6A/NNAT/PCNT	25	BP
GO:1901215	negative regulation of neuron death	18/864	183/12620	0.0765947	0.632406	0.60471	DRAXIN/NTRK1/PRKCI/TERT/GABRB2/SNCB/CDK5/NEFL/HRAS/BTBD10/INPP5A/ENO2/CHGA/GABRA5/CX3CL1/VSTM2L/PRKCG/SOD1	18	BP
GO:0071326	cellular response to monosaccharide stimulus	12/864	111/12620	0.0769217	0.632406	0.60471	FKBP1B/PTPRN/GPR27/PPP3CA/GPLD1/OPRK1/UNC13B/TH/GPR68/ACE/NPTX1/PLCB1	12	BP
GO:0044772	mitotic cell cycle phase transition	35/864	399/12620	0.0775487	0.632406	0.60471	SPDYA/MTA3/PPP3CA/MAD2L1/TERT/FGF10/PLK2/CCNB1/CAMK2A/ID4/INHBA/ABCB1/DBF4/CDK5/PIM2/PINX1/NPM2/NBN/GML/PPME1/HINFP/CHEK1/KCNA5/WNT10B/ACVR1B/CCNA1/CDKN3/MNAT1/CALM1/ARPP19/FBXO31/CCDC57/PLCB1/CDKN2D/CALM3	35	BP
GO:0008089	anterograde axonal transport	6/864	44/12620	0.0776003	0.632406	0.60471	TRAK2/AP3S1/NEFL/CALY/KIF3B/SOD1	6	BP
GO:0009395	phospholipid catabolic process	6/864	44/12620	0.0776003	0.632406	0.60471	SMPDL3B/ABHD12B/PLA2G4E/PLA2G4D/PLA2G4F/PLCB1	6	BP
GO:0042461	photoreceptor cell development	6/864	44/12620	0.0776003	0.632406	0.60471	OLFM3/PRKCI/HCN1/AHI1/TH/CDHR1	6	BP
GO:0090102	cochlea development	6/864	44/12620	0.0776003	0.632406	0.60471	GABRB2/CALB1/MYO3A/SLITRK6/GABRA5/NTRK3	6	BP
GO:0006929	substrate-dependent cell migration	4/864	24/12620	0.0776757	0.632406	0.60471	EPHA8/ITGB1BP1/ROBO1/ATP5F1B	4	BP
GO:0007214	gamma-aminobutyric acid signaling pathway	4/864	24/12620	0.0776757	0.632406	0.60471	GABRB2/PHF24/GABRA5/SHISA7	4	BP
GO:0008045	motor neuron axon guidance	4/864	24/12620	0.0776757	0.632406	0.60471	LAMC2/SEMA3F/CDK5/EGR2	4	BP
GO:0014808	release of sequestered calcium ion into cytosol by sarcoplasmic reticulum	4/864	24/12620	0.0776757	0.632406	0.60471	RYR2/FKBP1B/CALM1/CALM3	4	BP
GO:0021544	subpallium development	4/864	24/12620	0.0776757	0.632406	0.60471	FOXP1/DRD1/INHBA/DRD2	4	BP
GO:0030431	sleep	4/864	24/12620	0.0776757	0.632406	0.60471	BTBD9/DRD2/HTR2A/PTGDR	4	BP
GO:0033081	regulation of T cell differentiation in thymus	4/864	24/12620	0.0776757	0.632406	0.60471	EGR3/TESPA1/RASGRP1/SOD1	4	BP
GO:0048668	collateral sprouting	4/864	24/12620	0.0776757	0.632406	0.60471	CRABP2/FSTL4/EPHA7/ULK1	4	BP
GO:0051590	positive regulation of neurotransmitter transport	4/864	24/12620	0.0776757	0.632406	0.60471	STX1A/CDK5/DRD2/SYT1	4	BP
GO:1903859	regulation of dendrite extension	4/864	24/12620	0.0776757	0.632406	0.60471	SYT2/BCL11A/SYT1/NEDD4L	4	BP
GO:1904385	cellular response to angiotensin	4/864	24/12620	0.0776757	0.632406	0.60471	ROCK2/CAMK2A/INHBA/BRIP1	4	BP
GO:2000311	regulation of AMPA receptor activity	4/864	24/12620	0.0776757	0.632406	0.60471	PRRT1/RELN/ARC/SHISA7	4	BP
GO:0048515	spermatid differentiation	15/864	147/12620	0.0782029	0.632406	0.60471	SPAG17/TDRD5/CFAP65/SLC22A14/TOPAZ1/ROPN1L/SRPK1/SLC26A8/SLC26A3/GALNTL5/CEP57/DDX25/NEURL1/KLHL10/BRIP1	15	BP
GO:0031346	positive regulation of cell projection organization	29/864	322/12620	0.0784881	0.632406	0.60471	CRABP2/NTRK1/FKBP1B/ABI2/ROBO2/ROBO1/CLRN1/PRKCI/ENC1/PACSIN1/RELN/CDKL5/PAK3/L1CAM/NEFL/HRAS/MYO3A/ATOH7/NEURL1/ITPKA/LTK/ISLR2/NTRK3/CX3CL1/KATNB1/FBXO31/MEGF8/MARK4/KCTD17	29	BP
GO:0002834	regulation of response to tumor cell	3/864	15/12620	0.0784963	0.632406	0.60471	SLC22A13/AHR/CRTAM	3	BP
GO:0007635	chemosensory behavior	3/864	15/12620	0.0784963	0.632406	0.60471	NTRK1/TPBG/PRKCG	3	BP
GO:0032274	gonadotropin secretion	3/864	15/12620	0.0784963	0.632406	0.60471	KISS1/INHBA/OPRK1	3	BP
GO:0035813	regulation of renal sodium excretion	3/864	15/12620	0.0784963	0.632406	0.60471	TACR1/DRD2/ACE	3	BP
GO:0035864	response to potassium ion	3/864	15/12620	0.0784963	0.632406	0.60471	CACNA1H/NPTX1/SOD1	3	BP
GO:0050965	detection of temperature stimulus involved in sensory perception of pain	3/864	15/12620	0.0784963	0.632406	0.60471	NTRK1/HTR2A/NTSR1	3	BP
GO:0070593	dendrite self-avoidance	3/864	15/12620	0.0784963	0.632406	0.60471	NEXN/IGSF9/VSTM2L	3	BP
GO:0070886	positive regulation of calcineurin-NFAT signaling cascade	3/864	15/12620	0.0784963	0.632406	0.60471	SLC9A1/PPP3CA/AKAP5	3	BP
GO:0072176	nephric duct development	3/864	15/12620	0.0784963	0.632406	0.60471	EPHA7/AHI1/WNT11	3	BP
GO:0072578	neurotransmitter-gated ion channel clustering	3/864	15/12620	0.0784963	0.632406	0.60471	RELN/GPHN/SHISA7	3	BP
GO:0098856	intestinal lipid absorption	3/864	15/12620	0.0784963	0.632406	0.60471	ABCG5/ABCG8/APOA1	3	BP
GO:0098884	postsynaptic neurotransmitter receptor internalization	3/864	15/12620	0.0784963	0.632406	0.60471	AP2M1/ARC/CALY	3	BP
GO:0106058	positive regulation of calcineurin-mediated signaling	3/864	15/12620	0.0784963	0.632406	0.60471	SLC9A1/PPP3CA/AKAP5	3	BP
GO:0140239	postsynaptic endocytosis	3/864	15/12620	0.0784963	0.632406	0.60471	AP2M1/ARC/CALY	3	BP
GO:0006942	regulation of striated muscle contraction	9/864	77/12620	0.0792886	0.634749	0.60695	RNF207/SLC9A1/RYR2/FKBP1B/STRIT1/CALM1/CHGA/DSG2/CALM3	9	BP
GO:0001662	behavioral fear response	5/864	34/12620	0.0795965	0.634749	0.60695	ALS2/DRD1/PENK/BRINP1/GABRA5	5	BP
GO:0032309	icosanoid secretion	5/864	34/12620	0.0795965	0.634749	0.60695	PLA2G12A/DRD2/PLA2G4F/ACE/NTSR1	5	BP
GO:0044060	regulation of endocrine process	5/864	34/12620	0.0795965	0.634749	0.60695	REN/KISS1/BMP6/INHBA/OPRK1	5	BP
GO:0099622	cardiac muscle cell membrane repolarization	5/864	34/12620	0.0795965	0.634749	0.60695	RNF207/SCN4B/SCN2B/KCNIP2/KCNA5	5	BP
GO:1902742	apoptotic process involved in development	5/864	34/12620	0.0795965	0.634749	0.60695	ROBO2/SLIT3/XKR6/CHEK1/XKR7	5	BP
GO:0072089	stem cell proliferation	11/864	100/12620	0.0797407	0.634823	0.607021	TP63/TERT/FGF10/ID4/ABCB1/WNT11/NANOG/WNT10B/KITLG/ACE/YJEFN3	11	BP
GO:0060997	dendritic spine morphogenesis	7/864	55/12620	0.0799451	0.635374	0.607548	ABI2/RELN/CDK5/PAK3/ARC/SIPA1L1/ITPKA	7	BP
GO:0005230	extracellular ligand-gated ion channel activity	7/873	62/12873	0.12522	0.638271	0.588879	GABRD/CHRNA1/GLRA3/GABRB2/GLRA2/GRIA3/GABRA5	7	MF
GO:0019207	kinase regulator activity	19/873	212/12873	0.129658	0.638271	0.588879	PIK3R3/SPDYA/ALS2/PRKAG3/CCNB1/DBF4/CCKBR/WNT11/GRM5/TESC/CCNA1/MNAT1/CALM1/GSKIP/LTK/ANGPT4/TPX2/CDKN2D/CALM3	19	MF
GO:0004864	protein phosphatase inhibitor activity	5/873	40/12873	0.131744	0.638271	0.588879	SAG/PPP1R7/PPME1/PPP1R1A/ARPP19	5	MF
GO:0005048	signal sequence binding	5/873	40/12873	0.131744	0.638271	0.588879	AP2M1/KCNIP2/PEX5/CEMIP/KDELR3	5	MF
GO:0005245	voltage-gated calcium channel activity	5/873	40/12873	0.131744	0.638271	0.588879	HTR1B/CDK5/CACNB3/CACNA1H/CACNG1	5	MF
GO:0019208	phosphatase regulator activity	10/873	99/12873	0.133335	0.638271	0.588879	SAG/PPP1R7/MTMR12/PPP2R5D/PPME1/PPP1R1A/TESC/CALM1/ARPP19/CALM3	10	MF
GO:0016289	CoA hydrolase activity	3/873	19/12873	0.134174	0.638271	0.588879	ACOT12/MBLAC2/BAAT	3	MF
GO:0016917	GABA receptor activity	3/873	19/12873	0.134174	0.638271	0.588879	GABRD/GABRB2/GABRA5	3	MF
GO:0120020	cholesterol transfer activity	3/873	19/12873	0.134174	0.638271	0.588879	ABCG5/ABCG8/APOA1	3	MF
GO:0017171	serine hydrolase activity	11/873	112/12873	0.137564	0.638271	0.588879	PREPL/HGFAC/PCSK1/F12/C2/RELN/F2/PRSS23/ACE/TMPRSS6/TMPRSS15	11	MF
GO:0043178	alcohol binding	8/873	76/12873	0.142028	0.638271	0.588879	CRABP2/SYT2/ANXA6/APOA1/RBP4/RBP5/OSBPL8/TRPC4	8	MF
GO:0005504	fatty acid binding	4/873	30/12873	0.142523	0.638271	0.588879	CRABP2/FABP6/PRR7/RBP5	4	MF
GO:0008175	tRNA methyltransferase activity	4/873	30/12873	0.142523	0.638271	0.588879	TARBP1/METTL6/TRMT11/TRMT12	4	MF
GO:0005201	extracellular matrix structural constituent	13/873	138/12873	0.143053	0.638271	0.588879	COL24A1/LAMC2/COLQ/MUC4/AMBN/FRAS1/COL25A1/IMPG1/LAMB1/MUC6/VTN/COL1A1/UMODL1	13	MF
GO:0019838	growth factor binding	11/873	113/12873	0.143677	0.638271	0.588879	EPHA8/NTRK1/FSTL4/FLT4/EPHA7/CEP57/ACVR1B/IGFBP6/NTRK3/COL1A1/TGFBR3L	11	MF
GO:0004016	adenylate cyclase activity	2/873	10/12873	0.144028	0.638271	0.588879	GUCY1B1/ADCY9	2	MF
GO:0004089	carbonate dehydratase activity	2/873	10/12873	0.144028	0.638271	0.588879	CA12/CA7	2	MF
GO:0004745	NAD-retinol dehydrogenase activity	2/873	10/12873	0.144028	0.638271	0.588879	SDR9C7/RDH12	2	MF
GO:0004954	prostanoid receptor activity	2/873	10/12873	0.144028	0.638271	0.588879	PTGER3/PTGDR	2	MF
GO:0005347	ATP transmembrane transporter activity	2/873	10/12873	0.144028	0.638271	0.588879	SLC25A4/SLC25A41	2	MF
GO:0008559	ABC-type xenobiotic transporter activity	2/873	10/12873	0.144028	0.638271	0.588879	ABCC5/ABCB1	2	MF
GO:0015347	sodium-independent organic anion transmembrane transporter activity	2/873	10/12873	0.144028	0.638271	0.588879	SLC22A7/SLCO4A1	2	MF
GO:0032050	clathrin heavy chain binding	2/873	10/12873	0.144028	0.638271	0.588879	CLTB/CEMIP	2	MF
GO:0035673	oligopeptide transmembrane transporter activity	2/873	10/12873	0.144028	0.638271	0.588879	ABCC5/ABCB9	2	MF
GO:0045504	dynein heavy chain binding	2/873	10/12873	0.144028	0.638271	0.588879	TRIM58/DYNC1I1	2	MF
GO:0061575	cyclin-dependent protein serine/threonine kinase activator activity	2/873	10/12873	0.144028	0.638271	0.588879	CCNB1/MNAT1	2	MF
GO:0070097	delta-catenin binding	2/873	10/12873	0.144028	0.638271	0.588879	DACT2/CCDC85B	2	MF
GO:0102991	myristoyl-CoA hydrolase activity	2/873	10/12873	0.144028	0.638271	0.588879	MBLAC2/BAAT	2	MF
GO:0007423	sensory organ development	41/864	479/12620	0.080769	0.640604	0.612549	KCNQ4/OLFM3/ABI2/WNT6/WNT10A/CLRN1/PRKCI/OTOP1/GRXCR1/FGF10/HCN1/PDE6A/GABRB2/BMP6/LHFPL5/TBC1D32/AHI1/INHBA/DLX6/DLX5/WNT16/CALB1/PBX3/TH/RCN1/WT1/DRD2/MYO3A/ATOH7/RBP4/PDZD7/WNT10B/SLITRK6/GABRA5/NTRK3/PTPRM/TTC39C/CELF4/BFSP1/MAPK1/SOD1	41	BP
GO:0045787	positive regulation of cell cycle	25/864	272/12620	0.0810116	0.640604	0.612549	ROCK2/SPDYA/MTA3/MAD2L1/TERT/FGF10/CCNB1/SLF1/SMOC2/DBF4/DYNLT3/NPM2/DRD2/USP2/CHEK1/KCNA5/WNT10B/MNAT1/SLC6A4/CCDC57/DDRGK1/PLCB1/KIF3B/FAM83D/MARK4	25	BP
GO:0051235	maintenance of location	25/864	272/12620	0.0810116	0.640604	0.612549	RYR2/LDAH/FKBP1B/TMSB10/ANXA6/DRD1/VSTM2A/CDK5/SLC30A8/TTC39B/NR5A1/F2/DGAT2/DRD2/APOA1/OSBPL8/HTR2A/CALM1/CEMIP/CX3CL1/CIDEA/NTSR1/JSRP1/CALM3/KDELR3	25	BP
GO:0015179	L-amino acid transmembrane transporter activity	6/873	53/12873	0.147748	0.649147	0.598913	SLC38A11/SLC6A7/SLC36A4/SLC38A6/SLC32A1/SLC1A6	6	MF
GO:0042625	ATPase-coupled ion transmembrane transporter activity	3/873	20/12873	0.150337	0.649147	0.598913	ATP6V1E2/ATP6V1F/ATP5F1B	3	MF
GO:0044769	ATPase activity, coupled to transmembrane movement of ions, rotational mechanism	3/873	20/12873	0.150337	0.649147	0.598913	ATP6V1E2/ATP6V1F/ATP5F1B	3	MF
GO:0046961	proton-transporting ATPase activity, rotational mechanism	3/873	20/12873	0.150337	0.649147	0.598913	ATP6V1E2/ATP6V1F/ATP5F1B	3	MF
GO:0120015	sterol transfer activity	3/873	20/12873	0.150337	0.649147	0.598913	ABCG5/ABCG8/APOA1	3	MF
GO:1902911	protein kinase complex	12/920	116/13142	0.111914	0.650007	0.597777	PRKAG3/PRKCI/CCNB1/DBF4/CDK5/ERC1/ACVR1B/ULK1/CCNA1/MNAT1/PARD6A/CDKN2D	12	CC
GO:0016528	sarcoplasm	9/920	81/13142	0.11219	0.650007	0.597777	RYR2/FKBP1B/SCN3A/STRIT1/MTMR12/REEP5/MRLN/CCDC78/JSRP1	9	CC
GO:0019887	protein kinase regulator activity	17/873	191/12873	0.151793	0.65201	0.601555	SPDYA/ALS2/PRKAG3/CCNB1/DBF4/WNT11/GRM5/TESC/CCNA1/MNAT1/CALM1/GSKIP/LTK/ANGPT4/TPX2/CDKN2D/CALM3	17	MF
GO:0015399	primary active transmembrane transporter activity	12/873	127/12873	0.152549	0.65201	0.601555	NDUFS5/COX7A2L/ABCG5/ABCG8/ATP6V1E2/ABCC5/COX7B2/ABCB1/ATP6V1F/ATP5F1B/ABCB9/COX4I1	12	MF
GO:0050997	quaternary ammonium group binding	4/873	31/12873	0.155417	0.657724	0.606826	HACL1/ESYT2/APOA1/RASGRP1	4	MF
GO:0005548	phospholipid transporter activity	6/873	54/12873	0.15734	0.657724	0.606826	ABCB1/ATG9B/ANO3/OSBPL8/TMEM30B/PITPNM3	6	MF
GO:0042626	ATPase-coupled transmembrane transporter activity	8/873	78/12873	0.157602	0.657724	0.606826	ABCG5/ABCG8/ATP6V1E2/ABCC5/ABCB1/ATP6V1F/ATP5F1B/ABCB9	8	MF
GO:0003678	DNA helicase activity	7/873	66/12873	0.158408	0.657724	0.606826	CHD5/RAD54L/POLQ/RAD54B/RECQL4/SUPV3L1/BRIP1	7	MF
GO:0005416	amino acid:cation symporter activity	3/873	21/12873	0.16708	0.657724	0.606826	SLC6A7/SLC32A1/SLC1A6	3	MF
GO:0009975	cyclase activity	3/873	21/12873	0.16708	0.657724	0.606826	GUCY1B1/NPR2/ADCY9	3	MF
GO:0015215	nucleotide transmembrane transporter activity	3/873	21/12873	0.16708	0.657724	0.606826	ABCC5/SLC25A4/SLC25A41	3	MF
GO:0030215	semaphorin receptor binding	3/873	21/12873	0.16708	0.657724	0.606826	SEMA4F/SEMA3F/SEMA6D	3	MF
GO:0030552	cAMP binding	3/873	21/12873	0.16708	0.657724	0.606826	RAPGEF4/HCN1/PDE10A	3	MF
GO:0031210	phosphatidylcholine binding	3/873	21/12873	0.16708	0.657724	0.606826	ESYT2/APOA1/RASGRP1	3	MF
GO:0042923	neuropeptide binding	3/873	21/12873	0.16708	0.657724	0.606826	NPY1R/NPY5R/OPRK1	3	MF
GO:0016835	carbon-oxygen lyase activity	7/873	67/12873	0.167277	0.657724	0.606826	POLQ/UROS/TPI1/ENO2/CA12/CA7/CA11	7	MF
GO:0008499	UDP-galactose:beta-N-acetylglucosamine beta-1,3-galactosyltransferase activity	2/873	11/12873	0.168476	0.657724	0.606826	B3GALNT1/B3GNT4	2	MF
GO:0016018	cyclosporin A binding	2/873	11/12873	0.168476	0.657724	0.606826	PPP3CA/PPIA	2	MF
GO:0017128	phospholipid scramblase activity	2/873	11/12873	0.168476	0.657724	0.606826	ATG9B/ANO3	2	MF
GO:0022851	GABA-gated chloride ion channel activity	2/873	11/12873	0.168476	0.657724	0.606826	GABRB2/GABRA5	2	MF
GO:0035004	phosphatidylinositol 3-kinase activity	2/873	11/12873	0.168476	0.657724	0.606826	PIK3R3/PIK3C3	2	MF
GO:0099186	structural constituent of postsynapse	2/873	11/12873	0.168476	0.657724	0.606826	NEFL/ACTN1	2	MF
GO:0036002	pre-mRNA binding	4/873	32/12873	0.168727	0.657724	0.606826	RBM24/CELF2/RBM20/CELF4	4	MF
GO:0046943	carboxylic acid transmembrane transporter activity	12/873	130/12873	0.171215	0.664348	0.612937	SLC38A11/SLC22A13/SLC6A7/SLC26A8/ABCB1/SLC26A3/SLC10A5/SLC36A4/SLC16A7/SLC38A6/SLC32A1/SLC1A6	12	MF
GO:0030125	clathrin vesicle coat	4/920	27/13142	0.116378	0.664828	0.611408	AP2M1/CLTB/AP1S1/AP1M1	4	CC
GO:0030016	myofibril	18/920	190/13142	0.117114	0.664828	0.611408	NEXN/LRRC39/OBSCN/ACTA1/RYR2/FKBP1B/FHL2/RPL15/FLNB/PPP3CA/MTMR12/SYNPO/MYOZ3/KCNA5/ACTN1/CALM1/TNNC2/CALM3	18	CC
GO:0042445	hormone metabolic process	16/864	161/12620	0.0848878	0.670129	0.640781	CRABP2/REN/MME/ENPEP/PCSK1/EGR1/BMP6/SLC30A8/NR5A1/DGAT2/RBP4/SDR9C7/CYP27B1/RDH12/CACNA1H/ACE	16	BP
GO:0017046	peptide hormone binding	5/873	44/12873	0.175593	0.678209	0.625726	PRLR/HCRTR2/INHBA/NPR2/CCKBR	5	MF
GO:0005342	organic acid transmembrane transporter activity	12/873	131/12873	0.177677	0.681868	0.629102	SLC38A11/SLC22A13/SLC6A7/SLC26A8/ABCB1/SLC26A3/SLC10A5/SLC36A4/SLC16A7/SLC38A6/SLC32A1/SLC1A6	12	MF
GO:0019888	protein phosphatase regulator activity	8/873	81/12873	0.182386	0.681868	0.629102	SAG/PPP1R7/PPP2R5D/PPME1/PPP1R1A/CALM1/ARPP19/CALM3	8	MF
GO:0140303	intramembrane lipid transporter activity	4/873	33/12873	0.18242	0.681868	0.629102	ABCB1/ATG9B/ANO3/TMEM30B	4	MF
GO:0015296	anion:cation symporter activity	3/873	22/12873	0.184333	0.681868	0.629102	SLC12A1/SLC12A3/SLC6A4	3	MF
GO:0016849	phosphorus-oxygen lyase activity	3/873	22/12873	0.184333	0.681868	0.629102	GUCY1B1/NPR2/ADCY9	3	MF
GO:0019211	phosphatase activator activity	3/873	22/12873	0.184333	0.681868	0.629102	PPP2R5D/CALM1/CALM3	3	MF
GO:0050321	tau-protein kinase activity	3/873	22/12873	0.184333	0.681868	0.629102	ROCK2/CDK5/MARK4	3	MF
GO:0070034	telomerase RNA binding	3/873	22/12873	0.184333	0.681868	0.629102	TERT/NHP2/PINX1	3	MF
GO:0120013	lipid transfer activity	5/873	45/12873	0.187333	0.681868	0.629102	ABCG5/ABCG8/APOA1/OSBPL8/PITPNM3	5	MF
GO:0004953	icosanoid receptor activity	2/873	12/12873	0.193547	0.681868	0.629102	PTGER3/PTGDR	2	MF
GO:0016273	arginine N-methyltransferase activity	2/873	12/12873	0.193547	0.681868	0.629102	NDUFAF7/PRMT8	2	MF
GO:0016274	protein-arginine N-methyltransferase activity	2/873	12/12873	0.193547	0.681868	0.629102	NDUFAF7/PRMT8	2	MF
GO:0016290	palmitoyl-CoA hydrolase activity	2/873	12/12873	0.193547	0.681868	0.629102	MBLAC2/BAAT	2	MF
GO:0016594	glycine binding	2/873	12/12873	0.193547	0.681868	0.629102	GLRA3/GLRA2	2	MF
GO:0016638	oxidoreductase activity, acting on the CH-NH2 group of donors	2/873	12/12873	0.193547	0.681868	0.629102	DAO/ASPDH	2	MF
GO:0030553	cGMP binding	2/873	12/12873	0.193547	0.681868	0.629102	PRKG2/PDE10A	2	MF
GO:0047555	3',5'-cyclic-GMP phosphodiesterase activity	2/873	12/12873	0.193547	0.681868	0.629102	PDE6A/PDE10A	2	MF
GO:0050998	nitric-oxide synthase binding	2/873	12/12873	0.193547	0.681868	0.629102	SLC6A4/CALM3	2	MF
GO:0070742	C2H2 zinc finger domain binding	2/873	12/12873	0.193547	0.681868	0.629102	EBF1/WT1	2	MF
GO:0071837	HMG box domain binding	2/873	12/12873	0.193547	0.681868	0.629102	DLX5/EGR2	2	MF
GO:0097157	pre-mRNA intronic binding	2/873	12/12873	0.193547	0.681868	0.629102	RBM24/RBM20	2	MF
GO:0007340	acrosome reaction	4/864	25/12620	0.0876937	0.684671	0.654687	HYAL3/UNC13B/CACNA1H/PLCB1	4	BP
GO:0048499	synaptic vesicle membrane organization	4/864	25/12620	0.0876937	0.684671	0.654687	SNAP47/CPLX1/STX1A/SYT1	4	BP
GO:0090314	positive regulation of protein targeting to membrane	4/864	25/12620	0.0876937	0.684671	0.654687	ITGB1BP1/CDK5/HRAS/CEMIP	4	BP
GO:1903514	release of sequestered calcium ion into cytosol by endoplasmic reticulum	4/864	25/12620	0.0876937	0.684671	0.654687	RYR2/FKBP1B/CALM1/CALM3	4	BP
GO:0002209	behavioral defense response	5/864	35/12620	0.087894	0.684671	0.654687	ALS2/DRD1/PENK/BRINP1/GABRA5	5	BP
GO:0051954	positive regulation of amine transport	5/864	35/12620	0.087894	0.684671	0.654687	STX1A/OPRK1/DRD2/SYT1/NTSR1	5	BP
GO:0106056	regulation of calcineurin-mediated signaling	5/864	35/12620	0.087894	0.684671	0.654687	SLC9A1/FHL2/PPP3CA/AKAP5/SLC8A2	5	BP
GO:1901381	positive regulation of potassium ion transmembrane transport	5/864	35/12620	0.087894	0.684671	0.654687	RNF207/ATP1B3/OPRK1/LRRC55/KCNIP2	5	BP
GO:0090066	regulation of anatomical structure size	37/864	430/12620	0.088134	0.685406	0.655389	DRAXIN/HTR1D/CRABP2/CHRM3/ITGB1BP1/ROCK2/SEMA4F/TACR1/TMSB10/ALS2/SEMA3F/AP2M1/ADRA2C/PRR16/FSTL4/DRD1/HTR1B/EPHA7/CDK5/CDKL5/PAK3/L1CAM/NEFL/ARPC5L/SPTAN1/MYO3A/KCNA5/ULK1/HTR2A/SEMA6D/SLC12A1/ISLR2/SLC12A3/SLC6A4/ACE/MEGF8/SOD1	37	BP
GO:0032838	plasma membrane bounded cell projection cytoplasm	19/920	204/13142	0.123673	0.686837	0.631648	KIF17/SPAG17/TRAK2/ARL13B/CCDC39/UCHL1/AP3S1/DNAH8/CDKL5/NEFL/ARC/CALY/DNAH10/DNAH3/DNAH2/PIK3C3/SPEF1/KIF3B/SOD1	19	CC
GO:0098839	postsynaptic density membrane	9/920	83/13142	0.125361	0.686837	0.631648	PRR7/PRRT1/EPHA7/ARC/CHRM1/GRM5/LRFN5/EFNB3/SHISA7	9	CC
GO:0012510	trans-Golgi network transport vesicle membrane	3/920	18/13142	0.127383	0.686837	0.631648	CLTB/AP1S1/AP1M1	3	CC
GO:0060077	inhibitory synapse	3/920	18/13142	0.127383	0.686837	0.631648	IGSF9/IQSEC3/SLC32A1	3	CC
GO:1902710	GABA receptor complex	3/920	18/13142	0.127383	0.686837	0.631648	GABRD/GABRB2/GABRA5	3	CC
GO:0042383	sarcolemma	12/920	119/13142	0.128324	0.686837	0.631648	SLC9A1/OBSCN/RYR2/SLMAP/PPP3CA/SCN2B/CACNB3/SGCG/CCDC78/STAC2/CACNG1/SLC8A2	12	CC
GO:0010720	positive regulation of cell development	25/864	275/12620	0.0891925	0.692493	0.662166	CRABP2/ROBO2/ROBO1/MME/PRKCI/ID4/RELN/CDKL5/PAK3/L1CAM/NEFL/GRM5/DRD2/APOA1/EGR2/NEURL1/NAP1L1/OLFM4/GPR68/ITPKA/ISLR2/CX3CL1/FBXO31/ACE/MEGF8	25	BP
GO:0030335	positive regulation of cell migration	39/864	457/12620	0.0897189	0.694417	0.664005	PIK3R3/LAMC2/ITGB1BP1/ROCK2/SEMA4F/TACR1/IQSEC1/SEMA3F/FOXP1/PPP3CA/TERT/FGF10/PLK2/DRD1/FLT4/GPLD1/SMOC2/RELN/LAMB1/PAK3/CREB3/HRAS/WNT11/JCAD/ACVR1B/ATP5F1B/KITLG/SEMA6D/CEMIP/NTRK3/CX3CL1/FBXO31/VTN/GRB7/COL1A1/ANGPT4/DDRGK1/INSM1/MAPK1	39	BP
GO:0006865	amino acid transport	12/864	114/12620	0.0897979	0.694417	0.664005	SLC6A17/SLC38A11/NPY5R/SLC6A7/HTR1B/SLC36A4/TRPC4/SLC38A6/SLC32A1/HRH3/NTSR1/SLC1A6	12	BP
GO:0007568	aging	14/864	138/12620	0.0898831	0.694417	0.664005	NTRK1/MME/TP63/PPP3CA/NPY5R/INHBA/PENK/NR5A1/TH/HTR2A/CX3CL1/ACE/SLC32A1/SOD1	14	BP
GO:0000729	DNA double-strand break processing	3/864	16/12620	0.0918898	0.696923	0.666402	NBN/EXD2/BRIP1	3	BP
GO:0002418	immune response to tumor cell	3/864	16/12620	0.0918898	0.696923	0.666402	SLC22A13/AHR/CRTAM	3	BP
GO:0006044	N-acetylglucosamine metabolic process	3/864	16/12620	0.0918898	0.696923	0.666402	CHST2/NANP/LARGE1	3	BP
GO:0006700	C21-steroid hormone biosynthetic process	3/864	16/12620	0.0918898	0.696923	0.666402	EGR1/BMP6/CACNA1H	3	BP
GO:0007620	copulation	3/864	16/12620	0.0918898	0.696923	0.666402	TACR1/VGF/SLC6A4	3	BP
GO:0010804	negative regulation of tumor necrosis factor-mediated signaling pathway	3/864	16/12620	0.0918898	0.696923	0.666402	TRAIP/APOA1/CCDC3	3	BP
GO:0014048	regulation of glutamate secretion	3/864	16/12620	0.0918898	0.696923	0.666402	NPY5R/HRH3/NTSR1	3	BP
GO:0045655	regulation of monocyte differentiation	3/864	16/12620	0.0918898	0.696923	0.666402	FOXP1/DCSTAMP/GPR68	3	BP
GO:0051917	regulation of fibrinolysis	3/864	16/12620	0.0918898	0.696923	0.666402	F12/F2/VTN	3	BP
GO:0050848	regulation of calcium-mediated signaling	8/864	68/12620	0.0918903	0.696923	0.666402	SLC9A1/FHL2/PPP3CA/HINT1/AKAP5/CALM1/CALM3/SLC8A2	8	BP
GO:0021545	cranial nerve development	6/864	46/12620	0.0919849	0.696923	0.666402	NTRK1/SEMA3F/EGR2/ATOH7/SLITRK6/ADARB1	6	BP
GO:0034204	lipid translocation	6/864	46/12620	0.0919849	0.696923	0.666402	ABCB1/ATG9B/XKR6/ANO3/TMEM30B/XKR7	6	BP
GO:0005581	collagen trimer	7/920	61/13142	0.132682	0.703468	0.646942	COL24A1/COLQ/COL25A1/C1QTNF2/COL26A1/COLEC10/COL1A1	7	CC
GO:0009678	pyrophosphate hydrolysis-driven proton transmembrane transporter activity	3/873	23/12873	0.202026	0.704862	0.650317	ATP6V1E2/ATP6V1F/ATP5F1B	3	MF
GO:0070273	phosphatidylinositol-4-phosphate binding	3/873	23/12873	0.202026	0.704862	0.650317	OBSCN/OSBPL8/PLA2G4E	3	MF
GO:0004252	serine-type endopeptidase activity	9/873	96/12873	0.202585	0.704862	0.650317	PREPL/HGFAC/PCSK1/F12/C2/F2/PRSS23/TMPRSS6/TMPRSS15	9	MF
GO:0045931	positive regulation of mitotic cell cycle	11/864	103/12620	0.0937443	0.709111	0.678056	MTA3/TERT/FGF10/CCNB1/SMOC2/DYNLT3/USP2/KCNA5/WNT10B/CCDC57/PLCB1	11	BP
GO:0001539	cilium or flagellum-dependent cell motility	12/864	115/12620	0.0943678	0.710401	0.67929	TACR1/CFAP65/SLC22A14/CCDC39/ROPN1L/SLC26A8/DNAH8/NEURL1/TEKT5/DNAH3/DNAH2/GAS2L2	12	BP
GO:0046683	response to organophosphorus	12/864	115/12620	0.0943678	0.710401	0.67929	REN/HCN1/AHR/VGF/SLC26A3/PENK/WT1/WNT10B/AQP8/SLC6A4/COL1A1/SOD1	12	BP
GO:0060285	cilium-dependent cell motility	12/864	115/12620	0.0943678	0.710401	0.67929	TACR1/CFAP65/SLC22A14/CCDC39/ROPN1L/SLC26A8/DNAH8/NEURL1/TEKT5/DNAH3/DNAH2/GAS2L2	12	BP
GO:0010799	regulation of peptidyl-threonine phosphorylation	5/864	36/12620	0.0966228	0.71932	0.687818	PPEF2/CALM1/CEMIP/CALM3/MAPK1	5	BP
GO:0032924	activin receptor signaling pathway	5/864	36/12620	0.0966228	0.71932	0.687818	FGF10/DACT2/INHBA/FOXH1/ACVR1B	5	BP
GO:0042181	ketone biosynthetic process	5/864	36/12620	0.0966228	0.71932	0.687818	COQ8A/EGR1/BMP6/TPI1/CACNA1H	5	BP
GO:0048846	axon extension involved in axon guidance	5/864	36/12620	0.0966228	0.71932	0.687818	SEMA4F/SEMA3F/SLIT3/SEMA6D/MEGF8	5	BP
GO:0090278	negative regulation of peptide hormone secretion	5/864	36/12620	0.0966228	0.71932	0.687818	FKBP1B/PPP3CA/CCN3/DRD2/CHGA	5	BP
GO:1902284	neuron projection extension involved in neuron projection guidance	5/864	36/12620	0.0966228	0.71932	0.687818	SEMA4F/SEMA3F/SLIT3/SEMA6D/MEGF8	5	BP
GO:2001258	negative regulation of cation channel activity	5/864	36/12620	0.0966228	0.71932	0.687818	FKBP1B/PPP3CA/DRD2/CALM1/CALM3	5	BP
GO:0016790	thiolester hydrolase activity	4/873	35/12873	0.210822	0.723279	0.667308	ACOT12/MBLAC2/BAAT/ABHD12B	4	MF
GO:0051879	Hsp90 protein binding	4/873	35/12873	0.210822	0.723279	0.667308	PPEF2/GUCY1B1/AHR/CDK5	4	MF
GO:0099094	ligand-gated cation channel activity	9/873	97/12873	0.210928	0.723279	0.667308	RYR2/FKBP1B/KCNH7/CHRNA1/HCN1/GRIA3/KCNJ1/KCNJ12/KCNJ4	9	MF
GO:0140678	molecular function inhibitor activity	7/873	72/12873	0.214655	0.723279	0.667308	FKBP1B/ID4/STX1A/KCNV1/THRSP/CALM1/NEDD4L	7	MF
GO:0005125	cytokine activity	12/873	137/12873	0.21878	0.723279	0.667308	WNT6/WNT10A/SCG2/BMP6/INHBA/WNT16/TNFSF8/WNT11/WNT10B/KITLG/CX3CL1/IL11	12	MF
GO:0004865	protein serine/threonine phosphatase inhibitor activity	2/873	13/12873	0.219045	0.723279	0.667308	PPP1R7/PPP1R1A	2	MF
GO:0005326	neurotransmitter transmembrane transporter activity	2/873	13/12873	0.219045	0.723279	0.667308	CPLX1/SLC6A4	2	MF
GO:0009982	pseudouridine synthase activity	2/873	13/12873	0.219045	0.723279	0.667308	PUS7L/RPUSD1	2	MF
GO:0016423	tRNA (guanine) methyltransferase activity	2/873	13/12873	0.219045	0.723279	0.667308	TARBP1/TRMT11	2	MF
GO:0046935	1-phosphatidylinositol-3-kinase regulator activity	2/873	13/12873	0.219045	0.723279	0.667308	PIK3R3/CCKBR	2	MF
GO:0048531	beta-1,3-galactosyltransferase activity	2/873	13/12873	0.219045	0.723279	0.667308	B3GALNT1/B3GNT4	2	MF
GO:0140666	annealing activity	2/873	13/12873	0.219045	0.723279	0.667308	RAD54L/RECQL4	2	MF
GO:1904680	peptide transmembrane transporter activity	2/873	13/12873	0.219045	0.723279	0.667308	ABCC5/ABCB9	2	MF
GO:0001990	regulation of systemic arterial blood pressure by hormone	4/864	26/12620	0.0983005	0.726065	0.694268	REN/TACR1/ENPEP/ACE	4	BP
GO:0021952	central nervous system projection neuron axonogenesis	4/864	26/12620	0.0983005	0.726065	0.694268	DRAXIN/EPHB6/CDH11/ADARB1	4	BP
GO:0042572	retinol metabolic process	4/864	26/12620	0.0983005	0.726065	0.694268	DGAT2/RBP4/SDR9C7/RDH12	4	BP
GO:0048730	epidermis morphogenesis	4/864	26/12620	0.0983005	0.726065	0.694268	WNT10A/TP63/FGF10/SOSTDC1	4	BP
GO:0070286	axonemal dynein complex assembly	4/864	26/12620	0.0983005	0.726065	0.694268	CCDC39/DNAH8/LRRC49/DNAH2	4	BP
GO:0071241	cellular response to inorganic substance	17/864	177/12620	0.0985051	0.726437	0.694623	SYT2/GUCY1B1/BMP6/GPLD1/TFR2/GLRA2/TH/RASGRP2/SYT10/SYT1/ITPKA/CACNA1H/SLC12A3/NPTX1/SYT5/MAPK1/SOD1	17	BP
GO:0002931	response to ischemia	6/864	47/12620	0.0996808	0.730527	0.698534	ROCK2/UCHL1/EGR1/CAMK2A/CX3CL1/SLC8A2	6	BP
GO:0008347	glial cell migration	6/864	47/12620	0.0996808	0.730527	0.698534	RELN/LAMB1/CDK5/PTPRB/NDN/CX3CL1	6	BP
GO:0032371	regulation of sterol transport	6/864	47/12620	0.0996808	0.730527	0.698534	ARV1/ABCG5/ABCG8/TTC39B/APOA1/YJEFN3	6	BP
GO:0032374	regulation of cholesterol transport	6/864	47/12620	0.0996808	0.730527	0.698534	ARV1/ABCG5/ABCG8/TTC39B/APOA1/YJEFN3	6	BP
GO:0098632	cell-cell adhesion mediator activity	5/873	48/12873	0.224115	0.737129	0.680086	NEXN/IGSF9/ROBO2/DSG2/VSTM2L	5	MF
GO:0060993	kidney morphogenesis	9/864	81/12620	0.101259	0.740942	0.708493	WNT6/FRAS1/PPP3CA/FGF10/AHI1/CALB1/WT1/WNT11/TMEM59L	9	BP
GO:0009913	epidermal cell differentiation	14/864	141/12620	0.102601	0.745434	0.712788	ROCK2/FLNB/CLRN1/TP63/GRXCR1/PPP3CA/LHFPL5/WNT16/PDZD7/CYP27B1/SLITRK6/PPL/CNFN/SOD1	14	BP
GO:0016049	cell growth	36/864	423/12620	0.102629	0.745434	0.712788	DRAXIN/SLC9A1/CRABP2/SYT2/BCL11A/SEMA4F/SEMA3F/FOXP1/FSTL4/SLIT3/EPHA7/INHBA/CDK5/CDKL5/SLC9A6/L1CAM/DCSTAMP/CCN3/WT1/F2/RASGRP2/CCDC85B/WNT11/DCUN1D5/SUPV3L1/ACVR1B/CYP27B1/SYT1/ULK1/NDN/PAK6/SEMA6D/ISLR2/NEDD4L/CDKN2D/MEGF8	36	BP
GO:1905952	regulation of lipid localization	13/864	129/12620	0.103462	0.745434	0.712788	REN/ARV1/ABCG5/ABCG8/BMP6/VSTM2A/TTC39B/APOA1/DENND5B/OSBPL8/CIDEA/NTSR1/YJEFN3	13	BP
GO:0035082	axoneme assembly	8/864	70/12620	0.104462	0.745434	0.712788	SPAG17/CFAP65/CCDC39/DNAH8/NEURL1/LRRC49/DNAH2/SPEF1	8	BP
GO:0071248	cellular response to metal ion	15/864	154/12620	0.105686	0.745434	0.712788	SYT2/BMP6/GPLD1/TFR2/GLRA2/TH/RASGRP2/SYT10/SYT1/ITPKA/CACNA1H/NPTX1/SYT5/MAPK1/SOD1	15	BP
GO:0001504	neurotransmitter uptake	5/864	37/12620	0.105772	0.745434	0.712788	DRD1/DRD2/SYNGR3/SLC6A4/SLC1A6	5	BP
GO:0002792	negative regulation of peptide secretion	5/864	37/12620	0.105772	0.745434	0.712788	FKBP1B/PPP3CA/CCN3/DRD2/CHGA	5	BP
GO:0000963	mitochondrial RNA processing	3/864	17/12620	0.106151	0.745434	0.712788	FASTKD2/SUPV3L1/CDK5RAP1	3	BP
GO:0007252	I-kappaB phosphorylation	3/864	17/12620	0.106151	0.745434	0.712788	ERC1/CX3CL1/DDRGK1	3	BP
GO:0009713	catechol-containing compound biosynthetic process	3/864	17/12620	0.106151	0.745434	0.712788	TH/DAO/INSM1	3	BP
GO:0010801	negative regulation of peptidyl-threonine phosphorylation	3/864	17/12620	0.106151	0.745434	0.712788	PPEF2/CALM1/CALM3	3	BP
GO:0019896	axonal transport of mitochondrion	3/864	17/12620	0.106151	0.745434	0.712788	TRAK2/UCHL1/NEFL	3	BP
GO:0022410	circadian sleep/wake cycle process	3/864	17/12620	0.106151	0.745434	0.712788	BTBD9/HCRTR2/DRD2	3	BP
GO:0030540	female genitalia development	3/864	17/12620	0.106151	0.745434	0.712788	TP63/FGF10/RBP4	3	BP
GO:0032891	negative regulation of organic acid transport	3/864	17/12620	0.106151	0.745434	0.712788	NPY5R/HTR1B/HRH3	3	BP
GO:0035234	ectopic germ cell programmed cell death	3/864	17/12620	0.106151	0.745434	0.712788	TOPAZ1/KITLG/SOD1	3	BP
GO:0035812	renal sodium excretion	3/864	17/12620	0.106151	0.745434	0.712788	TACR1/DRD2/ACE	3	BP
GO:0042423	catecholamine biosynthetic process	3/864	17/12620	0.106151	0.745434	0.712788	TH/DAO/INSM1	3	BP
GO:0044062	regulation of excretion	3/864	17/12620	0.106151	0.745434	0.712788	TACR1/DRD2/ACE	3	BP
GO:0044241	lipid digestion	3/864	17/12620	0.106151	0.745434	0.712788	ABCG5/ABCG8/APOA1	3	BP
GO:0050961	detection of temperature stimulus involved in sensory perception	3/864	17/12620	0.106151	0.745434	0.712788	NTRK1/HTR2A/NTSR1	3	BP
GO:0061003	positive regulation of dendritic spine morphogenesis	3/864	17/12620	0.106151	0.745434	0.712788	RELN/PAK3/ITPKA	3	BP
GO:0086014	atrial cardiac muscle cell action potential	3/864	17/12620	0.106151	0.745434	0.712788	RYR2/KCNA5/GJC1	3	BP
GO:0086026	atrial cardiac muscle cell to AV node cell signaling	3/864	17/12620	0.106151	0.745434	0.712788	RYR2/KCNA5/GJC1	3	BP
GO:0086066	atrial cardiac muscle cell to AV node cell communication	3/864	17/12620	0.106151	0.745434	0.712788	RYR2/KCNA5/GJC1	3	BP
GO:2000251	positive regulation of actin cytoskeleton reorganization	3/864	17/12620	0.106151	0.745434	0.712788	CDK5/HRAS/NTRK3	3	BP
GO:2001224	positive regulation of neuron migration	3/864	17/12620	0.106151	0.745434	0.712788	DRD1/RELN/FBXO31	3	BP
GO:0003143	embryonic heart tube morphogenesis	7/864	59/12620	0.106837	0.746908	0.714198	RNF207/RYR2/ARL13B/CCDC39/AHI1/FOXH1/MEGF8	7	BP
GO:0032024	positive regulation of insulin secretion	7/864	59/12620	0.106837	0.746908	0.714198	GPR27/GPLD1/SLC30A8/RBP4/AACS/GPR68/NNAT	7	BP
GO:0098930	axonal transport	7/864	59/12620	0.106837	0.746908	0.714198	TRAK2/UCHL1/AP3S1/NEFL/CALY/KIF3B/SOD1	7	BP
GO:0046777	protein autophosphorylation	20/864	217/12620	0.107116	0.747743	0.714996	EPHA8/NTRK1/PRKG2/PRLR/CAMK2A/FLT4/EPHA7/CDK5/CDKL5/PIM2/NBN/MYO3A/ACVR1B/ULK1/CALM1/LTK/TNK1/ACE/CALM3/PRKCG	20	BP
GO:0032433	filopodium tip	3/920	19/13142	0.143817	0.747836	0.687746	ABI2/MYO3A/MORN4	3	CC
GO:0030018	Z disc	11/920	110/13142	0.14689	0.747836	0.687746	NEXN/OBSCN/RYR2/FKBP1B/FHL2/FLNB/PPP3CA/SYNPO/MYOZ3/KCNA5/ACTN1	11	CC
GO:0043292	contractile fiber	18/920	197/13142	0.148543	0.747836	0.687746	NEXN/LRRC39/OBSCN/ACTA1/RYR2/FKBP1B/FHL2/RPL15/FLNB/PPP3CA/MTMR12/SYNPO/MYOZ3/KCNA5/ACTN1/CALM1/TNNC2/CALM3	18	CC
GO:0042405	nuclear inclusion body	2/920	10/13142	0.151696	0.747836	0.687746	SLF1/NBN	2	CC
GO:0042599	lamellar body	2/920	10/13142	0.151696	0.747836	0.687746	LAMP3/KRTDAP	2	CC
GO:0060198	clathrin-sculpted vesicle	2/920	10/13142	0.151696	0.747836	0.687746	SYT1/SLC32A1	2	CC
GO:0098981	cholinergic synapse	2/920	10/13142	0.151696	0.747836	0.687746	NEFL/CHRM1	2	CC
GO:1990454	L-type voltage-gated calcium channel complex	2/920	10/13142	0.151696	0.747836	0.687746	CACNB3/CACNG1	2	CC
GO:0046324	regulation of glucose import	6/864	48/12620	0.107705	0.748527	0.715746	PRKCI/TERT/GRB10/OSBPL8/ARPP19/ACE	6	BP
GO:0050879	multicellular organismal movement	6/864	48/12620	0.107705	0.748527	0.715746	CHRNA1/STRIT1/CCDC78/STAC2/TNNC2/JSRP1	6	BP
GO:0050881	musculoskeletal movement	6/864	48/12620	0.107705	0.748527	0.715746	CHRNA1/STRIT1/CCDC78/STAC2/TNNC2/JSRP1	6	BP
GO:0000086	G2/M transition of mitotic cell cycle	13/864	130/12620	0.108178	0.74999	0.717144	MTA3/CCNB1/ABCB1/PINX1/NBN/PPME1/CHEK1/WNT10B/CALM1/ARPP19/CCDC57/PLCB1/CALM3	13	BP
GO:0008361	regulation of cell size	16/864	167/12620	0.108234	0.74999	0.717144	DRAXIN/CRABP2/SEMA4F/SEMA3F/PRR16/FSTL4/EPHA7/CDK5/CDKL5/L1CAM/ULK1/SEMA6D/SLC12A1/ISLR2/SLC12A3/MEGF8	16	BP
GO:0010595	positive regulation of endothelial cell migration	10/864	94/12620	0.108672	0.751913	0.718983	ITGB1BP1/ROCK2/FOXP1/PLK2/FLT4/GPLD1/SMOC2/JCAD/ATP5F1B/ANGPT4	10	BP
GO:0007628	adult walking behavior	4/864	27/12620	0.109472	0.75279	0.719822	UCHL1/DRD1/DRD2/EFNB3	4	BP
GO:0060292	long-term synaptic depression	4/864	27/12620	0.109472	0.75279	0.719822	PLK2/DRD1/PRRT1/ARC	4	BP
GO:0071295	cellular response to vitamin	4/864	27/12620	0.109472	0.75279	0.719822	PENK/CYP27B1/COL1A1/BRIP1	4	BP
GO:1990776	response to angiotensin	4/864	27/12620	0.109472	0.75279	0.719822	ROCK2/CAMK2A/INHBA/BRIP1	4	BP
GO:0001667	ameboidal-type cell migration	32/864	373/12620	0.109599	0.75279	0.719822	PIK3R3/ITGB1BP1/ROCK2/SEMA4F/TACR1/SCG2/IQSEC1/SEMA3F/FOXP1/ROBO1/FGF10/PLK2/ANXA6/FAT2/FLT4/GPLD1/TPBG/SMOC2/PAK3/EGR3/CCN3/WNT11/APOA1/JCAD/ACVR1B/ATP5F1B/KITLG/SEMA6D/CYGB/PTPRM/ANGPT4/MEGF8	32	BP
GO:0015370	solute:sodium symporter activity	6/873	61/12873	0.231189	0.757437	0.698823	SLC6A7/SLC10A5/SLC12A1/SLC12A3/SLC6A4/SLC1A6	6	MF
GO:0008088	axo-dendritic transport	8/864	71/12620	0.111089	0.760804	0.727485	KIF17/TRAK2/UCHL1/AP3S1/NEFL/CALY/KIF3B/SOD1	8	BP
GO:0044070	regulation of anion transport	8/864	71/12620	0.111089	0.760804	0.727485	PRKG2/NPY5R/HTR1B/ABCB1/GRM5/CA7/HRH3/NTSR1	8	BP
GO:0044839	cell cycle G2/M phase transition	14/864	143/12620	0.111657	0.762474	0.729082	MTA3/CCNB1/ABCB1/PINX1/NBN/PPME1/CHEK1/WNT10B/CALM1/ARPP19/CCDC57/PLCB1/AKAP8L/CALM3	14	BP
GO:0048469	cell maturation	14/864	143/12620	0.111657	0.762474	0.729082	EPHA8/TDRD5/REN/TRIM58/BCL11A/SLC22A14/ROPN1L/SLC26A8/SLC26A3/NPR2/KCNIP2/SRRM4/CX3CL1/BFSP1	14	BP
GO:0030118	clathrin coat	5/920	41/13142	0.156363	0.764137	0.702737	AP2M1/CLTB/KCNQ5/AP1S1/AP1M1	5	CC
GO:0005543	phospholipid binding	31/873	398/12873	0.23443	0.765077	0.705872	SLC9A1/DENND1B/SYT2/SYT14/OBSCN/MYO1B/MME/PRKCI/SNX25/ANXA6/PACSIN1/PCLO/ESYT2/FRMPD4/UNC13B/NR5A1/APOA1/KCNJ1/SYT10/OSBPL8/SYT1/SYT16/RASGRP1/PLA2G4E/PLA2G4D/PLA2G4F/UNC13C/NOXO1/GRB7/PLCB1/SYT5	31	MF
GO:0048813	dendrite morphogenesis	13/864	131/12620	0.11302	0.770094	0.736368	ABI2/PPP3CA/TPBG/RELN/CDK5/CDKL5/PAK3/ARC/SIPA1L1/ITPKA/FBXO31/NEDD4L/SULT4A1	13	BP
GO:0019218	regulation of steroid metabolic process	9/864	83/12620	0.113427	0.770094	0.736368	ARV1/EGR1/BMP6/TTC39B/NR5A1/DGAT2/APOA1/CYP27B1/SOD1	9	BP
GO:0030516	regulation of axon extension	9/864	83/12620	0.113427	0.770094	0.736368	DRAXIN/SEMA4F/SEMA3F/CDK5/CDKL5/L1CAM/SEMA6D/ISLR2/MEGF8	9	BP
GO:0070252	actin-mediated cell contraction	9/864	83/12620	0.113427	0.770094	0.736368	RNF207/SLC9A1/RYR2/SCN4B/SCN2B/KCNA5/GJC1/DSG2/NEDD4L	9	BP
GO:0032233	positive regulation of actin filament bundle assembly	7/864	60/12620	0.114233	0.772643	0.738805	ITGB1BP1/ROCK2/TACR1/SYNPO/WNT11/APOA1/CX3CL1	7	BP
GO:0046323	glucose import	7/864	60/12620	0.114233	0.772643	0.738805	PRKCI/TERT/DRD1/GRB10/OSBPL8/ARPP19/ACE	7	BP
GO:0007623	circadian rhythm	17/864	181/12620	0.114455	0.772643	0.738805	NTRK1/ROCK2/KCNH7/SIAH2/EGR1/HDAC3/ID4/BTBD9/HCRTR2/AHR/EGR3/TH/DRD2/USP2/ATOH7/SLC6A4/PRKCG	17	BP
GO:0051963	regulation of synapse assembly	10/864	95/12620	0.11446	0.772643	0.738805	NTRK1/COLQ/ROBO2/TPBG/EPHA7/LRTM2/SLITRK6/LRFN5/NTRK3/NPTX1	10	BP
GO:0086091	regulation of heart rate by cardiac conduction	5/864	38/12620	0.11533	0.776295	0.742297	HCN1/SCN4B/SCN2B/KCNA5/DSG2	5	BP
GO:1902991	regulation of amyloid precursor protein catabolic process	5/864	38/12620	0.11533	0.776295	0.742297	EFNA3/ROCK2/RTN3/SLC2A13/RTN1	5	BP
GO:0019229	regulation of vasoconstriction	6/864	49/12620	0.116051	0.778917	0.744805	CHRM3/TACR1/ADRA2C/KCNA5/HTR2A/ACE	6	BP
GO:1902808	positive regulation of cell cycle G1/S phase transition	6/864	49/12620	0.116051	0.778917	0.744805	TERT/FGF10/KCNA5/DDRGK1/PLCB1/FAM83D	6	BP
GO:0015932	nucleobase-containing compound transmembrane transporter activity	4/873	37/12873	0.240357	0.780755	0.720337	ABCC5/SLC25A4/SLC35D3/SLC25A41	4	MF
GO:0005521	lamin binding	2/873	14/12873	0.244797	0.780755	0.720337	PLCB1/AKAP8L	2	MF
GO:0015020	glucuronosyltransferase activity	2/873	14/12873	0.244797	0.780755	0.720337	B4GAT1/LARGE1	2	MF
GO:0015116	sulfate transmembrane transporter activity	2/873	14/12873	0.244797	0.780755	0.720337	SLC26A8/SLC26A3	2	MF
GO:0070696	transmembrane receptor protein serine/threonine kinase binding	2/873	14/12873	0.244797	0.780755	0.720337	BMP6/INHBA	2	MF
GO:0140327	flippase activity	2/873	14/12873	0.244797	0.780755	0.720337	ABCB1/TMEM30B	2	MF
GO:0051899	membrane depolarization	8/864	72/12620	0.117938	0.789655	0.755072	SCN3A/SLMAP/HCN1/SCN4B/SCN2B/CACNA1H/NEDD4L/NTSR1	8	BP
GO:0043524	negative regulation of neuron apoptotic process	13/864	132/12620	0.117987	0.789655	0.755072	DRAXIN/NTRK1/PRKCI/TERT/GABRB2/SNCB/NEFL/HRAS/GABRA5/CX3CL1/VSTM2L/PRKCG/SOD1	13	BP
GO:0032508	DNA duplex unwinding	9/864	84/12620	0.119801	0.789877	0.755285	CHD5/RAD54L/POLQ/NBN/RAD54B/RECQL4/SUPV3L1/MNAT1/BRIP1	9	BP
GO:0035304	regulation of protein dephosphorylation	9/864	84/12620	0.119801	0.789877	0.755285	ROCK2/FKBP1B/PPP1R7/PPP2R5D/PPIA/DRD2/CALM1/ARPP19/CALM3	9	BP
GO:0003338	metanephros morphogenesis	4/864	28/12620	0.121182	0.789877	0.755285	FRAS1/FGF10/CALB1/WT1	4	BP
GO:0007271	synaptic transmission, cholinergic	4/864	28/12620	0.121182	0.789877	0.755285	CHRM3/TACR1/CHRNA1/COLQ	4	BP
GO:0055075	potassium ion homeostasis	4/864	28/12620	0.121182	0.789877	0.755285	ATP1B3/KCNA5/SLC12A1/SLC12A3	4	BP
GO:0090659	walking behavior	4/864	28/12620	0.121182	0.789877	0.755285	UCHL1/DRD1/DRD2/EFNB3	4	BP
GO:0001522	pseudouridine synthesis	3/864	18/12620	0.12121	0.789877	0.755285	NHP2/PUS7L/RPUSD1	3	BP
GO:0001956	positive regulation of neurotransmitter secretion	3/864	18/12620	0.12121	0.789877	0.755285	STX1A/CDK5/SYT1	3	BP
GO:0006071	glycerol metabolic process	3/864	18/12620	0.12121	0.789877	0.755285	DGAT2/TPI1/PGP	3	BP
GO:0007190	activation of adenylate cyclase activity	3/864	18/12620	0.12121	0.789877	0.755285	DRD1/RXFP2/CALM3	3	BP
GO:0016338	calcium-independent cell-cell adhesion via plasma membrane cell-adhesion molecules	3/864	18/12620	0.12121	0.789877	0.755285	CLDN2/CLDN6/CX3CL1	3	BP
GO:0060965	negative regulation of miRNA-mediated gene silencing	3/864	18/12620	0.12121	0.789877	0.755285	PPP3CA/TERT/LIN28B	3	BP
GO:0061484	hematopoietic stem cell homeostasis	3/864	18/12620	0.12121	0.789877	0.755285	OCIAD2/EMCN/CCN3	3	BP
GO:0071371	cellular response to gonadotropin stimulus	3/864	18/12620	0.12121	0.789877	0.755285	EPHA8/INHBA/WT1	3	BP
GO:0090208	positive regulation of triglyceride metabolic process	3/864	18/12620	0.12121	0.789877	0.755285	GPLD1/DGAT2/APOA1	3	BP
GO:0120255	olefinic compound biosynthetic process	3/864	18/12620	0.12121	0.789877	0.755285	EGR1/BMP6/CACNA1H	3	BP
GO:1902307	positive regulation of sodium ion transmembrane transport	3/864	18/12620	0.12121	0.789877	0.755285	SLC9A1/ATP1B3/TESC	3	BP
GO:1902570	protein localization to nucleolus	3/864	18/12620	0.12121	0.789877	0.755285	TERT/PINX1/RAN	3	BP
GO:1903232	melanosome assembly	3/864	18/12620	0.12121	0.789877	0.755285	AP3S1/AP1S1/AP1M1	3	BP
GO:0031267	small GTPase binding	20/873	250/12873	0.252299	0.792921	0.731561	DENND1B/ROCK2/RAPGEF4/ALS2/ABI2/CDKL5/PAK3/UNC13B/OPTN/ERC1/PEX5/DENND5B/ULK1/ITPKA/DMXL2/RAB11FIP3/PARD6A/KIF3B/RIMS4/SOD1	20	MF
GO:0008375	acetylglucosaminyltransferase activity	4/873	38/12873	0.255466	0.792921	0.731561	B4GAT1/B3GNT4/MGAT5B/LARGE1	4	MF
GO:0003755	peptidyl-prolyl cis-trans isomerase activity	3/873	26/12873	0.257087	0.792921	0.731561	FKBP1B/PPIA/FKBP3	3	MF
GO:0005217	intracellular ligand-gated ion channel activity	3/873	26/12873	0.257087	0.792921	0.731561	RYR2/FKBP1B/HCN1	3	MF
GO:0005501	retinoid binding	3/873	26/12873	0.257087	0.792921	0.731561	CRABP2/RBP4/RBP5	3	MF
GO:0015605	organophosphate ester transmembrane transporter activity	3/873	26/12873	0.257087	0.792921	0.731561	ABCC5/SLC25A4/SLC25A41	3	MF
GO:0019840	isoprenoid binding	3/873	26/12873	0.257087	0.792921	0.731561	CRABP2/RBP4/RBP5	3	MF
GO:0030296	protein tyrosine kinase activator activity	3/873	26/12873	0.257087	0.792921	0.731561	GRM5/LTK/ANGPT4	3	MF
GO:0097718	disordered domain specific binding	3/873	26/12873	0.257087	0.792921	0.731561	AP2M1/CALM1/CALM3	3	MF
GO:0015294	solute:cation symporter activity	8/873	90/12873	0.265356	0.808117	0.745581	SLC6A7/SLC10A5/SLC2A13/SLC12A1/SLC12A3/SLC6A4/SLC32A1/SLC1A6	8	MF
GO:0000295	adenine nucleotide transmembrane transporter activity	2/873	15/12873	0.270652	0.808117	0.745581	SLC25A4/SLC25A41	2	MF
GO:0004698	calcium-dependent protein kinase C activity	2/873	15/12873	0.270652	0.808117	0.745581	PRKCI/PRKCG	2	MF
GO:0005346	purine ribonucleotide transmembrane transporter activity	2/873	15/12873	0.270652	0.808117	0.745581	SLC25A4/SLC25A41	2	MF
GO:0015252	proton channel activity	2/873	15/12873	0.270652	0.808117	0.745581	OTOP1/ATP5F1B	2	MF
GO:0015278	calcium-release channel activity	2/873	15/12873	0.270652	0.808117	0.745581	RYR2/FKBP1B	2	MF
GO:0016854	racemase and epimerase activity	2/873	15/12873	0.270652	0.808117	0.745581	RPEL1/YJEFN3	2	MF
GO:0046624	sphingolipid transporter activity	2/873	15/12873	0.270652	0.808117	0.745581	MFSD2B/ABCB1	2	MF
GO:0070628	proteasome binding	2/873	15/12873	0.270652	0.808117	0.745581	ZFAND1/SACS	2	MF
GO:0060986	endocrine hormone secretion	6/864	50/12620	0.124711	0.809027	0.773596	REN/KISS1/BMP6/INHBA/OPRK1/RAB11FIP3	6	BP
GO:0010232	vascular transport	8/864	73/12620	0.125008	0.809027	0.773596	SLC6A17/ABCC5/ABCB1/SLC22A8/SLC2A13/SLC16A7/LRP3/SLC8A2	8	BP
GO:0050772	positive regulation of axonogenesis	8/864	73/12620	0.125008	0.809027	0.773596	CRABP2/ROBO2/ROBO1/CDKL5/L1CAM/NEFL/ISLR2/MEGF8	8	BP
GO:0150104	transport across blood-brain barrier	8/864	73/12620	0.125008	0.809027	0.773596	SLC6A17/ABCC5/ABCB1/SLC22A8/SLC2A13/SLC16A7/LRP3/SLC8A2	8	BP
GO:1904063	negative regulation of cation transmembrane transport	8/864	73/12620	0.125008	0.809027	0.773596	FKBP1B/PPP3CA/DRD2/MRLN/CALM1/NEDD4L/NTSR1/CALM3	8	BP
GO:0042596	fear response	5/864	39/12620	0.125284	0.809699	0.774238	ALS2/DRD1/PENK/BRINP1/GABRA5	5	BP
GO:0071331	cellular response to hexose stimulus	11/864	109/12620	0.125904	0.81148	0.775942	FKBP1B/PTPRN/GPR27/PPP3CA/GPLD1/OPRK1/UNC13B/TH/GPR68/ACE/NPTX1	11	BP
GO:0071333	cellular response to glucose stimulus	11/864	109/12620	0.125904	0.81148	0.775942	FKBP1B/PTPRN/GPR27/PPP3CA/GPLD1/OPRK1/UNC13B/TH/GPR68/ACE/NPTX1	11	BP
GO:0005310	dicarboxylic acid transmembrane transporter activity	3/873	27/12873	0.275893	0.812707	0.749816	SLC26A8/SLC26A3/SLC1A6	3	MF
GO:0016814	hydrolase activity, acting on carbon-nitrogen (but not peptide) bonds, in cyclic amidines	3/873	27/12873	0.275893	0.812707	0.749816	GDA/MTHFD1/ADARB1	3	MF
GO:0016836	hydro-lyase activity	5/873	52/12873	0.27605	0.812707	0.749816	UROS/ENO2/CA12/CA7/CA11	5	MF
GO:0033293	monocarboxylic acid binding	5/873	52/12873	0.27605	0.812707	0.749816	CRABP2/FABP6/PRR7/RBP5/HLCS	5	MF
GO:0044291	cell-cell contact zone	7/920	65/13142	0.167946	0.813671	0.748291	AJAP1/SLC9A1/SCN4B/KCNA5/ACTN1/GJC1/DSG2	7	CC
GO:0030121	AP-1 adaptor complex	2/920	11/13142	0.177203	0.826072	0.759695	AP1S1/AP1M1	2	CC
GO:0033391	chromatoid body	2/920	11/13142	0.177203	0.826072	0.759695	TDRD5/DDX25	2	CC
GO:0043256	laminin complex	2/920	11/13142	0.177203	0.826072	0.759695	LAMC2/LAMB1	2	CC
GO:0044615	nuclear pore nuclear basket	2/920	11/13142	0.177203	0.826072	0.759695	MAD2L1/CETN2	2	CC
GO:0009898	cytoplasmic side of plasma membrane	14/920	152/13142	0.177855	0.826072	0.759695	AJAP1/KCNAB2/PTPN7/AP2M1/PPP3CA/ESYT2/TH/PRMT8/STYK1/AKAP5/TNK1/STAC2/NTSR1/SAMD10	14	CC
GO:0046982	protein heterodimerization activity	17/873	214/12873	0.283793	0.832591	0.768161	CD247/ABCG5/ABCG8/ADRA2C/BMP6/CENPW/AHR/RRAGA/NPAS4/SYT10/SYT1/RAN/GPHB5/BCL2L10/KATNB1/TAF4B/SYT5	17	MF
GO:0050839	cell adhesion molecule binding	37/873	494/12873	0.286334	0.834895	0.770287	NEXN/IGSF9/OBSCN/ITGB1BP1/MYO1B/RPL15/FLNB/ROBO2/CIP2A/CDH12/CCN6/BZW2/PPIA/LAMB1/ESYT2/CCN3/SPTAN1/PPME1/VSIG10L2/ERC1/PTPRB/RAN/TRPC4/OLFM4/ACTN1/PAK6/PPL/MRTFB/CX3CL1/CDH11/VTN/PTPRM/DSG2/VSTM2L/ICAM5/KIRREL2/PI4KA	37	MF
GO:0015171	amino acid transmembrane transporter activity	6/873	66/12873	0.289419	0.834895	0.770287	SLC38A11/SLC6A7/SLC36A4/SLC38A6/SLC32A1/SLC1A6	6	MF
GO:0042578	phosphoric ester hydrolase activity	24/873	313/12873	0.294549	0.834895	0.770287	SMPDL3B/LRRC39/PTPN7/CHRM3/PPEF2/PPP3CA/MTMR12/PDE6A/GPLD1/PPP2R5D/PDE10A/PDP1/CHRM1/GDPD5/INPP5A/PTPRB/PTPRQ/CDKN3/PGP/PTPRM/PLCB1/NANP/PLPPR3/PLD3	24	MF
GO:0005343	organic acid:sodium symporter activity	3/873	28/12873	0.294827	0.834895	0.770287	SLC6A7/SLC10A5/SLC1A6	3	MF
GO:0004697	protein kinase C activity	2/873	16/12873	0.296477	0.834895	0.770287	PRKCI/PRKCG	2	MF
GO:0004708	MAP kinase kinase activity	2/873	16/12873	0.296477	0.834895	0.770287	PAK3/MAPK1	2	MF
GO:0004806	triglyceride lipase activity	2/873	16/12873	0.296477	0.834895	0.770287	PNPLA5/LIPI	2	MF
GO:0005001	transmembrane receptor protein tyrosine phosphatase activity	2/873	16/12873	0.296477	0.834895	0.770287	PTPRB/PTPRM	2	MF
GO:0005283	amino acid:sodium symporter activity	2/873	16/12873	0.296477	0.834895	0.770287	SLC6A7/SLC1A6	2	MF
GO:0005452	solute:inorganic anion antiporter activity	2/873	16/12873	0.296477	0.834895	0.770287	SLC26A3/SLC22A8	2	MF
GO:0019198	transmembrane receptor protein phosphatase activity	2/873	16/12873	0.296477	0.834895	0.770287	PTPRB/PTPRM	2	MF
GO:0035014	phosphatidylinositol 3-kinase regulator activity	2/873	16/12873	0.296477	0.834895	0.770287	PIK3R3/CCKBR	2	MF
GO:0032410	negative regulation of transporter activity	7/864	62/12620	0.129803	0.835465	0.798877	FKBP1B/PPP3CA/DRD2/MRLN/CALM1/NEDD4L/CALM3	7	BP
GO:0071322	cellular response to carbohydrate stimulus	12/864	122/12620	0.130227	0.837044	0.800386	FKBP1B/PTPRN/GPR27/PPP3CA/GPLD1/OPRK1/UNC13B/TH/GPR68/ACE/NPTX1/PLCB1	12	BP
GO:0030140	trans-Golgi network transport vesicle	4/920	32/13142	0.182691	0.841577	0.773954	CLRN1/CLTB/AP1S1/AP1M1	4	CC
GO:0008037	cell recognition	11/864	110/12620	0.131793	0.845317	0.808297	NEXN/OVGP1/IGSF9/ROBO2/ROBO1/COLEC10/CRTAM/NDN/EFNB3/VSTM2L/MEGF8	11	BP
GO:0043542	endothelial cell migration	17/864	185/12620	0.131873	0.845317	0.808297	PIK3R3/ITGB1BP1/ROCK2/SCG2/FOXP1/ROBO1/PLK2/FLT4/GPLD1/SMOC2/EGR3/CCN3/APOA1/JCAD/ATP5F1B/PTPRM/ANGPT4	17	BP
GO:0033273	response to vitamin	8/864	74/12620	0.132294	0.846861	0.809774	F5/FKBP1B/PENK/CYP27B1/COL1A1/BRIP1/CDKN2D/HLCS	8	BP
GO:1901505	carbohydrate derivative transmembrane transporter activity	4/873	41/12873	0.301774	0.846978	0.781435	ABCC5/SLC25A4/SLC35D3/SLC25A41	4	MF
GO:0031128	developmental induction	4/864	29/12620	0.133401	0.847031	0.809936	ROBO2/ROBO1/FGF10/WNT11	4	BP
GO:0046326	positive regulation of glucose import	4/864	29/12620	0.133401	0.847031	0.809936	PRKCI/TERT/OSBPL8/ARPP19	4	BP
GO:0050850	positive regulation of calcium-mediated signaling	4/864	29/12620	0.133401	0.847031	0.809936	SLC9A1/PPP3CA/HINT1/AKAP5	4	BP
GO:0055090	acylglycerol homeostasis	4/864	29/12620	0.133401	0.847031	0.809936	ABCG5/ABCG8/DGAT2/APOA1	4	BP
GO:0070328	triglyceride homeostasis	4/864	29/12620	0.133401	0.847031	0.809936	ABCG5/ABCG8/DGAT2/APOA1	4	BP
GO:0071425	hematopoietic stem cell proliferation	4/864	29/12620	0.133401	0.847031	0.809936	WNT10B/KITLG/ACE/YJEFN3	4	BP
GO:0002090	regulation of receptor internalization	6/864	51/12620	0.133677	0.847642	0.81052	WDR54/AP2M1/AHI1/ARC/DRD2/NECAB2	6	BP
GO:0003254	regulation of membrane depolarization	5/864	40/12620	0.135618	0.848095	0.810953	SLMAP/HCN1/SCN2B/NEDD4L/NTSR1	5	BP
GO:0030517	negative regulation of axon extension	5/864	40/12620	0.135618	0.848095	0.810953	DRAXIN/SEMA4F/SEMA3F/CDK5/SEMA6D	5	BP
GO:0046677	response to antibiotic	5/864	40/12620	0.135618	0.848095	0.810953	SLC9A1/HYAL3/UROS/PLA2G4F/SOD1	5	BP
GO:0047496	vesicle transport along microtubule	5/864	40/12620	0.135618	0.848095	0.810953	TRAK2/AP3S1/DYNC1I1/RASGRP1/KIF3B	5	BP
GO:0071715	icosanoid transport	5/864	40/12620	0.135618	0.848095	0.810953	PLA2G12A/DRD2/PLA2G4F/ACE/NTSR1	5	BP
GO:0098534	centriole assembly	5/864	40/12620	0.135618	0.848095	0.810953	MCIDAS/PLK2/CETN2/CCDC78/CCDC57	5	BP
GO:0007350	blastoderm segmentation	3/864	19/12620	0.136993	0.848095	0.810953	TDRD5/SEMA3F/WT1	3	BP
GO:0007530	sex determination	3/864	19/12620	0.136993	0.848095	0.810953	NR5A1/WT1/PTGDR	3	BP
GO:0035584	calcium-mediated signaling using intracellular calcium source	3/864	19/12620	0.136993	0.848095	0.810953	RYR2/FKBP1B/GRM5	3	BP
GO:0051503	adenine nucleotide transport	3/864	19/12620	0.136993	0.848095	0.810953	ABCC5/SLC25A4/SLC25A41	3	BP
GO:0055064	chloride ion homeostasis	3/864	19/12620	0.136993	0.848095	0.810953	SLC12A1/CA12/SLC12A3	3	BP
GO:0055083	monovalent inorganic anion homeostasis	3/864	19/12620	0.136993	0.848095	0.810953	SLC12A1/CA12/SLC12A3	3	BP
GO:0060149	negative regulation of post-transcriptional gene silencing	3/864	19/12620	0.136993	0.848095	0.810953	PPP3CA/TERT/LIN28B	3	BP
GO:0060155	platelet dense granule organization	3/864	19/12620	0.136993	0.848095	0.810953	AP3S1/AP1S1/AP1M1	3	BP
GO:0060967	negative regulation of gene silencing by RNA	3/864	19/12620	0.136993	0.848095	0.810953	PPP3CA/TERT/LIN28B	3	BP
GO:0086012	membrane depolarization during cardiac muscle cell action potential	3/864	19/12620	0.136993	0.848095	0.810953	SLMAP/SCN4B/SCN2B	3	BP
GO:1900369	negative regulation of post-transcriptional gene silencing by RNA	3/864	19/12620	0.136993	0.848095	0.810953	PPP3CA/TERT/LIN28B	3	BP
GO:1903429	regulation of cell maturation	3/864	19/12620	0.136993	0.848095	0.810953	TRIM58/BCL11A/NPR2	3	BP
GO:2000147	positive regulation of cell motility	39/864	476/12620	0.1378	0.851967	0.814656	PIK3R3/LAMC2/ITGB1BP1/ROCK2/SEMA4F/TACR1/IQSEC1/SEMA3F/FOXP1/PPP3CA/TERT/FGF10/PLK2/DRD1/FLT4/GPLD1/SMOC2/RELN/LAMB1/PAK3/CREB3/HRAS/WNT11/JCAD/ACVR1B/ATP5F1B/KITLG/SEMA6D/CEMIP/NTRK3/CX3CL1/FBXO31/VTN/GRB7/COL1A1/ANGPT4/DDRGK1/INSM1/MAPK1	39	BP
GO:0006874	cellular calcium ion homeostasis	20/864	225/12620	0.138561	0.854428	0.817009	RYR2/FKBP1B/ANXA6/DRD1/HCRTR2/HTR1B/CALB1/F2/GRM5/DRD2/TRPC4/HTR2A/CALM1/CEMIP/CX3CL1/NTSR1/JSRP1/CALM3/SLC8A2/KCTD17	20	BP
GO:0021537	telencephalon development	20/864	225/12620	0.138561	0.854428	0.817009	DRAXIN/HTR6/FOXP1/ROBO2/ROBO1/ARL13B/DRD1/ID4/INHBA/DLX5/RELN/LAMB1/CDK5/HTR5A/NEFL/TH/DRD2/PEX5/PLCB1/SLC32A1	20	BP
GO:0001578	microtubule bundle formation	10/864	99/12620	0.139289	0.856675	0.819158	SPAG17/CFAP65/CCDC39/DNAH8/NEURL1/LRRC49/DNAH2/GAS2L2/SPEF1/MARK4	10	BP
GO:0034763	negative regulation of transmembrane transport	10/864	99/12620	0.139289	0.856675	0.819158	FKBP1B/PPP3CA/GRB10/DRD2/MRLN/CALM1/ACE/NEDD4L/NTSR1/CALM3	10	BP
GO:0032465	regulation of cytokinesis	8/864	75/12620	0.139792	0.857302	0.819757	PLK2/CETN2/DRD2/CALM1/RAB11FIP3/PIK3C3/KIF3B/CALM3	8	BP
GO:0055065	metal ion homeostasis	34/864	410/12620	0.140818	0.857302	0.819757	SLC9A1/RYR2/FKBP1B/TACR1/ATP1B3/ANXA6/DRD1/BMP6/BTBD9/HCRTR2/HTR1B/TFR2/CALB1/SLC30A8/F2/GRM5/DRD2/KCNA5/CYP27B1/TRPC4/HTR2A/CALM1/SLC12A1/CEMIP/SLC12A3/CX3CL1/ACE/NTSR1/JSRP1/CALM3/SLC8A2/KCTD17/TMPRSS6/SOD1	34	BP
GO:0043523	regulation of neuron apoptotic process	17/864	187/12620	0.141126	0.857302	0.819757	DRAXIN/NTRK1/PRKCI/TERT/GABRB2/SNCB/EPHA7/CDK5/PAK3/NEFL/HRAS/GABRA5/CX3CL1/VSTM2L/PRKCG/UBE2M/SOD1	17	BP
GO:0019932	second-messenger-mediated signaling	22/864	252/12620	0.142875	0.857302	0.819757	SLC9A1/GPR61/RYR2/CHRM3/FKBP1B/FHL2/PPP3CA/GUCY1B1/HINT1/PDE10A/AHR/NPR2/NR5A1/GRM5/INPP5A/AKAP5/CALM1/MCTP2/CCR10/CALM3/SLC8A2/RASD2	22	BP
GO:0090497	mesenchymal cell migration	6/864	52/12620	0.142939	0.857302	0.819757	SEMA4F/SEMA3F/ANXA6/TPBG/KITLG/SEMA6D	6	BP
GO:0010634	positive regulation of epithelial cell migration	13/864	137/12620	0.144667	0.857302	0.819757	ITGB1BP1/ROCK2/TACR1/IQSEC1/FOXP1/FGF10/PLK2/FLT4/GPLD1/SMOC2/JCAD/ATP5F1B/ANGPT4	13	BP
GO:0003180	aortic valve morphogenesis	4/864	30/12620	0.146099	0.857302	0.819757	ROCK2/ROBO2/ROBO1/SLIT3	4	BP
GO:0010765	positive regulation of sodium ion transport	4/864	30/12620	0.146099	0.857302	0.819757	SLC9A1/ATP1B3/SCN4B/TESC	4	BP
GO:0051930	regulation of sensory perception of pain	4/864	30/12620	0.146099	0.857302	0.819757	SLC9A1/OPRK1/CCN3/NTSR1	4	BP
GO:0051931	regulation of sensory perception	4/864	30/12620	0.146099	0.857302	0.819757	SLC9A1/OPRK1/CCN3/NTSR1	4	BP
GO:0090313	regulation of protein targeting to membrane	4/864	30/12620	0.146099	0.857302	0.819757	ITGB1BP1/CDK5/HRAS/CEMIP	4	BP
GO:0110110	positive regulation of animal organ morphogenesis	4/864	30/12620	0.146099	0.857302	0.819757	ROBO2/ROBO1/FGF10/WNT11	4	BP
GO:1903539	protein localization to postsynaptic membrane	4/864	30/12620	0.146099	0.857302	0.819757	CPLX1/NSG1/HRAS/NPTX1	4	BP
GO:0006182	cGMP biosynthetic process	2/864	10/12620	0.146281	0.857302	0.819757	GUCY1B1/NPR2	2	BP
GO:0010838	positive regulation of keratinocyte proliferation	2/864	10/12620	0.146281	0.857302	0.819757	TP63/FGF10	2	BP
GO:0015816	glycine transport	2/864	10/12620	0.146281	0.857302	0.819757	SLC6A17/SLC32A1	2	BP
GO:0021892	cerebral cortex GABAergic interneuron differentiation	2/864	10/12620	0.146281	0.857302	0.819757	DRD1/DRD2	2	BP
GO:0031118	rRNA pseudouridine synthesis	2/864	10/12620	0.146281	0.857302	0.819757	NHP2/RPUSD1	2	BP
GO:0032823	regulation of natural killer cell differentiation	2/864	10/12620	0.146281	0.857302	0.819757	RASGRP1/PGLYRP1	2	BP
GO:0034776	response to histamine	2/864	10/12620	0.146281	0.857302	0.819757	GABRB2/DRD2	2	BP
GO:0036006	cellular response to macrophage colony-stimulating factor stimulus	2/864	10/12620	0.146281	0.857302	0.819757	MST1R/DCSTAMP	2	BP
GO:0042415	norepinephrine metabolic process	2/864	10/12620	0.146281	0.857302	0.819757	TH/INSM1	2	BP
GO:0042447	hormone catabolic process	2/864	10/12620	0.146281	0.857302	0.819757	MME/ACE	2	BP
GO:0060046	regulation of acrosome reaction	2/864	10/12620	0.146281	0.857302	0.819757	CACNA1H/PLCB1	2	BP
GO:0060601	lateral sprouting from an epithelium	2/864	10/12620	0.146281	0.857302	0.819757	TP63/FGF10	2	BP
GO:0071313	cellular response to caffeine	2/864	10/12620	0.146281	0.857302	0.819757	RYR2/CHEK1	2	BP
GO:0072677	eosinophil migration	2/864	10/12620	0.146281	0.857302	0.819757	SCG2/CX3CL1	2	BP
GO:0097709	connective tissue replacement	2/864	10/12620	0.146281	0.857302	0.819757	ROCK2/PPP3CA	2	BP
GO:0098911	regulation of ventricular cardiac muscle cell action potential	2/864	10/12620	0.146281	0.857302	0.819757	RYR2/DSG2	2	BP
GO:0099151	regulation of postsynaptic density assembly	2/864	10/12620	0.146281	0.857302	0.819757	NTRK3/NPTX1	2	BP
GO:0099638	endosome to plasma membrane protein transport	2/864	10/12620	0.146281	0.857302	0.819757	NSG1/AKAP5	2	BP
GO:1901844	regulation of cell communication by electrical coupling involved in cardiac conduction	2/864	10/12620	0.146281	0.857302	0.819757	CALM1/CALM3	2	BP
GO:1904749	regulation of protein localization to nucleolus	2/864	10/12620	0.146281	0.857302	0.819757	TERT/PINX1	2	BP
GO:1905245	regulation of aspartic-type peptidase activity	2/864	10/12620	0.146281	0.857302	0.819757	EFNA3/ROCK2	2	BP
GO:1905809	negative regulation of synapse organization	2/864	10/12620	0.146281	0.857302	0.819757	ROBO2/EPHA7	2	BP
GO:0038084	vascular endothelial growth factor signaling pathway	5/864	41/12620	0.146315	0.857302	0.819757	ROBO1/ADAMTS3/FLT4/SMOC2/JCAD	5	BP
GO:0042551	neuron maturation	5/864	41/12620	0.146315	0.857302	0.819757	EPHA8/BCL11A/KCNIP2/SRRM4/CX3CL1	5	BP
GO:0060632	regulation of microtubule-based movement	5/864	41/12620	0.146315	0.857302	0.819757	TRIM58/TACR1/CCDC39/CALY/GAS2L2	5	BP
GO:1905477	positive regulation of protein localization to membrane	9/864	88/12620	0.147174	0.861015	0.823307	CNST/ITGB1BP1/PRKCI/CDK5/HRAS/AKAP5/CEMIP/NECAB2/STAC2	9	BP
GO:0015908	fatty acid transport	8/864	76/12620	0.147498	0.861015	0.823307	CRABP2/PLA2G12A/FABP6/DRD2/RBP5/PLA2G4F/ACE/NTSR1	8	BP
GO:0048678	response to axon injury	8/864	76/12620	0.147498	0.861015	0.823307	NTRK1/FKBP1B/PCSK1/NEFL/DRD2/MORN4/NTRK3/SOD1	8	BP
GO:0016859	cis-trans isomerase activity	3/873	29/12873	0.313837	0.86964	0.802343	FKBP1B/PPIA/FKBP3	3	MF
GO:0043015	gamma-tubulin binding	3/873	29/12873	0.313837	0.86964	0.802343	CEP57/NDN/MARK4	3	MF
GO:0016853	isomerase activity	10/873	122/12873	0.313979	0.86964	0.802343	PDIA6/FKBP1B/ECI2/PPIA/RPEL1/TPI1/PUS7L/FKBP3/RPUSD1/YJEFN3	10	MF
GO:0031406	carboxylic acid binding	10/873	122/12873	0.313979	0.86964	0.802343	CRABP2/GLRA3/FABP6/PRR7/GLRA2/UROS/RBP5/OGFOD1/ST8SIA3/HLCS	10	MF
GO:1990778	protein localization to cell periphery	25/864	293/12620	0.149507	0.869733	0.831644	CNST/ITGB1BP1/ROCK2/PREPL/SLMAP/ARL13B/ATP1B3/PRKCI/AP2M1/CPLX1/NSG1/KCNIP4/PRKG2/PACSIN1/TPBG/CDK5/HRAS/OPTN/CACNB3/TESC/AKAP5/RAB40C/STAC2/SKAP1/NPTX1	25	BP
GO:0006897	endocytosis	39/864	480/12620	0.149627	0.869733	0.831644	DENND1B/SYT2/WDR54/SAG/AP2M1/OCIAD2/PPP3CA/AP3S1/CLTB/SNCB/PACSIN1/BTBD9/HTR1B/AHI1/STX1A/TFR2/AP1S1/CDK5/ESYT2/XKR6/LRP12/COLEC10/ARC/HRAS/DRD2/CALY/SYT1/CSNK1G1/SCAMP5/NECAB2/VTN/PIK3C3/NEDD4L/XKR7/LRP3/CALM3/SYT5/MAPK1/TMPRSS15	39	BP
GO:0009855	determination of bilateral symmetry	11/864	113/12620	0.150334	0.869733	0.831644	RNF207/ARL13B/CCDC39/FGF10/TBC1D32/AHI1/SOSTDC1/PKD1L1/FOXH1/KIF3B/MEGF8	11	BP
GO:0003007	heart morphogenesis	19/864	215/12620	0.151548	0.869733	0.831644	RNF207/RYR2/FHL2/ROBO2/ROBO1/ARL13B/CCDC39/NPY1R/NPY5R/SLIT3/AHI1/WNT16/FOXH1/TH/WNT11/RBP4/RBM20/CCM2L/MEGF8	19	BP
GO:0001960	negative regulation of cytokine-mediated signaling pathway	6/864	53/12620	0.152486	0.869733	0.831644	TRAIP/ROBO1/OTOP1/SLIT3/APOA1/CCDC3	6	BP
GO:0038034	signal transduction in absence of ligand	6/864	53/12620	0.152486	0.869733	0.831644	TERT/FGF10/INHBA/KITLG/BCL2L10/CX3CL1	6	BP
GO:0044458	motile cilium assembly	6/864	53/12620	0.152486	0.869733	0.831644	SPAG17/CFAP65/CCDC39/MCIDAS/AHI1/NEURL1	6	BP
GO:0061098	positive regulation of protein tyrosine kinase activity	6/864	53/12620	0.152486	0.869733	0.831644	DOK7/RELN/GRM5/NEURL1/LTK/ACE	6	BP
GO:0097192	extrinsic apoptotic signaling pathway in absence of ligand	6/864	53/12620	0.152486	0.869733	0.831644	TERT/FGF10/INHBA/KITLG/BCL2L10/CX3CL1	6	BP
GO:0044770	cell cycle phase transition	39/864	481/12620	0.152675	0.869733	0.831644	SPDYA/MTA3/PPP3CA/MAD2L1/TERT/FGF10/PLK2/CCNB1/CAMK2A/ID4/INHBA/ABCB1/DBF4/CDK5/PIM2/PINX1/NPM2/NBN/GML/PPME1/HINFP/CHEK1/KCNA5/WNT10B/ACVR1B/CCNA1/CDKN3/MNAT1/CALM1/ARPP19/FBXO31/BRIP1/CCDC57/DDRGK1/PLCB1/FAM83D/CDKN2D/AKAP8L/CALM3	39	BP
GO:0008090	retrograde axonal transport	3/864	20/12620	0.153428	0.869733	0.831644	NEFL/CALY/SOD1	3	BP
GO:0009190	cyclic nucleotide biosynthetic process	3/864	20/12620	0.153428	0.869733	0.831644	GUCY1B1/NPR2/ADCY9	3	BP
GO:0010866	regulation of triglyceride biosynthetic process	3/864	20/12620	0.153428	0.869733	0.831644	GPLD1/DGAT2/THRSP	3	BP
GO:0015865	purine nucleotide transport	3/864	20/12620	0.153428	0.869733	0.831644	ABCC5/SLC25A4/SLC25A41	3	BP
GO:0015868	purine ribonucleotide transport	3/864	20/12620	0.153428	0.869733	0.831644	ABCC5/SLC25A4/SLC25A41	3	BP
GO:0019400	alditol metabolic process	3/864	20/12620	0.153428	0.869733	0.831644	DGAT2/TPI1/PGP	3	BP
GO:0030859	polarized epithelial cell differentiation	3/864	20/12620	0.153428	0.869733	0.831644	AJAP1/TP63/AHI1	3	BP
GO:0038083	peptidyl-tyrosine autophosphorylation	3/864	20/12620	0.153428	0.869733	0.831644	NTRK1/LTK/ACE	3	BP
GO:0045686	negative regulation of glial cell differentiation	3/864	20/12620	0.153428	0.869733	0.831644	ID4/F2/NTRK3	3	BP
GO:0046716	muscle cell cellular homeostasis	3/864	20/12620	0.153428	0.869733	0.831644	CHRNA1/LARGE1/SOD1	3	BP
GO:0052652	cyclic purine nucleotide metabolic process	3/864	20/12620	0.153428	0.869733	0.831644	GUCY1B1/NPR2/ADCY9	3	BP
GO:0097254	renal tubular secretion	3/864	20/12620	0.153428	0.869733	0.831644	TACR1/DRD2/ACE	3	BP
GO:0098698	postsynaptic specialization assembly	3/864	20/12620	0.153428	0.869733	0.831644	ARHGEF9/NTRK3/NPTX1	3	BP
GO:0150146	cell junction disassembly	3/864	20/12620	0.153428	0.869733	0.831644	IQSEC1/CDK5/CX3CL1	3	BP
GO:0032392	DNA geometric change	9/864	89/12620	0.15447	0.874519	0.83622	CHD5/RAD54L/POLQ/NBN/RAD54B/RECQL4/SUPV3L1/MNAT1/BRIP1	9	BP
GO:0090130	tissue migration	23/864	268/12620	0.154846	0.874519	0.83622	PIK3R3/ACTA1/ITGB1BP1/ROCK2/TACR1/SCG2/IQSEC1/FOXP1/ROBO1/FGF10/PLK2/FAT2/FLT4/GPLD1/SMOC2/EGR3/CCN3/APOA1/JCAD/ATP5F1B/KITLG/PTPRM/ANGPT4	23	BP
GO:0019915	lipid storage	7/864	65/12620	0.155016	0.874519	0.83622	LDAH/VSTM2A/TTC39B/DGAT2/APOA1/OSBPL8/CIDEA	7	BP
GO:0042982	amyloid precursor protein metabolic process	7/864	65/12620	0.155016	0.874519	0.83622	EFNA3/ROCK2/NSG1/RTN3/SLC2A13/RTN1/NECAB2	7	BP
GO:0034766	negative regulation of ion transmembrane transport	8/864	77/12620	0.155406	0.874625	0.836321	FKBP1B/PPP3CA/DRD2/MRLN/CALM1/NEDD4L/NTSR1/CALM3	8	BP
GO:0045921	positive regulation of exocytosis	8/864	77/12620	0.155406	0.874625	0.836321	HYAL3/CADPS/STX1A/CDK5/SYT10/SYT1/SCAMP5/CACNA1H	8	BP
GO:0016538	cyclin-dependent protein serine/threonine kinase regulator activity	4/873	42/12873	0.317433	0.876323	0.808509	CCNB1/CCNA1/MNAT1/CDKN2D	4	MF
GO:0010469	regulation of signaling receptor activity	13/864	139/12620	0.15618	0.87688	0.838477	MUC4/ADRA2C/PRRT1/NPTX2/RELN/DLGAP2/ARC/LY6E/LY6H/NEURL1/NPTX1/DLGAP1/SHISA7	13	BP
GO:0046661	male sex differentiation	13/864	139/12620	0.15618	0.87688	0.838477	NTRK1/REN/FGF10/BMP6/INHBA/NR5A1/WT1/KITLG/TESC/RXFP2/KLHL10/BRIP1/ACE	13	BP
GO:0008194	UDP-glycosyltransferase activity	9/873	109/12873	0.319832	0.877852	0.80992	B3GALNT1/GALNTL6/GALNT7/GALNT17/B4GAT1/B4GALNT3/B3GNT4/MGAT5B/LARGE1	9	MF
GO:0004033	aldo-keto reductase (NADP) activity	2/873	17/12873	0.322157	0.877852	0.80992	KCNAB2/RDH12	2	MF
GO:0008574	plus-end-directed microtubule motor activity	2/873	17/12873	0.322157	0.877852	0.80992	KIF17/KIF3B	2	MF
GO:0019825	oxygen binding	2/873	17/12873	0.322157	0.877852	0.80992	TH/CYGB	2	MF
GO:0000307	cyclin-dependent protein kinase holoenzyme complex	5/920	44/13142	0.19216	0.878001	0.807452	CCNB1/CDK5/CCNA1/MNAT1/CDKN2D	5	CC
GO:0009799	specification of symmetry	11/864	114/12620	0.156799	0.87931	0.840801	RNF207/ARL13B/CCDC39/FGF10/TBC1D32/AHI1/SOSTDC1/PKD1L1/FOXH1/KIF3B/MEGF8	11	BP
GO:0033344	cholesterol efflux	5/864	42/12620	0.15736	0.879311	0.840802	ABCG5/ABCG8/TTC39B/APOA1/YJEFN3	5	BP
GO:0045104	intermediate filament cytoskeleton organization	5/864	42/12620	0.15736	0.879311	0.840802	NEFM/NEFL/PPL/BFSP1/SOD1	5	BP
GO:0061383	trabecula morphogenesis	5/864	42/12620	0.15736	0.879311	0.840802	FHL2/FOXH1/RBP4/WNT10B/COL1A1	5	BP
GO:0001764	neuron migration	14/864	152/12620	0.158014	0.881919	0.843296	CAMK2A/DRD1/RELN/CDK5/CDKL5/NEXMIF/LRP12/SCRT1/DRD2/PEX5/NDN/NTRK3/CX3CL1/FBXO31	14	BP
GO:0042462	eye photoreceptor cell development	4/864	31/12620	0.159244	0.886678	0.847847	OLFM3/PRKCI/HCN1/TH	4	BP
GO:0062237	protein localization to postsynapse	4/864	31/12620	0.159244	0.886678	0.847847	CPLX1/NSG1/HRAS/NPTX1	4	BP
GO:0030131	clathrin adaptor complex	3/920	22/13142	0.196706	0.886684	0.815437	AP2M1/AP1S1/AP1M1	3	CC
GO:0030119	AP-type membrane coat adaptor complex	4/920	33/13142	0.197216	0.886684	0.815437	AP2M1/AP3S1/AP1S1/AP1M1	4	CC
GO:0043534	blood vessel endothelial cell migration	10/864	102/12620	0.159611	0.887672	0.848797	PIK3R3/ITGB1BP1/ROBO1/PLK2/GPLD1/EGR3/APOA1/JCAD/ATP5F1B/ANGPT4	10	BP
GO:0043113	receptor clustering	6/864	54/12620	0.162308	0.895419	0.856204	ITGB1BP1/COLQ/RELN/CDK5/GPHN/SHISA7	6	BP
GO:0050922	negative regulation of chemotaxis	6/864	54/12620	0.162308	0.895419	0.856204	SEMA4F/SEMA3F/ROBO2/ROBO1/CCN3/SEMA6D	6	BP
GO:0140029	exocytic process	8/864	78/12620	0.163512	0.895419	0.856204	SNAP47/CPLX1/CPLX2/STX1A/UNC13B/SYT1/UNC13C/SEPTIN5	8	BP
GO:0007204	positive regulation of cytosolic calcium ion concentration	14/864	153/12620	0.163712	0.895419	0.856204	PTGER3/KISS1/RYR2/FKBP1B/TACR1/DRD1/GPR6/CDK5/CCKBR/DRD2/CACNB3/HTR2A/PTGDR/CCR10	14	BP
GO:0072659	protein localization to plasma membrane	21/864	244/12620	0.164756	0.895419	0.856204	CNST/ITGB1BP1/ROCK2/PREPL/SLMAP/ATP1B3/PRKCI/AP2M1/NSG1/KCNIP4/PRKG2/PACSIN1/TPBG/CDK5/OPTN/CACNB3/TESC/AKAP5/RAB40C/STAC2/SKAP1	21	BP
GO:0009636	response to toxic substance	15/864	166/12620	0.1648	0.895419	0.856204	GPX3/AHR/ABCB1/NEFL/PENK/TH/SLC22A8/DRD2/SCN2B/RDH12/SLC6A4/BRIP1/CYGB/PRKCG/SOD1	15	BP
GO:0032964	collagen biosynthetic process	5/864	43/12620	0.168734	0.895419	0.856204	ADAMTS3/INHBA/F2/COL1A1/CYGB	5	BP
GO:0035307	positive regulation of protein dephosphorylation	5/864	43/12620	0.168734	0.895419	0.856204	PPP1R7/PPP2R5D/PPIA/CALM1/CALM3	5	BP
GO:0043303	mast cell degranulation	5/864	43/12620	0.168734	0.895419	0.856204	CPLX2/IL13RA2/PTGDR/CHGA/RASGRP1	5	BP
GO:0045103	intermediate filament-based process	5/864	43/12620	0.168734	0.895419	0.856204	NEFM/NEFL/PPL/BFSP1/SOD1	5	BP
GO:0002026	regulation of the force of heart contraction	3/864	21/12620	0.170441	0.895419	0.856204	SLC9A1/RYR2/CHGA	3	BP
GO:0014047	glutamate secretion	3/864	21/12620	0.170441	0.895419	0.856204	NPY5R/HRH3/NTSR1	3	BP
GO:0042730	fibrinolysis	3/864	21/12620	0.170441	0.895419	0.856204	F12/F2/VTN	3	BP
GO:0046174	polyol catabolic process	3/864	21/12620	0.170441	0.895419	0.856204	INPP5A/TPI1/NTSR1	3	BP
GO:0060740	prostate gland epithelium morphogenesis	3/864	21/12620	0.170441	0.895419	0.856204	TP63/FGF10/ID4	3	BP
GO:0099590	neurotransmitter receptor internalization	3/864	21/12620	0.170441	0.895419	0.856204	AP2M1/ARC/CALY	3	BP
GO:1903861	positive regulation of dendrite extension	3/864	21/12620	0.170441	0.895419	0.856204	SYT2/SYT1/NEDD4L	3	BP
GO:0051402	neuron apoptotic process	19/864	219/12620	0.170531	0.895419	0.856204	DRAXIN/NTRK1/PRKCI/TP63/TERT/GABRB2/SNCB/EPHA7/CDK5/PAK3/NEFL/HRAS/GABRA5/CX3CL1/VSTM2L/PRKCG/UBE2M/SOD1/ADARB1	19	BP
GO:0002836	positive regulation of response to tumor cell	2/864	11/12620	0.171043	0.895419	0.856204	SLC22A13/CRTAM	2	BP
GO:0002839	positive regulation of immune response to tumor cell	2/864	11/12620	0.171043	0.895419	0.856204	SLC22A13/CRTAM	2	BP
GO:0003139	secondary heart field specification	2/864	11/12620	0.171043	0.895419	0.856204	FOXH1/WNT11	2	BP
GO:0007638	mechanosensory behavior	2/864	11/12620	0.171043	0.895419	0.856204	DRD2/SLITRK6	2	BP
GO:0008212	mineralocorticoid metabolic process	2/864	11/12620	0.171043	0.895419	0.856204	BMP6/CACNA1H	2	BP
GO:0010663	positive regulation of striated muscle cell apoptotic process	2/864	11/12620	0.171043	0.895419	0.856204	CAMK2A/LTK	2	BP
GO:0010666	positive regulation of cardiac muscle cell apoptotic process	2/864	11/12620	0.171043	0.895419	0.856204	CAMK2A/LTK	2	BP
GO:0014831	gastro-intestinal system smooth muscle contraction	2/864	11/12620	0.171043	0.895419	0.856204	HTR1D/PTGER3	2	BP
GO:0015867	ATP transport	2/864	11/12620	0.171043	0.895419	0.856204	SLC25A4/SLC25A41	2	BP
GO:0016188	synaptic vesicle maturation	2/864	11/12620	0.171043	0.895419	0.856204	UNC13B/UNC13C	2	BP
GO:0018410	C-terminal protein amino acid modification	2/864	11/12620	0.171043	0.895419	0.856204	ICMT/GPLD1	2	BP
GO:0019321	pentose metabolic process	2/864	11/12620	0.171043	0.895419	0.856204	NUDT5/DHDH	2	BP
GO:0032341	aldosterone metabolic process	2/864	11/12620	0.171043	0.895419	0.856204	BMP6/CACNA1H	2	BP
GO:0034309	primary alcohol biosynthetic process	2/864	11/12620	0.171043	0.895419	0.856204	BMP6/CACNA1H	2	BP
GO:0038166	angiotensin-activated signaling pathway	2/864	11/12620	0.171043	0.895419	0.856204	ROCK2/CAMK2A	2	BP
GO:0043589	skin morphogenesis	2/864	11/12620	0.171043	0.895419	0.856204	TP63/COL1A1	2	BP
GO:0051481	negative regulation of cytosolic calcium ion concentration	2/864	11/12620	0.171043	0.895419	0.856204	DRD2/KCNA5	2	BP
GO:0051583	dopamine uptake involved in synaptic transmission	2/864	11/12620	0.171043	0.895419	0.856204	DRD1/DRD2	2	BP
GO:0051775	response to redox state	2/864	11/12620	0.171043	0.895419	0.856204	RYR2/FKBP1B	2	BP
GO:0051918	negative regulation of fibrinolysis	2/864	11/12620	0.171043	0.895419	0.856204	F2/VTN	2	BP
GO:0051934	catecholamine uptake involved in synaptic transmission	2/864	11/12620	0.171043	0.895419	0.856204	DRD1/DRD2	2	BP
GO:0060123	regulation of growth hormone secretion	2/864	11/12620	0.171043	0.895419	0.856204	KISS1/DRD2	2	BP
GO:0060134	prepulse inhibition	2/864	11/12620	0.171043	0.895419	0.856204	DRD1/DRD2	2	BP
GO:0060352	cell adhesion molecule production	2/864	11/12620	0.171043	0.895419	0.856204	PPIA/APOA1	2	BP
GO:0070341	fat cell proliferation	2/864	11/12620	0.171043	0.895419	0.856204	FGF10/VSTM2A	2	BP
GO:0070417	cellular response to cold	2/864	11/12620	0.171043	0.895419	0.856204	SLC9A1/CIDEA	2	BP
GO:0070863	positive regulation of protein exit from endoplasmic reticulum	2/864	11/12620	0.171043	0.895419	0.856204	SLC35D3/TMEM30B	2	BP
GO:0071372	cellular response to follicle-stimulating hormone stimulus	2/864	11/12620	0.171043	0.895419	0.856204	EPHA8/INHBA	2	BP
GO:0071872	cellular response to epinephrine stimulus	2/864	11/12620	0.171043	0.895419	0.856204	SLC9A1/RYR2	2	BP
GO:0072178	nephric duct morphogenesis	2/864	11/12620	0.171043	0.895419	0.856204	EPHA7/AHI1	2	BP
GO:0099509	regulation of presynaptic cytosolic calcium ion concentration	2/864	11/12620	0.171043	0.895419	0.856204	HTR1B/CALB1	2	BP
GO:1901722	regulation of cell proliferation involved in kidney development	2/864	11/12620	0.171043	0.895419	0.856204	EGR1/WT1	2	BP
GO:1905939	regulation of gonad development	2/864	11/12620	0.171043	0.895419	0.856204	NR5A1/WT1	2	BP
GO:2000035	regulation of stem cell division	2/864	11/12620	0.171043	0.895419	0.856204	NAP1L2/MLLT3	2	BP
GO:0000381	regulation of alternative mRNA splicing, via spliceosome	6/864	55/12620	0.172393	0.895419	0.856204	RBM24/CELF2/RBM20/SRRM4/RBFOX3/CELF4	6	BP
GO:0050709	negative regulation of protein secretion	6/864	55/12620	0.172393	0.895419	0.856204	FKBP1B/PPP3CA/CCN3/DRD2/CHGA/RAB11FIP3	6	BP
GO:0007212	dopamine receptor signaling pathway	4/864	32/12620	0.172803	0.895419	0.856204	NSG1/DRD1/DRD2/CALY	4	BP
GO:0019228	neuronal action potential	4/864	32/12620	0.172803	0.895419	0.856204	SCN3A/CHRNA1/DRD1/CACNA1H	4	BP
GO:0048841	regulation of axon extension involved in axon guidance	4/864	32/12620	0.172803	0.895419	0.856204	SEMA4F/SEMA3F/SEMA6D/MEGF8	4	BP
GO:0070528	protein kinase C signaling	4/864	32/12620	0.172803	0.895419	0.856204	FLT4/WNT11/SEZ6L2/SEZ6	4	BP
GO:0071312	cellular response to alkaloid	4/864	32/12620	0.172803	0.895419	0.856204	RYR2/HTR1B/TH/CHEK1	4	BP
GO:0099084	postsynaptic specialization organization	4/864	32/12620	0.172803	0.895419	0.856204	RELN/ARHGEF9/NTRK3/NPTX1	4	BP
GO:1902003	regulation of amyloid-beta formation	4/864	32/12620	0.172803	0.895419	0.856204	ROCK2/RTN3/SLC2A13/RTN1	4	BP
GO:1905953	negative regulation of lipid localization	4/864	32/12620	0.172803	0.895419	0.856204	ABCG5/ABCG8/TTC39B/OSBPL8	4	BP
GO:0007368	determination of left/right symmetry	10/864	104/12620	0.173925	0.900238	0.860812	RNF207/ARL13B/CCDC39/FGF10/TBC1D32/AHI1/PKD1L1/FOXH1/KIF3B/MEGF8	10	BP
GO:0099524	postsynaptic cytosol	2/920	12/13142	0.203298	0.903971	0.831335	CALB1/PRKCG	2	CC
GO:0005938	cell cortex	24/920	286/13142	0.204278	0.903971	0.831335	KNCN/LAMC2/ARV1/FLNB/GUCY1B1/CLTB/CLIC5/PCLO/CALB1/ARC/UNC13B/SPTAN1/ERC1/ENO2/RIC8B/RHOF/TRPC4/ACTN1/UNC13C/SEPTIN1/PARD6A/BFSP1/EXOC3L2/SEPTIN5	24	CC
GO:0030515	snoRNA binding	3/873	30/12873	0.332872	0.904122	0.834157	NHP2/NUDT5/NUFIP1	3	MF
GO:0019722	calcium-mediated signaling	15/864	168/12620	0.17606	0.910287	0.870422	SLC9A1/RYR2/CHRM3/FKBP1B/FHL2/PPP3CA/HINT1/NR5A1/GRM5/AKAP5/CALM1/MCTP2/CCR10/CALM3/SLC8A2	15	BP
GO:0042303	molting cycle	9/864	92/12620	0.177382	0.915111	0.875034	WNT10A/TP63/TERT/FGF10/SOSTDC1/INHBA/MPZL3/WNT10B/ACVR1B	9	BP
GO:0042633	hair cycle	9/864	92/12620	0.177382	0.915111	0.875034	WNT10A/TP63/TERT/FGF10/SOSTDC1/INHBA/MPZL3/WNT10B/ACVR1B	9	BP
GO:0055074	calcium ion homeostasis	21/864	247/12620	0.178664	0.920718	0.880396	RYR2/FKBP1B/ANXA6/DRD1/HCRTR2/HTR1B/CALB1/F2/GRM5/DRD2/CYP27B1/TRPC4/HTR2A/CALM1/CEMIP/CX3CL1/NTSR1/JSRP1/CALM3/SLC8A2/KCTD17	21	BP
GO:0010977	negative regulation of neuron projection development	12/864	130/12620	0.179156	0.922244	0.881855	DRAXIN/BCL11A/SEMA4F/SEMA3F/CRMP1/PAQR3/FSTL4/EPHA7/CDK5/ULK1/SEMA6D/EFNB3	12	BP
GO:0004812	aminoacyl-tRNA ligase activity	2/873	18/12873	0.347594	0.923263	0.851816	LARS2/FARS2	2	MF
GO:0008373	sialyltransferase activity	2/873	18/12873	0.347594	0.923263	0.851816	ST6GALNAC5/ST8SIA3	2	MF
GO:0010314	phosphatidylinositol-5-phosphate binding	2/873	18/12873	0.347594	0.923263	0.851816	OBSCN/PLA2G4E	2	MF
GO:0015106	bicarbonate transmembrane transporter activity	2/873	18/12873	0.347594	0.923263	0.851816	SLC26A8/SLC26A3	2	MF
GO:0016875	ligase activity, forming carbon-oxygen bonds	2/873	18/12873	0.347594	0.923263	0.851816	LARS2/FARS2	2	MF
GO:0019957	C-C chemokine binding	2/873	18/12873	0.347594	0.923263	0.851816	ACKR1/CCR10	2	MF
GO:0035255	ionotropic glutamate receptor binding	2/873	18/12873	0.347594	0.923263	0.851816	DRD2/SHISA7	2	MF
GO:0008028	monocarboxylic acid transmembrane transporter activity	4/873	44/12873	0.348911	0.923845	0.852354	SLC22A13/SLC10A5/SLC16A7/SLC32A1	4	MF
GO:0034754	cellular hormone metabolic process	8/864	80/12620	0.180291	0.924487	0.884	CRABP2/EGR1/BMP6/DGAT2/RBP4/SDR9C7/RDH12/CACNA1H	8	BP
GO:0072384	organelle transport along microtubule	8/864	80/12620	0.180291	0.924487	0.884	TRIM58/TRAK2/UCHL1/AP3S1/DYNC1I1/NEFL/RASGRP1/KIF3B	8	BP
GO:0002448	mast cell mediated immunity	5/864	44/12620	0.180418	0.924487	0.884	CPLX2/IL13RA2/PTGDR/CHGA/RASGRP1	5	BP
GO:0033628	regulation of cell adhesion mediated by integrin	5/864	44/12620	0.180418	0.924487	0.884	EPHA8/ITGB1BP1/NEXMIF/TESC/SKAP1	5	BP
GO:0010976	positive regulation of neuron projection development	13/864	143/12620	0.180575	0.924487	0.884	NTRK1/FKBP1B/PRKCI/ENC1/PACSIN1/RELN/PAK3/ATOH7/ITPKA/LTK/NTRK3/CX3CL1/KATNB1	13	BP
GO:0043531	ADP binding	3/873	31/12873	0.351884	0.925896	0.854246	COQ8A/ACTA1/MYO3A	3	MF
GO:0140658	ATP-dependent chromatin remodeler activity	3/873	31/12873	0.351884	0.925896	0.854246	CHD5/RAD54L/RAD54B	3	MF
GO:0051223	regulation of protein transport	34/864	422/12620	0.181654	0.929002	0.888317	CNST/ITGB1BP1/FKBP1B/GPR27/PPP3CA/PCSK1/HDAC3/BMP6/GPLD1/SLC35D3/PPIA/STX1A/CDK5/ZFAND1/SLC30A8/CCN3/UNC13B/HRAS/CHRM1/DRD2/RBP4/KCNA5/AACS/RAN/TMEM30B/AKAP5/GPR68/CHGA/CEMIP/RAB11FIP3/PARD6A/PIK3C3/NNAT/PCNT	34	BP
GO:0010631	epithelial cell migration	22/864	261/12620	0.182211	0.929204	0.88851	PIK3R3/ITGB1BP1/ROCK2/TACR1/SCG2/IQSEC1/FOXP1/ROBO1/FGF10/PLK2/FAT2/FLT4/GPLD1/SMOC2/EGR3/CCN3/APOA1/JCAD/ATP5F1B/KITLG/PTPRM/ANGPT4	22	BP
GO:0035050	embryonic heart tube development	7/864	68/12620	0.182286	0.929204	0.88851	RNF207/RYR2/ARL13B/CCDC39/AHI1/FOXH1/MEGF8	7	BP
GO:2000628	regulation of miRNA metabolic process	7/864	68/12620	0.182286	0.929204	0.88851	TERT/EGR1/LIN28B/MYB/HRAS/WT1/MRTFB	7	BP
GO:0061371	determination of heart left/right asymmetry	6/864	56/12620	0.182729	0.930456	0.889708	RNF207/ARL13B/CCDC39/AHI1/FOXH1/MEGF8	6	BP
GO:1904724	tertiary granule lumen	4/920	34/13142	0.212077	0.931152	0.856332	NIT2/SPTAN1/OLFM4/PGLYRP1	4	CC
GO:0005921	gap junction	3/920	23/13142	0.215275	0.931979	0.857093	CCN3/PANX3/GJC1	3	CC
GO:0042641	actomyosin	7/920	70/13142	0.217059	0.931979	0.857093	ACTA1/MST1R/FLNB/SYNPO/STX1A/ACTN1/GAS2L2	7	CC
GO:0055038	recycling endosome membrane	8/920	83/13142	0.223916	0.931979	0.857093	NTRK1/NSG1/ATG9B/SLC9A6/OPTN/SCAMP5/RAB11FIP3/SYT5	8	CC
GO:0031674	I band	11/920	121/13142	0.226328	0.931979	0.857093	NEXN/OBSCN/RYR2/FKBP1B/FHL2/FLNB/PPP3CA/SYNPO/MYOZ3/KCNA5/ACTN1	11	CC
GO:0005869	dynactin complex	2/920	13/13142	0.229775	0.931979	0.857093	ACTA1/DCTN5	2	CC
GO:0005940	septin ring	2/920	13/13142	0.229775	0.931979	0.857093	SEPTIN1/SEPTIN5	2	CC
GO:0030132	clathrin coat of coated pit	2/920	13/13142	0.229775	0.931979	0.857093	AP2M1/CLTB	2	CC
GO:0031105	septin complex	2/920	13/13142	0.229775	0.931979	0.857093	SEPTIN1/SEPTIN5	2	CC
GO:0044292	dendrite terminus	2/920	13/13142	0.229775	0.931979	0.857093	CDKL5/SLC32A1	2	CC
GO:0098688	parallel fiber to Purkinje cell synapse	2/920	13/13142	0.229775	0.931979	0.857093	GRIA3/UNC13C	2	CC
GO:0060076	excitatory synapse	5/920	47/13142	0.230507	0.931979	0.857093	GRIA3/SYT1/AKAP5/UNC13C/SHISA7	5	CC
GO:0006875	cellular metal ion homeostasis	27/864	328/12620	0.183334	0.932526	0.891687	SLC9A1/RYR2/FKBP1B/ATP1B3/ANXA6/DRD1/BMP6/HCRTR2/HTR1B/TFR2/CALB1/SLC30A8/F2/GRM5/DRD2/TRPC4/HTR2A/CALM1/CEMIP/CX3CL1/NTSR1/JSRP1/CALM3/SLC8A2/KCTD17/TMPRSS6/SOD1	27	BP
GO:2000027	regulation of animal organ morphogenesis	11/864	118/12620	0.184014	0.934975	0.894029	AJAP1/WNT10A/CELSR3/ROBO2/ROBO1/FGF10/AHI1/MLLT3/WT1/WNT11/SPEF1	11	BP
GO:0098631	cell adhesion mediator activity	5/873	58/12873	0.357536	0.937835	0.865261	NEXN/IGSF9/ROBO2/DSG2/VSTM2L	5	MF
GO:0031023	microtubule organizing center organization	12/864	131/12620	0.185826	0.941803	0.900558	SSX2IP/ROCK2/MCIDAS/PLK2/CETN2/CHEK1/BCL2L10/CCDC78/PARD6A/CCDC57/KIF3B/MARK4	12	BP
GO:0021955	central nervous system neuron axonogenesis	4/864	33/12620	0.186743	0.941803	0.900558	DRAXIN/EPHB6/CDH11/ADARB1	4	BP
GO:0060999	positive regulation of dendritic spine development	4/864	33/12620	0.186743	0.941803	0.900558	RELN/PAK3/NEURL1/ITPKA	4	BP
GO:0090207	regulation of triglyceride metabolic process	4/864	33/12620	0.186743	0.941803	0.900558	GPLD1/DGAT2/THRSP/APOA1	4	BP
GO:0030100	regulation of endocytosis	15/864	170/12620	0.187695	0.941803	0.900558	WDR54/AP2M1/PPP3CA/PACSIN1/BTBD9/AHI1/TFR2/ARC/DRD2/CALY/SCAMP5/NECAB2/VTN/NEDD4L/CALM3	15	BP
GO:0050679	positive regulation of epithelial cell proliferation	15/864	170/12620	0.187695	0.941803	0.900558	MTA3/TACR1/PTPRN/SCG2/TP63/FGF10/FLT4/BMP6/DLX6/DLX5/LAMB1/EGR3/EGFL7/HRAS/JCAD	15	BP
GO:0010842	retina layer formation	3/864	22/12620	0.18796	0.941803	0.900558	AHI1/CALB1/PTPRM	3	BP
GO:0021602	cranial nerve morphogenesis	3/864	22/12620	0.18796	0.941803	0.900558	SEMA3F/EGR2/ADARB1	3	BP
GO:0046885	regulation of hormone biosynthetic process	3/864	22/12620	0.18796	0.941803	0.900558	EGR1/BMP6/CYP27B1	3	BP
GO:0051482	positive regulation of cytosolic calcium ion concentration involved in phospholipase C-activating G protein-coupled signaling pathway	3/864	22/12620	0.18796	0.941803	0.900558	KISS1/DRD1/DRD2	3	BP
GO:0060512	prostate gland morphogenesis	3/864	22/12620	0.18796	0.941803	0.900558	TP63/FGF10/ID4	3	BP
GO:0060571	morphogenesis of an epithelial fold	3/864	22/12620	0.18796	0.941803	0.900558	TP63/FGF10/SOSTDC1	3	BP
GO:1902993	positive regulation of amyloid precursor protein catabolic process	3/864	22/12620	0.18796	0.941803	0.900558	EFNA3/ROCK2/SLC2A13	3	BP
GO:0032368	regulation of lipid transport	10/864	106/12620	0.188818	0.943228	0.90192	REN/ARV1/ABCG5/ABCG8/BMP6/TTC39B/APOA1/DENND5B/NTSR1/YJEFN3	10	BP
GO:0014812	muscle cell migration	8/864	81/12620	0.188952	0.943228	0.90192	ITGB1BP1/TACR1/TERT/GRB10/CCN3/SEMA6D/VTN/ACE	8	BP
GO:0014909	smooth muscle cell migration	7/864	69/12620	0.191795	0.943228	0.90192	TACR1/TERT/GRB10/CCN3/SEMA6D/VTN/ACE	7	BP
GO:0002279	mast cell activation involved in immune response	5/864	45/12620	0.192392	0.943228	0.90192	CPLX2/IL13RA2/PTGDR/CHGA/RASGRP1	5	BP
GO:0035176	social behavior	5/864	45/12620	0.192392	0.943228	0.90192	BRINP1/TH/NPAS4/SLC6A4/SEPTIN5	5	BP
GO:0070098	chemokine-mediated signaling pathway	5/864	45/12620	0.192392	0.943228	0.90192	ACKR1/ROBO1/SLIT3/CX3CL1/CCR10	5	BP
GO:0120009	intermembrane lipid transfer	5/864	45/12620	0.192392	0.943228	0.90192	ABCG5/ABCG8/APOA1/OSBPL8/PITPNM3	5	BP
GO:1902895	positive regulation of miRNA transcription	5/864	45/12620	0.192392	0.943228	0.90192	TERT/EGR1/MYB/WT1/MRTFB	5	BP
GO:0046434	organophosphate catabolic process	12/864	132/12620	0.19261	0.943228	0.90192	SMPDL3B/HINT1/PDE10A/GDA/NUDT5/INPP5A/ABHD12B/PLA2G4E/PLA2G4D/PLA2G4F/PLCB1/NTSR1	12	BP
GO:0071902	positive regulation of protein serine/threonine kinase activity	16/864	184/12620	0.193246	0.943228	0.90192	SPDYA/ALS2/MST1R/ROBO1/CCNB1/DBF4/HRAS/KITLG/HTR2A/MNAT1/CALM1/RASGRP1/CEMIP/NTRK3/CALM3/SLC8A2	16	BP
GO:0034308	primary alcohol metabolic process	6/864	57/12620	0.193304	0.943228	0.90192	BMP6/DGAT2/RBP4/SDR9C7/RDH12/CACNA1H	6	BP
GO:0035306	positive regulation of dephosphorylation	6/864	57/12620	0.193304	0.943228	0.90192	PPP1R7/GPLD1/PPP2R5D/PPIA/CALM1/CALM3	6	BP
GO:0060761	negative regulation of response to cytokine stimulus	6/864	57/12620	0.193304	0.943228	0.90192	TRAIP/ROBO1/OTOP1/SLIT3/APOA1/CCDC3	6	BP
GO:1901989	positive regulation of cell cycle phase transition	9/864	94/12620	0.193464	0.943228	0.90192	MTA3/TERT/FGF10/CCNB1/KCNA5/WNT10B/DDRGK1/PLCB1/FAM83D	9	BP
GO:0003214	cardiac left ventricle morphogenesis	2/864	12/12620	0.196418	0.943228	0.90192	RYR2/NPY5R	2	BP
GO:0003376	sphingosine-1-phosphate receptor signaling pathway	2/864	12/12620	0.196418	0.943228	0.90192	MFSD2B/GPR6	2	BP
GO:0006450	regulation of translational fidelity	2/864	12/12620	0.196418	0.943228	0.90192	LARS2/CDK5RAP1	2	BP
GO:0007100	mitotic centrosome separation	2/864	12/12620	0.196418	0.943228	0.90192	CHEK1/KIF3B	2	BP
GO:0010454	negative regulation of cell fate commitment	2/864	12/12620	0.196418	0.943228	0.90192	SPDEF/SOSTDC1	2	BP
GO:0010889	regulation of sequestering of triglyceride	2/864	12/12620	0.196418	0.943228	0.90192	OSBPL8/CIDEA	2	BP
GO:0021516	dorsal spinal cord development	2/864	12/12620	0.196418	0.943228	0.90192	DRAXIN/PBX3	2	BP
GO:0030214	hyaluronan catabolic process	2/864	12/12620	0.196418	0.943228	0.90192	HYAL3/CEMIP	2	BP
GO:0035672	oligopeptide transmembrane transport	2/864	12/12620	0.196418	0.943228	0.90192	ABCC5/ABCB9	2	BP
GO:0036159	inner dynein arm assembly	2/864	12/12620	0.196418	0.943228	0.90192	CCDC39/DNAH2	2	BP
GO:0036376	sodium ion export across plasma membrane	2/864	12/12620	0.196418	0.943228	0.90192	SLC9A1/ATP1B3	2	BP
GO:0045836	positive regulation of meiotic nuclear division	2/864	12/12620	0.196418	0.943228	0.90192	NPM2/PLCB1	2	BP
GO:0046462	monoacylglycerol metabolic process	2/864	12/12620	0.196418	0.943228	0.90192	DGAT2/ABHD12B	2	BP
GO:0050930	induction of positive chemotaxis	2/864	12/12620	0.196418	0.943228	0.90192	SCG2/FGF10	2	BP
GO:0051549	positive regulation of keratinocyte migration	2/864	12/12620	0.196418	0.943228	0.90192	IQSEC1/FGF10	2	BP
GO:0060456	positive regulation of digestive system process	2/864	12/12620	0.196418	0.943228	0.90192	TACR1/PPP3CA	2	BP
GO:0061430	bone trabecula morphogenesis	2/864	12/12620	0.196418	0.943228	0.90192	WNT10B/COL1A1	2	BP
GO:0061548	ganglion development	2/864	12/12620	0.196418	0.943228	0.90192	SEMA3F/INSM1	2	BP
GO:0071236	cellular response to antibiotic	2/864	12/12620	0.196418	0.943228	0.90192	SLC9A1/PLA2G4F	2	BP
GO:0071389	cellular response to mineralocorticoid stimulus	2/864	12/12620	0.196418	0.943228	0.90192	NPAS4/ACE	2	BP
GO:0072044	collecting duct development	2/864	12/12620	0.196418	0.943228	0.90192	DACT2/CALB1	2	BP
GO:0097531	mast cell migration	2/864	12/12620	0.196418	0.943228	0.90192	KITLG/CHGA	2	BP
GO:0098915	membrane repolarization during ventricular cardiac muscle cell action potential	2/864	12/12620	0.196418	0.943228	0.90192	RNF207/SCN2B	2	BP
GO:0098969	neurotransmitter receptor transport to postsynaptic membrane	2/864	12/12620	0.196418	0.943228	0.90192	CPLX1/NSG1	2	BP
GO:1904044	response to aldosterone	2/864	12/12620	0.196418	0.943228	0.90192	SLC12A3/ACE	2	BP
GO:1905874	regulation of postsynaptic density organization	2/864	12/12620	0.196418	0.943228	0.90192	NTRK3/NPTX1	2	BP
GO:0090132	epithelium migration	22/864	264/12620	0.196464	0.943228	0.90192	PIK3R3/ITGB1BP1/ROCK2/TACR1/SCG2/IQSEC1/FOXP1/ROBO1/FGF10/PLK2/FAT2/FLT4/GPLD1/SMOC2/EGR3/CCN3/APOA1/JCAD/ATP5F1B/KITLG/PTPRM/ANGPT4	22	BP
GO:0072503	cellular divalent inorganic cation homeostasis	21/864	251/12620	0.198124	0.950229	0.908615	RYR2/FKBP1B/ANXA6/DRD1/HCRTR2/HTR1B/CALB1/SLC30A8/F2/GRM5/DRD2/TRPC4/HTR2A/CALM1/CEMIP/CX3CL1/NTSR1/JSRP1/CALM3/SLC8A2/KCTD17	21	BP
GO:0008584	male gonad development	11/864	120/12620	0.198392	0.950545	0.908916	NTRK1/REN/INHBA/NR5A1/WT1/KITLG/TESC/RXFP2/KLHL10/BRIP1/ACE	11	BP
GO:0005507	copper ion binding	4/873	45/12873	0.364674	0.953068	0.879315	F5/COA6/SNCB/SOD1	4	MF
GO:0004222	metalloendopeptidase activity	7/873	86/12873	0.365607	0.953068	0.879315	MME/ADAMTS3/ADAMTS12/ADAMTS19/ADAM7/ACE/TMPRSS6	7	MF
GO:0034284	response to monosaccharide	15/864	172/12620	0.199692	0.955797	0.913939	FKBP1B/PTPRN/GPR27/PPP3CA/PCSK1/EGR1/GPLD1/OPRK1/SLC30A8/UNC13B/TH/GPR68/ACE/NPTX1/PLCB1	15	BP
GO:0001941	postsynaptic membrane organization	4/864	34/12620	0.20103	0.958302	0.916334	COLQ/RELN/GPHN/SHISA7	4	BP
GO:0003044	regulation of systemic arterial blood pressure mediated by a chemical signal	4/864	34/12620	0.20103	0.958302	0.916334	REN/TACR1/ENPEP/ACE	4	BP
GO:0043403	skeletal muscle tissue regeneration	4/864	34/12620	0.20103	0.958302	0.916334	PPP3CA/SPAAR/WNT10B/LARGE1	4	BP
GO:0070884	regulation of calcineurin-NFAT signaling cascade	4/864	34/12620	0.20103	0.958302	0.916334	SLC9A1/FHL2/PPP3CA/AKAP5	4	BP
GO:0071103	DNA conformation change	9/864	95/12620	0.201732	0.960675	0.918603	CHD5/RAD54L/POLQ/NBN/RAD54B/RECQL4/SUPV3L1/MNAT1/BRIP1	9	BP
GO:0004529	exodeoxyribonuclease activity	2/873	19/12873	0.372702	0.962624	0.888131	EXD2/PLD3	2	MF
GO:0005104	fibroblast growth factor receptor binding	2/873	19/12873	0.372702	0.962624	0.888131	FGF10/FGF17	2	MF
GO:0016895	exodeoxyribonuclease activity, producing 5'-phosphomonoesters	2/873	19/12873	0.372702	0.962624	0.888131	EXD2/PLD3	2	MF
GO:0046530	photoreceptor cell differentiation	6/864	58/12620	0.204104	0.965929	0.923626	OLFM3/PRKCI/HCN1/AHI1/TH/CDHR1	6	BP
GO:0035270	endocrine system development	10/864	108/12620	0.204258	0.965929	0.923626	FGF10/PCSK1/BMP6/NR5A1/WT1/WNT11/DRD2/APOA1/INSM1/MAPK1	10	BP
GO:0045471	response to ethanol	10/864	108/12620	0.204258	0.965929	0.923626	TACR1/RPL15/HTR1B/GLRA2/OPRK1/PENK/TH/DRD2/NTRK3/SOD1	10	BP
GO:0007215	glutamate receptor signaling pathway	5/864	46/12620	0.204637	0.965929	0.923626	GRIA3/GRM5/CX3CL1/NECAB2/PLCB1	5	BP
GO:0045744	negative regulation of G protein-coupled receptor signaling pathway	5/864	46/12620	0.204637	0.965929	0.923626	SAG/HTR1B/GRM5/DRD2/NECAB2	5	BP
GO:0051703	biological process involved in intraspecies interaction between organisms	5/864	46/12620	0.204637	0.965929	0.923626	BRINP1/TH/NPAS4/SLC6A4/SEPTIN5	5	BP
GO:0046546	development of primary male sexual characteristics	11/864	121/12620	0.205762	0.965929	0.923626	NTRK1/REN/INHBA/NR5A1/WT1/KITLG/TESC/RXFP2/KLHL10/BRIP1/ACE	11	BP
GO:0001958	endochondral ossification	3/864	23/12620	0.205914	0.965929	0.923626	BMP6/DLX5/COL1A1	3	BP
GO:0007608	sensory perception of smell	3/864	23/12620	0.205914	0.965929	0.923626	OR6A2/DRD2/SYT10	3	BP
GO:0032925	regulation of activin receptor signaling pathway	3/864	23/12620	0.205914	0.965929	0.923626	FGF10/DACT2/ACVR1B	3	BP
GO:0036075	replacement ossification	3/864	23/12620	0.205914	0.965929	0.923626	BMP6/DLX5/COL1A1	3	BP
GO:0043171	peptide catabolic process	3/864	23/12620	0.205914	0.965929	0.923626	MME/ENPEP/ACE	3	BP
GO:0044342	type B pancreatic cell proliferation	3/864	23/12620	0.205914	0.965929	0.923626	PTPRN/CCN3/BTBD10	3	BP
GO:0050927	positive regulation of positive chemotaxis	3/864	23/12620	0.205914	0.965929	0.923626	SCG2/FGF10/NTRK3	3	BP
GO:0099623	regulation of cardiac muscle cell membrane repolarization	3/864	23/12620	0.205914	0.965929	0.923626	RNF207/SCN4B/KCNA5	3	BP
GO:0048598	embryonic morphogenesis	39/864	497/12620	0.206302	0.966784	0.924445	RNF207/KCNQ4/CRABP2/RYR2/ROCK2/SP9/WNT6/ARL13B/CLRN1/CCDC39/TP63/OTOP1/FRAS1/FGF10/LHFPL5/TBC1D32/AHI1/INHBA/DLX6/DLX5/LAMB1/WNT16/LMBR1/SOX7/FOXH1/TH/WNT11/APOA1/MYO3A/RBP4/PDZD7/NANOG/SLITRK6/MTHFD1/VTN/TTC39C/MEGF8/MAPK1/SOD1	39	BP
GO:0031225	anchored component of membrane	10/920	111/13142	0.249157	0.972628	0.894475	SMPDL3B/EFNA3/CPO/ART3/SYN1/GML/LY6E/LY6H/PRMT8/GPHN	10	CC
GO:0032281	AMPA glutamate receptor complex	3/920	25/13142	0.253385	0.972628	0.894475	OLFM3/GRIA3/SHISA7	3	CC
GO:0005751	mitochondrial respiratory chain complex IV	2/920	14/13142	0.256453	0.972628	0.894475	COX7A2L/COX4I1	2	CC
GO:0016581	NuRD complex	2/920	14/13142	0.256453	0.972628	0.894475	CHD5/MTA3	2	CC
GO:0042622	photoreceptor outer segment membrane	2/920	14/13142	0.256453	0.972628	0.894475	PDE6A/CDHR1	2	CC
GO:0090533	cation-transporting ATPase complex	2/920	14/13142	0.256453	0.972628	0.894475	SLC9A1/ATP1B3	2	CC
GO:0090545	CHD-type complex	2/920	14/13142	0.256453	0.972628	0.894475	CHD5/MTA3	2	CC
GO:0098637	protein complex involved in cell-matrix adhesion	2/920	14/13142	0.256453	0.972628	0.894475	LAMB1/VTN	2	CC
GO:0043198	dendritic shaft	4/920	37/13142	0.258309	0.972628	0.894475	GRM5/HTR2A/SEZ6/NTSR1	4	CC
GO:0005875	microtubule associated complex	12/920	138/13142	0.259071	0.972628	0.894475	KIF17/ACTA1/DNAH8/DYNC1I1/DYNLT3/KIF12/DNAH10/DNAH3/DCTN5/KATNB1/DNAH2/KIF3B	12	CC
GO:0005796	Golgi lumen	7/920	74/13142	0.259598	0.972628	0.894475	WNT6/ABCC5/MUC4/MUC6/MUC15/F2/VTN	7	CC
GO:0030660	Golgi-associated vesicle membrane	5/920	50/13142	0.270806	0.976345	0.897893	CLTB/AP1S1/AP1M1/PI4KA/KDELR3	5	CC
GO:0009295	nucleoid	4/920	38/13142	0.274149	0.976345	0.897893	FASTKD2/TERT/SUPV3L1/ATP5F1B	4	CC
GO:0032590	dendrite membrane	4/920	38/13142	0.274149	0.976345	0.897893	DDN/AKAP5/GABRA5/SHISA7	4	CC
GO:0042645	mitochondrial nucleoid	4/920	38/13142	0.274149	0.976345	0.897893	FASTKD2/TERT/SUPV3L1/ATP5F1B	4	CC
GO:0043209	myelin sheath	4/920	38/13142	0.274149	0.976345	0.897893	TSPAN2/PRKCI/CALM1/CALM3	4	CC
GO:0001725	stress fiber	6/920	63/13142	0.277785	0.976345	0.897893	ACTA1/MST1R/FLNB/SYNPO/ACTN1/GAS2L2	6	CC
GO:0097517	contractile actin filament bundle	6/920	63/13142	0.277785	0.976345	0.897893	ACTA1/MST1R/FLNB/SYNPO/ACTN1/GAS2L2	6	CC
GO:0016010	dystrophin-associated glycoprotein complex	2/920	15/13142	0.283175	0.976345	0.897893	SNTG1/SGCG	2	CC
GO:0032156	septin cytoskeleton	2/920	15/13142	0.283175	0.976345	0.897893	SEPTIN1/SEPTIN5	2	CC
GO:0032591	dendritic spine membrane	2/920	15/13142	0.283175	0.976345	0.897893	DDN/SHISA7	2	CC
GO:0071682	endocytic vesicle lumen	2/920	15/13142	0.283175	0.976345	0.897893	APOA1/PGLYRP1	2	CC
GO:0097440	apical dendrite	2/920	15/13142	0.283175	0.976345	0.897893	NEURL1/SEZ6	2	CC
GO:0099522	cytosolic region	2/920	15/13142	0.283175	0.976345	0.897893	CALB1/PRKCG	2	CC
GO:0030326	embryonic limb morphogenesis	9/864	96/12620	0.210143	0.976871	0.93409	CRABP2/SP9/TP63/FRAS1/TBC1D32/DLX6/DLX5/LMBR1/MEGF8	9	BP
GO:0035113	embryonic appendage morphogenesis	9/864	96/12620	0.210143	0.976871	0.93409	CRABP2/SP9/TP63/FRAS1/TBC1D32/DLX6/DLX5/LMBR1/MEGF8	9	BP
GO:0070555	response to interleukin-1	9/864	96/12620	0.210143	0.976871	0.93409	IL1RL2/HYAL3/PRKCI/ADAMTS12/PCSK1/EGR1/SLC30A8/CX3CL1/PLCB1	9	BP
GO:0010770	positive regulation of cell morphogenesis involved in differentiation	7/864	71/12620	0.211387	0.976871	0.93409	RELN/CDKL5/PAK3/APOA1/OLFM4/ITPKA/FBXO31	7	BP
GO:0009749	response to glucose	14/864	161/12620	0.212906	0.976871	0.93409	FKBP1B/PTPRN/GPR27/PPP3CA/PCSK1/EGR1/GPLD1/OPRK1/SLC30A8/UNC13B/TH/GPR68/ACE/NPTX1	14	BP
GO:0010970	transport along microtubule	13/864	148/12620	0.213465	0.976871	0.93409	KIF17/SSX2IP/SPAG17/TRIM58/TRAK2/UCHL1/AP3S1/DYNC1I1/NEFL/CALY/RASGRP1/KIF3B/SOD1	13	BP
GO:0032922	circadian regulation of gene expression	6/864	59/12620	0.215115	0.976871	0.93409	EGR1/HDAC3/ID4/AHR/DRD2/USP2	6	BP
GO:0042246	tissue regeneration	6/864	59/12620	0.215115	0.976871	0.93409	PPP3CA/FGF10/CCN3/SPAAR/WNT10B/LARGE1	6	BP
GO:0043588	skin development	17/864	201/12620	0.215437	0.976871	0.93409	ROCK2/WNT10A/FLNB/TP63/FRAS1/PPP3CA/FGF10/DACT2/SOSTDC1/INHBA/WNT16/WNT10B/ACVR1B/CYP27B1/PPL/COL1A1/CNFN	17	BP
GO:0003176	aortic valve development	4/864	35/12620	0.215628	0.976871	0.93409	ROCK2/ROBO2/ROBO1/SLIT3	4	BP
GO:0006040	amino sugar metabolic process	4/864	35/12620	0.215628	0.976871	0.93409	OVGP1/CHST2/NANP/LARGE1	4	BP
GO:0009187	cyclic nucleotide metabolic process	4/864	35/12620	0.215628	0.976871	0.93409	GUCY1B1/PDE10A/NPR2/ADCY9	4	BP
GO:0010828	positive regulation of glucose transmembrane transport	4/864	35/12620	0.215628	0.976871	0.93409	PRKCI/TERT/OSBPL8/ARPP19	4	BP
GO:0045773	positive regulation of axon extension	4/864	35/12620	0.215628	0.976871	0.93409	CDKL5/L1CAM/ISLR2/MEGF8	4	BP
GO:0045806	negative regulation of endocytosis	4/864	35/12620	0.215628	0.976871	0.93409	WDR54/PACSIN1/SCAMP5/NECAB2	4	BP
GO:0015718	monocarboxylic acid transport	8/864	84/12620	0.215939	0.976871	0.93409	SLC22A13/PLA2G12A/SLC10A5/DRD2/SLC16A7/PLA2G4F/ACE/NTSR1	8	BP
GO:0016525	negative regulation of angiogenesis	8/864	84/12620	0.215939	0.976871	0.93409	EFNA3/ROCK2/PLK2/CCN6/PTPRM/ANGPT4/ISM1/YJEFN3	8	BP
GO:0018108	peptidyl-tyrosine phosphorylation	26/864	322/12620	0.216225	0.976871	0.93409	EPHA8/EPHA10/NTRK1/ABI2/MST1R/DOK7/PRLR/FGF10/FLT4/BMP6/EPHA7/RELN/EPHB6/GRM5/NEURL1/STYK1/KITLG/HTR2A/LTK/NTRK3/TNK1/VTN/ACE/ANGPT4/MATK/IL11	26	BP
GO:0001523	retinoid metabolic process	5/864	47/12620	0.217132	0.976871	0.93409	CRABP2/DGAT2/RBP4/SDR9C7/RDH12	5	BP
GO:0019751	polyol metabolic process	9/864	97/12620	0.218694	0.976871	0.93409	PRKG2/DGAT2/INPP5A/TPI1/CYP27B1/ITPKA/PGP/PLCB1/NTSR1	9	BP
GO:0045664	regulation of neuron differentiation	14/864	162/12620	0.219476	0.976871	0.93409	EFNA3/BCL11A/ADRA2C/BMP6/ID4/RELN/NAP1L2/BRINP1/GDPD5/LTK/MOSMO/SLC6A4/CDK5RAP1/PCP4	14	BP
GO:0001101	response to acid chemical	10/864	110/12620	0.22021	0.976871	0.93409	NTRK1/BCL11A/GLRA3/GLRA2/RRAGA/SPAAR/TH/NEURL1/COL1A1/PIK3C3	10	BP
GO:0006022	aminoglycan metabolic process	10/864	110/12620	0.22021	0.976871	0.93409	OVGP1/HYAL3/CHST2/ABCC5/HS6ST2/IDS/B4GAT1/B3GNT4/CEMIP/PGLYRP1	10	BP
GO:0097061	dendritic spine organization	7/864	72/12620	0.221451	0.976871	0.93409	ABI2/RELN/CDK5/PAK3/ARC/SIPA1L1/ITPKA	7	BP
GO:0003356	regulation of cilium beat frequency	2/864	13/12620	0.222207	0.976871	0.93409	CCDC39/GAS2L2	2	BP
GO:0006123	mitochondrial electron transport, cytochrome c to oxygen	2/864	13/12620	0.222207	0.976871	0.93409	COX7A2L/COX4I1	2	BP
GO:0006857	oligopeptide transport	2/864	13/12620	0.222207	0.976871	0.93409	ABCC5/ABCB9	2	BP
GO:0030238	male sex determination	2/864	13/12620	0.222207	0.976871	0.93409	NR5A1/PTGDR	2	BP
GO:0030252	growth hormone secretion	2/864	13/12620	0.222207	0.976871	0.93409	KISS1/DRD2	2	BP
GO:0031000	response to caffeine	2/864	13/12620	0.222207	0.976871	0.93409	RYR2/CHEK1	2	BP
GO:0032230	positive regulation of synaptic transmission, GABAergic	2/864	13/12620	0.222207	0.976871	0.93409	TACR1/CA7	2	BP
GO:0032328	alanine transport	2/864	13/12620	0.222207	0.976871	0.93409	SLC6A17/SLC36A4	2	BP
GO:0035845	photoreceptor cell outer segment organization	2/864	13/12620	0.222207	0.976871	0.93409	AHI1/CDHR1	2	BP
GO:0036005	response to macrophage colony-stimulating factor	2/864	13/12620	0.222207	0.976871	0.93409	MST1R/DCSTAMP	2	BP
GO:0042074	cell migration involved in gastrulation	2/864	13/12620	0.222207	0.976871	0.93409	WNT11/MEGF8	2	BP
GO:0045475	locomotor rhythm	2/864	13/12620	0.222207	0.976871	0.93409	EGR1/USP2	2	BP
GO:0045954	positive regulation of natural killer cell mediated cytotoxicity	2/864	13/12620	0.222207	0.976871	0.93409	CRTAM/RASGRP1	2	BP
GO:0046325	negative regulation of glucose import	2/864	13/12620	0.222207	0.976871	0.93409	GRB10/ACE	2	BP
GO:0048266	behavioral response to pain	2/864	13/12620	0.222207	0.976871	0.93409	NTRK1/TACR1	2	BP
GO:0050910	detection of mechanical stimulus involved in sensory perception of sound	2/864	13/12620	0.222207	0.976871	0.93409	LHFPL5/PDZD7	2	BP
GO:0051299	centrosome separation	2/864	13/12620	0.222207	0.976871	0.93409	CHEK1/KIF3B	2	BP
GO:0051764	actin crosslink formation	2/864	13/12620	0.222207	0.976871	0.93409	GAS2/GAS2L2	2	BP
GO:0060033	anatomical structure regression	2/864	13/12620	0.222207	0.976871	0.93409	TH/DRD2	2	BP
GO:0060347	heart trabecula formation	2/864	13/12620	0.222207	0.976871	0.93409	FHL2/RBP4	2	BP
GO:0060766	negative regulation of androgen receptor signaling pathway	2/864	13/12620	0.222207	0.976871	0.93409	FOXP1/FOXH1	2	BP
GO:0061101	neuroendocrine cell differentiation	2/864	13/12620	0.222207	0.976871	0.93409	WNT11/INSM1	2	BP
GO:0061577	calcium ion transmembrane transport via high voltage-gated calcium channel	2/864	13/12620	0.222207	0.976871	0.93409	CACNB3/CACNG1	2	BP
GO:0070307	lens fiber cell development	2/864	13/12620	0.222207	0.976871	0.93409	ABI2/BFSP1	2	BP
GO:0070525	tRNA threonylcarbamoyladenosine metabolic process	2/864	13/12620	0.222207	0.976871	0.93409	LAGE3/CDK5RAP1	2	BP
GO:0071415	cellular response to purine-containing compound	2/864	13/12620	0.222207	0.976871	0.93409	RYR2/CHEK1	2	BP
GO:0071599	otic vesicle development	2/864	13/12620	0.222207	0.976871	0.93409	FGF10/AHI1	2	BP
GO:0072109	glomerular mesangium development	2/864	13/12620	0.222207	0.976871	0.93409	EGR1/WT1	2	BP
GO:0072148	epithelial cell fate commitment	2/864	13/12620	0.222207	0.976871	0.93409	SPDEF/SOSTDC1	2	BP
GO:0090128	regulation of synapse maturation	2/864	13/12620	0.222207	0.976871	0.93409	RELN/NEURL1	2	BP
GO:0097428	protein maturation by iron-sulfur cluster transfer	2/864	13/12620	0.222207	0.976871	0.93409	CIAO1/ISCA1	2	BP
GO:0098877	neurotransmitter receptor transport to plasma membrane	2/864	13/12620	0.222207	0.976871	0.93409	CPLX1/NSG1	2	BP
GO:0110096	cellular response to aldehyde	2/864	13/12620	0.222207	0.976871	0.93409	RDH12/ACE	2	BP
GO:1902931	negative regulation of alcohol biosynthetic process	2/864	13/12620	0.222207	0.976871	0.93409	CYP27B1/SOD1	2	BP
GO:1903540	establishment of protein localization to postsynaptic membrane	2/864	13/12620	0.222207	0.976871	0.93409	CPLX1/NSG1	2	BP
GO:1903901	negative regulation of viral life cycle	2/864	13/12620	0.222207	0.976871	0.93409	PPIA/LY6E	2	BP
GO:1904889	regulation of excitatory synapse assembly	2/864	13/12620	0.222207	0.976871	0.93409	NTRK3/NPTX1	2	BP
GO:2000615	regulation of histone H3-K9 acetylation	2/864	13/12620	0.222207	0.976871	0.93409	NAP1L2/CHEK1	2	BP
GO:0061448	connective tissue development	19/864	229/12620	0.223047	0.976871	0.93409	HYAL3/PRKG2/ADAMTS12/EGR1/ANXA6/BMP6/ID4/GPLD1/EBF2/CCN3/HRAS/WT1/DGAT2/WNT11/BARX2/WNT10B/COL1A1/DDRGK1/UMODL1	19	BP
GO:0007205	protein kinase C-activating G protein-coupled receptor signaling pathway	3/864	24/12620	0.224234	0.976871	0.93409	HTR1B/CHRM1/GRM5	3	BP
GO:0010039	response to iron ion	3/864	24/12620	0.224234	0.976871	0.93409	BMP6/TFR2/DRD2	3	BP
GO:0010613	positive regulation of cardiac muscle hypertrophy	3/864	24/12620	0.224234	0.976871	0.93409	SLC9A1/ROCK2/PPP3CA	3	BP
GO:0018195	peptidyl-arginine modification	3/864	24/12620	0.224234	0.976871	0.93409	NDUFAF7/ART3/PRMT8	3	BP
GO:0021801	cerebral cortex radial glia-guided migration	3/864	24/12620	0.224234	0.976871	0.93409	RELN/LAMB1/CDK5	3	BP
GO:0022030	telencephalon glial cell migration	3/864	24/12620	0.224234	0.976871	0.93409	RELN/LAMB1/CDK5	3	BP
GO:0031571	mitotic G1 DNA damage checkpoint signaling	3/864	24/12620	0.224234	0.976871	0.93409	PLK2/GML/FBXO31	3	BP
GO:0035774	positive regulation of insulin secretion involved in cellular response to glucose stimulus	3/864	24/12620	0.224234	0.976871	0.93409	GPR27/GPLD1/GPR68	3	BP
GO:0042278	purine nucleoside metabolic process	3/864	24/12620	0.224234	0.976871	0.93409	ICMT/GDA/PTGDR	3	BP
GO:0048710	regulation of astrocyte differentiation	3/864	24/12620	0.224234	0.976871	0.93409	ID4/F2/NTRK3	3	BP
GO:0050926	regulation of positive chemotaxis	3/864	24/12620	0.224234	0.976871	0.93409	SCG2/FGF10/NTRK3	3	BP
GO:0099625	ventricular cardiac muscle cell membrane repolarization	3/864	24/12620	0.224234	0.976871	0.93409	RNF207/SCN4B/SCN2B	3	BP
GO:1903798	regulation of miRNA maturation	3/864	24/12620	0.224234	0.976871	0.93409	PPP3CA/TERT/LIN28B	3	BP
GO:0030216	keratinocyte differentiation	8/864	85/12620	0.225245	0.979462	0.936567	ROCK2/FLNB/TP63/PPP3CA/WNT16/CYP27B1/PPL/CNFN	8	BP
GO:2000181	negative regulation of blood vessel morphogenesis	8/864	85/12620	0.225245	0.979462	0.936567	EFNA3/ROCK2/PLK2/CCN6/PTPRM/ANGPT4/ISM1/YJEFN3	8	BP
GO:0098562	cytoplasmic side of membrane	15/920	181/13142	0.285838	0.97952	0.900813	AJAP1/KCNAB2/PTPN7/AP2M1/PPP3CA/ESYT2/TH/PRMT8/STYK1/AKAP5/TNK1/STAC2/NTSR1/EEF1A2/SAMD10	15	CC
GO:0018212	peptidyl-tyrosine modification	26/864	324/12620	0.225565	0.979946	0.937029	EPHA8/EPHA10/NTRK1/ABI2/MST1R/DOK7/PRLR/FGF10/FLT4/BMP6/EPHA7/RELN/EPHB6/GRM5/NEURL1/STYK1/KITLG/HTR2A/LTK/NTRK3/TNK1/VTN/ACE/ANGPT4/MATK/IL11	26	BP
GO:0030048	actin filament-based movement	10/864	111/12620	0.228367	0.990428	0.947053	RNF207/SLC9A1/RYR2/MYO1B/SCN4B/SCN2B/KCNA5/GJC1/DSG2/NEDD4L	10	BP
GO:0032147	activation of protein kinase activity	11/864	124/12620	0.22855	0.990428	0.947053	ITGB1BP1/SPDYA/ADRA2C/PRLR/PPIA/WNT11/DRD2/OSBPL8/NTRK3/ANGPT4/TPX2	11	BP
GO:0002763	positive regulation of myeloid leukocyte differentiation	5/864	48/12620	0.229856	0.990428	0.947053	PPP3CA/DCSTAMP/KITLG/TESC/GPR68	5	BP
GO:0016101	diterpenoid metabolic process	5/864	48/12620	0.229856	0.990428	0.947053	CRABP2/DGAT2/RBP4/SDR9C7/RDH12	5	BP
GO:0043687	post-translational protein modification	5/864	48/12620	0.229856	0.990428	0.947053	ICMT/EGR1/GPLD1/UBE2M/HLCS	5	BP
GO:0048016	inositol phosphate-mediated signaling	5/864	48/12620	0.229856	0.990428	0.947053	SLC9A1/FHL2/PPP3CA/INPP5A/AKAP5	5	BP
GO:0050918	positive chemotaxis	5/864	48/12620	0.229856	0.990428	0.947053	SCG2/FGF10/COLEC10/NTRK3/CX3CL1	5	BP
GO:0061951	establishment of protein localization to plasma membrane	5/864	48/12620	0.229856	0.990428	0.947053	CNST/PREPL/NSG1/OPTN/AKAP5	5	BP
GO:0010453	regulation of cell fate commitment	4/864	36/12620	0.230503	0.990428	0.947053	MTA3/SPDEF/SOSTDC1/WNT11	4	BP
GO:0031670	cellular response to nutrient	4/864	36/12620	0.230503	0.990428	0.947053	PENK/CYP27B1/COL1A1/BRIP1	4	BP
GO:0051955	regulation of amino acid transport	4/864	36/12620	0.230503	0.990428	0.947053	NPY5R/HTR1B/HRH3/NTSR1	4	BP
GO:2001239	regulation of extrinsic apoptotic signaling pathway in absence of ligand	4/864	36/12620	0.230503	0.990428	0.947053	TERT/FGF10/INHBA/CX3CL1	4	BP
GO:1901981	phosphatidylinositol phosphate binding	12/873	158/12873	0.385219	0.99191	0.915151	SLC9A1/DENND1B/OBSCN/MYO1B/FRMPD4/KCNJ1/SYT10/OSBPL8/SYT1/PLA2G4E/PLCB1/SYT5	12	MF
GO:0021766	hippocampus development	7/864	73/12620	0.23168	0.993668	0.95015	DRD1/ID4/RELN/CDK5/HTR5A/NEFL/SLC32A1	7	BP
GO:0071277	cellular response to calcium ion	7/864	73/12620	0.23168	0.993668	0.95015	SYT2/GPLD1/RASGRP2/SYT10/SYT1/ITPKA/SYT5	7	BP
GO:0016810	hydrolase activity, acting on carbon-nitrogen (but not peptide) bonds	8/873	102/12873	0.388365	0.99589	0.918823	NIT2/MBLAC2/HINT1/HDAC3/GDA/MTHFD1/PGLYRP1/ADARB1	8	MF
GO:0000062	fatty-acyl-CoA binding	2/873	20/12873	0.39741	0.99589	0.918823	ACOT12/ECI2	2	MF
GO:0004114	3',5'-cyclic-nucleotide phosphodiesterase activity	2/873	20/12873	0.39741	0.99589	0.918823	PDE6A/PDE10A	2	MF
GO:0005184	neuropeptide hormone activity	2/873	20/12873	0.39741	0.99589	0.918823	VGF/PENK	2	MF
GO:0030547	signaling receptor inhibitor activity	2/873	20/12873	0.39741	0.99589	0.918823	LY6E/LY6H	2	MF
GO:0042910	xenobiotic transmembrane transporter activity	2/873	20/12873	0.39741	0.99589	0.918823	ABCC5/ABCB1	2	MF
GO:0050750	low-density lipoprotein particle receptor binding	2/873	20/12873	0.39741	0.99589	0.918823	AP2M1/SYT1	2	MF
GO:0140103	catalytic activity, acting on a glycoprotein	2/873	20/12873	0.39741	0.99589	0.918823	B4GALNT3/MGAT5B	2	MF
GO:1901567	fatty acid derivative binding	2/873	20/12873	0.39741	0.99589	0.918823	ACOT12/ECI2	2	MF
GO:0003724	RNA helicase activity	5/873	61/12873	0.398776	0.99635	0.919247	RAD54B/DDX25/SUPV3L1/DDX51/BRIP1	5	MF
GO:0009746	response to hexose	14/864	164/12620	0.232871	0.997866	0.954165	FKBP1B/PTPRN/GPR27/PPP3CA/PCSK1/EGR1/GPLD1/OPRK1/SLC30A8/UNC13B/TH/GPR68/ACE/NPTX1	14	BP
GO:0070997	neuron death	25/864	312/12620	0.233252	0.998592	0.95486	DRAXIN/SLC9A1/NTRK1/PRKCI/TP63/TERT/EGR1/GABRB2/SNCB/EPHA7/CDK5/PAK3/NEFL/HRAS/BTBD10/INPP5A/ENO2/CHGA/GABRA5/CX3CL1/VSTM2L/PRKCG/UBE2M/SOD1/ADARB1	25	BP
GO:0051020	GTPase binding	20/873	275/12873	0.405883	0.999959	0.922578	DENND1B/ROCK2/RAPGEF4/ALS2/ABI2/CDKL5/PAK3/UNC13B/OPTN/ERC1/PEX5/DENND5B/ULK1/ITPKA/DMXL2/RAB11FIP3/PARD6A/KIF3B/RIMS4/SOD1	20	MF
GO:0008146	sulfotransferase activity	3/873	34/12873	0.408371	0.999959	0.922578	CHST2/HS6ST2/SULT4A1	3	MF
GO:0030020	extracellular matrix structural constituent conferring tensile strength	3/873	34/12873	0.408371	0.999959	0.922578	COL24A1/COL25A1/COL1A1	3	MF
GO:0016782	transferase activity, transferring sulphur-containing groups	4/873	48/12873	0.41176	0.999959	0.922578	CHST2/HS6ST2/CDK5RAP1/SULT4A1	4	MF
GO:0002039	p53 binding	5/873	62/12873	0.412481	0.999959	0.922578	ZNF385B/TP63/CDK5/PPP1R13B/NTRK3	5	MF
GO:0004622	lysophospholipase activity	2/873	21/12873	0.421655	0.999959	0.922578	ABHD12B/PLA2G4F	2	MF
GO:0005540	hyaluronic acid binding	2/873	21/12873	0.421655	0.999959	0.922578	IMPG1/CEMIP	2	MF
GO:0009931	calcium-dependent protein serine/threonine kinase activity	2/873	21/12873	0.421655	0.999959	0.922578	PRKCI/PRKCG	2	MF
GO:0043274	phospholipase binding	2/873	21/12873	0.421655	0.999959	0.922578	NEFL/TESPA1	2	MF
GO:0008186	ATP-dependent activity, acting on RNA	5/873	63/12873	0.426138	0.999959	0.922578	RAD54B/DDX25/SUPV3L1/DDX51/BRIP1	5	MF
GO:0005547	phosphatidylinositol-3,4,5-trisphosphate binding	3/873	35/12873	0.426891	0.999959	0.922578	OBSCN/MYO1B/PLA2G4E	3	MF
GO:0015453	oxidoreduction-driven active transmembrane transporter activity	4/873	49/12873	0.427309	0.999959	0.922578	NDUFS5/COX7A2L/COX7B2/COX4I1	4	MF
GO:0140101	catalytic activity, acting on a tRNA	7/873	93/12873	0.444699	0.999959	0.922578	TARBP1/METTL6/LARS2/RPP14/FARS2/TRMT11/TRMT12	7	MF
GO:0022839	ion gated channel activity	3/873	36/12873	0.445202	0.999959	0.922578	TMEM63B/KCNT1/ANO3	3	MF
GO:0004112	cyclic-nucleotide phosphodiesterase activity	2/873	22/12873	0.445387	0.999959	0.922578	PDE6A/PDE10A	2	MF
GO:0010857	calcium-dependent protein kinase activity	2/873	22/12873	0.445387	0.999959	0.922578	PRKCI/PRKCG	2	MF
GO:0015295	solute:proton symporter activity	2/873	22/12873	0.445387	0.999959	0.922578	SLC2A13/SLC32A1	2	MF
GO:0022829	wide pore channel activity	2/873	22/12873	0.445387	0.999959	0.922578	PANX3/GJC1	2	MF
GO:0030742	GTP-dependent protein binding	2/873	22/12873	0.445387	0.999959	0.922578	UNC13B/PARD6A	2	MF
GO:0043495	protein-membrane adaptor activity	2/873	22/12873	0.445387	0.999959	0.922578	SUN3/SYN1	2	MF
GO:0120227	acyl-CoA binding	2/873	22/12873	0.445387	0.999959	0.922578	ACOT12/ECI2	2	MF
GO:0140326	ATPase-coupled intramembrane lipid transporter activity	2/873	22/12873	0.445387	0.999959	0.922578	ABCB1/TMEM30B	2	MF
GO:0004721	phosphoprotein phosphatase activity	11/873	151/12873	0.448143	0.999959	0.922578	LRRC39/PTPN7/PPEF2/PPP3CA/PPP2R5D/PDP1/PTPRB/PTPRQ/CDKN3/PGP/PTPRM	11	MF
GO:0005112	Notch binding	2/873	23/12873	0.468564	0.999959	0.922578	DLK2/CCN3	2	MF
GO:0016229	steroid dehydrogenase activity	2/873	23/12873	0.468564	0.999959	0.922578	SDR9C7/SDR42E1	2	MF
GO:0090482	vitamin transmembrane transporter activity	2/873	23/12873	0.468564	0.999959	0.922578	SLC22A14/RBP4	2	MF
GO:0097602	cullin family protein binding	2/873	23/12873	0.468564	0.999959	0.922578	DCUN1D5/KCTD17	2	MF
GO:0004725	protein tyrosine phosphatase activity	6/873	81/12873	0.473096	0.999959	0.922578	PTPN7/PTPRB/PTPRQ/CDKN3/PGP/PTPRM	6	MF
GO:0001965	G-protein alpha-subunit binding	2/873	24/12873	0.491152	0.999959	0.922578	RIC8B/GAS2L2	2	MF
GO:0016866	intramolecular transferase activity	2/873	24/12873	0.491152	0.999959	0.922578	PUS7L/RPUSD1	2	MF
GO:0019239	deaminase activity	2/873	24/12873	0.491152	0.999959	0.922578	GDA/ADARB1	2	MF
GO:0019956	chemokine binding	2/873	24/12873	0.491152	0.999959	0.922578	ACKR1/CCR10	2	MF
GO:0030507	spectrin binding	2/873	24/12873	0.491152	0.999959	0.922578	PTPRN/DYNC1I1	2	MF
GO:0035250	UDP-galactosyltransferase activity	2/873	24/12873	0.491152	0.999959	0.922578	B3GALNT1/B3GNT4	2	MF
GO:0050681	nuclear androgen receptor binding	2/873	24/12873	0.491152	0.999959	0.922578	FOXP1/FOXH1	2	MF
GO:0071855	neuropeptide receptor binding	2/873	24/12873	0.491152	0.999959	0.922578	KISS1/CCKBR	2	MF
GO:0099604	ligand-gated calcium channel activity	2/873	24/12873	0.491152	0.999959	0.922578	RYR2/FKBP1B	2	MF
GO:0019902	phosphatase binding	12/873	171/12873	0.49447	0.999959	0.922578	SLC9A1/CNST/FLT4/PPME1/CSRNP2/AKAP11/AKAP5/ARPP19/SKAP1/MAPK1/SFI1/SOD1	12	MF
GO:0016860	intramolecular oxidoreductase activity	3/873	39/12873	0.498617	0.999959	0.922578	PDIA6/ECI2/TPI1	3	MF
GO:0001094	TFIID-class transcription factor complex binding	1/873	10/12873	0.504659	0.999959	0.922578	AHR	1	MF
GO:0004526	ribonuclease P activity	1/873	10/12873	0.504659	0.999959	0.922578	RPP14	1	MF
GO:0004859	phospholipase inhibitor activity	1/873	10/12873	0.504659	0.999959	0.922578	SNCB	1	MF
GO:0004861	cyclin-dependent protein serine/threonine kinase inhibitor activity	1/873	10/12873	0.504659	0.999959	0.922578	CDKN2D	1	MF
GO:0005221	intracellular cyclic nucleotide activated cation channel activity	1/873	10/12873	0.504659	0.999959	0.922578	HCN1	1	MF
GO:0005522	profilin binding	1/873	10/12873	0.504659	0.999959	0.922578	PCLO	1	MF
GO:0008331	high voltage-gated calcium channel activity	1/873	10/12873	0.504659	0.999959	0.922578	CACNB3	1	MF
GO:0008526	phosphatidylinositol transfer activity	1/873	10/12873	0.504659	0.999959	0.922578	PITPNM3	1	MF
GO:0015368	calcium:cation antiporter activity	1/873	10/12873	0.504659	0.999959	0.922578	SLC8A2	1	MF
GO:0016755	aminoacyltransferase activity	1/873	10/12873	0.504659	0.999959	0.922578	QPCTL	1	MF
GO:0031994	insulin-like growth factor I binding	1/873	10/12873	0.504659	0.999959	0.922578	IGFBP6	1	MF
GO:0032036	myosin heavy chain binding	1/873	10/12873	0.504659	0.999959	0.922578	STX1A	1	MF
GO:0032356	oxidized DNA binding	1/873	10/12873	0.504659	0.999959	0.922578	RECQL4	1	MF
GO:0033204	ribonuclease P RNA binding	1/873	10/12873	0.504659	0.999959	0.922578	RPP14	1	MF
GO:0034483	heparan sulfate sulfotransferase activity	1/873	10/12873	0.504659	0.999959	0.922578	HS6ST2	1	MF
GO:0034511	U3 snoRNA binding	1/873	10/12873	0.504659	0.999959	0.922578	NHP2	1	MF
GO:0036041	long-chain fatty acid binding	1/873	10/12873	0.504659	0.999959	0.922578	PRR7	1	MF
GO:0043855	cyclic nucleotide-gated ion channel activity	1/873	10/12873	0.504659	0.999959	0.922578	HCN1	1	MF
GO:0046933	proton-transporting ATP synthase activity, rotational mechanism	1/873	10/12873	0.504659	0.999959	0.922578	ATP5F1B	1	MF
GO:0048407	platelet-derived growth factor binding	1/873	10/12873	0.504659	0.999959	0.922578	COL1A1	1	MF
GO:0070008	serine-type exopeptidase activity	1/873	10/12873	0.504659	0.999959	0.922578	ACE	1	MF
GO:0070016	armadillo repeat domain binding	1/873	10/12873	0.504659	0.999959	0.922578	CALCOCO1	1	MF
GO:0070410	co-SMAD binding	1/873	10/12873	0.504659	0.999959	0.922578	FOXH1	1	MF
GO:0070513	death domain binding	1/873	10/12873	0.504659	0.999959	0.922578	DAPL1	1	MF
GO:0086080	protein binding involved in heterotypic cell-cell adhesion	1/873	10/12873	0.504659	0.999959	0.922578	DSG2	1	MF
GO:0140161	monocarboxylate:sodium symporter activity	1/873	10/12873	0.504659	0.999959	0.922578	SLC10A5	1	MF
GO:0051015	actin filament binding	13/873	187/12873	0.504719	0.999959	0.922578	NEXN/MYO1B/FLNB/ABLIM2/ANXA6/ACTR3B/ARPC5L/SPTAN1/GAS2/ACTN1/SLC6A4/GAS2L2/TNNC2	13	MF
GO:0000146	microfilament motor activity	2/873	25/12873	0.513125	0.999959	0.922578	MYO1B/MYO3A	2	MF
GO:0004693	cyclin-dependent protein serine/threonine kinase activity	2/873	25/12873	0.513125	0.999959	0.922578	CDK5/CDKL5	2	MF
GO:0031624	ubiquitin conjugating enzyme binding	2/873	25/12873	0.513125	0.999959	0.922578	SIAH2/DCUN1D5	2	MF
GO:0043325	phosphatidylinositol-3,4-bisphosphate binding	2/873	25/12873	0.513125	0.999959	0.922578	OBSCN/PLA2G4E	2	MF
GO:0097472	cyclin-dependent protein kinase activity	2/873	25/12873	0.513125	0.999959	0.922578	CDK5/CDKL5	2	MF
GO:0048156	tau protein binding	3/873	40/12873	0.515839	0.999959	0.922578	ROCK2/CDK5/MARK4	3	MF
GO:0005085	guanyl-nucleotide exchange factor activity	14/873	205/12873	0.529304	0.999959	0.922578	DENND2C/RALGPS2/DENND1B/OBSCN/RAPGEF4/ALS2/IQSEC1/ARHGEF9/RASGRP2/IQSEC3/DENND5B/RIC8B/RHOF/RASGRP1	14	MF
GO:0016811	hydrolase activity, acting on carbon-nitrogen (but not peptide) bonds, in linear amides	4/873	56/12873	0.53213	0.999959	0.922578	NIT2/HINT1/HDAC3/PGLYRP1	4	MF
GO:0030544	Hsp70 protein binding	3/873	41/12873	0.532739	0.999959	0.922578	RNF207/PPEF2/SACS	3	MF
GO:0008066	glutamate receptor activity	2/873	26/12873	0.534462	0.999959	0.922578	GRIA3/GRM5	2	MF
GO:0008378	galactosyltransferase activity	2/873	26/12873	0.534462	0.999959	0.922578	B3GALNT1/B3GNT4	2	MF
GO:0042887	amide transmembrane transporter activity	2/873	26/12873	0.534462	0.999959	0.922578	ABCC5/ABCB9	2	MF
GO:0043425	bHLH transcription factor binding	2/873	26/12873	0.534462	0.999959	0.922578	FHL2/FOXH1	2	MF
GO:0051019	mitogen-activated protein kinase binding	2/873	26/12873	0.534462	0.999959	0.922578	PRKG2/ACE	2	MF
GO:0140299	small molecule sensor activity	2/873	26/12873	0.534462	0.999959	0.922578	TMEM63B/SYT1	2	MF
GO:0004726	non-membrane spanning protein tyrosine phosphatase activity	1/873	11/12873	0.538277	0.999959	0.922578	PTPN7	1	MF
GO:0005024	transforming growth factor beta receptor activity	1/873	11/12873	0.538277	0.999959	0.922578	TGFBR3L	1	MF
GO:0005049	nuclear export signal receptor activity	1/873	11/12873	0.538277	0.999959	0.922578	RAN	1	MF
GO:0005165	neurotrophin receptor binding	1/873	11/12873	0.538277	0.999959	0.922578	NTRK1	1	MF
GO:0005372	water transmembrane transporter activity	1/873	11/12873	0.538277	0.999959	0.922578	AQP8	1	MF
GO:0005537	mannose binding	1/873	11/12873	0.538277	0.999959	0.922578	COLEC10	1	MF
GO:0017110	nucleoside diphosphate phosphatase activity	1/873	11/12873	0.538277	0.999959	0.922578	NUDT5	1	MF
GO:0022858	alanine transmembrane transporter activity	1/873	11/12873	0.538277	0.999959	0.922578	SLC36A4	1	MF
GO:0030955	potassium ion binding	1/873	11/12873	0.538277	0.999959	0.922578	KCNA4	1	MF
GO:0031386	protein tag	1/873	11/12873	0.538277	0.999959	0.922578	SUMO3	1	MF
GO:0031543	peptidyl-proline dioxygenase activity	1/873	11/12873	0.538277	0.999959	0.922578	OGFOD1	1	MF
GO:0035252	UDP-xylosyltransferase activity	1/873	11/12873	0.538277	0.999959	0.922578	LARGE1	1	MF
GO:0042285	xylosyltransferase activity	1/873	11/12873	0.538277	0.999959	0.922578	LARGE1	1	MF
GO:0045125	bioactive lipid receptor activity	1/873	11/12873	0.538277	0.999959	0.922578	GPR6	1	MF
GO:0047372	acylglycerol lipase activity	1/873	11/12873	0.538277	0.999959	0.922578	ABHD12B	1	MF
GO:1902282	voltage-gated potassium channel activity involved in ventricular cardiac muscle cell action potential repolarization	1/873	11/12873	0.538277	0.999959	0.922578	SCN2B	1	MF
GO:0031072	heat shock protein binding	7/873	102/12873	0.54329	0.999959	0.922578	RNF207/PPEF2/GUCY1B1/AHR/CDK5/APOA1/SACS	7	MF
GO:0016829	lyase activity	11/873	162/12873	0.543349	0.999959	0.922578	HACL1/POLQ/GUCY1B1/NPR2/UROS/TPI1/ENO2/CA12/ADCY9/CA7/CA11	11	MF
GO:0042562	hormone binding	5/873	72/12873	0.544706	0.999959	0.922578	PRLR/HCRTR2/INHBA/NPR2/CCKBR	5	MF
GO:0008173	RNA methyltransferase activity	4/873	57/12873	0.546344	0.999959	0.922578	TARBP1/METTL6/TRMT11/TRMT12	4	MF
GO:0140657	ATP-dependent activity	30/873	446/12873	0.546807	0.999959	0.922578	CHD5/KIF17/RAD54L/ABCG5/ABCG8/ATP6V1E2/MYO1B/POLQ/ABCC5/HSPA4L/DNAH8/ABCB1/DYNC1I1/ATP6V1F/RAD54B/RECQL4/KIF12/PSMC3/DDX25/MYO3A/SUPV3L1/ATP5F1B/ABCB9/DNAH10/DDX51/TMEM30B/DNAH3/DNAH2/BRIP1/KIF3B	30	MF
GO:0004712	protein serine/threonine/tyrosine kinase activity	3/873	42/12873	0.549301	0.999959	0.922578	PAK3/PRKCG/MAPK1	3	MF
GO:0008094	ATP-dependent activity, acting on DNA	7/873	103/12873	0.553821	0.999959	0.922578	CHD5/RAD54L/POLQ/RAD54B/RECQL4/SUPV3L1/BRIP1	7	MF
GO:0004683	calmodulin-dependent protein kinase activity	2/873	27/12873	0.555147	0.999959	0.922578	CAMK2A/ITPKA	2	MF
GO:0016614	oxidoreductase activity, acting on CH-OH group of donors	6/873	88/12873	0.555166	0.999959	0.922578	KCNAB2/SDR9C7/L2HGDH/RDH12/SDR42E1/DHDH	6	MF
GO:0004674	protein serine/threonine kinase activity	26/873	388/12873	0.55541	0.999959	0.922578	OBSCN/ROCK2/PRKAG3/DCLK3/PRKCI/PRKG2/PLK2/CAMK2A/GRK6/SRPK1/SOSTDC1/CDK5/CDKL5/PIM2/PAK3/CHEK1/MYO3A/ACVR1B/ULK1/PAK6/ITPKA/CSNK1G1/TGFBR3L/MARK4/PRKCG/MAPK1	26	MF
GO:0045296	cadherin binding	20/873	299/12873	0.559414	0.999959	0.922578	MYO1B/RPL15/FLNB/CIP2A/CDH12/BZW2/ESYT2/SPTAN1/PPME1/ERC1/PTPRB/RAN/TRPC4/OLFM4/PAK6/PPL/MRTFB/CDH11/PTPRM/PI4KA	20	MF
GO:0030145	manganese ion binding	4/873	58/12873	0.560329	0.999959	0.922578	PPEF2/EXD2/MGAT5B/LARGE1	4	MF
GO:0004386	helicase activity	9/873	134/12873	0.561532	0.999959	0.922578	CHD5/RAD54L/POLQ/RAD54B/RECQL4/DDX25/SUPV3L1/DDX51/BRIP1	9	MF
GO:0004715	non-membrane spanning protein tyrosine kinase activity	3/873	43/12873	0.565512	0.999959	0.922578	STYK1/TNK1/MATK	3	MF
GO:0015485	cholesterol binding	3/873	43/12873	0.565512	0.999959	0.922578	ANXA6/APOA1/OSBPL8	3	MF
GO:0000995	RNA polymerase III general transcription initiation factor activity	1/873	12/12873	0.569616	0.999959	0.922578	GTF3C1	1	MF
GO:0003953	NAD+ nucleosidase activity	1/873	12/12873	0.569616	0.999959	0.922578	IL1RL2	1	MF
GO:0004000	adenosine deaminase activity	1/873	12/12873	0.569616	0.999959	0.922578	ADARB1	1	MF
GO:0004535	poly(A)-specific ribonuclease activity	1/873	12/12873	0.569616	0.999959	0.922578	PNLDC1	1	MF
GO:0005159	insulin-like growth factor receptor binding	1/873	12/12873	0.569616	0.999959	0.922578	REN	1	MF
GO:0008106	alcohol dehydrogenase (NADP+) activity	1/873	12/12873	0.569616	0.999959	0.922578	RDH12	1	MF
GO:0008474	palmitoyl-(protein) hydrolase activity	1/873	12/12873	0.569616	0.999959	0.922578	ABHD12B	1	MF
GO:0016805	dipeptidase activity	1/873	12/12873	0.569616	0.999959	0.922578	ACE	1	MF
GO:0017081	chloride channel regulator activity	1/873	12/12873	0.569616	0.999959	0.922578	STX1A	1	MF
GO:0017166	vinculin binding	1/873	12/12873	0.569616	0.999959	0.922578	ACTN1	1	MF
GO:0031005	filamin binding	1/873	12/12873	0.569616	0.999959	0.922578	CRMP1	1	MF
GO:0039706	co-receptor binding	1/873	12/12873	0.569616	0.999959	0.922578	TFR2	1	MF
GO:0046030	inositol trisphosphate phosphatase activity	1/873	12/12873	0.569616	0.999959	0.922578	INPP5A	1	MF
GO:0050135	NAD(P)+ nucleosidase activity	1/873	12/12873	0.569616	0.999959	0.922578	IL1RL2	1	MF
GO:0055102	lipase inhibitor activity	1/873	12/12873	0.569616	0.999959	0.922578	SNCB	1	MF
GO:0060590	ATPase regulator activity	1/873	12/12873	0.569616	0.999959	0.922578	KATNB1	1	MF
GO:0061809	NAD+ nucleotidase, cyclic ADP-ribose generating	1/873	12/12873	0.569616	0.999959	0.922578	IL1RL2	1	MF
GO:0070679	inositol 1,4,5 trisphosphate binding	1/873	12/12873	0.569616	0.999959	0.922578	TRPC4	1	MF
GO:0098599	palmitoyl hydrolase activity	1/873	12/12873	0.569616	0.999959	0.922578	ABHD12B	1	MF
GO:0140313	molecular sequestering activity	1/873	12/12873	0.569616	0.999959	0.922578	PEX5	1	MF
GO:0140333	glycerophospholipid flippase activity	1/873	12/12873	0.569616	0.999959	0.922578	ABCB1	1	MF
GO:1901611	phosphatidylglycerol binding	1/873	12/12873	0.569616	0.999959	0.922578	MME	1	MF
GO:0034062	5'-3' RNA polymerase activity	2/873	28/12873	0.575172	0.999959	0.922578	TERT/POLR3B	2	MF
GO:0051059	NF-kappaB binding	2/873	28/12873	0.575172	0.999959	0.922578	HDAC3/TAF4B	2	MF
GO:0051721	protein phosphatase 2A binding	2/873	28/12873	0.575172	0.999959	0.922578	PPME1/ARPP19	2	MF
GO:0097747	RNA polymerase activity	2/873	28/12873	0.575172	0.999959	0.922578	TERT/POLR3B	2	MF
GO:0051087	chaperone binding	6/873	90/12873	0.577527	0.999959	0.922578	RNF207/TBCE/TERT/SACS/PFDN4/SOD1	6	MF
GO:0019842	vitamin binding	8/873	121/12873	0.581908	0.999959	0.922578	CRABP2/HACL1/CALB1/RBP4/UROS/RBP5/OGFOD1/HLCS	8	MF
GO:0008022	protein C-terminus binding	11/873	167/12873	0.584712	0.999959	0.922578	HPCAL4/MAD2L1/TERT/NEFL/SNTG1/HRAS/OPTN/CALCOCO1/PTPRB/SYT1/HIC2	11	MF
GO:0043177	organic acid binding	7/873	106/12873	0.584751	0.999959	0.922578	CRABP2/GLRA3/GLRA2/TH/UROS/OGFOD1/HLCS	7	MF
GO:0004553	hydrolase activity, hydrolyzing O-glycosyl compounds	4/873	60/12873	0.587581	0.999959	0.922578	OVGP1/HYAL3/CEMIP/NAGPA	4	MF
GO:0034061	DNA polymerase activity	2/873	29/12873	0.59453	0.999959	0.922578	POLQ/TERT	2	MF
GO:0005178	integrin binding	9/873	138/12873	0.597523	0.999959	0.922578	ITGB1BP1/CCN6/PPIA/LAMB1/CCN3/ACTN1/CX3CL1/VTN/ICAM5	9	MF
GO:0000900	mRNA regulatory element binding translation repressor activity	1/873	13/12873	0.598831	0.999959	0.922578	CELF4	1	MF
GO:0001972	retinoic acid binding	1/873	13/12873	0.598831	0.999959	0.922578	CRABP2	1	MF
GO:0004549	tRNA-specific ribonuclease activity	1/873	13/12873	0.598831	0.999959	0.922578	RPP14	1	MF
GO:0005212	structural constituent of eye lens	1/873	13/12873	0.598831	0.999959	0.922578	BFSP1	1	MF
GO:0005243	gap junction channel activity	1/873	13/12873	0.598831	0.999959	0.922578	GJC1	1	MF
GO:0008009	chemokine activity	1/873	13/12873	0.598831	0.999959	0.922578	CX3CL1	1	MF
GO:0008353	RNA polymerase II CTD heptapeptide repeat kinase activity	1/873	13/12873	0.598831	0.999959	0.922578	MAPK1	1	MF
GO:0008484	sulfuric ester hydrolase activity	1/873	13/12873	0.598831	0.999959	0.922578	IDS	1	MF
GO:0008525	phosphatidylcholine transporter activity	1/873	13/12873	0.598831	0.999959	0.922578	ABCB1	1	MF
GO:0015125	bile acid transmembrane transporter activity	1/873	13/12873	0.598831	0.999959	0.922578	SLC10A5	1	MF
GO:0030297	transmembrane receptor protein tyrosine kinase activator activity	1/873	13/12873	0.598831	0.999959	0.922578	ANGPT4	1	MF
GO:0034236	protein kinase A catalytic subunit binding	1/873	13/12873	0.598831	0.999959	0.922578	RYR2	1	MF
GO:0048020	CCR chemokine receptor binding	1/873	13/12873	0.598831	0.999959	0.922578	CX3CL1	1	MF
GO:0048185	activin binding	1/873	13/12873	0.598831	0.999959	0.922578	ACVR1B	1	MF
GO:0140328	floppase activity	1/873	13/12873	0.598831	0.999959	0.922578	ABCB1	1	MF
GO:1990825	sequence-specific mRNA binding	1/873	13/12873	0.598831	0.999959	0.922578	RBM24	1	MF
GO:0016798	hydrolase activity, acting on glycosyl bonds	6/873	92/12873	0.599311	0.999959	0.922578	SMPDL3B/OVGP1/IL1RL2/HYAL3/CEMIP/NAGPA	6	MF
GO:0035091	phosphatidylinositol binding	16/873	246/12873	0.606387	0.999959	0.922578	SLC9A1/DENND1B/OBSCN/MYO1B/SNX25/ESYT2/FRMPD4/KCNJ1/SYT10/OSBPL8/SYT1/PLA2G4E/NOXO1/GRB7/PLCB1/SYT5	16	MF
GO:0030246	carbohydrate binding	11/873	170/12873	0.608725	0.999959	0.922578	ADGRL2/GALNTL6/GALNT7/GALNT17/NPTX2/CLEC2L/COLEC10/OGFOD1/PKD1L3/CLEC3A/VTN	11	MF
GO:0140223	general transcription initiation factor activity	3/873	46/12873	0.611938	0.999959	0.922578	TAF7L/GTF3C1/TAF4B	3	MF
GO:1901682	sulfur compound transmembrane transporter activity	3/873	46/12873	0.611938	0.999959	0.922578	ABCC5/SLC26A8/SLC26A3	3	MF
GO:0061650	ubiquitin-like protein conjugating enzyme activity	2/873	30/12873	0.61322	0.999959	0.922578	UBE2T/UBE2M	2	MF
GO:0004896	cytokine receptor activity	5/873	78/12873	0.616895	0.999959	0.922578	IL1RL2/IL17RE/PRLR/IL13RA2/CCR10	5	MF
GO:1990782	protein tyrosine kinase binding	6/873	94/12873	0.620478	0.999959	0.922578	CD247/GRB14/PRR7/GRM5/PITPNM3/ANGPT4	6	MF
GO:0004175	endopeptidase activity	18/873	279/12873	0.622517	0.999959	0.922578	REN/PREPL/MME/HGFAC/UCHL1/ADAMTS3/ADAMTS12/PCSK1/ADAMTS19/F12/C2/ADAM7/F2/PRSS23/USP2/ACE/TMPRSS6/TMPRSS15	18	MF
GO:0008017	microtubule binding	16/873	249/12873	0.625987	0.999959	0.922578	KIF17/DYNC1I1/CETN2/NEFM/KIF12/GAS2/CEP57/MTUS2/KATNB1/GAS2L2/SKA1/SPEF1/TPX2/KIF3B/FAM83D/MARK4	16	MF
GO:0004115	3',5'-cyclic-AMP phosphodiesterase activity	1/873	14/12873	0.626064	0.999959	0.922578	PDE10A	1	MF
GO:0004602	glutathione peroxidase activity	1/873	14/12873	0.626064	0.999959	0.922578	GPX3	1	MF
GO:0005229	intracellular calcium activated chloride channel activity	1/873	14/12873	0.626064	0.999959	0.922578	ANO3	1	MF
GO:0005313	L-glutamate transmembrane transporter activity	1/873	14/12873	0.626064	0.999959	0.922578	SLC1A6	1	MF
GO:0008195	phosphatidate phosphatase activity	1/873	14/12873	0.626064	0.999959	0.922578	PLPPR3	1	MF
GO:0008381	mechanosensitive ion channel activity	1/873	14/12873	0.626064	0.999959	0.922578	TMEM63B	1	MF
GO:0022841	potassium ion leak channel activity	1/873	14/12873	0.626064	0.999959	0.922578	KCNK15	1	MF
GO:0031420	alkali metal ion binding	1/873	14/12873	0.626064	0.999959	0.922578	KCNA4	1	MF
GO:0042577	lipid phosphatase activity	1/873	14/12873	0.626064	0.999959	0.922578	PLPPR3	1	MF
GO:0061778	intracellular chloride channel activity	1/873	14/12873	0.626064	0.999959	0.922578	ANO3	1	MF
GO:1990380	Lys48-specific deubiquitinase activity	1/873	14/12873	0.626064	0.999959	0.922578	MINDY4B	1	MF
GO:0019829	ATPase-coupled cation transmembrane transporter activity	3/873	47/12873	0.626652	0.999959	0.922578	ATP6V1E2/ATP6V1F/ATP5F1B	3	MF
GO:0044390	ubiquitin-like protein conjugating enzyme binding	2/873	31/12873	0.631243	0.999959	0.922578	SIAH2/DCUN1D5	2	MF
GO:0060090	molecular adaptor activity	28/873	433/12873	0.632863	0.999959	0.922578	SLC9A1/SNAP47/GRB14/ABI2/ATP1B3/AP2M1/NELFA/CCNB1/AHR/SUN3/GRB10/STX1A/AP1S1/SYN1/DLGAP2/NEFL/MLLT3/GAS2/OPTN/NUFIP1/AKAP5/SEPTIN1/GAS2L2/DLGAP1/INSM1/AP1M1/SEPTIN5/PCNT	28	MF
GO:0016616	oxidoreductase activity, acting on the CH-OH group of donors, NAD or NADP as acceptor	5/873	80/12873	0.639403	0.999959	0.922578	KCNAB2/SDR9C7/RDH12/SDR42E1/DHDH	5	MF
GO:0008237	metallopeptidase activity	9/873	143/12873	0.640404	0.999959	0.922578	CPO/MME/ADAMTS3/ENPEP/ADAMTS12/ADAMTS19/ADAM7/ACE/TMPRSS6	9	MF
GO:0005080	protein kinase C binding	3/873	48/12873	0.640978	0.999959	0.922578	HINT1/DACT2/PARD6A	3	MF
GO:0016597	amino acid binding	3/873	48/12873	0.640978	0.999959	0.922578	GLRA3/GLRA2/TH	3	MF
GO:0016791	phosphatase activity	15/873	237/12873	0.647711	0.999959	0.922578	LRRC39/PTPN7/PPEF2/PPP3CA/MTMR12/PPP2R5D/PDP1/INPP5A/PTPRB/PTPRQ/CDKN3/PGP/PTPRM/NANP/PLPPR3	15	MF
GO:0005484	SNAP receptor activity	2/873	32/12873	0.648604	0.999959	0.922578	SNAP47/STX1A	2	MF
GO:0016758	hexosyltransferase activity	9/873	144/12873	0.648673	0.999959	0.922578	B3GALNT1/GALNTL6/GALNT7/GALNT17/B4GAT1/B4GALNT3/B3GNT4/MGAT5B/LARGE1	9	MF
GO:0003684	damaged DNA binding	4/873	65/12873	0.651178	0.999959	0.922578	POLQ/TP63/NBN/RECQL4	4	MF
GO:0038024	cargo receptor activity	4/873	65/12873	0.651178	0.999959	0.922578	TFR2/LRP12/VTN/TMPRSS15	4	MF
GO:0005041	low-density lipoprotein particle receptor activity	1/873	15/12873	0.651451	0.999959	0.922578	LRP12	1	MF
GO:0005092	GDP-dissociation inhibitor activity	1/873	15/12873	0.651451	0.999959	0.922578	ITGB1BP1	1	MF
GO:0005520	insulin-like growth factor binding	1/873	15/12873	0.651451	0.999959	0.922578	IGFBP6	1	MF
GO:0015095	magnesium ion transmembrane transporter activity	1/873	15/12873	0.651451	0.999959	0.922578	NIPAL1	1	MF
GO:0016208	AMP binding	1/873	15/12873	0.651451	0.999959	0.922578	PRKAG3	1	MF
GO:0016646	oxidoreductase activity, acting on the CH-NH group of donors, NAD or NADP as acceptor	1/873	15/12873	0.651451	0.999959	0.922578	MTHFD1	1	MF
GO:0022848	acetylcholine-gated cation-selective channel activity	1/873	15/12873	0.651451	0.999959	0.922578	CHRNA1	1	MF
GO:0030021	extracellular matrix structural constituent conferring compression resistance	1/873	15/12873	0.651451	0.999959	0.922578	AMBN	1	MF
GO:0030275	LRR domain binding	1/873	15/12873	0.651451	0.999959	0.922578	ROBO1	1	MF
GO:0031435	mitogen-activated protein kinase kinase kinase binding	1/873	15/12873	0.651451	0.999959	0.922578	PPEF2	1	MF
GO:0051428	peptide hormone receptor binding	1/873	15/12873	0.651451	0.999959	0.922578	GPHB5	1	MF
GO:0140416	transcription regulator inhibitor activity	1/873	15/12873	0.651451	0.999959	0.922578	ID4	1	MF
GO:0000175	3'-5'-exoribonuclease activity	2/873	33/12873	0.665309	0.999959	0.922578	PNLDC1/EXD2	2	MF
GO:0016410	N-acyltransferase activity	4/873	67/12873	0.674704	0.999959	0.922578	CERS6/BAAT/CERS5/PLA2G4E	4	MF
GO:0003746	translation elongation factor activity	1/873	16/12873	0.675116	0.999959	0.922578	EEF1A2	1	MF
GO:0003756	protein disulfide isomerase activity	1/873	16/12873	0.675116	0.999959	0.922578	PDIA6	1	MF
GO:0004707	MAP kinase activity	1/873	16/12873	0.675116	0.999959	0.922578	MAPK1	1	MF
GO:0008409	5'-3' exonuclease activity	1/873	16/12873	0.675116	0.999959	0.922578	PLD3	1	MF
GO:0015556	C4-dicarboxylate transmembrane transporter activity	1/873	16/12873	0.675116	0.999959	0.922578	SLC1A6	1	MF
GO:0016493	C-C chemokine receptor activity	1/873	16/12873	0.675116	0.999959	0.922578	CCR10	1	MF
GO:0016500	protein-hormone receptor activity	1/873	16/12873	0.675116	0.999959	0.922578	RXFP2	1	MF
GO:0016864	intramolecular oxidoreductase activity, transposing S-S bonds	1/873	16/12873	0.675116	0.999959	0.922578	PDIA6	1	MF
GO:0036122	BMP binding	1/873	16/12873	0.675116	0.999959	0.922578	SOSTDC1	1	MF
GO:0038187	pattern recognition receptor activity	1/873	16/12873	0.675116	0.999959	0.922578	PGLYRP1	1	MF
GO:0052745	inositol phosphate phosphatase activity	1/873	16/12873	0.675116	0.999959	0.922578	INPP5A	1	MF
GO:0140677	molecular function activator activity	3/873	51/12873	0.681605	0.999959	0.922578	ATP1B3/PPP3CA/LRRC55	3	MF
GO:0004722	protein serine/threonine phosphatase activity	5/873	84/12873	0.681882	0.999959	0.922578	LRRC39/PPEF2/PPP3CA/PDP1/CDKN3	5	MF
GO:0005496	steroid binding	5/873	84/12873	0.681882	0.999959	0.922578	PAQR9/ANXA6/CALB1/APOA1/OSBPL8	5	MF
GO:0019903	protein phosphatase binding	8/873	133/12873	0.687905	0.999959	0.922578	SLC9A1/FLT4/PPME1/AKAP11/AKAP5/ARPP19/SKAP1/SOD1	8	MF
GO:0008235	metalloexopeptidase activity	3/873	52/12873	0.694363	0.999959	0.922578	CPO/ENPEP/ACE	3	MF
GO:0016796	exonuclease activity, active with either ribo- or deoxyribonucleic acids and producing 5'-phosphomonoesters	3/873	52/12873	0.694363	0.999959	0.922578	PNLDC1/EXD2/PLD3	3	MF
GO:0032934	sterol binding	3/873	52/12873	0.694363	0.999959	0.922578	ANXA6/APOA1/OSBPL8	3	MF
GO:0051536	iron-sulfur cluster binding	3/873	52/12873	0.694363	0.999959	0.922578	ISCA1/BRIP1/CDK5RAP1	3	MF
GO:0051540	metal cluster binding	3/873	52/12873	0.694363	0.999959	0.922578	ISCA1/BRIP1/CDK5RAP1	3	MF
GO:0016874	ligase activity	7/873	118/12873	0.696633	0.999959	0.922578	LARS2/UCHL1/FARS2/ATP5F1B/AACS/MTHFD1/HLCS	7	MF
GO:0004180	carboxypeptidase activity	2/873	35/12873	0.69679	0.999959	0.922578	CPO/ACE	2	MF
GO:0004601	peroxidase activity	2/873	35/12873	0.69679	0.999959	0.922578	GPX3/CYGB	2	MF
GO:0016251	RNA polymerase II general transcription initiation factor activity	2/873	35/12873	0.69679	0.999959	0.922578	TAF7L/TAF4B	2	MF
GO:0051539	4 iron, 4 sulfur cluster binding	2/873	35/12873	0.69679	0.999959	0.922578	BRIP1/CDK5RAP1	2	MF
GO:0004438	phosphatidylinositol-3-phosphatase activity	1/873	17/12873	0.697175	0.999959	0.922578	MTMR12	1	MF
GO:0015172	acidic amino acid transmembrane transporter activity	1/873	17/12873	0.697175	0.999959	0.922578	SLC1A6	1	MF
GO:0019789	SUMO transferase activity	1/873	17/12873	0.697175	0.999959	0.922578	EGR2	1	MF
GO:0022840	leak channel activity	1/873	17/12873	0.697175	0.999959	0.922578	KCNK15	1	MF
GO:0022842	narrow pore channel activity	1/873	17/12873	0.697175	0.999959	0.922578	KCNK15	1	MF
GO:0023023	MHC protein complex binding	1/873	17/12873	0.697175	0.999959	0.922578	CD8A	1	MF
GO:0030228	lipoprotein particle receptor activity	1/873	17/12873	0.697175	0.999959	0.922578	LRP12	1	MF
GO:0030247	polysaccharide binding	1/873	17/12873	0.697175	0.999959	0.922578	VTN	1	MF
GO:0035497	cAMP response element binding	1/873	17/12873	0.697175	0.999959	0.922578	CREB3	1	MF
GO:0051537	2 iron, 2 sulfur cluster binding	1/873	17/12873	0.697175	0.999959	0.922578	ISCA1	1	MF
GO:0070064	proline-rich region binding	1/873	17/12873	0.697175	0.999959	0.922578	ABI2	1	MF
GO:1904047	S-adenosyl-L-methionine binding	1/873	17/12873	0.697175	0.999959	0.922578	PRMT8	1	MF
GO:0019001	guanyl nucleotide binding	20/873	323/12873	0.697326	0.999959	0.922578	ARL13B/PRKG2/GUCY1B1/ANXA6/PDE10A/RRAGA/NPR2/HRAS/RHOF/RAN/RASL11A/REM2/RAB40C/SEPTIN1/ARL4D/EEF1A2/DIRAS1/TUBA8/SEPTIN5/RASD2	20	MF
GO:0032561	guanyl ribonucleotide binding	20/873	323/12873	0.697326	0.999959	0.922578	ARL13B/PRKG2/GUCY1B1/ANXA6/PDE10A/RRAGA/NPR2/HRAS/RHOF/RAN/RASL11A/REM2/RAB40C/SEPTIN1/ARL4D/EEF1A2/DIRAS1/TUBA8/SEPTIN5/RASD2	20	MF
GO:0140375	immune receptor activity	5/873	86/12873	0.701816	0.999959	0.922578	IL1RL2/IL17RE/PRLR/IL13RA2/CCR10	5	MF
GO:0008307	structural constituent of muscle	2/873	36/12873	0.71159	0.999959	0.922578	NEXN/OBSCN	2	MF
GO:0015035	protein-disulfide reductase activity	2/873	36/12873	0.71159	0.999959	0.922578	PDIA6/GRXCR1	2	MF
GO:0016896	exoribonuclease activity, producing 5'-phosphomonoesters	2/873	36/12873	0.71159	0.999959	0.922578	PNLDC1/EXD2	2	MF
GO:0042169	SH2 domain binding	2/873	36/12873	0.71159	0.999959	0.922578	SYNGR3/SKAP1	2	MF
GO:0001637	G protein-coupled chemoattractant receptor activity	1/873	18/12873	0.717739	0.999959	0.922578	CCR10	1	MF
GO:0004190	aspartic-type endopeptidase activity	1/873	18/12873	0.717739	0.999959	0.922578	REN	1	MF
GO:0004950	chemokine receptor activity	1/873	18/12873	0.717739	0.999959	0.922578	CCR10	1	MF
GO:0030506	ankyrin binding	1/873	18/12873	0.717739	0.999959	0.922578	OBSCN	1	MF
GO:0031681	G-protein beta-subunit binding	1/873	18/12873	0.717739	0.999959	0.922578	RASD2	1	MF
GO:0031683	G-protein beta/gamma-subunit complex binding	1/873	18/12873	0.717739	0.999959	0.922578	CETN2	1	MF
GO:0052744	phosphatidylinositol monophosphate phosphatase activity	1/873	18/12873	0.717739	0.999959	0.922578	MTMR12	1	MF
GO:0070001	aspartic-type peptidase activity	1/873	18/12873	0.717739	0.999959	0.922578	REN	1	MF
GO:1990404	NAD+-protein ADP-ribosyltransferase activity	1/873	18/12873	0.717739	0.999959	0.922578	ART3	1	MF
GO:0106310	protein serine kinase activity	20/873	327/12873	0.717742	0.999959	0.922578	OBSCN/ROCK2/DCLK3/PRKCI/PRKG2/PLK2/CAMK2A/SRPK1/CDK5/CDKL5/PIM2/PAK3/CHEK1/MYO3A/ULK1/PAK6/CSNK1G1/MARK4/PRKCG/MAPK1	20	MF
GO:0001540	amyloid-beta binding	4/873	71/12873	0.718385	0.999959	0.922578	COL25A1/GRIA3/APOA1/PFDN4	4	MF
GO:0001223	transcription coactivator binding	2/873	37/12873	0.725779	0.999959	0.922578	TERT/AHR	2	MF
GO:0003925	G protein activity	2/873	37/12873	0.725779	0.999959	0.922578	HRAS/RASL11A	2	MF
GO:0016684	oxidoreductase activity, acting on peroxide as acceptor	2/873	37/12873	0.725779	0.999959	0.922578	GPX3/CYGB	2	MF
GO:0000049	tRNA binding	3/873	55/12873	0.730308	0.999959	0.922578	TERT/FARS2/TRMT11	3	MF
GO:0016757	glycosyltransferase activity	12/873	204/12873	0.736444	0.999959	0.922578	ST6GALNAC5/B3GALNT1/ART3/GALNTL6/GALNT7/GALNT17/B4GAT1/B4GALNT3/B3GNT4/MGAT5B/ST8SIA3/LARGE1	12	MF
GO:0003950	NAD+ ADP-ribosyltransferase activity	1/873	19/12873	0.736908	0.999959	0.922578	ART3	1	MF
GO:0004970	ionotropic glutamate receptor activity	1/873	19/12873	0.736908	0.999959	0.922578	GRIA3	1	MF
GO:0005158	insulin receptor binding	1/873	19/12873	0.736908	0.999959	0.922578	GRB10	1	MF
GO:0008171	O-methyltransferase activity	1/873	19/12873	0.736908	0.999959	0.922578	ICMT	1	MF
GO:0016405	CoA-ligase activity	1/873	19/12873	0.736908	0.999959	0.922578	AACS	1	MF
GO:0031418	L-ascorbic acid binding	1/873	19/12873	0.736908	0.999959	0.922578	OGFOD1	1	MF
GO:0033764	steroid dehydrogenase activity, acting on the CH-OH group of donors, NAD or NADP as acceptor	1/873	19/12873	0.736908	0.999959	0.922578	SDR42E1	1	MF
GO:0035173	histone kinase activity	1/873	19/12873	0.736908	0.999959	0.922578	CHEK1	1	MF
GO:0005179	hormone activity	4/873	73/12873	0.738538	0.999959	0.922578	INHBA/VGF/PENK/GPHB5	4	MF
GO:0004532	exoribonuclease activity	2/873	38/12873	0.739373	0.999959	0.922578	PNLDC1/EXD2	2	MF
GO:0005044	scavenger receptor activity	2/873	38/12873	0.739373	0.999959	0.922578	VTN/TMPRSS15	2	MF
GO:0051117	ATPase binding	4/873	74/12873	0.748197	0.999959	0.922578	ATP1B3/PPP3CA/SLC2A13/NUFIP1	4	MF
GO:0004407	histone deacetylase activity	1/873	20/12873	0.754776	0.999959	0.922578	HDAC3	1	MF
GO:0005385	zinc ion transmembrane transporter activity	1/873	20/12873	0.754776	0.999959	0.922578	SLC30A8	1	MF
GO:0017056	structural constituent of nuclear pore	1/873	20/12873	0.754776	0.999959	0.922578	NUP93	1	MF
GO:0017134	fibroblast growth factor binding	1/873	20/12873	0.754776	0.999959	0.922578	CEP57	1	MF
GO:0019843	rRNA binding	3/873	58/12873	0.762843	0.999959	0.922578	RPF1/FASTKD2/UTP23	3	MF
GO:0015036	disulfide oxidoreductase activity	2/873	40/12873	0.764836	0.999959	0.922578	PDIA6/GRXCR1	2	MF
GO:0005525	GTP binding	18/873	306/12873	0.768643	0.999959	0.922578	ARL13B/GUCY1B1/ANXA6/RRAGA/NPR2/HRAS/RHOF/RAN/RASL11A/REM2/RAB40C/SEPTIN1/ARL4D/EEF1A2/DIRAS1/TUBA8/SEPTIN5/RASD2	18	MF
GO:0004181	metallocarboxypeptidase activity	1/873	21/12873	0.771432	0.999959	0.922578	CPO	1	MF
GO:0005160	transforming growth factor beta receptor binding	1/873	21/12873	0.771432	0.999959	0.922578	TGFBR3L	1	MF
GO:0008198	ferrous iron binding	1/873	21/12873	0.771432	0.999959	0.922578	TH	1	MF
GO:0016628	oxidoreductase activity, acting on the CH-CH group of donors, NAD or NADP as acceptor	1/873	21/12873	0.771432	0.999959	0.922578	DHDH	1	MF
GO:0016891	endoribonuclease activity, producing 5'-phosphomonoesters	1/873	21/12873	0.771432	0.999959	0.922578	RPP14	1	MF
GO:0022884	macromolecule transmembrane transporter activity	1/873	21/12873	0.771432	0.999959	0.922578	ABCC5	1	MF
GO:0033558	protein lysine deacetylase activity	1/873	21/12873	0.771432	0.999959	0.922578	HDAC3	1	MF
GO:0050431	transforming growth factor beta binding	1/873	21/12873	0.771432	0.999959	0.922578	TGFBR3L	1	MF
GO:0051427	hormone receptor binding	1/873	21/12873	0.771432	0.999959	0.922578	GPHB5	1	MF
GO:0070530	K63-linked polyubiquitin modification-dependent protein binding	1/873	21/12873	0.771432	0.999959	0.922578	OPTN	1	MF
GO:0070577	lysine-acetylated histone binding	1/873	21/12873	0.771432	0.999959	0.922578	MLLT3	1	MF
GO:0070840	dynein complex binding	1/873	21/12873	0.771432	0.999959	0.922578	KATNB1	1	MF
GO:0140033	acetylation-dependent protein binding	1/873	21/12873	0.771432	0.999959	0.922578	MLLT3	1	MF
GO:0001618	virus receptor activity	3/873	59/12873	0.772956	0.999959	0.922578	HTR2A/CLDN6/EFNB3	3	MF
GO:0097110	scaffold protein binding	3/873	59/12873	0.772956	0.999959	0.922578	KCNA5/AKAP5/CACNA1H	3	MF
GO:0016763	pentosyltransferase activity	2/873	41/12873	0.776739	0.999959	0.922578	ART3/LARGE1	2	MF
GO:0016765	transferase activity, transferring alkyl or aryl (other than methyl) groups	2/873	41/12873	0.776739	0.999959	0.922578	TRMT12/MAT1A	2	MF
GO:0016879	ligase activity, forming carbon-nitrogen bonds	2/873	41/12873	0.776739	0.999959	0.922578	MTHFD1/HLCS	2	MF
GO:0032266	phosphatidylinositol-3-phosphate binding	2/873	41/12873	0.776739	0.999959	0.922578	OBSCN/PLA2G4E	2	MF
GO:0008233	peptidase activity	25/873	420/12873	0.781076	0.999959	0.922578	OTUD3/REN/PREPL/CPO/HMCES/MINDY4B/MME/HGFAC/UCHL1/ADAMTS3/ENPEP/ADAMTS12/PCSK1/ADAMTS19/HINT1/F12/C2/RELN/ADAM7/F2/PRSS23/USP2/ACE/TMPRSS6/TMPRSS15	25	MF
GO:0016209	antioxidant activity	3/873	60/12873	0.782712	0.999959	0.922578	GPX3/CYGB/SOD1	3	MF
GO:0140272	exogenous protein binding	3/873	60/12873	0.782712	0.999959	0.922578	HTR2A/CLDN6/EFNB3	3	MF
GO:0005227	calcium activated cation channel activity	1/873	22/12873	0.786958	0.999959	0.922578	TMEM63B	1	MF
GO:0016645	oxidoreductase activity, acting on the CH-NH group of donors	1/873	22/12873	0.786958	0.999959	0.922578	MTHFD1	1	MF
GO:0016709	oxidoreductase activity, acting on paired donors, with incorporation or reduction of molecular oxygen, NAD(P)H as one donor, and incorporation of one atom of oxygen	1/873	22/12873	0.786958	0.999959	0.922578	CYP27B1	1	MF
GO:0017116	single-stranded DNA helicase activity	1/873	22/12873	0.786958	0.999959	0.922578	POLQ	1	MF
GO:0042379	chemokine receptor binding	1/873	22/12873	0.786958	0.999959	0.922578	CX3CL1	1	MF
GO:0048027	mRNA 5'-UTR binding	1/873	22/12873	0.786958	0.999959	0.922578	UTP23	1	MF
GO:0051787	misfolded protein binding	1/873	22/12873	0.786958	0.999959	0.922578	F12	1	MF
GO:0071813	lipoprotein particle binding	1/873	22/12873	0.786958	0.999959	0.922578	APOA1	1	MF
GO:0071814	protein-lipid complex binding	1/873	22/12873	0.786958	0.999959	0.922578	APOA1	1	MF
GO:0001784	phosphotyrosine residue binding	2/873	42/12873	0.788111	0.999959	0.922578	PIK3R3/MAPK1	2	MF
GO:0003725	double-stranded RNA binding	3/873	61/12873	0.79212	0.999959	0.922578	SUPV3L1/ACTN1/ADARB1	3	MF
GO:0017018	myosin phosphatase activity	3/873	61/12873	0.79212	0.999959	0.922578	PPEF2/PPP3CA/CDKN3	3	MF
GO:0140098	catalytic activity, acting on RNA	17/873	296/12873	0.795738	0.999959	0.922578	TARBP1/METTL6/LARS2/RPP14/TERT/FARS2/TRMT11/PNLDC1/RAD54B/TRMT12/DDX25/SUPV3L1/POLR3B/DDX51/EXD2/NOB1/BRIP1	17	MF
GO:0001530	lipopolysaccharide binding	1/873	23/12873	0.801431	0.999959	0.922578	F2	1	MF
GO:0003887	DNA-directed DNA polymerase activity	1/873	23/12873	0.801431	0.999959	0.922578	POLQ	1	MF
GO:0016878	acid-thiol ligase activity	1/873	23/12873	0.801431	0.999959	0.922578	AACS	1	MF
GO:0019706	protein-cysteine S-palmitoyltransferase activity	1/873	23/12873	0.801431	0.999959	0.922578	ZDHHC18	1	MF
GO:0019707	protein-cysteine S-acyltransferase activity	1/873	23/12873	0.801431	0.999959	0.922578	ZDHHC18	1	MF
GO:0030371	translation repressor activity	1/873	23/12873	0.801431	0.999959	0.922578	CELF4	1	MF
GO:0035035	histone acetyltransferase binding	1/873	23/12873	0.801431	0.999959	0.922578	EGR1	1	MF
GO:0070006	metalloaminopeptidase activity	1/873	23/12873	0.801431	0.999959	0.922578	ENPEP	1	MF
GO:0120014	phospholipid transfer activity	1/873	23/12873	0.801431	0.999959	0.922578	PITPNM3	1	MF
GO:0005506	iron ion binding	5/873	98/12873	0.803002	0.999959	0.922578	PPEF2/TH/CYP27B1/OGFOD1/CYGB	5	MF
GO:0019955	cytokine binding	6/873	116/12873	0.807107	0.999959	0.922578	ACKR1/PRLR/SOSTDC1/IL13RA2/CCR10/TGFBR3L	6	MF
GO:0004843	cysteine-type deubiquitinase activity	4/873	81/12873	0.808273	0.999959	0.922578	OTUD3/MINDY4B/UCHL1/USP2	4	MF
GO:0019783	ubiquitin-like protein peptidase activity	5/873	99/12873	0.810051	0.999959	0.922578	OTUD3/MINDY4B/UCHL1/HINT1/USP2	5	MF
GO:0001091	RNA polymerase II general transcription initiation factor binding	1/873	24/12873	0.814921	0.999959	0.922578	AHR	1	MF
GO:0001671	ATPase activator activity	1/873	24/12873	0.814921	0.999959	0.922578	ATP1B3	1	MF
GO:0001968	fibronectin binding	1/873	24/12873	0.814921	0.999959	0.922578	IGFBP6	1	MF
GO:0003785	actin monomer binding	1/873	24/12873	0.814921	0.999959	0.922578	TMSB10	1	MF
GO:0017025	TBP-class protein binding	1/873	24/12873	0.814921	0.999959	0.922578	AHR	1	MF
GO:0051393	alpha-actinin binding	1/873	24/12873	0.814921	0.999959	0.922578	KCNA5	1	MF
GO:0070412	R-SMAD binding	1/873	24/12873	0.814921	0.999959	0.922578	FOXH1	1	MF
GO:0008013	beta-catenin binding	4/873	82/12873	0.815822	0.999959	0.922578	AJAP1/DACT2/CALCOCO1/TRPC4	4	MF
GO:0008238	exopeptidase activity	4/873	82/12873	0.815822	0.999959	0.922578	CPO/MME/ENPEP/ACE	4	MF
GO:0004860	protein kinase inhibitor activity	3/873	64/12873	0.818324	0.999959	0.922578	TESC/GSKIP/CDKN2D	3	MF
GO:0019003	GDP binding	3/873	64/12873	0.818324	0.999959	0.922578	HRAS/RAN/DIRAS1	3	MF
GO:0017124	SH3 domain binding	6/873	118/12873	0.819802	0.999959	0.922578	ABI2/SH3BGRL2/PAK3/CCDC6/AKAP5/SKAP1	6	MF
GO:0003779	actin binding	22/873	383/12873	0.821103	0.999959	0.922578	NEXN/TMSB10/MYO1B/FLNB/ABLIM2/ENC1/SYNPO/MYOZ3/ANXA6/ACTR3B/SYN1/SNTG1/ARPC5L/SPTAN1/GAS2/MYO3A/ACTN1/SLC6A4/GAS2L2/SPEF1/EPB41L1/TNNC2	22	MF
GO:0017022	myosin binding	3/873	65/12873	0.826412	0.999959	0.922578	ACTA1/TRAK2/STX1A	3	MF
GO:0003899	DNA-directed 5'-3' RNA polymerase activity	1/873	25/12873	0.827496	0.999959	0.922578	POLR3B	1	MF
GO:0070566	adenylyltransferase activity	1/873	25/12873	0.827496	0.999959	0.922578	GPHN	1	MF
GO:0072349	modified amino acid transmembrane transporter activity	1/873	25/12873	0.827496	0.999959	0.922578	ABCC5	1	MF
GO:0004536	deoxyribonuclease activity	2/873	46/12873	0.828637	0.999959	0.922578	EXD2/PLD3	2	MF
GO:0044389	ubiquitin-like protein ligase binding	15/873	272/12873	0.831633	0.999959	0.922578	UBE2T/ABI2/PTPRN/UCHL1/CCNB1/SLF1/PRR7/ABCB1/RRAGA/USP2/EGR2/TPI1/ACVR1B/DDRGK1/SUMO3	15	MF
GO:0030971	receptor tyrosine kinase binding	3/873	66/12873	0.83419	0.999959	0.922578	GRB14/PITPNM3/ANGPT4	3	MF
GO:0042393	histone binding	12/873	223/12873	0.834776	0.999959	0.922578	CHD5/TSPYL4/TSPYL1/NAP1L2/NAP1L3/NPM2/MLLT3/HINFP/NPM3/PTMS/NAP1L1/CHAF1B	12	MF
GO:0008757	S-adenosylmethionine-dependent methyltransferase activity	7/873	138/12873	0.834806	0.999959	0.922578	ICMT/TARBP1/NDUFAF7/METTL6/TRMT11/CARNMT1/PRMT8	7	MF
GO:0051219	phosphoprotein binding	4/873	85/12873	0.837013	0.999959	0.922578	PIK3R3/SAG/RRAGA/MAPK1	4	MF
GO:0008408	3'-5' exonuclease activity	2/873	47/12873	0.837614	0.999959	0.922578	PNLDC1/EXD2	2	MF
GO:0008157	protein phosphatase 1 binding	1/873	26/12873	0.839217	0.999959	0.922578	AKAP11	1	MF
GO:0016411	acylglycerol O-acyltransferase activity	1/873	26/12873	0.839217	0.999959	0.922578	DGAT2	1	MF
GO:0035925	mRNA 3'-UTR AU-rich region binding	1/873	26/12873	0.839217	0.999959	0.922578	RBM24	1	MF
GO:0050699	WW domain binding	1/873	26/12873	0.839217	0.999959	0.922578	TP63	1	MF
GO:0080025	phosphatidylinositol-3,5-bisphosphate binding	1/873	26/12873	0.839217	0.999959	0.922578	PLA2G4E	1	MF
GO:0140597	protein carrier chaperone	1/873	26/12873	0.839217	0.999959	0.922578	NAP1L1	1	MF
GO:0015631	tubulin binding	19/873	340/12873	0.840707	0.999959	0.922578	KIF17/TBCE/STMND1/DYNC1I1/CETN2/NEFM/KIF12/GAS2/CEP57/MTUS2/NDN/KATNB1/GAS2L2/SKA1/SPEF1/TPX2/KIF3B/FAM83D/MARK4	19	MF
GO:0019210	kinase inhibitor activity	3/873	67/12873	0.841666	0.999959	0.922578	TESC/GSKIP/CDKN2D	3	MF
GO:0001221	transcription coregulator binding	5/873	104/12873	0.842318	0.999959	0.922578	TERT/HDAC3/AHR/CREB3/NR5A1	5	MF
GO:0009055	electron transfer activity	4/873	86/12873	0.843608	0.999959	0.922578	NDUFS5/COX7A2L/COX7B2/COX4I1	4	MF
GO:0101005	deubiquitinase activity	4/873	86/12873	0.843608	0.999959	0.922578	OTUD3/MINDY4B/UCHL1/USP2	4	MF
GO:0004521	endoribonuclease activity	2/873	48/12873	0.846163	0.999959	0.922578	RPP14/NOB1	2	MF
GO:0030674	protein-macromolecule adaptor activity	17/873	309/12873	0.846913	0.999959	0.922578	SLC9A1/SNAP47/GRB14/ABI2/ATP1B3/AP2M1/SUN3/GRB10/STX1A/AP1S1/SYN1/NEFL/GAS2/OPTN/NUFIP1/GAS2L2/AP1M1	17	MF
GO:0140104	molecular carrier activity	3/873	68/12873	0.848848	0.999959	0.922578	NAP1L1/RAN/CYGB	3	MF
GO:0016417	S-acyltransferase activity	1/873	27/12873	0.850143	0.999959	0.922578	ZDHHC18	1	MF
GO:0016620	oxidoreductase activity, acting on the aldehyde or oxo group of donors, NAD or NADP as acceptor	1/873	27/12873	0.850143	0.999959	0.922578	PDHX	1	MF
GO:0043548	phosphatidylinositol 3-kinase binding	1/873	27/12873	0.850143	0.999959	0.922578	CALM3	1	MF
GO:0061631	ubiquitin conjugating enzyme activity	1/873	27/12873	0.850143	0.999959	0.922578	UBE2T	1	MF
GO:0140662	ATP-dependent protein folding chaperone	1/873	27/12873	0.850143	0.999959	0.922578	HSPA4L	1	MF
GO:0001228	DNA-binding transcription activator activity, RNA polymerase II-specific	19/873	344/12873	0.85413	0.999959	0.922578	GLIS1/EGR4/TFDP2/TP63/EGR1/MYB/DLX5/EGR3/EBF2/FOXH1/CREB3/PBX3/WT1/NPAS4/HINFP/BARX2/EGR2/CSRNP2/NDN	19	MF
GO:0004867	serine-type endopeptidase inhibitor activity	2/873	49/12873	0.854301	0.999959	0.922578	WFDC2/SERPIND1	2	MF
GO:0044183	protein folding chaperone	2/873	49/12873	0.854301	0.999959	0.922578	HSPA4L/PEX5	2	MF
GO:0016779	nucleotidyltransferase activity	5/873	107/12873	0.859418	0.999959	0.922578	POLQ/TERT/NUDT5/POLR3B/GPHN	5	MF
GO:0004869	cysteine-type endopeptidase inhibitor activity	1/873	28/12873	0.860327	0.999959	0.922578	WFDC2	1	MF
GO:0005164	tumor necrosis factor receptor binding	1/873	28/12873	0.860327	0.999959	0.922578	TNFSF8	1	MF
GO:0016893	endonuclease activity, active with either ribo- or deoxyribonucleic acids and producing 5'-phosphomonoesters	1/873	28/12873	0.860327	0.999959	0.922578	RPP14	1	MF
GO:0140142	nucleocytoplasmic carrier activity	1/873	28/12873	0.860327	0.999959	0.922578	RAN	1	MF
GO:0004540	ribonuclease activity	4/873	89/12873	0.862058	0.999959	0.922578	RPP14/PNLDC1/EXD2/NOB1	4	MF
GO:0001216	DNA-binding transcription activator activity	19/873	348/12873	0.866678	0.999959	0.922578	GLIS1/EGR4/TFDP2/TP63/EGR1/MYB/DLX5/EGR3/EBF2/FOXH1/CREB3/PBX3/WT1/NPAS4/HINFP/BARX2/EGR2/CSRNP2/NDN	19	MF
GO:0003730	mRNA 3'-UTR binding	4/873	90/12873	0.86778	0.999959	0.922578	NHP2/RBM24/UTP23/CELF2	4	MF
GO:0004527	exonuclease activity	3/873	71/12873	0.868718	0.999959	0.922578	PNLDC1/EXD2/PLD3	3	MF
GO:0004879	nuclear receptor activity	2/873	51/12873	0.86941	0.999959	0.922578	AHR/NR5A1	2	MF
GO:0050840	extracellular matrix binding	2/873	51/12873	0.86941	0.999959	0.922578	SMOC2/VTN	2	MF
GO:0098531	ligand-activated transcription factor activity	2/873	51/12873	0.86941	0.999959	0.922578	AHR/NR5A1	2	MF
GO:0000217	DNA secondary structure binding	1/873	29/12873	0.86982	0.999959	0.922578	RECQL4	1	MF
GO:0008137	NADH dehydrogenase (ubiquinone) activity	1/873	30/12873	0.878668	0.999959	0.922578	NDUFS5	1	MF
GO:0030291	protein serine/threonine kinase inhibitor activity	1/873	30/12873	0.878668	0.999959	0.922578	CDKN2D	1	MF
GO:0052866	phosphatidylinositol phosphate phosphatase activity	1/873	30/12873	0.878668	0.999959	0.922578	MTMR12	1	MF
GO:0016667	oxidoreductase activity, acting on a sulfur group of donors	2/873	53/12873	0.883066	0.999959	0.922578	PDIA6/GRXCR1	2	MF
GO:0045309	protein phosphorylated amino acid binding	2/873	53/12873	0.883066	0.999959	0.922578	PIK3R3/MAPK1	2	MF
[truncated: 4,110 more rows]

## Sheet: red_module_GO-terms
ID	Description	GeneRatio	BgRatio	pvalue	p.adjust	qvalue	geneID	Count	GO
GO:0097060	synaptic membrane	69/607	344/13142	6.33062e-26	2.94374e-23	2.37232e-23	TMEM240/OPRD1/PLPPR4/NTNG1/KCND3/CHRNB2/CADM3/OTOF/LRRTM1/ADAM23/LHFPL4/GRIP2/ERC2/DRD3/SLITRK3/GLRB/GRIA2/RGS7BP/KCTD16/GRIA1/GABRA6/GABRA1/GABRG2/SNAP91/CNR1/GRIK2/GRID2IP/DGKB/ADAM22/KCND2/DGKI/ATP6AP2/SYP/ATP2B3/RIMS2/GABBR2/STXBP1/DNM1/GRIN1/KCNC1/LRRC4C/SYT7/CNIH2/SHANK2/CNTN5/IGSF9B/GAD2/LRRTM3/SORCS3/CLSTN3/GRIN2B/PTPRO/GRIP1/LIN7A/ATP2B1/RPH3A/GABRB3/SHISA9/CACNG3/STX1B/CACNG4/DCC/NETO1/…	69	CC
GO:0099572	postsynaptic specialization	65/607	328/13142	3.78884e-24	8.80905e-22	7.09909e-22	OPRD1/DLGAP3/LRRC7/PLPPR4/KCND3/ATP1A1/CHRNB2/RUSC1/ADD2/LRRTM1/SYN2/GRIP2/BSN/DRD3/GAP43/SLITRK3/GRIA2/RGS7BP/HOMER1/GRIA1/GABRG2/RGS14/CAP2/GRIK2/ADAM22/KCND2/DGKI/DRP2/LZTS1/ADGRB1/GRIN1/LRRC4C/GNG3/CNIH2/SHANK2/IGSF9B/LRRTM3/PSD/SORCS3/CLSTN3/GRIN2B/PTPRO/PLEKHA5/GRIP1/LIN7A/CABP1/SLC8A3/SHISA9/CACNG3/NETO2/ARHGAP44/RNF112/CDK5R1/CACNG4/DCC/NETO1/LZTS3/FLRT3/DLGAP4/ADGRL1/GRIK5/CACNG8/NEFH/SY…	65	CC
GO:0032279	asymmetric synapse	62/607	314/13142	5.61108e-23	8.69718e-21	7.00893e-21	OPRD1/DLGAP3/LRRC7/PLPPR4/KCND3/ATP1A1/RUSC1/ADD2/SYN2/GRIP2/BSN/DRD3/GAP43/SLITRK3/GRIA2/RGS7BP/HOMER1/GRIA1/RGS14/CAP2/GRIK2/ADAM22/KCND2/DGKI/DRP2/LZTS1/ADGRB1/SLC1A1/GRIN1/LRRC4C/GNG3/CNIH2/SHANK2/IGSF9B/LRRTM3/PSD/SORCS3/CLSTN3/GRIN2B/PTPRO/PLEKHA5/GRIP1/LIN7A/CABP1/SLC8A3/SHISA9/CACNG3/NETO2/ARHGAP44/RNF112/CDK5R1/CACNG4/DCC/NETO1/LZTS3/FLRT3/ADGRL1/GRIK5/CACNG8/NEFH/SYN3/MAPK8IP2	62	CC
GO:0098984	neuron to neuron synapse	64/607	336/13142	8.33964e-23	9.69483e-21	7.81293e-21	OPRD1/DLGAP3/LRRC7/PLPPR4/KCND3/ATP1A1/RUSC1/ADD2/SYN2/GRIP2/BSN/DRD3/GAP43/SLITRK3/GRIA2/RGS7BP/HOMER1/GRIA1/RGS14/CAP2/GRIK2/PRKAR1B/ADAM22/KCND2/DGKI/DRP2/LZTS1/ADGRB1/SLC1A1/GRIN1/LRRC4C/SYT7/GNG3/CNIH2/SHANK2/IGSF9B/LRRTM3/PSD/SORCS3/CLSTN3/GRIN2B/PTPRO/PLEKHA5/GRIP1/LIN7A/CABP1/SLC8A3/SHISA9/CACNG3/NETO2/ARHGAP44/RNF112/CDK5R1/CACNG4/DCC/NETO1/LZTS3/FLRT3/ADGRL1/GRIK5/CACNG8/NEFH/SYN3/MAPK8…	64	CC
GO:0014069	postsynaptic density	61/607	308/13142	1.08534e-22	1.00937e-20	8.13433e-21	OPRD1/DLGAP3/LRRC7/PLPPR4/KCND3/ATP1A1/RUSC1/ADD2/SYN2/GRIP2/BSN/DRD3/GAP43/SLITRK3/GRIA2/RGS7BP/HOMER1/GRIA1/RGS14/CAP2/GRIK2/ADAM22/KCND2/DGKI/DRP2/LZTS1/ADGRB1/GRIN1/LRRC4C/GNG3/CNIH2/SHANK2/IGSF9B/LRRTM3/PSD/SORCS3/CLSTN3/GRIN2B/PTPRO/PLEKHA5/GRIP1/LIN7A/CABP1/SLC8A3/SHISA9/CACNG3/NETO2/ARHGAP44/RNF112/CDK5R1/CACNG4/DCC/NETO1/LZTS3/FLRT3/ADGRL1/GRIK5/CACNG8/NEFH/SYN3/MAPK8IP2	61	CC
GO:0098793	presynapse	75/607	459/13142	2.4578e-22	1.9048e-20	1.53505e-20	TPRG1L/OPRD1/NTNG1/SV2A/CHRNB2/HCN3/CADM3/PPFIA4/KCNK2/USH2A/OTOF/CACNB4/SLC4A10/GAD1/ZNF804A/ADAM23/SYN2/BSN/ERC2/PFN2/SLC9B2/RAB3C/RGS7BP/SV2C/SCAMP1/MCTP1/KCTD16/GRIA1/GRM4/SNAP91/CNR1/GRIK2/ICA1/DGKI/PTPRN2/ATP6AP2/ELK1/SYP/ATP2B3/RIMS2/SLC1A1/SH3GL2/STXBP1/DNM1/GRIN1/KCNC1/SYT7/SPTBN2/SHANK2/CNTN5/GAD2/SLC6A13/LIN7A/ATP2B1/RPH3A/RAB15/SLC8A3/GNB5/STX1B/ZNRF1/ARHGAP44/RNF112/CDK5R1/SYT4/RAB27…	75	CC
GO:0098978	glutamatergic synapse	56/607	295/13142	5.54458e-20	3.68318e-18	2.96822e-18	DLGAP3/PLPPR4/NTNG1/SV2A/CACNB4/ADAM23/SYN2/GRIP2/BSN/ERC2/DRD3/PFN2/RGS7BP/HOMER1/CAMK4/GRIA1/GABRG2/RGS14/CNR1/GRIK2/PRKAR1B/PRKAR2B/KCND2/PORCN/DLG3/DRP2/SLITRK4/ATP2B3/SH3GL2/STXBP1/DNM1/LRRC4C/CNIH2/SPTBN2/SHANK2/LRRTM3/SORCS3/CLSTN3/PTPRO/PLEKHA5/ATP2B1/SHISA9/CACNG3/ARHGAP44/DGKE/CACNG4/SYT4/NETO1/SNAP25/FLRT3/DLGAP4/PIN1/GRIK5/PPFIA3/CPT1C/SYN3	56	CC
GO:0050804	modulation of chemical synaptic transmission	64/577	392/12620	2.12617e-19	4.58212e-16	4.37466e-16	TPRG1L/DLGAP3/PLPPR4/NTNG1/CHRNB2/PRKCE/LRRTM1/CACNB4/SLC4A10/ERC2/DRD3/PFN2/HOMER1/MCTP1/GRIA1/RGS14/GRM4/CNR1/GRIK2/PRKAR1B/GRID2IP/ACHE/PRKAR2B/GRM8/DGKI/SYP/LZTS1/RIMS2/ADGRB1/SLC1A1/FRRS1L/STXBP1/DNM1/GRIN1/LRRC4C/SYT7/CNIH2/SHANK2/SORCS3/CLSTN3/GRIN2B/SLC38A1/JPH4/SLC8A3/SHISA9/CACNG3/STX1B/JPH3/RARA/DGKE/CACNG4/SYT4/DCC/NETO1/SNAP25/DLGAP4/CACNA1A/UNC13A/RAB3A/GRIK5/PPFIA3/CACNG8/SYN3/MAPK…	64	BP
GO:0099177	regulation of trans-synaptic signaling	64/577	393/12620	2.43535e-19	4.58212e-16	4.37466e-16	TPRG1L/DLGAP3/PLPPR4/NTNG1/CHRNB2/PRKCE/LRRTM1/CACNB4/SLC4A10/ERC2/DRD3/PFN2/HOMER1/MCTP1/GRIA1/RGS14/GRM4/CNR1/GRIK2/PRKAR1B/GRID2IP/ACHE/PRKAR2B/GRM8/DGKI/SYP/LZTS1/RIMS2/ADGRB1/SLC1A1/FRRS1L/STXBP1/DNM1/GRIN1/LRRC4C/SYT7/CNIH2/SHANK2/SORCS3/CLSTN3/GRIN2B/SLC38A1/JPH4/SLC8A3/SHISA9/CACNG3/STX1B/JPH3/RARA/DGKE/CACNG4/SYT4/DCC/NETO1/SNAP25/DLGAP4/CACNA1A/UNC13A/RAB3A/GRIK5/PPFIA3/CACNG8/SYN3/MAPK…	64	BP
GO:0045211	postsynaptic membrane	47/607	245/13142	4.01988e-17	2.33656e-15	1.883e-15	OPRD1/PLPPR4/KCND3/CHRNB2/LRRTM1/LHFPL4/GRIP2/DRD3/SLITRK3/GLRB/GRIA2/RGS7BP/KCTD16/GRIA1/GABRA6/GABRA1/GABRG2/GRIK2/GRID2IP/DGKB/ADAM22/KCND2/ATP6AP2/GABBR2/GRIN1/KCNC1/LRRC4C/CNIH2/SHANK2/IGSF9B/LRRTM3/SORCS3/CLSTN3/GRIN2B/PTPRO/GRIP1/LIN7A/RPH3A/GABRB3/SHISA9/CACNG3/CACNG4/DCC/NETO1/FLRT3/GRIK5/CACNG8	47	CC
GO:0099240	intrinsic component of synaptic membrane	34/607	148/13142	3.82757e-15	1.97758e-13	1.5937e-13	OPRD1/PLPPR4/NTNG1/KCND3/CHRNB2/CADM3/LRRTM1/ADAM23/DRD3/SLITRK3/RGS7BP/GRIA1/GABRG2/CNR1/ADAM22/KCND2/ATP2B3/KCNC1/LRRC4C/SYT7/CNIH2/CNTN5/LRRTM3/SORCS3/CLSTN3/PTPRO/ATP2B1/SHISA9/CACNG3/CACNG4/DCC/NETO1/FLRT3/GRIK5	34	CC
GO:0098948	intrinsic component of postsynaptic specialization membrane	24/607	73/13142	8.00576e-15	3.72268e-13	3.00005e-13	OPRD1/PLPPR4/KCND3/CHRNB2/LRRTM1/DRD3/SLITRK3/RGS7BP/GRIA1/GABRG2/ADAM22/KCND2/LRRC4C/CNIH2/LRRTM3/SORCS3/CLSTN3/PTPRO/SHISA9/CACNG3/CACNG4/DCC/NETO1/GRIK5	24	CC
GO:0030672	synaptic vesicle membrane	28/607	104/13142	1.44234e-14	5.58908e-13	4.50416e-13	TPRG1L/OPRD1/SV2A/OTOF/SYN2/BSN/SLC9B2/RAB3C/SV2C/SCAMP1/MCTP1/GRIA1/ICA1/DGKI/PTPRN2/ATP6AP2/SYP/SYT7/GAD2/ATP2B1/RPH3A/ZNRF1/SYT4/RAB27B/LAMP5/UNC13A/RAB3A/SYN3	28	CC
GO:0099501	exocytic vesicle membrane	28/607	104/13142	1.44234e-14	5.58908e-13	4.50416e-13	TPRG1L/OPRD1/SV2A/OTOF/SYN2/BSN/SLC9B2/RAB3C/SV2C/SCAMP1/MCTP1/GRIA1/ICA1/DGKI/PTPRN2/ATP6AP2/SYP/SYT7/GAD2/ATP2B1/RPH3A/ZNRF1/SYT4/RAB27B/LAMP5/UNC13A/RAB3A/SYN3	28	CC
GO:0034702	ion channel complex	44/607	256/13142	2.72934e-14	9.76262e-13	7.86756e-13	KCND3/CHRNB2/HCN3/CACNA1E/KCNK2/CACNB4/SCN9A/CACNA2D2/CACNA2D3/KCNMB2/GLRB/GRIA2/PDE4D/TRPC7/GRIA1/GABRA6/GABRA1/GABRG2/GRIK2/KCND2/KCNH2/PORCN/DLG3/KCNB2/GRIN1/KCNJ11/KCNC1/CNIH2/TRPC6/SCN3B/GRIN2B/SCN8A/GABRB3/SHISA9/CACNG3/KCNH4/CACNA1G/CACNG4/KCNQ2/CACNA1A/GRIK5/CPT1C/CACNG8/CACNA1I	44	CC
GO:0099060	integral component of postsynaptic specialization membrane	23/607	70/13142	2.96975e-14	9.84638e-13	7.93505e-13	OPRD1/PLPPR4/KCND3/CHRNB2/LRRTM1/DRD3/SLITRK3/GRIA1/GABRG2/ADAM22/KCND2/LRRC4C/CNIH2/LRRTM3/SORCS3/CLSTN3/PTPRO/SHISA9/CACNG3/CACNG4/DCC/NETO1/GRIK5	23	CC
GO:0099634	postsynaptic specialization membrane	28/607	107/13142	3.17625e-14	9.84638e-13	7.93505e-13	OPRD1/PLPPR4/KCND3/CHRNB2/LRRTM1/DRD3/SLITRK3/GRIA2/RGS7BP/GRIA1/GABRG2/ADAM22/KCND2/LRRC4C/CNIH2/LRRTM3/SORCS3/CLSTN3/GRIN2B/PTPRO/LIN7A/SHISA9/CACNG3/CACNG4/DCC/NETO1/GRIK5/CACNG8	28	CC
GO:0034703	cation channel complex	38/607	198/13142	4.49417e-14	1.30612e-12	1.05258e-12	KCND3/HCN3/CACNA1E/KCNK2/CACNB4/SCN9A/CACNA2D2/CACNA2D3/KCNMB2/GRIA2/PDE4D/TRPC7/GRIA1/GRIK2/KCND2/KCNH2/PORCN/DLG3/KCNB2/GRIN1/KCNJ11/KCNC1/CNIH2/TRPC6/SCN3B/GRIN2B/SCN8A/SHISA9/CACNG3/KCNH4/CACNA1G/CACNG4/KCNQ2/CACNA1A/GRIK5/CPT1C/CACNG8/CACNA1I	38	CC
GO:0099699	integral component of synaptic membrane	31/607	138/13142	1.22945e-13	3.3629e-12	2.71012e-12	OPRD1/PLPPR4/KCND3/CHRNB2/CADM3/LRRTM1/ADAM23/DRD3/SLITRK3/GRIA1/GABRG2/CNR1/ADAM22/KCND2/ATP2B3/KCNC1/LRRC4C/SYT7/CNIH2/LRRTM3/SORCS3/CLSTN3/PTPRO/ATP2B1/SHISA9/CACNG3/CACNG4/DCC/NETO1/FLRT3/GRIK5	31	CC
GO:0043025	neuronal cell body	59/607	445/13142	1.68071e-13	4.34183e-12	3.49902e-12	RAP1GAP/PRKAA2/NEGR1/AMIGO1/KCND3/SV2A/HCN3/CACNA1E/RGS8/KCNK2/USH2A/SLC4A10/ZNF804A/GAP43/EPHA5/GRIA2/SORBS2/RGS7BP/HOMER1/PAM/GRIA1/UNC5A/CPNE5/GRIK2/LMTK2/PRKAR2B/KCND2/ELK1/DRP2/PGRMC1/GDI1/KCNB2/STMN2/SLC1A1/KCNC1/SPTBN2/SHANK2/THY1/SLC38A1/PDE1B/KIF5A/GRIP1/ATP2B1/CIT/KLHL1/SLC8A3/TMEM266/RTN4RL1/RNF112/CDK5R1/SYT4/PCSK2/SLC12A5/EFNA2/MAST1/CACNA1A/SPTBN4/GRIK5/MAPK8IP2	59	CC
GO:0099146	intrinsic component of postsynaptic density membrane	19/607	52/13142	5.86089e-13	1.43438e-11	1.15594e-11	OPRD1/PLPPR4/DRD3/SLITRK3/RGS7BP/GRIA1/ADAM22/LRRC4C/CNIH2/LRRTM3/SORCS3/CLSTN3/PTPRO/SHISA9/CACNG3/CACNG4/DCC/NETO1/GRIK5	19	CC
GO:0050808	synapse organization	55/577	378/12620	1.45535e-14	1.82549e-11	1.74284e-11	DLGAP3/NEGR1/NTNG1/AMIGO1/CHRNB2/PPFIA4/ADD2/LRRTM1/CACNB4/ZNF804A/NGEF/LRRN1/LHFPL4/BSN/ERC2/GAP43/PFN2/SLITRK3/GLRB/HOMER1/PCDHB2/GABRA1/GABRG2/WASF1/ACHE/DRP2/FGF13/SLITRK4/ADGRB1/SLC1A1/FRRS1L/LRRC4C/CFL1/SPTBN2/SHANK2/CNTN5/LRRTM3/INA/CLSTN3/GRIN2B/PTPRO/SLITRK5/SLC8A3/GABRB3/ARHGAP44/CDK5R1/TANC2/LZTS3/FLRT3/PIN1/ADGRL1/UNC13A/RAB3A/PPFIA3/NEFH	55	BP
GO:0098839	postsynaptic density membrane	23/607	83/13142	1.72557e-12	4.01196e-11	3.23318e-11	OPRD1/PLPPR4/DRD3/SLITRK3/GRIA2/RGS7BP/GRIA1/ADAM22/LRRC4C/CNIH2/LRRTM3/SORCS3/CLSTN3/GRIN2B/PTPRO/LIN7A/SHISA9/CACNG3/CACNG4/DCC/NETO1/GRIK5/CACNG8	23	CC
GO:0070382	exocytic vesicle	36/607	201/13142	1.84383e-12	4.08276e-11	3.29024e-11	TPRG1L/OPRD1/SV2A/OTOF/SYN2/BSN/SLC9B2/RAB3C/SV2C/SCAMP1/MCTP1/GRIA1/SNAP91/ICA1/DGKI/PTPRN2/ATP6AP2/SYP/GRIN1/SYT13/SYT7/GAD2/ATP2B1/RPH3A/RAB15/STX1B/ZNRF1/RNF112/SYT4/RAB27B/LAMP5/SNAP25/UNC13A/RAB3A/SYT3/SYN3	36	CC
GO:0099061	integral component of postsynaptic density membrane	18/607	49/13142	2.15932e-12	4.56402e-11	3.67808e-11	OPRD1/PLPPR4/DRD3/SLITRK3/GRIA1/ADAM22/LRRC4C/CNIH2/LRRTM3/SORCS3/CLSTN3/PTPRO/SHISA9/CACNG3/CACNG4/DCC/NETO1/GRIK5	18	CC
GO:0008021	synaptic vesicle	34/607	186/13142	4.25217e-12	8.59678e-11	6.92803e-11	TPRG1L/OPRD1/SV2A/OTOF/SYN2/BSN/SLC9B2/RAB3C/SV2C/SCAMP1/MCTP1/GRIA1/SNAP91/ICA1/DGKI/PTPRN2/ATP6AP2/SYP/GRIN1/SYT7/GAD2/ATP2B1/RPH3A/RAB15/STX1B/ZNRF1/RNF112/SYT4/RAB27B/LAMP5/SNAP25/UNC13A/RAB3A/SYN3	34	CC
GO:0098936	intrinsic component of postsynaptic membrane	26/607	112/13142	5.36461e-12	1.03939e-10	8.37631e-11	OPRD1/PLPPR4/KCND3/CHRNB2/LRRTM1/DRD3/SLITRK3/RGS7BP/GRIA1/GABRG2/ADAM22/KCND2/KCNC1/LRRC4C/CNIH2/LRRTM3/SORCS3/CLSTN3/PTPRO/SHISA9/CACNG3/CACNG4/DCC/NETO1/FLRT3/GRIK5	26	CC
GO:0046873	metal ion transmembrane transporter activity	52/581	374/12873	3.08385e-13	2.11861e-10	1.88602e-10	KCND3/ATP1A1/HCN3/CACNA1E/KCNK2/KCNK3/CACNB4/SLC4A10/SCN9A/CACNA2D2/CACNA2D3/SLC12A8/KCNMB2/CLDN16/SLC9B2/TRPC7/CNR1/GRIK2/KCND2/KCNH2/SLC9A7/ATP2B3/KCNB2/SLC1A1/GRIN1/KCNJ11/KCNC1/TRPC6/SCN3B/CNNM2/SLC6A13/GRIN2B/SLC38A1/SCN8A/ATP2B1/SLC41A2/ATP7B/KCNH5/SLC8A3/SLC24A5/CACNG3/KCNH4/CACNA1G/CACNG4/TMC2/SNAP25/SLC12A5/KCNQ2/CACNA1A/GRIK5/CACNG8/CACNA1I	52	MF
GO:0099055	integral component of postsynaptic membrane	25/607	107/13142	1.18512e-11	2.20433e-10	1.77644e-10	OPRD1/PLPPR4/KCND3/CHRNB2/LRRTM1/DRD3/SLITRK3/GRIA1/GABRG2/ADAM22/KCND2/KCNC1/LRRC4C/CNIH2/LRRTM3/SORCS3/CLSTN3/PTPRO/SHISA9/CACNG3/CACNG4/DCC/NETO1/FLRT3/GRIK5	25	CC
GO:1902495	transmembrane transporter complex	45/607	318/13142	1.59223e-11	2.84764e-10	2.29487e-10	KCND3/ATP1A1/CHRNB2/HCN3/CACNA1E/KCNK2/CACNB4/SCN9A/CACNA2D2/CACNA2D3/KCNMB2/GLRB/GRIA2/PDE4D/TRPC7/GRIA1/GABRA6/GABRA1/GABRG2/GRIK2/KCND2/KCNH2/PORCN/DLG3/KCNB2/GRIN1/KCNJ11/KCNC1/CNIH2/TRPC6/SCN3B/GRIN2B/SCN8A/GABRB3/SHISA9/CACNG3/KCNH4/CACNA1G/CACNG4/KCNQ2/CACNA1A/GRIK5/CPT1C/CACNG8/CACNA1I	45	CC
GO:0042734	presynaptic membrane	27/607	132/13142	4.87741e-11	8.3001e-10	6.68894e-10	OPRD1/NTNG1/CHRNB2/CADM3/OTOF/ADAM23/ERC2/RGS7BP/KCTD16/SNAP91/CNR1/GRIK2/SYP/ATP2B3/RIMS2/STXBP1/DNM1/KCNC1/SYT7/CNTN5/GAD2/ATP2B1/STX1B/SNAP25/ADGRL1/UNC13A/GRIK5	27	CC
GO:1990351	transporter complex	46/607	341/13142	4.99791e-11	8.3001e-10	6.68894e-10	KCND3/ATP1A1/CHRNB2/HCN3/CACNA1E/KCNK2/CACNB4/SCN9A/CACNA2D2/CACNA2D3/KCNMB2/GLRB/GRIA2/PDE4D/TRPC7/GRIA1/GABRA6/GABRA1/GABRG2/GRIK2/KCND2/KCNH2/PORCN/DLG3/KCNB2/GRIN1/KCNJ11/KCNC1/CNIH2/TRPC6/SCN3B/GRIN2B/SCN8A/ATP8A2/GABRB3/SHISA9/CACNG3/KCNH4/CACNA1G/CACNG4/KCNQ2/CACNA1A/GRIK5/CPT1C/CACNG8/CACNA1I	46	CC
GO:0098982	GABA-ergic synapse	19/607	67/13142	9.66576e-11	1.54986e-09	1.24901e-09	KCND3/SV2A/LRRTM1/BSN/ERC2/DRD3/GAP43/SLITRK3/GLRB/GABRA1/GABRG2/CNR1/KCND2/ATP2B3/CNTN5/IGSF9B/CLSTN3/PTPRO/ATP2B1	19	CC
GO:0150034	distal axon	38/607	255/13142	1.37734e-10	2.13488e-09	1.72047e-09	TPRG1L/OPRD1/HCN3/KCNK2/USH2A/LRRTM1/SLC4A10/GAD1/ZNF804A/NGEF/ERC2/GAP43/GPRIN1/CNR1/LMTK2/ELK1/SYP/FGF13/STMN2/SLC1A1/GRIN1/KCNC1/CFL1/SHANK2/THY1/PTPRO/SLC8A3/CDK5R1/DCC/LAMP5/SNAP25/FLRT3/STMN3/ATCAY/ADGRL1/UNC13A/RAB3A/GRIK5	38	CC
GO:0030658	transport vesicle membrane	31/607	181/13142	2.12677e-10	3.19015e-09	2.5709e-09	TPRG1L/OPRD1/SV2A/OTOF/SYN2/BSN/SLC9B2/RAB3C/SV2C/SCAMP1/MCTP1/PAM/GRIA1/ICA1/DGKI/PTPRN2/ATP6AP2/SYP/SYT7/CNIH2/GAD2/ATP2B1/RPH3A/ZNRF1/SYT4/RAB27B/LAMP5/UNC13A/RAB3A/SYT3/SYN3	31	CC
GO:0022836	gated channel activity	42/581	285/12873	9.6694e-12	3.32144e-09	2.9568e-09	KCND3/CHRNB2/HCN3/CACNA1E/KCNK2/KCNK3/CACNB4/SCN9A/CACNA2D2/CACNA2D3/KCNMB2/GLRB/GRIA2/GRIA1/GABRA6/GABRA1/GABRG2/CNR1/GRIK2/KCND2/KCNH2/KCNB2/GRIN1/KCNJ11/KCNC1/SCN3B/GRIN2B/SCN8A/KCNH5/TMEM63C/GABRB3/CACNG3/KCNH4/CACNA1G/CACNG4/TMC2/SNAP25/KCNQ2/CACNA1A/GRIK5/CACNG8/CACNA1I	42	MF
GO:0022843	voltage-gated cation channel activity	27/581	137/12873	7.05317e-11	1.04444e-08	9.29779e-09	KCND3/HCN3/CACNA1E/KCNK2/KCNK3/CACNB4/CACNA2D2/CACNA2D3/CNR1/KCND2/KCNH2/KCNB2/GRIN1/KCNJ11/KCNC1/GRIN2B/KCNH5/CACNG3/KCNH4/CACNA1G/CACNG4/TMC2/SNAP25/KCNQ2/CACNA1A/CACNG8/CACNA1I	27	MF
GO:0005261	cation channel activity	41/581	291/12873	7.2952e-11	1.04444e-08	9.29779e-09	KCND3/CHRNB2/HCN3/CACNA1E/KCNK2/KCNK3/CACNB4/SCN9A/CACNA2D2/CACNA2D3/KCNMB2/GRIA2/TRPC7/GRIA1/CNR1/GRIK2/KCND2/KCNH2/KCNB2/GRIN1/KCNJ11/KCNC1/TRPC6/SCN3B/GRIN2B/SCN8A/KCNH5/TMEM63C/SLC24A5/CACNG3/KCNH4/CACNA1G/CACNG4/TMC2/SNAP25/SLC12A5/KCNQ2/CACNA1A/GRIK5/CACNG8/CACNA1I	41	MF
GO:0005216	ion channel activity	47/581	366/12873	7.60146e-11	1.04444e-08	9.29779e-09	KCND3/CHRNB2/HCN3/CACNA1E/KCNK2/KCNK3/CACNB4/SCN9A/CACNA2D2/CACNA2D3/KCNMB2/GLRB/GRIA2/TRPC7/GRIA1/GABRA6/GABRA1/GABRG2/CNR1/GRIK2/KCND2/KCNH2/KCNB2/SLC1A1/GRIN1/KCNJ11/KCNC1/TRPC6/SCN3B/GRIN2B/SCN8A/KCNH5/TMEM63C/GABRB3/SLC24A5/CACNG3/KCNH4/CACNA1G/CACNG4/TMC2/SNAP25/SLC12A5/KCNQ2/CACNA1A/GRIK5/CACNG8/CACNA1I	47	MF
GO:0098797	plasma membrane protein complex	54/607	477/13142	8.3065e-10	1.20704e-08	9.72735e-09	EFCAB7/KCND3/ATP1A1/CHRNB2/HCN3/CACNA1E/KCNK2/GNG4/CACNB4/SCN9A/IRS1/CACNA2D2/CACNA2D3/KCNMB2/GLRB/GRIA2/CDH18/CDH9/CDH6/PDE4D/GRIA1/GRIK2/KCND2/KCNH2/PORCN/DLG3/KCNB2/GABBR2/GRIN1/KCNJ11/KCNC1/GNG3/CNIH2/SCN3B/GNB3/GRIN2B/SCN8A/LIN7A/GNB5/SHISA9/CACNG3/CDH3/KCNH4/CACNA1G/CACNG4/GNAL/CDH7/CDH22/KCNQ2/CACNA1A/GRIK5/CPT1C/CACNG8/CACNA1I	54	CC
GO:0005244	voltage-gated ion channel activity	30/581	171/12873	1.28669e-10	1.2628e-08	1.12416e-08	KCND3/HCN3/CACNA1E/KCNK2/KCNK3/CACNB4/SCN9A/CACNA2D2/CACNA2D3/CNR1/KCND2/KCNH2/KCNB2/GRIN1/KCNJ11/KCNC1/SCN3B/GRIN2B/SCN8A/KCNH5/CACNG3/KCNH4/CACNA1G/CACNG4/TMC2/SNAP25/KCNQ2/CACNA1A/CACNG8/CACNA1I	30	MF
GO:0022832	voltage-gated channel activity	30/581	171/12873	1.28669e-10	1.2628e-08	1.12416e-08	KCND3/HCN3/CACNA1E/KCNK2/KCNK3/CACNB4/SCN9A/CACNA2D2/CACNA2D3/CNR1/KCND2/KCNH2/KCNB2/GRIN1/KCNJ11/KCNC1/SCN3B/GRIN2B/SCN8A/KCNH5/CACNG3/KCNH4/CACNA1G/CACNG4/TMC2/SNAP25/KCNQ2/CACNA1A/CACNG8/CACNA1I	30	MF
GO:0008328	ionotropic glutamate receptor complex	14/607	39/13142	8.96234e-10	1.26288e-08	1.01773e-08	GRIA2/GRIA1/GRIK2/PORCN/DLG3/GRIN1/CNIH2/GRIN2B/SHISA9/CACNG3/CACNG4/GRIK5/CPT1C/CACNG8	14	CC
GO:0035249	synaptic transmission, glutamatergic	23/577	93/12620	1.82835e-11	1.72002e-08	1.64215e-08	TPRG1L/PLPPR4/CACNB4/DRD3/GRIA2/HOMER1/GRM4/CNR1/GRIK2/GRM8/DGKI/FRRS1L/STXBP1/GRIN1/CNIH2/CLSTN3/GRIN2B/CACNG3/CACNG4/UNC13A/GRIK5/CACNG8/MAPK8IP2	23	BP
GO:0098878	neurotransmitter receptor complex	14/607	40/13142	1.32089e-09	1.80651e-08	1.45584e-08	GRIA2/GRIA1/GRIK2/PORCN/DLG3/GRIN1/CNIH2/GRIN2B/SHISA9/CACNG3/CACNG4/GRIK5/CPT1C/CACNG8	14	CC
GO:0048786	presynaptic active zone	18/607	70/13142	1.74495e-09	2.31829e-08	1.86828e-08	TPRG1L/NTNG1/SV2A/PPFIA4/OTOF/GAD1/BSN/ERC2/SYP/RIMS2/STXBP1/SHANK2/ATP2B1/STX1B/ARHGAP44/UNC13A/RAB3A/PPFIA3	18	CC
GO:0043197	dendritic spine	28/607	166/13142	2.30045e-09	2.97142e-08	2.39462e-08	OPRD1/KCND3/ZNF804A/GRIA2/RGS7BP/HOMER1/GRIA1/RGS14/PRKAR2B/KCND2/DGKI/ATP6AP2/LZTS1/ADGRB1/SLC1A1/GRIN1/CNIH2/SHANK2/PSD/PTPRO/ATP2B1/RPH3A/SLC8A3/SHISA9/ARHGAP44/CDK5R1/TANC2/LZTS3	28	CC
GO:0044309	neuron spine	28/607	167/13142	2.64592e-09	3.32527e-08	2.67979e-08	OPRD1/KCND3/ZNF804A/GRIA2/RGS7BP/HOMER1/GRIA1/RGS14/PRKAR2B/KCND2/DGKI/ATP6AP2/LZTS1/ADGRB1/SLC1A1/GRIN1/CNIH2/SHANK2/PSD/PTPRO/ATP2B1/RPH3A/SLC8A3/SHISA9/ARHGAP44/CDK5R1/TANC2/LZTS3	28	CC
GO:0048167	regulation of synaptic plasticity	31/577	175/12620	6.68441e-11	5.03069e-08	4.80293e-08	LRRTM1/SLC4A10/ERC2/MCTP1/GRIA1/RGS14/GRIK2/PRKAR1B/GRID2IP/SYP/LZTS1/RIMS2/ADGRB1/SLC1A1/STXBP1/GRIN1/SYT7/SHANK2/SORCS3/GRIN2B/SLC38A1/JPH4/SLC8A3/SHISA9/JPH3/RARA/SYT4/NETO1/SNAP25/RAB3A/PPFIA3	31	BP
GO:0015267	channel activity	47/581	395/12873	1.01568e-09	8.4322e-08	7.50648e-08	KCND3/CHRNB2/HCN3/CACNA1E/KCNK2/KCNK3/CACNB4/SCN9A/CACNA2D2/CACNA2D3/KCNMB2/GLRB/GRIA2/TRPC7/GRIA1/GABRA6/GABRA1/GABRG2/CNR1/GRIK2/KCND2/KCNH2/KCNB2/SLC1A1/GRIN1/KCNJ11/KCNC1/TRPC6/SCN3B/GRIN2B/SCN8A/KCNH5/TMEM63C/GABRB3/SLC24A5/CACNG3/KCNH4/CACNA1G/CACNG4/TMC2/SNAP25/SLC12A5/KCNQ2/CACNA1A/GRIK5/CACNG8/CACNA1I	47	MF
GO:0022803	passive transmembrane transporter activity	47/581	396/12873	1.10465e-09	8.4322e-08	7.50648e-08	KCND3/CHRNB2/HCN3/CACNA1E/KCNK2/KCNK3/CACNB4/SCN9A/CACNA2D2/CACNA2D3/KCNMB2/GLRB/GRIA2/TRPC7/GRIA1/GABRA6/GABRA1/GABRG2/CNR1/GRIK2/KCND2/KCNH2/KCNB2/SLC1A1/GRIN1/KCNJ11/KCNC1/TRPC6/SCN3B/GRIN2B/SCN8A/KCNH5/TMEM63C/GABRB3/SLC24A5/CACNG3/KCNH4/CACNA1G/CACNG4/TMC2/SNAP25/SLC12A5/KCNQ2/CACNA1A/GRIK5/CACNG8/CACNA1I	47	MF
GO:0034765	regulation of ion transmembrane transport	50/577	414/12620	2.62952e-10	1.5753e-07	1.50398e-07	AMIGO1/KCND3/HCN3/CACNA1E/KCNK3/PRKCE/CACNB4/SCN9A/STAC/CACNA2D2/CACNA2D3/DRD3/FGF12/PDE4D/HOMER1/TSPAN13/KCND2/TCAF1/KCNH2/FGF13/KCNB2/JPH1/GRIN1/KCNJ11/KCNC1/CNIH2/TRPC6/THY1/SCN3B/GRIN2B/SLC38A1/SCN8A/CABP1/JPH4/KCNH5/GNB5/SHISA9/CACNG3/NETO2/JPH3/KCNH4/CACNA1G/CACNG4/NETO1/TMC2/KCNQ2/CACNA1A/CACNG8/CACNA1I/MAPK8IP2	50	BP
GO:0001505	regulation of neurotransmitter levels	32/577	196/12620	2.9304e-10	1.5753e-07	1.50398e-07	SV2A/OTOF/CACNB4/GAD1/SYN2/ERC2/DRD3/PFN2/MCTP1/ALDH5A1/GRM4/CNR1/ACHE/PTPRN2/SYP/RIMS2/STXBP1/SYT7/GAD2/SLC6A13/SLC38A1/PDE1B/LIN7A/RPH3A/STX1B/SYT4/SNAP25/UNC13A/RAB3A/GRIK5/PPFIA3/SYN3	32	BP
GO:0051966	regulation of synaptic transmission, glutamatergic	18/577	69/12620	1.14235e-09	5.37331e-07	5.13004e-07	TPRG1L/PLPPR4/DRD3/HOMER1/GRM4/CNR1/GRIK2/GRM8/DGKI/FRRS1L/STXBP1/GRIN1/GRIN2B/CACNG3/CACNG4/UNC13A/CACNG8/MAPK8IP2	18	BP
GO:0030133	transport vesicle	41/607	354/13142	5.17022e-08	6.32672e-07	5.09861e-07	TPRG1L/OPRD1/SV2A/OTOF/SYN2/BSN/SLC9B2/RAB3C/SV2C/SCAMP1/MCTP1/PAM/GRIA1/SNAP91/ICA1/STEAP2/DGKI/PTPRN2/ATP6AP2/SYP/GRIN1/SYT13/SYT7/CNIH2/GAD2/ATP2B1/RPH3A/RAB15/STX1B/ZNRF1/CRISPLD2/RNF112/SYT4/RAB27B/LAMP5/SNAP25/PCSK2/UNC13A/RAB3A/SYT3/SYN3	41	CC
GO:0032281	AMPA glutamate receptor complex	10/607	25/13142	7.15176e-08	8.5271e-07	6.87186e-07	GRIA2/GRIA1/PORCN/DLG3/CNIH2/SHISA9/CACNG3/CACNG4/CPT1C/CACNG8	10	CC
GO:0032590	dendrite membrane	12/607	38/13142	7.59097e-08	8.8245e-07	7.11154e-07	OPRD1/GRIA1/GABRA6/GABRA1/GABRG2/ATP6AP2/KCNC1/THY1/ATP2B1/SHISA9/LAMP5/SLC12A5	12	CC
GO:0006836	neurotransmitter transport	30/577	190/12620	2.41915e-09	1.00104e-06	9.55723e-07	SV2A/OTOF/CACNB4/SYN2/ERC2/DRD3/PFN2/SV2C/MCTP1/GRM4/CNR1/ICA1/PTPRN2/SYP/RIMS2/SLC1A1/STXBP1/SYT7/SLC6A13/SLC38A1/LIN7A/RPH3A/STX1B/SYT4/SNAP25/UNC13A/RAB3A/GRIK5/PPFIA3/SYN3	30	BP
GO:0034762	regulation of transmembrane transport	53/577	485/12620	2.84057e-09	1.00104e-06	9.55723e-07	AMIGO1/KCND3/HCN3/CACNA1E/KCNK3/PRKCE/CACNB4/SCN9A/IRS1/STAC/CACNA2D2/CACNA2D3/DRD3/FGF12/PDE4D/HOMER1/TSPAN13/KCND2/TCAF1/KCNH2/FGF13/KCNB2/JPH1/GRIN1/KCNJ11/KCNC1/CNIH2/TRPC6/THY1/SCN3B/GRIN2B/SLC38A1/SCN8A/CABP1/JPH4/KCNH5/GNB5/SHISA9/CACNG3/NETO2/JPH3/KCNH4/CACNA1G/CACNG4/NETO1/TMC2/KCNQ2/CACNA1A/CLIP3/RTN2/CACNG8/CACNA1I/MAPK8IP2	53	BP
GO:0042391	regulation of membrane potential	44/577	363/12620	2.92625e-09	1.00104e-06	9.55723e-07	OPRD1/GPR88/KCND3/ATP1A1/MLLT11/CHRNB2/HCN3/KCNK2/KCNK3/CACNB4/SCN9A/KCNMB2/FGF12/GLRB/RGS7BP/GRIA1/GABRA6/GABRA1/GABRG2/DSP/CNR1/GRIK2/PRKAR1B/KCND2/KCNH2/FGF13/RIMS2/GRIN1/KCNJ11/KCNC1/CNIH2/SCN3B/GRIN2B/SCN8A/KCNH5/SLC8A3/GABRB3/STX1B/KCNH4/CACNA1G/NETO1/GRIK5/CACNA1I/MAPK8IP2	44	BP
GO:0032589	neuron projection membrane	14/607	57/13142	2.11355e-07	2.39707e-06	1.93176e-06	OPRD1/USH2A/GRIA1/GABRA6/GABRA1/GABRG2/UNC5A/ATP6AP2/KCNC1/THY1/ATP2B1/SHISA9/LAMP5/SLC12A5	14	CC
GO:0043204	perikaryon	22/607	136/13142	2.5842e-07	2.86107e-06	2.3057e-06	AMIGO1/RGS8/SLC4A10/GAP43/RGS7BP/PAM/CPNE5/KCND2/DRP2/KCNB2/SLC1A1/KIF5A/GRIP1/SLC8A3/TMEM266/RTN4RL1/RNF112/CDK5R1/PCSK2/SLC12A5/EFNA2/GRIK5	22	CC
GO:0007269	neurotransmitter secretion	24/577	142/12620	2.52857e-08	7.31924e-06	6.98787e-06	SV2A/OTOF/CACNB4/SYN2/ERC2/PFN2/MCTP1/GRM4/CNR1/PTPRN2/SYP/RIMS2/STXBP1/SYT7/LIN7A/RPH3A/STX1B/SYT4/SNAP25/UNC13A/RAB3A/GRIK5/PPFIA3/SYN3	24	BP
GO:0099643	signal release from synapse	24/577	142/12620	2.52857e-08	7.31924e-06	6.98787e-06	SV2A/OTOF/CACNB4/SYN2/ERC2/PFN2/MCTP1/GRM4/CNR1/PTPRN2/SYP/RIMS2/STXBP1/SYT7/LIN7A/RPH3A/STX1B/SYT4/SNAP25/UNC13A/RAB3A/GRIK5/PPFIA3/SYN3	24	BP
GO:0005245	voltage-gated calcium channel activity	12/581	40/12873	1.11688e-07	7.67297e-06	6.83061e-06	CACNA1E/CACNB4/CACNA2D2/CACNA2D3/CNR1/CACNG3/CACNA1G/CACNG4/TMC2/CACNA1A/CACNG8/CACNA1I	12	MF
GO:0099003	vesicle-mediated transport in synapse	28/577	190/12620	3.88774e-08	1.04097e-05	9.9384e-06	SV2A/OTOF/CACNB4/SYN2/GRIP2/BSN/ERC2/DRD3/PFN2/SNAP91/CNR1/PRKAR1B/SYP/RIMS2/SH3GL2/STXBP1/DNM1/SYT7/STX1B/CDK5R1/SYT4/RAB27B/SNAP25/UNC13A/RAB3A/GRIK5/PPFIA3/SYN3	28	BP
GO:0035637	multicellular organismal signaling	24/577	146/12620	4.40275e-08	1.04097e-05	9.9384e-06	GPR88/KCND3/ATP1A1/HCN3/CACNB4/SCN9A/KCNMB2/FGF12/PDE4D/DSP/GRIK2/KCND2/KCNH2/ATP2B3/SCN3B/SCN8A/ATP2B1/SLC8A3/CACNG3/CACNA1G/CACNG4/SPTBN4/CACNG8/CACNA1I	24	BP
GO:0007416	synapse assembly	25/577	157/12620	4.42613e-08	1.04097e-05	9.9384e-06	NEGR1/AMIGO1/CHRNB2/ADD2/LRRTM1/LRRN1/LHFPL4/BSN/GAP43/SLITRK3/PCDHB2/GABRA1/GABRG2/ACHE/FGF13/SLITRK4/ADGRB1/SPTBN2/SHANK2/CNTN5/LRRTM3/CLSTN3/SLITRK5/GABRB3/FLRT3	25	BP
GO:0015085	calcium ion transmembrane transporter activity	20/581	116/12873	2.15737e-07	1.34737e-05	1.19945e-05	CACNA1E/CACNB4/CACNA2D2/CACNA2D3/TRPC7/CNR1/ATP2B3/GRIN1/TRPC6/GRIN2B/ATP2B1/SLC8A3/SLC24A5/CACNG3/CACNA1G/CACNG4/TMC2/CACNA1A/CACNG8/CACNA1I	20	MF
GO:0099504	synaptic vesicle cycle	26/577	173/12620	7.96714e-08	1.76355e-05	1.6837e-05	SV2A/OTOF/CACNB4/SYN2/BSN/ERC2/PFN2/SNAP91/CNR1/PRKAR1B/SYP/RIMS2/SH3GL2/STXBP1/DNM1/SYT7/STX1B/CDK5R1/SYT4/RAB27B/SNAP25/UNC13A/RAB3A/GRIK5/PPFIA3/SYN3	26	BP
GO:0099637	neurotransmitter receptor transport	9/577	20/12620	8.7689e-08	1.83319e-05	1.75019e-05	GRIP2/SLC1A1/GRIP1/CACNG3/STX1B/ARHGAP44/CACNG4/SNAP25/CACNG8	9	BP
GO:0030427	site of polarized growth	23/607	164/13142	1.85899e-06	2.01031e-05	1.62008e-05	LRRTM1/ZNF804A/NGEF/ERC2/GAP43/GPRIN1/CNR1/LMTK2/FGF13/STMN2/CFL1/SHANK2/THY1/PTPRO/FRY/CDK5R1/DCC/LAMP5/SNAP25/FLRT3/STMN3/ATCAY/ADGRL1	23	CC
GO:2001257	regulation of cation channel activity	24/577	153/12620	1.10455e-07	2.1876e-05	2.08856e-05	AMIGO1/HCN3/KCNK3/CACNB4/STAC/DRD3/FGF12/PDE4D/HOMER1/FGF13/JPH1/KCNC1/CNIH2/CABP1/JPH4/GNB5/SHISA9/CACNG3/NETO2/JPH3/CACNG4/NETO1/CACNG8/MAPK8IP2	24	BP
GO:0005891	voltage-gated calcium channel complex	11/607	42/13142	2.1558e-06	2.27829e-05	1.83604e-05	CACNA1E/CACNB4/CACNA2D2/CACNA2D3/PDE4D/CACNG3/CACNA1G/CACNG4/CACNA1A/CACNG8/CACNA1I	11	CC
GO:0031225	anchored component of membrane	18/607	111/13142	3.04493e-06	3.14643e-05	2.53566e-05	NEGR1/NTNG1/MELTF/RAB3C/RGS7BP/RGMB/ACHE/CNTN5/THY1/OPCML/GAD2/SPRN/MMP17/RTN4RL1/RAB27B/EFNA2/RAB3A/LYPD5	18	CC
GO:0043679	axon terminus	17/607	101/13142	3.38198e-06	3.41874e-05	2.75511e-05	TPRG1L/OPRD1/HCN3/KCNK2/USH2A/SLC4A10/GAD1/ELK1/SYP/SLC1A1/GRIN1/KCNC1/SLC8A3/FLRT3/UNC13A/RAB3A/GRIK5	17	CC
GO:0030426	growth cone	22/607	158/13142	3.50284e-06	3.46557e-05	2.79286e-05	LRRTM1/ZNF804A/NGEF/ERC2/GAP43/GPRIN1/CNR1/LMTK2/FGF13/STMN2/CFL1/SHANK2/THY1/PTPRO/CDK5R1/DCC/LAMP5/SNAP25/FLRT3/STMN3/ATCAY/ADGRL1	22	CC
GO:0044306	neuron projection terminus	18/607	115/13142	5.11325e-06	4.95346e-05	3.99192e-05	TPRG1L/OPRD1/HCN3/KCNK2/USH2A/SLC4A10/GAD1/BSN/ELK1/SYP/SLC1A1/GRIN1/KCNC1/SLC8A3/FLRT3/UNC13A/RAB3A/GRIK5	18	CC
GO:0098563	intrinsic component of synaptic vesicle membrane	10/607	39/13142	7.73509e-06	7.34044e-05	5.91556e-05	OPRD1/SV2A/RAB3C/SV2C/SCAMP1/SYP/ATP2B1/SYT4/RAB27B/RAB3A	10	CC
GO:0097120	receptor localization to synapse	13/577	52/12620	4.08782e-07	7.69123e-05	7.34301e-05	LRRC7/GRIP2/DLG3/CNIH2/KIF5A/GRIP1/CACNG3/STX1B/ARHGAP44/CACNG4/NETO1/SNAP25/CACNG8	13	BP
GO:0015079	potassium ion transmembrane transporter activity	21/581	142/12873	1.50873e-06	8.63749e-05	7.68924e-05	KCND3/ATP1A1/HCN3/KCNK2/KCNK3/SLC12A8/KCNMB2/GRIK2/KCND2/KCNH2/SLC9A7/KCNB2/KCNJ11/KCNC1/KCNH5/SLC24A5/KCNH4/SNAP25/SLC12A5/KCNQ2/GRIK5	21	MF
GO:0007215	glutamate receptor signaling pathway	12/577	46/12620	6.9507e-07	0.00012455	0.000118911	GRIA2/HOMER1/GRIA1/GRM4/GRIK2/GRM8/SLC1A1/FRRS1L/GRIN1/GRIN2B/CDK5R1/GRIK5	12	BP
GO:0005262	calcium channel activity	17/581	101/12873	2.4699e-06	0.000130525	0.000116195	CACNA1E/CACNB4/CACNA2D2/CACNA2D3/TRPC7/CNR1/GRIN1/TRPC6/GRIN2B/SLC24A5/CACNG3/CACNA1G/CACNG4/TMC2/CACNA1A/CACNG8/CACNA1I	17	MF
GO:0032809	neuronal cell body membrane	8/607	26/13142	1.47442e-05	0.000137121	0.000110504	AMIGO1/RGS8/UNC5A/KCND2/KCNB2/KCNC1/THY1/ATP2B1	8	CC
GO:0050803	regulation of synapse structure or activity	26/577	195/12620	8.78125e-07	0.000143842	0.00013733	NEGR1/AMIGO1/CHRNB2/LRRTM1/ZNF804A/NGEF/LRRN1/LHFPL4/SLITRK3/HOMER1/SLITRK4/ADGRB1/CFL1/SHANK2/LRRTM3/CLSTN3/GRIN2B/PTPRO/SLITRK5/STX1B/ARHGAP44/CDK5R1/TANC2/LZTS3/FLRT3/ADGRL1	26	BP
GO:0016082	synaptic vesicle priming	8/577	19/12620	8.79184e-07	0.000143842	0.00013733	SV2A/OTOF/ERC2/STXBP1/STX1B/SNAP25/UNC13A/RAB3A	8	BP
GO:0017156	calcium-ion regulated exocytosis	13/577	56/12620	1.02796e-06	0.000146366	0.000139739	SYN2/RIMS2/STXBP1/SYT13/SYT7/RPH3A/STX1B/CACNA1G/SYT4/UNC13A/RAB3A/SYT3/CACNA1I	13	BP
GO:0099072	regulation of postsynaptic membrane neurotransmitter receptor levels	13/577	56/12620	1.02796e-06	0.000146366	0.000139739	GRIP2/DRD3/PORCN/DLG3/FRRS1L/GRIP1/CACNG3/STX1B/ARHGAP44/CACNG4/SNAP25/CPT1C/CACNG8	13	BP
GO:0032412	regulation of ion transmembrane transporter activity	28/577	222/12620	1.04974e-06	0.000146366	0.000139739	AMIGO1/HCN3/KCNK3/PRKCE/CACNB4/STAC/DRD3/FGF12/PDE4D/HOMER1/TCAF1/FGF13/JPH1/KCNC1/CNIH2/TRPC6/SCN3B/CABP1/JPH4/GNB5/SHISA9/CACNG3/NETO2/JPH3/CACNG4/NETO1/CACNG8/MAPK8IP2	28	BP
GO:0019226	transmission of nerve impulse	14/577	65/12620	1.05019e-06	0.000146366	0.000139739	GPR88/CACNB4/SCN9A/KCNMB2/FGF12/GRIK2/KCND2/SCN8A/CACNG3/CACNA1G/CACNG4/SPTBN4/CACNG8/CACNA1I	14	BP
GO:0007612	learning	21/577	138/12620	1.14736e-06	0.000154197	0.000147216	GPR88/CHRNB2/DRD3/HMGCR/PDE8B/RGS14/PRKAR2B/FGF13/SLC1A1/GRIN1/SHANK2/SORCS3/PDE1B/JPH4/SLC8A3/JPH3/NETO1/PAK5/SNAP25/SLC12A5/MAPK8IP2	21	BP
GO:0098889	intrinsic component of presynaptic membrane	13/607	71/13142	1.87921e-05	0.00017134	0.000138081	OPRD1/NTNG1/CHRNB2/CADM3/ADAM23/RGS7BP/CNR1/ATP2B3/KCNC1/SYT7/CNTN5/ATP2B1/GRIK5	13	CC
GO:0022824	transmitter-gated ion channel activity	12/581	55/12873	4.7144e-06	0.000206858	0.000184149	CHRNB2/GLRB/GRIA2/GRIA1/GABRA6/GABRA1/GABRG2/GRIK2/GRIN1/GRIN2B/GABRB3/GRIK5	12	MF
GO:0022835	transmitter-gated channel activity	12/581	55/12873	4.7144e-06	0.000206858	0.000184149	CHRNB2/GLRB/GRIA2/GRIA1/GABRA6/GABRA1/GABRG2/GRIK2/GRIN1/GRIN2B/GABRB3/GRIK5	12	MF
GO:0098918	structural constituent of synapse	7/581	17/12873	4.81766e-06	0.000206858	0.000184149	BSN/ERC2/HOMER1/SPTBN2/SHANK2/INA/NEFH	7	MF
GO:0050807	regulation of synapse organization	25/577	189/12620	1.65216e-06	0.000214382	0.000204676	NEGR1/AMIGO1/CHRNB2/LRRTM1/ZNF804A/NGEF/LRRN1/LHFPL4/SLITRK3/HOMER1/SLITRK4/ADGRB1/CFL1/SHANK2/LRRTM3/CLSTN3/GRIN2B/PTPRO/SLITRK5/ARHGAP44/CDK5R1/TANC2/LZTS3/FLRT3/ADGRL1	25	BP
GO:0048172	regulation of short-term neuronal synaptic plasticity	7/577	15/12620	1.8808e-06	0.000235915	0.000225234	SLC4A10/GRIK2/SYP/SHISA9/SYT4/RAB3A/PPFIA3	7	BP
GO:0022898	regulation of transmembrane transporter activity	28/577	229/12620	1.96057e-06	0.000237988	0.000227213	AMIGO1/HCN3/KCNK3/PRKCE/CACNB4/STAC/DRD3/FGF12/PDE4D/HOMER1/TCAF1/FGF13/JPH1/KCNC1/CNIH2/TRPC6/SCN3B/CABP1/JPH4/GNB5/SHISA9/CACNG3/NETO2/JPH3/CACNG4/NETO1/CACNG8/MAPK8IP2	28	BP
GO:0051932	synaptic transmission, GABAergic	12/577	51/12620	2.29964e-06	0.000270423	0.00025818	PRKCE/SLITRK3/GABRA6/GABRA1/GABRG2/CNR1/GABBR2/STXBP1/CLSTN3/SLC38A1/GABRB3/SYN3	12	BP
GO:0044298	cell body membrane	8/607	29/13142	3.5821e-05	0.000320322	0.000258143	AMIGO1/RGS8/UNC5A/KCND2/KCNB2/KCNC1/THY1/ATP2B1	8	CC
GO:0070588	calcium ion transmembrane transport	31/577	274/12620	2.95358e-06	0.000336797	0.000321549	CACNA1E/PRKCE/CACNB4/STAC/CACNA2D2/CACNA2D3/DRD3/PDE4D/TRPC7/TSPAN13/ATP2B3/JPH1/GRIN1/TRPC6/THY1/GRIN2B/ATP2B1/CABP1/JPH4/SLC8A3/SLC24A5/GNB5/CACNG3/JPH3/CACNA1G/CACNG4/TMC2/SLC25A23/CACNA1A/CACNG8/CACNA1I	31	BP
GO:0060078	regulation of postsynaptic membrane potential	19/577	124/12620	3.32968e-06	0.000362777	0.000346353	CHRNB2/GLRB/RGS7BP/GRIA1/GABRA6/GABRA1/GABRG2/GRIK2/PRKAR1B/KCND2/RIMS2/GRIN1/GRIN2B/SLC8A3/GABRB3/STX1B/NETO1/GRIK5/MAPK8IP2	19	BP
GO:0016079	synaptic vesicle exocytosis	17/577	102/12620	3.37422e-06	0.000362777	0.000346353	SV2A/OTOF/CACNB4/ERC2/PFN2/CNR1/SYP/RIMS2/STXBP1/SYT7/STX1B/SYT4/SNAP25/UNC13A/RAB3A/GRIK5/PPFIA3	17	BP
GO:0060076	excitatory synapse	10/607	47/13142	4.51135e-05	0.000395807	0.000318975	BSN/GRIA2/HOMER1/GRIA1/SYP/ATP2B3/GRIN1/SPTBN2/CACNG3/NETO1	10	CC
GO:0050806	positive regulation of synaptic transmission	20/577	137/12620	3.97417e-06	0.000415411	0.000396604	PRKCE/LRRTM1/CACNB4/RGS14/CNR1/GRIK2/PRKAR1B/RIMS2/SLC1A1/STXBP1/GRIN1/SHANK2/CLSTN3/GRIN2B/SLC8A3/CACNG3/STX1B/CACNG4/SNAP25/CACNG8	20	BP
GO:0035418	protein localization to synapse	13/577	63/12620	4.24138e-06	0.000420406	0.000401373	LRRTM1/GRIP2/BSN/SLITRK3/HOMER1/CLSTN3/KIF5A/GRIP1/CACNG3/STX1B/ARHGAP44/RAB27B/SNAP25	13	BP
GO:0001508	action potential	19/577	126/12620	4.2454e-06	0.000420406	0.000401373	GPR88/KCND3/ATP1A1/CHRNB2/HCN3/CACNB4/SCN9A/KCNMB2/FGF12/DSP/CNR1/GRIK2/KCND2/KCNH2/FGF13/SCN3B/SCN8A/CACNA1G/CACNA1I	19	BP
GO:0034705	potassium channel complex	13/607	78/13142	5.30004e-05	0.000456392	0.0003678	KCND3/HCN3/KCNK2/KCNMB2/GRIK2/KCND2/KCNH2/KCNB2/KCNJ11/KCNC1/KCNH4/KCNQ2/GRIK5	13	CC
GO:0034706	sodium channel complex	7/607	23/13142	5.55455e-05	0.000469612	0.000378454	SCN9A/GRIK2/SCN3B/SCN8A/CACNA1G/GRIK5/CACNA1I	7	CC
GO:0007611	learning or memory	28/577	241/12620	5.34545e-06	0.000494158	0.000471785	GPR88/CHRNB2/KCNK2/DRD3/HMGCR/PDE8B/CAMK4/GRIA1/RGS14/CNR1/PRKAR1B/PRKAR2B/FGF13/SLC1A1/GRIN1/SHANK2/SORCS3/GRIN2B/PDE1B/JPH4/SLC8A3/JPH3/SYT4/NETO1/PAK5/SNAP25/SLC12A5/MAPK8IP2	28	BP
GO:0048168	regulation of neuronal synaptic plasticity	12/577	55/12620	5.37524e-06	0.000494158	0.000471785	SLC4A10/MCTP1/GRIK2/SYP/GRIN1/GRIN2B/SHISA9/JPH3/SYT4/NETO1/RAB3A/PPFIA3	12	BP
GO:1904062	regulation of cation transmembrane transport	33/577	310/12620	5.38413e-06	0.000494158	0.000471785	AMIGO1/HCN3/KCNK3/PRKCE/CACNB4/STAC/DRD3/FGF12/PDE4D/HOMER1/TSPAN13/KCNH2/FGF13/JPH1/GRIN1/KCNC1/CNIH2/THY1/SCN3B/GRIN2B/SLC38A1/CABP1/JPH4/GNB5/SHISA9/CACNG3/NETO2/JPH3/CACNG4/NETO1/TMC2/CACNG8/MAPK8IP2	33	BP
GO:0008066	glutamate receptor activity	8/581	26/12873	1.24492e-05	0.000503094	0.000447863	GRIA2/GRIA1/GRM4/GRIK2/GRM8/GRIN1/GRIN2B/GRIK5	8	MF
GO:0032409	regulation of transporter activity	28/577	244/12620	6.78336e-06	0.000607756	0.00058024	AMIGO1/HCN3/KCNK3/PRKCE/CACNB4/STAC/DRD3/FGF12/PDE4D/HOMER1/TCAF1/FGF13/JPH1/KCNC1/CNIH2/TRPC6/SCN3B/CABP1/JPH4/GNB5/SHISA9/CACNG3/NETO2/JPH3/CACNG4/NETO1/CACNG8/MAPK8IP2	28	BP
GO:0005230	extracellular ligand-gated ion channel activity	12/581	62/12873	1.73878e-05	0.000663633	0.000590777	CHRNB2/GLRB/GRIA2/GRIA1/GABRA6/GABRA1/GABRG2/GRIK2/GRIN1/GRIN2B/GABRB3/GRIK5	12	MF
GO:0045055	regulated exocytosis	25/577	206/12620	7.90954e-06	0.000692177	0.000660839	SV2A/OTOF/CACNB4/SYN2/ERC2/PFN2/CNR1/STEAP2/SYP/RIMS2/STXBP1/SYT13/SYT7/RPH3A/RAB15/STX1B/CACNA1G/SYT4/SNAP25/UNC13A/RAB3A/GRIK5/PPFIA3/SYT3/CACNA1I	25	BP
GO:0061564	axon development	41/577	434/12620	8.15301e-06	0.000697268	0.000665699	PLPPR4/NTNG1/AMIGO1/SEMA6C/CHRNB2/CAMSAP2/VASH2/GAP43/SLITRK3/EPHA5/UNC5A/CNR1/LMTK2/PLXNA4/SHH/FGF13/SLITRK4/GDI1/SPRY3/UNC5D/ADGRB1/STXBP1/LRRC4C/CNTN5/THY1/PTPRO/KIF5A/ATP8A2/SLITRK5/BCL11B/RTN4RL1/CDK5R1/RND2/DCC/FLRT3/EFNA2/SEMA6B/RAB3A/SPTBN4/NOVA2/NEFH	41	BP
GO:0019228	neuronal action potential	9/577	32/12620	8.94074e-06	0.000747644	0.000713795	GPR88/SCN9A/KCNMB2/FGF12/GRIK2/KCND2/SCN8A/CACNA1G/CACNA1I	9	BP
GO:0007626	locomotory behavior	22/577	170/12620	9.88325e-06	0.000808493	0.000771889	OPRD1/NEGR1/GPR88/CHRNB2/PRKCE/LRRTM1/CACNB4/SLC4A10/GAD1/DRD3/FGF12/GLRB/KCND2/SLC1A1/TMOD1/CEND1/SHANK2/PDE1B/KLHL1/PAK5/SNAP25/SPTBN4	22	BP
GO:0098877	neurotransmitter receptor transport to plasma membrane	6/577	13/12620	1.15982e-05	0.000928594	0.000886552	GRIP2/SLC1A1/GRIP1/STX1B/ARHGAP44/SNAP25	6	BP
GO:0034704	calcium channel complex	11/607	64/13142	0.000148644	0.00121262	0.000977235	CACNA1E/CACNB4/CACNA2D2/CACNA2D3/PDE4D/CACNG3/CACNA1G/CACNG4/CACNA1A/CACNG8/CACNA1I	11	CC
GO:0098685	Schaffer collateral - CA1 synapse	11/607	64/13142	0.000148644	0.00121262	0.000977235	NTNG1/SYN2/BSN/PFN2/PRKAR1B/SYP/LRRC4C/INA/CACNG3/DCC/NEFH	11	CC
GO:0050890	cognition	29/577	269/12620	1.56897e-05	0.00123001	0.00117432	GPR88/CHRNB2/KCNK2/GPR155/DRD3/HMGCR/PDE8B/CAMK4/GRIA1/RGS14/CNR1/PRKAR1B/PRKAR2B/FGF13/SLC1A1/GRIN1/SHANK2/SORCS3/GRIN2B/PDE1B/JPH4/SLC8A3/JPH3/SYT4/NETO1/PAK5/SNAP25/SLC12A5/MAPK8IP2	29	BP
GO:1902414	protein localization to cell junction	15/577	92/12620	1.66277e-05	0.00127694	0.00121912	LRRTM1/GRIP2/BSN/SLITRK3/HOMER1/KIF3A/DSP/CLSTN3/KIF5A/GRIP1/CACNG3/STX1B/ARHGAP44/RAB27B/SNAP25	15	BP
GO:0005267	potassium channel activity	16/581	111/12873	3.65386e-05	0.00132116	0.00117612	KCND3/HCN3/KCNK2/KCNK3/KCNMB2/GRIK2/KCND2/KCNH2/KCNB2/KCNJ11/KCNC1/KCNH5/KCNH4/SNAP25/KCNQ2/GRIK5	16	MF
GO:0006887	exocytosis	32/577	315/12620	1.94703e-05	0.0014398	0.00137461	SV2A/OTOF/CACNB4/SYN2/ERC2/STXBP5L/PFN2/RAB3C/SCAMP1/CNR1/STEAP2/SYP/RIMS2/STXBP1/SYT13/SYT7/LIN7A/RPH3A/RAB15/STX1B/SMPD3/ARHGAP44/CACNA1G/SYT4/RAB27B/SNAP25/UNC13A/RAB3A/GRIK5/PPFIA3/SYT3/CACNA1I	32	BP
GO:0048791	calcium ion-regulated exocytosis of neurotransmitter	6/577	14/12620	1.95136e-05	0.0014398	0.00137461	RIMS2/STXBP1/SYT7/STX1B/SYT4/UNC13A	6	BP
GO:0060079	excitatory postsynaptic potential	16/577	105/12620	2.10822e-05	0.00152562	0.00145655	CHRNB2/GLRB/GABRA6/GABRA1/GABRG2/GRIK2/PRKAR1B/RIMS2/GRIN1/GRIN2B/SLC8A3/GABRB3/STX1B/NETO1/GRIK5/MAPK8IP2	16	BP
GO:0006816	calcium ion transport	34/577	346/12620	2.16374e-05	0.00153626	0.0014667	OPRD1/CHRNB2/CACNA1E/PRKCE/CACNB4/STAC/CACNA2D2/CACNA2D3/DRD3/PDE4D/HOMER1/TRPC7/TSPAN13/ATP2B3/JPH1/GRIN1/TRPC6/THY1/GRIN2B/ATP2B1/CABP1/JPH4/SLC8A3/SLC24A5/GNB5/CACNG3/JPH3/CACNA1G/CACNG4/TMC2/SLC25A23/CACNA1A/CACNG8/CACNA1I	34	BP
GO:0035725	sodium ion transmembrane transport	19/577	142/12620	2.46211e-05	0.00171572	0.00163805	ATP1A1/HCN3/PRKCE/SLC4A10/SCN9A/DRD3/FGF12/SLC9B2/SLC9A7/FGF13/SCN3B/SLC6A13/SCN8A/SLC8A3/SLC24A5/NETO2/CACNA1G/NETO1/CACNA1I	19	BP
GO:0015081	sodium ion transmembrane transporter activity	17/581	126/12873	5.00235e-05	0.00171831	0.00152967	ATP1A1/HCN3/SLC4A10/SCN9A/SLC9B2/GRIK2/SLC9A7/SLC1A1/SCN3B/SLC6A13/SLC38A1/SCN8A/SLC8A3/SLC24A5/CACNA1G/GRIK5/CACNA1I	17	MF
GO:0030285	integral component of synaptic vesicle membrane	7/607	28/13142	0.000219297	0.00175816	0.00141688	OPRD1/SV2A/SV2C/SCAMP1/SYP/ATP2B1/SYT4	7	CC
GO:0098742	cell-cell adhesion via plasma-membrane adhesion molecules	23/577	196/12620	3.12504e-05	0.00212983	0.0020334	NTNG1/AMIGO1/CADM3/KIFAP3/HMCN1/SLITRK3/CLDN16/CDH18/CDH9/CDH6/PCDHB2/PCDH1/UNC5D/LRRC4C/CLSTN3/CDH3/CDH7/FLRT3/MMP24/PTPRT/CDH22/ADGRL1/CEACAM19	23	BP
GO:0099601	regulation of neurotransmitter receptor activity	11/577	55/12620	3.16956e-05	0.00212983	0.0020334	DLGAP3/HOMER1/CNIH2/SHISA9/CACNG3/NETO2/CACNG4/NETO1/DLGAP4/CACNG8/MAPK8IP2	11	BP
GO:0098831	presynaptic active zone cytoplasmic component	5/607	14/13142	0.000292247	0.0023033	0.0018562	BSN/ERC2/RIMS2/UNC13A/PPFIA3	5	CC
GO:0099565	chemical synaptic transmission, postsynaptic	16/577	110/12620	3.80397e-05	0.00251129	0.00239759	CHRNB2/GLRB/GABRA6/GABRA1/GABRG2/GRIK2/PRKAR1B/RIMS2/GRIN1/GRIN2B/SLC8A3/GABRB3/STX1B/NETO1/GRIK5/MAPK8IP2	16	BP
GO:0023061	signal release	37/577	402/12620	3.98077e-05	0.0025827	0.00246576	SV2A/CHRNB2/OTOF/PRKCE/CACNB4/IRS1/SYN2/ERC2/DRD3/PFN2/EPHA5/SLC9B2/MCTP1/GRM4/CNR1/SLC16A10/ICA1/PTPRN2/PORCN/SYP/RIMS2/STXBP1/KCNJ11/SYT13/SYT7/LIN7A/RPH3A/STX1B/SMPD3/SYT4/SNAP25/UNC13A/RAB3A/GRIK5/PPFIA3/SYT3/SYN3	37	BP
GO:0071805	potassium ion transmembrane transport	22/577	186/12620	4.09505e-05	0.00261181	0.00249356	AMIGO1/KCND3/ATP1A1/HCN3/KCNK2/KCNK3/SLC12A8/KCNMB2/KCND2/KCNH2/SLC9A7/KCNB2/KCNJ11/KCNC1/KCNH5/SLC24A5/NETO2/KCNH4/NETO1/SNAP25/SLC12A5/KCNQ2	22	BP
GO:0030594	neurotransmitter receptor activity	13/581	84/12873	9.23978e-05	0.00299772	0.00266862	CHRNB2/DRD3/GLRB/GRIA2/GRIA1/GABRA6/GABRA1/GABRG2/GRIK2/GRIN1/GRIN2B/GABRB3/GRIK5	13	MF
GO:0035255	ionotropic glutamate receptor binding	6/581	18/12873	9.59967e-05	0.00299772	0.00266862	SHANK2/CACNG3/NETO2/CDK5R1/CACNG4/NETO1	6	MF
GO:0035235	ionotropic glutamate receptor signaling pathway	7/577	23/12620	5.20077e-05	0.00320828	0.00306303	GRIA2/GRIA1/GRIK2/GRIN1/GRIN2B/CDK5R1/GRIK5	7	BP
GO:1990806	ligand-gated ion channel signaling pathway	7/577	23/12620	5.20077e-05	0.00320828	0.00306303	GRIA2/GRIA1/GRIK2/GRIN1/GRIN2B/CDK5R1/GRIK5	7	BP
GO:0007409	axonogenesis	36/577	392/12620	5.29515e-05	0.00321382	0.00306831	PLPPR4/NTNG1/AMIGO1/SEMA6C/CHRNB2/GAP43/SLITRK3/EPHA5/UNC5A/LMTK2/PLXNA4/SHH/FGF13/SLITRK4/GDI1/UNC5D/ADGRB1/STXBP1/LRRC4C/CNTN5/THY1/PTPRO/KIF5A/ATP8A2/SLITRK5/BCL11B/CDK5R1/RND2/DCC/FLRT3/EFNA2/SEMA6B/RAB3A/SPTBN4/NOVA2/NEFH	36	BP
GO:0001518	voltage-gated sodium channel complex	5/607	15/13142	0.000421797	0.00324365	0.00261401	SCN9A/SCN3B/SCN8A/CACNA1G/CACNA1I	5	CC
GO:0031256	leading edge membrane	18/607	160/13142	0.000425511	0.00324365	0.00261401	OPRD1/USH2A/GRIA1/GABRA6/GABRA1/GABRG2/UNC5A/ATP6AP2/KCNC1/CFL1/THY1/PSD/ATP2B1/SHISA9/ARHGAP44/FERMT1/LAMP5/SLC12A5	18	CC
GO:0035254	glutamate receptor binding	8/581	35/12873	0.000130901	0.00386381	0.00343963	GRIP2/HOMER1/SHANK2/CACNG3/NETO2/CDK5R1/CACNG4/NETO1	8	MF
GO:0004970	ionotropic glutamate receptor activity	6/581	19/12873	0.00013498	0.00386381	0.00343963	GRIA2/GRIA1/GRIK2/GRIN1/GRIN2B/GRIK5	6	MF
GO:0014046	dopamine secretion	8/577	32/12620	7.2188e-05	0.00424443	0.00405227	CHRNB2/DRD3/CNR1/SYT13/SYT7/SYT4/RAB3A/SYT3	8	BP
GO:0014059	regulation of dopamine secretion	8/577	32/12620	7.2188e-05	0.00424443	0.00405227	CHRNB2/DRD3/CNR1/SYT13/SYT7/SYT4/RAB3A/SYT3	8	BP
GO:0006813	potassium ion transport	23/577	208/12620	7.94972e-05	0.00460228	0.00439391	AMIGO1/KCND3/ATP1A1/HCN3/KCNK2/KCNK3/DRD3/SLC12A8/KCNMB2/KCND2/KCNH2/SLC9A7/KCNB2/KCNJ11/KCNC1/KCNH5/SLC24A5/NETO2/KCNH4/NETO1/SNAP25/SLC12A5/KCNQ2	23	BP
GO:0005249	voltage-gated potassium channel activity	13/581	89/12873	0.000168889	0.00464107	0.00413156	KCND3/HCN3/KCNK2/KCNK3/KCND2/KCNH2/KCNB2/KCNJ11/KCNC1/KCNH5/KCNH4/SNAP25/KCNQ2	13	MF
GO:0034329	cell junction assembly	34/577	371/12620	8.87751e-05	0.00506153	0.00483237	NEGR1/AMIGO1/CHRNB2/ADD2/LRRTM1/LRRN1/LHFPL4/BSN/GAP43/SLITRK3/CLDN16/CDH18/CDH9/CDH6/PCDHB2/GABRA1/GABRG2/ACHE/FGF13/SLITRK4/ADGRB1/TEK/SPTBN2/SHANK2/CNTN5/THY1/LRRTM3/CLSTN3/PTPRO/SLITRK5/GABRB3/CDH7/FLRT3/CDH22	34	BP
GO:0035591	signaling adaptor activity	12/581	79/12873	0.000204841	0.00541252	0.00481832	DUSP19/IRS1/GRIP2/G3BP2/HOMER1/RGS14/SHANK2/GNB3/GRIP1/GNB5/SARM1/MAPK8IP2	12	MF
GO:0031594	neuromuscular junction	10/607	65/13142	0.000738582	0.00545144	0.00439324	DLGAP3/SV2A/ACHE/SYP/SLC8A3/STX1B/CDK5R1/DLGAP4/EFNA2/UNC13A	10	CC
GO:0099056	integral component of presynaptic membrane	10/607	65/13142	0.000738582	0.00545144	0.00439324	OPRD1/CHRNB2/CADM3/ADAM23/CNR1/ATP2B3/KCNC1/SYT7/ATP2B1/GRIK5	10	CC
GO:0098962	regulation of postsynaptic neurotransmitter receptor activity	6/577	18/12620	0.000103096	0.00579031	0.00552815	DLGAP3/HOMER1/CNIH2/SHISA9/CACNG4/DLGAP4	6	BP
GO:0043235	receptor complex	30/607	349/13142	0.000797044	0.00579102	0.0046669	CHRNB2/PLA2R1/IRS1/EPHA5/GRIA2/KCTD16/GRIA1/GABRA6/GABRA1/GABRG2/GRIK2/LMTK2/PLXNA4/PTPRN2/PORCN/DLG3/TEK/GABBR2/GRIN1/CNIH2/GRIN2B/NT5DC3/SLITRK5/GABRB3/SHISA9/CACNG3/CACNG4/GRIK5/CPT1C/CACNG8	30	CC
GO:1904315	transmitter-gated ion channel activity involved in regulation of postsynaptic membrane potential	9/581	48/12873	0.00025272	0.00639329	0.00569141	CHRNB2/GLRB/GRIA1/GABRA6/GABRA1/GABRG2/GRIK2/GABRB3/GRIK5	9	MF
GO:0005516	calmodulin binding	19/581	171/12873	0.000260571	0.00639329	0.00569141	CAMSAP2/CAMK1G/ADD2/FBXL2/GAP43/CAMK4/NDUFAF4/ATP2B3/GRIN1/SYT7/PDE1B/ATP2B1/KCNH5/SLC8A3/MYO5C/MYH10/RIT2/KCNQ2/UNC13A	19	MF
GO:0098969	neurotransmitter receptor transport to postsynaptic membrane	5/577	12/12620	0.000118957	0.00658289	0.00628485	GRIP2/GRIP1/STX1B/ARHGAP44/SNAP25	5	BP
GO:0098802	plasma membrane signaling receptor complex	17/607	157/13142	0.000940813	0.00673043	0.00542396	CHRNB2/IRS1/GRIA2/GRIA1/GRIK2/PORCN/DLG3/GABBR2/GRIN1/CNIH2/GRIN2B/SHISA9/CACNG3/CACNG4/GRIK5/CPT1C/CACNG8	17	CC
GO:0016339	calcium-dependent cell-cell adhesion via plasma membrane cell adhesion molecules	7/577	26/12620	0.0001238	0.00675158	0.0064459	KIFAP3/CDH18/CDH9/CDH6/PCDHB2/CDH7/CDH22	7	BP
GO:0005272	sodium channel activity	8/581	39/12873	0.000291808	0.00691282	0.00615391	HCN3/SCN9A/GRIK2/SCN3B/SCN8A/CACNA1G/GRIK5/CACNA1I	8	MF
GO:0001540	amyloid-beta binding	11/581	71/12873	0.000313435	0.00717766	0.00638967	DLGAP3/LRPAP1/GRIA2/GRIA1/ACHE/PGRMC1/GRIN1/CLSTN3/GRIN2B/CACNA1A/MAPK8IP2	11	MF
GO:0030534	adult behavior	16/577	122/12620	0.000135096	0.00726238	0.00693358	OPRD1/CHRNB2/CACNB4/DRD3/FGF12/GLRB/HOMER1/GABRG2/SLC1A1/TMOD1/CEND1/SPTBN2/SHANK2/KLHL1/SLITRK5/SPTBN4	16	BP
GO:0005248	voltage-gated sodium channel activity	6/581	22/12873	0.000330599	0.00732649	0.00652217	HCN3/SCN9A/SCN3B/SCN8A/CACNA1G/CACNA1I	6	MF
GO:0099173	postsynapse organization	18/577	148/12620	0.000141093	0.00747791	0.00713935	ZNF804A/NGEF/LHFPL4/GAP43/SLITRK3/GLRB/HOMER1/FRRS1L/CFL1/SPTBN2/SHANK2/INA/GRIN2B/ARHGAP44/CDK5R1/TANC2/LZTS3/NEFH	18	BP
GO:1902710	GABA receptor complex	5/607	18/13142	0.00107235	0.00755517	0.0060886	GABRA6/GABRA1/GABRG2/GABBR2/GABRB3	5	CC
GO:0008076	voltage-gated potassium channel complex	10/607	69/13142	0.00118917	0.00825317	0.00665111	KCND3/HCN3/KCNK2/KCNMB2/KCND2/KCNH2/KCNB2/KCNC1/KCNH4/KCNQ2	10	CC
GO:1903307	positive regulation of regulated secretory pathway	9/577	45/12620	0.000165996	0.00867561	0.00828283	CACNB4/CNR1/STXBP1/SYT7/RAB15/CACNA1G/SYT4/RAB3A/CACNA1I	9	BP
GO:0099529	neurotransmitter receptor activity involved in regulation of postsynaptic membrane potential	9/581	51/12873	0.000406406	0.00872504	0.00776717	CHRNB2/GLRB/GRIA1/GABRA6/GABRA1/GABRG2/GRIK2/GABRB3/GRIK5	9	MF
GO:0043198	dendritic shaft	7/607	37/13142	0.00132908	0.00908854	0.00732432	ZNF804A/RGS7BP/HOMER1/PRKAR2B/SLC1A1/CNIH2/JPH4	7	CC
GO:1903540	establishment of protein localization to postsynaptic membrane	5/577	13/12620	0.000186057	0.00959084	0.00915662	GRIP2/GRIP1/STX1B/ARHGAP44/SNAP25	5	BP
GO:0019897	extrinsic component of plasma membrane	16/607	149/13142	0.00143515	0.00967167	0.00779426	RGS8/GNG4/STAC/CDH18/CDH9/CDH6/SNAP91/GNG3/GNB3/GNB5/CARMIL2/CDH3/GNAL/CDH7/SNAP25/CDH22	16	CC
GO:0140029	exocytic process	12/577	78/12620	0.000203852	0.0103662	0.00989684	SV2A/OTOF/ERC2/RAB3C/STXBP1/RAB15/STX1B/SNAP25/UNC13A/RAB3A/GRIK5/PPFIA3	12	BP
GO:0098960	postsynaptic neurotransmitter receptor activity	10/581	64/12873	0.000543673	0.0113183	0.0100757	CHRNB2/DRD3/GLRB/GRIA1/GABRA6/GABRA1/GABRG2/GRIK2/GABRB3/GRIK5	10	MF
GO:0051965	positive regulation of synapse assembly	10/577	57/12620	0.00022827	0.0114531	0.0109345	AMIGO1/LRRTM1/LRRN1/SLITRK3/SLITRK4/ADGRB1/LRRTM3/CLSTN3/SLITRK5/FLRT3	10	BP
GO:0031300	intrinsic component of organelle membrane	29/607	352/13142	0.00185537	0.012325	0.00993251	OPRD1/SV2A/TOMM20/TOMM70/RAB3C/SV2C/SCAMP1/CAMLG/ELOVL4/SLC35A1/CNR1/STEAP2/SLC37A3/PORCN/SYP/ARMCX3/GDAP1/RCE1/GHITM/B4GALNT1/ATP2B1/SLC22A17/SLC27A2/COX11/SYT4/RAB27B/RAB3A/RTN2/CPT1C	29	CC
GO:0017158	regulation of calcium ion-dependent exocytosis	8/577	38/12620	0.000263422	0.0130429	0.0124524	STXBP1/SYT13/SYT7/RPH3A/CACNA1G/SYT4/SYT3/CACNA1I	8	BP
GO:0017157	regulation of exocytosis	20/577	183/12620	0.00026745	0.0130703	0.0124785	CACNB4/STXBP5L/PFN2/RAB3C/CNR1/SYP/RIMS2/STXBP1/SYT13/SYT7/RPH3A/RAB15/STX1B/SMPD3/CACNA1G/SYT4/RAB27B/RAB3A/SYT3/CACNA1I	20	BP
GO:0016595	glutamate binding	4/581	10/12873	0.000693575	0.0140143	0.0124758	SLC1A1/GRIN1/GAD2/GRIN2B	4	MF
GO:0099095	ligand-gated anion channel activity	5/581	17/12873	0.000724346	0.0142179	0.012657	GLRB/GABRA6/GABRA1/GABRG2/GABRB3	5	MF
GO:0016342	catenin complex	6/607	30/13142	0.00217579	0.0142499	0.0114838	CDH18/CDH9/CDH6/CDH3/CDH7/CDH22	6	CC
GO:0007613	memory	14/577	106/12620	0.000324251	0.0156431	0.0149348	CHRNB2/KCNK2/CAMK4/GRIA1/RGS14/CNR1/FGF13/SLC1A1/SORCS3/SLC8A3/JPH3/SYT4/NETO1/PAK5	14	BP
GO:0006814	sodium ion transport	21/577	200/12620	0.000329239	0.0156826	0.0149726	ATP1A1/HCN3/PRKCE/SLC4A10/SCN9A/DRD3/FGF12/SLC9B2/SLC9A7/FGF13/SCN3B/SLC6A13/SLC38A1/SCN8A/SLC8A3/SLC24A5/NETO2/CACNA1G/NETO1/SPTBN4/CACNA1I	21	BP
GO:0051963	regulation of synapse assembly	13/577	95/12620	0.000370187	0.0174127	0.0166243	NEGR1/AMIGO1/CHRNB2/LRRTM1/LRRN1/LHFPL4/SLITRK3/SLITRK4/ADGRB1/LRRTM3/CLSTN3/SLITRK5/FLRT3	13	BP
GO:0031644	regulation of nervous system process	15/577	121/12620	0.000403881	0.018763	0.0179135	OPRD1/DLGAP3/FGF12/HOMER1/PRKAR1B/RIMS2/GRIN1/CNIH2/GRIN2B/SLC8A3/SHISA9/STX1B/CACNG4/NETO1/DLGAP4	15	BP
GO:0004143	diacylglycerol kinase activity	4/581	11/12873	0.00105117	0.019004	0.0169176	DGKB/DGKI/DGKH/DGKE	4	MF
GO:0022851	GABA-gated chloride ion channel activity	4/581	11/12873	0.00105117	0.019004	0.0169176	GABRA6/GABRA1/GABRG2/GABRB3	4	MF
GO:0099186	structural constituent of postsynapse	4/581	11/12873	0.00105117	0.019004	0.0169176	HOMER1/SHANK2/INA/NEFH	4	MF
GO:0001786	phosphatidylserine binding	8/581	47/12873	0.0010859	0.0191285	0.0170285	OSBPL10/GAP43/ADGRB1/SYT13/SYT7/SMPD3/SYT4/SYT3	8	MF
GO:0030159	signaling receptor complex adaptor activity	8/581	48/12873	0.00125253	0.0205895	0.0183291	IRS1/GRIP2/G3BP2/RGS14/SHANK2/GNB3/GRIP1/GNB5	8	MF
GO:0016917	GABA receptor activity	5/581	19/12873	0.00126282	0.0205895	0.0183291	GABRA6/GABRA1/GABRG2/GABBR2/GABRB3	5	MF
GO:0015276	ligand-gated ion channel activity	14/581	123/12873	0.00128872	0.0205895	0.0183291	CHRNB2/GLRB/GRIA2/GRIA1/GABRA6/GABRA1/GABRG2/GRIK2/KCNH2/GRIN1/KCNJ11/GRIN2B/GABRB3/GRIK5	14	MF
GO:0022834	ligand-gated channel activity	14/581	123/12873	0.00128872	0.0205895	0.0183291	CHRNB2/GLRB/GRIA2/GRIA1/GABRA6/GABRA1/GABRG2/GRIK2/KCNH2/GRIN1/KCNJ11/GRIN2B/GABRB3/GRIK5	14	MF
GO:0005200	structural constituent of cytoskeleton	10/581	72/12873	0.00139366	0.0217601	0.0193713	ADD2/SORBS2/DSP/ACTL6B/EPB41L4B/SPTBN2/INA/SPTB/SPTBN4/NEFH	10	MF
GO:0010959	regulation of metal ion transport	29/577	327/12620	0.000497451	0.0228282	0.0217946	OPRD1/AMIGO1/ATP1A1/KCNK3/PRKCE/CACNB4/STAC/DRD3/FGF12/PDE4D/HOMER1/TSPAN13/KCNH2/FGF13/JPH1/GRIN1/KCNC1/TRPC6/THY1/SCN3B/ATP2B1/CABP1/JPH4/GNB5/NETO2/JPH3/NETO1/TMC2/SPTBN4	29	BP
GO:0046658	anchored component of plasma membrane	7/607	44/13142	0.00374254	0.0241705	0.0194787	NTNG1/MELTF/RGS7BP/RGMB/CNTN5/THY1/RTN4RL1	7	CC
GO:0055080	cation homeostasis	38/577	475/12620	0.000561369	0.0252303	0.024088	ATP1A1/SV2A/TMEM178A/PRKCE/SLC4A10/DRD3/SLC12A8/CLDN16/MELTF/PDE4D/TRPC7/GRIA1/GRIK2/STEAP2/ATP6V0A4/KCNH2/ATP6AP2/SLC9A7/ATP2B3/LETM2/JPH1/SLC1A1/GRIN1/TRPC6/THY1/CNNM1/CNNM2/ATP2B1/KL/ATP7B/SLC22A17/JPH4/SLC8A3/SLC24A5/JPH3/COX11/SLC12A5/SLC25A23	38	BP
GO:0045956	positive regulation of calcium ion-dependent exocytosis	5/577	16/12620	0.000563206	0.0252303	0.024088	STXBP1/SYT7/CACNA1G/SYT4/CACNA1I	5	BP
GO:0055065	metal ion homeostasis	34/577	410/12620	0.000577485	0.0254481	0.0242959	ATP1A1/SV2A/TMEM178A/PRKCE/DRD3/SLC12A8/CLDN16/MELTF/PDE4D/TRPC7/GRIA1/GRIK2/STEAP2/KCNH2/ATP2B3/LETM2/JPH1/SLC1A1/GRIN1/TRPC6/THY1/CNNM1/CNNM2/ATP2B1/KL/ATP7B/SLC22A17/JPH4/SLC8A3/SLC24A5/JPH3/COX11/SLC12A5/SLC25A23	34	BP
GO:0007214	gamma-aminobutyric acid signaling pathway	6/577	24/12620	0.000591196	0.0254481	0.0242959	CACNB4/GABRA6/GABRA1/GABRG2/GABBR2/GABRB3	6	BP
GO:2000311	regulation of AMPA receptor activity	6/577	24/12620	0.000591196	0.0254481	0.0242959	CNIH2/SHISA9/CACNG3/CACNG4/CACNG8/MAPK8IP2	6	BP
GO:0010975	regulation of neuron projection development	34/577	411/12620	0.000603061	0.0254481	0.0242959	LRRC7/NEGR1/PLPPR5/NTNG1/AMIGO1/SEMA6C/CHRNB2/CAMSAP2/ZNF804A/NGEF/CNR1/PLXNA4/FGF13/GDI1/LZTS1/STMN2/LRRC4C/CFL1/THY1/PTPRO/ATP8A2/STX1B/RTN4RL1/ARHGAP44/SARM1/CDK5R1/RND2/TANC2/RIT2/DCC/LZTS3/SNAP25/SEMA6B/NOVA2	34	BP
GO:0010469	regulation of signaling receptor activity	16/577	139/12620	0.000606314	0.0254481	0.0242959	DLGAP3/GREM2/LRPAP1/DKK2/PDE4D/HOMER1/CNIH2/ESR2/SHISA9/CACNG3/NETO2/CACNG4/NETO1/DLGAP4/CACNG8/MAPK8IP2	16	BP
GO:0097484	dendrite extension	7/577	33/12620	0.000608644	0.0254481	0.0242959	CPNE5/WASF1/RIMS2/SH3GL2/SYT4/UNC13A/SYT3	7	BP
GO:0061337	cardiac conduction	12/577	88/12620	0.000636493	0.0255695	0.0244119	KCND3/ATP1A1/HCN3/PDE4D/DSP/KCNH2/ATP2B3/SCN3B/ATP2B1/SLC8A3/CACNA1G/SPTBN4	12	BP
GO:0006904	vesicle docking involved in exocytosis	8/577	43/12620	0.000638729	0.0255695	0.0244119	RAB3C/STXBP1/RAB15/STX1B/SNAP25/UNC13A/RAB3A/PPFIA3	8	BP
GO:0008542	visual learning	8/577	43/12620	0.000638729	0.0255695	0.0244119	CHRNB2/DRD3/HMGCR/PDE8B/RGS14/GRIN1/PDE1B/NETO1	8	BP
GO:0015872	dopamine transport	8/577	43/12620	0.000638729	0.0255695	0.0244119	CHRNB2/DRD3/CNR1/SYT13/SYT7/SYT4/RAB3A/SYT3	8	BP
GO:0032591	dendritic spine membrane	4/607	15/13142	0.00409121	0.0260605	0.0210018	GRIA1/ATP6AP2/ATP2B1/SHISA9	4	CC
GO:0044325	transmembrane transporter binding	13/581	113/12873	0.0017199	0.0262572	0.0233746	KCND3/STAC/FGF12/PDE4D/HOMER1/TCAF1/TRAPPC2/FGF13/RIMS2/KCNJ11/KCNC1/SCN3B/KCNH5	13	MF
GO:0003924	GTPase activity	24/581	278/12873	0.00179165	0.0267579	0.0238204	RAP1GAP/RGS8/ARL9/RAB3C/RGS14/GNL1/RGS17/ARL4A/ARF5/RAB9B/DIRAS2/DNM1/RRAS2/GNG3/GNB3/AGAP2/RAB15/GNB5/RNF112/RND2/GNAL/RIT2/RAB27B/RAB3A	24	MF
GO:0008306	associative learning	11/577	77/12620	0.000712525	0.0279295	0.026665	CHRNB2/DRD3/HMGCR/PDE8B/RGS14/SLC1A1/GRIN1/SHANK2/PDE1B/NETO1/SNAP25	11	BP
GO:0045921	positive regulation of exocytosis	11/577	77/12620	0.000712525	0.0279295	0.026665	CACNB4/CNR1/STXBP1/SYT7/RAB15/SMPD3/CACNA1G/SYT4/RAB27B/RAB3A/CACNA1I	11	BP
GO:0016081	synaptic vesicle docking	4/577	10/12620	0.000728278	0.0282527	0.0269736	STX1B/SNAP25/UNC13A/PPFIA3	4	BP
GO:0048499	synaptic vesicle membrane organization	6/577	25/12620	0.000748158	0.0287278	0.0274271	SYP/STXBP1/STX1B/SNAP25/RAB3A/GRIK5	6	BP
GO:0031301	integral component of organelle membrane	26/607	325/13142	0.00460815	0.0289566	0.0233357	OPRD1/SV2A/TOMM20/TOMM70/SV2C/SCAMP1/CAMLG/ELOVL4/SLC35A1/CNR1/STEAP2/SLC37A3/PORCN/SYP/ARMCX3/GDAP1/RCE1/GHITM/B4GALNT1/ATP2B1/SLC22A17/SLC27A2/COX11/SYT4/RTN2/CPT1C	26	CC
GO:1904862	inhibitory synapse assembly	5/577	17/12620	0.000768093	0.0291953	0.0278735	LHFPL4/GABRA1/GABRG2/FGF13/GABRB3	5	BP
GO:0007156	homophilic cell adhesion via plasma membrane adhesion molecules	13/577	103/12620	0.000813692	0.0306192	0.0292329	AMIGO1/CADM3/HMCN1/CDH18/CDH9/CDH6/PCDHB2/PCDH1/CLSTN3/CDH3/CDH7/PTPRT/CDH22	13	BP
GO:0005237	inhibitory extracellular ligand-gated ion channel activity	4/581	13/12873	0.00211888	0.0309716	0.0275715	GLRB/GABRA6/GABRA1/GABRG2	4	MF
GO:0043194	axon initial segment	4/607	16/13142	0.00525817	0.0321717	0.0259267	LRRC7/SCN8A/KCNQ2/SPTBN4	4	CC
GO:1902711	GABA-A receptor complex	4/607	16/13142	0.00525817	0.0321717	0.0259267	GABRA6/GABRA1/GABRG2/GABRB3	4	CC
GO:0098771	inorganic ion homeostasis	38/577	488/12620	0.000932757	0.0347521	0.0331787	ATP1A1/SV2A/TMEM178A/PRKCE/SLC4A10/DRD3/SLC12A8/CLDN16/MELTF/PDE4D/TRPC7/GRIA1/GRIK2/STEAP2/ATP6V0A4/KCNH2/ATP6AP2/SLC9A7/ATP2B3/LETM2/JPH1/SLC1A1/GRIN1/TRPC6/THY1/CNNM1/CNNM2/ATP2B1/KL/ATP7B/SLC22A17/JPH4/SLC8A3/SLC24A5/JPH3/COX11/SLC12A5/SLC25A23	38	BP
GO:0051261	protein depolymerization	13/577	105/12620	0.000976627	0.0357808	0.0341608	CAMSAP2/ADD2/FGF13/STMN2/SH3GL2/TMOD1/CFL1/SPTBN2/SPTB/CARMIL2/DSTN/STMN3/SPTBN4	13	BP
GO:0032272	negative regulation of protein polymerization	10/577	68/12620	0.000979383	0.0357808	0.0341608	ADD2/PFN2/TMSB15B/STMN2/TMOD1/SPTBN2/SPTB/CARMIL2/CLIP3/SPTBN4	10	BP
GO:0051952	regulation of amine transport	11/577	81/12620	0.00109664	0.039538	0.0377479	SV2A/CHRNB2/DRD3/CNR1/STXBP1/SYT13/SYT7/SLC38A1/SYT4/RAB3A/SYT3	11	BP
GO:0016188	synaptic vesicle maturation	4/577	11/12620	0.00110324	0.039538	0.0377479	SYP/STXBP1/UNC13A/RAB3A	4	BP
GO:2000463	positive regulation of excitatory postsynaptic potential	6/577	27/12620	0.00115686	0.0410684	0.039209	PRKAR1B/RIMS2/GRIN1/GRIN2B/STX1B/NETO1	6	BP
GO:0007632	visual behavior	8/577	47/12620	0.00117968	0.0411033	0.0392423	CHRNB2/DRD3/HMGCR/PDE8B/RGS14/GRIN1/PDE1B/NETO1	8	BP
GO:0050433	regulation of catecholamine secretion	8/577	47/12620	0.00117968	0.0411033	0.0392423	CHRNB2/DRD3/CNR1/SYT13/SYT7/SYT4/RAB3A/SYT3	8	BP
GO:0019894	kinesin binding	7/581	43/12873	0.00287792	0.0411902	0.0366682	KIFAP3/KCNC1/CLSTN3/KIF5A/ATCAY/NEFH/MAPK8IP2	7	MF
GO:0050801	ion homeostasis	38/577	495/12620	0.0012113	0.0418176	0.0399244	ATP1A1/SV2A/TMEM178A/PRKCE/SLC4A10/DRD3/SLC12A8/CLDN16/MELTF/PDE4D/TRPC7/GRIA1/GRIK2/STEAP2/ATP6V0A4/KCNH2/ATP6AP2/SLC9A7/ATP2B3/LETM2/JPH1/SLC1A1/GRIN1/TRPC6/THY1/CNNM1/CNNM2/ATP2B1/KL/ATP7B/SLC22A17/JPH4/SLC8A3/SLC24A5/JPH3/COX11/SLC12A5/SLC25A23	38	BP
GO:0098815	modulation of excitatory postsynaptic potential	7/577	37/12620	0.00125189	0.0428262	0.0408872	PRKAR1B/RIMS2/GRIN1/GRIN2B/SLC8A3/STX1B/NETO1	7	BP
GO:1901890	positive regulation of cell junction assembly	12/577	95/12620	0.0012679	0.0429829	0.0410369	AMIGO1/LRRTM1/LRRN1/SLITRK3/SLITRK4/ADGRB1/TEK/THY1/LRRTM3/CLSTN3/SLITRK5/FLRT3	12	BP
GO:0048787	presynaptic active zone membrane	5/607	27/13142	0.00716694	0.0432809	0.0348794	NTNG1/OTOF/STXBP1/ATP2B1/STX1B	5	CC
GO:0050432	catecholamine secretion	8/577	48/12620	0.00136002	0.0452898	0.0432393	CHRNB2/DRD3/CNR1/SYT13/SYT7/SYT4/RAB3A/SYT3	8	BP
GO:0097479	synaptic vesicle localization	8/577	48/12620	0.00136002	0.0452898	0.0432393	SYN2/SNAP91/DNM1/CNIH2/KIF5A/LIN7A/RAB3A/SYN3	8	BP
GO:0005231	excitatory extracellular ligand-gated ion channel activity	7/581	44/12873	0.00329199	0.046155	0.041088	CHRNB2/GLRB/GABRA6/GABRA1/GABRG2/GRIK2/GABRB3	7	MF
GO:0019898	extrinsic component of membrane	22/607	273/13142	0.00804565	0.0477305	0.0384653	EFCAB7/RGS8/GNG4/STAC/CDH18/CDH9/CDH6/SNAP91/GNG3/PSD/GNB3/RPH3A/GNB5/CARMIL2/CDH3/RNF112/SARM1/GNAL/CDH7/SNAP25/CDH22/SYN3	22	CC
GO:0016323	basolateral plasma membrane	17/607	193/13142	0.00810905	0.0477305	0.0384653	LRRC7/ATP1A1/OTOF/SLC4A10/SLC9B2/DSP/SLC16A10/ATP6V0A4/DLG3/TEK/CNNM2/SLC6A13/PIANP/SLC38A1/LIN7A/ATP2B1/ATP7B	17	CC
GO:0060077	inhibitory synapse	4/607	18/13142	0.00821589	0.0477549	0.038485	GAD1/LHFPL4/GABRG2/GAD2	4	CC
GO:0030674	protein-macromolecule adaptor activity	25/581	309/12873	0.00348079	0.0478261	0.0425756	NMNAT2/TRIM17/DUSP19/RETREG2/IRS1/GRIP2/G3BP2/SORBS2/HOMER1/RGS14/SERINC1/UBQLN2/LPL/SHANK2/GNB3/GRIP1/GNB5/ARRDC4/STX1B/SARM1/SNAP25/FLRT3/SPTBN4/NEFH/MAPK8IP2	25	MF
GO:1903305	regulation of regulated secretory pathway	14/577	123/12620	0.00145464	0.048016	0.0458421	CACNB4/PFN2/CNR1/SYP/STXBP1/SYT13/SYT7/RPH3A/RAB15/CACNA1G/SYT4/RAB3A/SYT3/CACNA1I	14	BP
GO:0005834	heterotrimeric G-protein complex	5/607	28/13142	0.00840038	0.0482244	0.0388633	GNG4/GNG3/GNB3/GNB5/GNAL	5	CC
GO:0060198	clathrin-sculpted vesicle	3/607	10/13142	0.00922179	0.0510492	0.0411398	GAD1/GAD2/RAB3A	3	CC
GO:0098981	cholinergic synapse	3/607	10/13142	0.00922179	0.0510492	0.0411398	DLGAP3/CHRNB2/DLGAP4	3	CC
GO:0099144	anchored component of synaptic membrane	3/607	10/13142	0.00922179	0.0510492	0.0411398	NTNG1/RGS7BP/CNTN5	3	CC
GO:0030042	actin filament depolymerization	8/577	49/12620	0.00156159	0.0510978	0.0487844	ADD2/TMOD1/CFL1/SPTBN2/SPTB/CARMIL2/DSTN/SPTBN4	8	BP
GO:0030507	spectrin binding	5/581	24/12873	0.0038301	0.0515937	0.0459296	CAMSAP2/ADD2/KIF3A/GNB3/SPTBN4	5	MF
GO:0031629	synaptic vesicle fusion to presynaptic active zone membrane	5/577	20/12620	0.00171736	0.0547771	0.0522971	STXBP1/STX1B/SNAP25/RAB3A/GRIK5	5	BP
GO:0099500	vesicle fusion to plasma membrane	5/577	20/12620	0.00171736	0.0547771	0.0522971	STXBP1/STX1B/SNAP25/RAB3A/GRIK5	5	BP
GO:0051968	positive regulation of synaptic transmission, glutamatergic	6/577	29/12620	0.0017177	0.0547771	0.0522971	STXBP1/GRIN1/GRIN2B/CACNG3/CACNG4/CACNG8	6	BP
GO:0005544	calcium-dependent phospholipid binding	7/581	46/12873	0.0042548	0.0562125	0.0500413	CPNE5/SYT13/SYT7/RPH3A/CPNE7/SYT4/SYT3	7	MF
GO:0043195	terminal bouton	6/607	41/13142	0.0107336	0.0587192	0.0473209	USH2A/SYP/GRIN1/UNC13A/RAB3A/GRIK5	6	CC
GO:0004890	GABA-A receptor activity	4/581	16/12873	0.00484202	0.0604813	0.0538415	GABRA6/GABRA1/GABRG2/GABRB3	4	MF
GO:0005001	transmembrane receptor protein tyrosine phosphatase activity	4/581	16/12873	0.00484202	0.0604813	0.0538415	PTPRN2/PTPRO/PTPRR/PTPRT	4	MF
GO:0019198	transmembrane receptor protein phosphatase activity	4/581	16/12873	0.00484202	0.0604813	0.0538415	PTPRN2/PTPRO/PTPRR/PTPRT	4	MF
GO:0000149	SNARE binding	11/581	99/12873	0.00495931	0.0608401	0.0541609	STXBP5L/SNAP91/STXBP1/SYT13/SYT7/STX1B/SYT4/SNAP25/CACNA1A/UNC13A/SYT3	11	MF
GO:0015837	amine transport	11/577	87/12620	0.00197978	0.0626042	0.0597699	SV2A/CHRNB2/DRD3/CNR1/STXBP1/SYT13/SYT7/SLC38A1/SYT4/RAB3A/SYT3	11	BP
GO:0043270	positive regulation of ion transport	21/577	230/12620	0.00200488	0.0628698	0.0600234	AMIGO1/CHRNB2/KCNK3/CACNB4/PLA2R1/STAC/FGF12/HOMER1/TCAF1/KCNH2/STXBP1/GRIN1/KCNC1/TRPC6/THY1/SCN3B/SLC38A1/ATP2B1/CACNG3/CACNG4/SYT4	21	BP
GO:1903539	protein localization to postsynaptic membrane	6/577	30/12620	0.00206544	0.0641946	0.0612882	GRIP2/GRIP1/CACNG3/STX1B/ARHGAP44/SNAP25	6	BP
GO:0031503	protein-containing complex localization	16/577	156/12620	0.00208125	0.0641946	0.0612882	LRRC7/TTC21B/GRIP2/DRD3/DLG3/SLC1A1/CNIH2/KIF5A/GRIP1/CACNG3/STX1B/ARHGAP44/CACNG4/NETO1/SNAP25/CACNG8	16	BP
GO:0072507	divalent inorganic cation homeostasis	24/577	278/12620	0.00211883	0.0648045	0.0618705	SV2A/TMEM178A/PRKCE/DRD3/PDE4D/TRPC7/GRIA1/GRIK2/ATP2B3/JPH1/SLC1A1/GRIN1/TRPC6/THY1/CNNM1/CNNM2/ATP2B1/KL/ATP7B/JPH4/SLC8A3/SLC24A5/JPH3/SLC25A23	24	BP
GO:1901880	negative regulation of protein depolymerization	9/577	63/12620	0.00213546	0.0648045	0.0618705	CAMSAP2/ADD2/FGF13/STMN2/TMOD1/SPTBN2/SPTB/CARMIL2/SPTBN4	9	BP
GO:0099590	neurotransmitter receptor internalization	5/577	21/12620	0.00217029	0.064816	0.0618815	DRD3/CACNG3/CACNG4/SNAP25/CACNG8	5	BP
GO:1903861	positive regulation of dendrite extension	5/577	21/12620	0.00217029	0.064816	0.0618815	CPNE5/RIMS2/SYT4/UNC13A/SYT3	5	BP
GO:0099171	presynaptic modulation of chemical synaptic transmission	4/577	13/12620	0.00222174	0.0658301	0.0628497	CACNB4/CNR1/GRIK2/SYT4	4	BP
GO:0098993	anchored component of synaptic vesicle membrane	3/607	11/13142	0.0122501	0.0662358	0.0533785	RAB3C/RAB27B/RAB3A	3	CC
GO:0031345	negative regulation of cell projection organization	17/577	172/12620	0.00228072	0.0670497	0.064014	RAP1GAP/SEMA6C/NGEF/PFN2/FGF13/GDI1/SPRY3/STMN2/THY1/GRIN2B/PTPRO/STX1B/RTN4RL1/ARHGAP44/RIT2/DCC/SEMA6B	17	BP
GO:0098686	hippocampal mossy fiber to CA3 synapse	5/607	31/13142	0.0129656	0.069299	0.055847	GRIK2/PRKAR1B/SYT7/SHANK2/GRIK5	5	CC
GO:0030165	PDZ domain binding	9/581	74/12873	0.00589955	0.0711051	0.063299	LNX1/GRIA1/ATP2B3/ADGRB1/ATP2B1/CIT/SHISA9/CACNG3/GRIK5	9	MF
GO:0062237	protein localization to postsynapse	6/577	31/12620	0.0024638	0.0713175	0.0680887	GRIP2/GRIP1/CACNG3/STX1B/ARHGAP44/SNAP25	6	BP
GO:0086010	membrane depolarization during action potential	6/577	31/12620	0.0024638	0.0713175	0.0680887	SCN9A/KCNH2/SCN3B/SCN8A/CACNA1G/CACNA1I	6	BP
GO:1901879	regulation of protein depolymerization	10/577	77/12620	0.00255998	0.073536	0.0702067	CAMSAP2/ADD2/FGF13/STMN2/TMOD1/SPTBN2/SPTB/CARMIL2/DSTN/SPTBN4	10	BP
GO:0030837	negative regulation of actin filament polymerization	8/577	53/12620	0.00261548	0.074561	0.0711852	ADD2/PFN2/TMSB15B/TMOD1/SPTBN2/SPTB/CARMIL2/SPTBN4	8	BP
GO:0050805	negative regulation of synaptic transmission	9/577	65/12620	0.00266057	0.0747143	0.0713316	DRD3/GRIA1/GRIK2/GRID2IP/ACHE/STXBP1/SHANK2/SORCS3/SYT4	9	BP
GO:0086003	cardiac muscle cell contraction	9/577	65/12620	0.00266057	0.0747143	0.0713316	KCND3/ATP1A1/FGF12/PDE4D/DSP/KCNH2/FGF13/SCN3B/CACNA1G	9	BP
GO:0035640	exploration behavior	5/577	22/12620	0.0027044	0.0753827	0.0719697	PRKCE/LRRTM1/SLC4A10/GAD1/JPH3	5	BP
GO:0031307	integral component of mitochondrial outer membrane	4/607	21/13142	0.0144034	0.0761088	0.061335	TOMM20/TOMM70/ARMCX3/GDAP1	4	CC
GO:0030315	T-tubule	6/607	44/13142	0.0150054	0.0783991	0.0631807	ATP1A1/STAC/KCNJ11/CACNG4/RTN2/CACNG8	6	CC
GO:0007212	dopamine receptor signaling pathway	6/577	32/12620	0.00291723	0.0799894	0.0763679	RGS8/DRD3/NSG2/SLC1A1/GNB5/GNAL	6	BP
GO:0043113	receptor clustering	8/577	54/12620	0.00295021	0.0799894	0.0763679	LRRC7/LHFPL4/SLITRK3/GLRB/DLG3/FRRS1L/THY1/GRIK5	8	BP
GO:0008344	adult locomotory behavior	9/577	66/12620	0.00295888	0.0799894	0.0763679	OPRD1/CACNB4/FGF12/GLRB/TMOD1/CEND1/SHANK2/KLHL1/SPTBN4	9	BP
GO:0009064	glutamine family amino acid metabolic process	9/577	66/12620	0.00295888	0.0799894	0.0763679	RIMKLA/GAD1/GFPT2/ALDH5A1/GAD2/SLC38A1/AMDHD1/ARG2/ATCAY	9	BP
GO:1903530	regulation of secretion by cell	35/577	469/12620	0.00297595	0.0799894	0.0763679	CHRNB2/RSAD2/PRKCE/CACNB4/IRS1/DRD3/STXBP5L/PFN2/EPHA5/SLC9B2/RAB3C/HMGCR/MCTP1/PAM/CNR1/ICA1/ACHE/SYP/RIMS2/STXBP1/KCNJ11/SYT13/SYT7/RPH3A/RAB15/STX1B/SMPD3/MYH10/CACNA1G/SYT4/RAB27B/SNAP25/RAB3A/SYT3/CACNA1I	35	BP
GO:0006941	striated muscle contraction	15/577	148/12620	0.0031748	0.0847288	0.0808927	KCND3/ATP1A1/STAC/FGF12/PDE5A/PDE4D/HOMER1/DSP/KCNH2/FGF13/SCN3B/ATP8A2/ARG2/SLC8A3/CACNA1G	15	BP
GO:0015662	P-type ion transporter activity	4/581	18/12873	0.00757843	0.0870461	0.0774899	ATP1A1/ATP2B3/ATP2B1/ATP7B	4	MF
GO:0030506	ankyrin binding	4/581	18/12873	0.00757843	0.0870461	0.0774899	KCNJ11/SPTB/KCNQ2/SPTBN4	4	MF
GO:0005543	phospholipid binding	29/581	398/12873	0.00760228	0.0870461	0.0774899	ZFYVE9/AMER3/OSBPL10/GAP43/PFN2/CPNE5/SNAP91/CLVS2/CLVS1/ADGRB1/SYT13/SYT7/SPTBN2/THY1/PSD/PLEKHA5/PHLDA1/RPH3A/CARMIL2/SMPD3/CPNE7/ARHGAP44/TOM1L1/SYT4/SDCBP2/UNC13A/SPTBN4/SYT3/PNPLA3	29	MF
GO:0031306	intrinsic component of mitochondrial outer membrane	4/607	22/13142	0.0169757	0.0877078	0.0706825	TOMM20/TOMM70/ARMCX3/GDAP1	4	CC
GO:0007274	neuromuscular synaptic transmission	5/577	23/12620	0.00332756	0.0881803	0.084188	CHRNB2/ERC2/STXBP1/RIMBP2/RAB3A	5	BP
GO:0031252	cell leading edge	27/607	381/13142	0.0180811	0.0923924	0.0744577	OPRD1/USH2A/LDB2/SORBS2/JMY/GRIA1/GABRA6/GABRA1/GABRG2/UNC5A/WASF1/ATP6AP2/FGD1/STMN2/KCNC1/CFL1/THY1/PSD/PTPRO/ATP2B1/SHISA9/CARMIL2/MYH10/ARHGAP44/FERMT1/LAMP5/SLC12A5	27	CC
GO:0031234	extrinsic component of cytoplasmic side of plasma membrane	9/607	87/13142	0.0187729	0.0948263	0.0764191	RGS8/GNG4/STAC/GNG3/GNB3/GNB5/CARMIL2/GNAL/SNAP25	9	CC
GO:1905360	GTPase complex	5/607	34/13142	0.0189653	0.0948263	0.0764191	GNG4/GNG3/GNB3/GNB5/GNAL	5	CC
GO:0086001	cardiac muscle cell action potential	9/577	68/12620	0.00363438	0.0956377	0.0913077	KCND3/ATP1A1/HCN3/FGF12/DSP/KCNH2/FGF13/SCN3B/CACNA1G	9	BP
GO:0030003	cellular cation homeostasis	30/577	390/12620	0.00372747	0.097406	0.092996	ATP1A1/SV2A/TMEM178A/PRKCE/SLC4A10/DRD3/CLDN16/PDE4D/TRPC7/GRIA1/GRIK2/STEAP2/ATP6V0A4/ATP6AP2/SLC9A7/ATP2B3/LETM2/JPH1/SLC1A1/TRPC6/THY1/ATP2B1/ATP7B/SLC22A17/JPH4/SLC8A3/SLC24A5/JPH3/SLC12A5/SLC25A23	30	BP
GO:0008331	high voltage-gated calcium channel activity	3/581	10/12873	0.00865151	0.0974359	0.0867391	CACNA1E/CACNB4/CACNA1A	3	MF
GO:0033268	node of Ranvier	3/607	13/13142	0.0198233	0.0980621	0.0790268	SCN8A/KCNQ2/SPTBN4	3	CC
GO:0008154	actin polymerization or depolymerization	16/577	166/12620	0.00388819	0.100206	0.0956693	PRKCE/ADD2/PFN2/FHDC1/WASF1/TMSB15B/TMOD1/CFL1/SPTBN2/CIT/SPTB/CARMIL2/ARHGAP28/DSTN/SPTBN4/SPATC1L	16	BP
GO:0072578	neurotransmitter-gated ion channel clustering	4/577	15/12620	0.00394329	0.100206	0.0956693	LHFPL4/SLITRK3/GLRB/FRRS1L	4	BP
GO:0051693	actin filament capping	6/577	34/12620	0.00400745	0.100206	0.0956693	ADD2/TMOD1/SPTBN2/SPTB/CARMIL2/SPTBN4	6	BP
GO:0030834	regulation of actin filament depolymerization	7/577	45/12620	0.00402541	0.100206	0.0956693	ADD2/TMOD1/SPTBN2/SPTB/CARMIL2/DSTN/SPTBN4	7	BP
GO:0086002	cardiac muscle cell action potential involved in contraction	7/577	45/12620	0.00402541	0.100206	0.0956693	KCND3/ATP1A1/FGF12/DSP/KCNH2/SCN3B/CACNA1G	7	BP
GO:0099054	presynapse assembly	7/577	45/12620	0.00402541	0.100206	0.0956693	BSN/SLITRK3/SLITRK4/CNTN5/LRRTM3/CLSTN3/SLITRK5	7	BP
GO:0007205	protein kinase C-activating G protein-coupled receptor signaling pathway	5/577	24/12620	0.00404765	0.100206	0.0956693	GAP43/DGKB/DGKI/DGKH/DGKE	5	BP
GO:1903859	regulation of dendrite extension	5/577	24/12620	0.00404765	0.100206	0.0956693	CPNE5/RIMS2/SYT4/UNC13A/SYT3	5	BP
GO:0008017	microtubule binding	20/581	249/12873	0.00911272	0.100975	0.0898895	HOOK1/CAMSAP2/VASH2/REEP1/FHDC1/JMY/KIF3A/REEP2/RGS14/DCX/FGF13/LZTS1/DNM1/KIF5A/EML5/MTCL1/FSD1/MAST1/CLIP3/NEFH	20	MF
GO:0005104	fibroblast growth factor receptor binding	4/581	19/12873	0.00926259	0.101006	0.0899175	FGF18/FGF9/KL/FLRT3	4	MF
GO:0009925	basal plasma membrane	17/607	215/13142	0.021704	0.106235	0.0856136	LRRC7/ATP1A1/OTOF/SLC4A10/SLC9B2/DSP/SLC16A10/ATP6V0A4/DLG3/TEK/CNNM2/SLC6A13/PIANP/SLC38A1/LIN7A/ATP2B1/ATP7B	17	CC
GO:0051494	negative regulation of cytoskeleton organization	14/577	139/12620	0.00453982	0.111547	0.106497	CAMSAP2/ADD2/PFN2/TMSB15B/FGF13/STMN2/TMOD1/SPTBN2/SPTB/CCNF/CARMIL2/ARHGAP28/CLIP3/SPTBN4	14	BP
GO:2000649	regulation of sodium ion transmembrane transporter activity	7/577	46/12620	0.00456504	0.111547	0.106497	PRKCE/DRD3/FGF12/FGF13/SCN3B/NETO2/NETO1	7	BP
GO:0055074	calcium ion homeostasis	21/577	247/12620	0.0046641	0.113232	0.108106	SV2A/TMEM178A/PRKCE/DRD3/PDE4D/TRPC7/GRIA1/GRIK2/ATP2B3/JPH1/GRIN1/TRPC6/THY1/ATP2B1/KL/ATP7B/JPH4/SLC8A3/SLC24A5/JPH3/SLC25A23	21	BP
GO:0099738	cell cortex region	5/607	36/13142	0.0238373	0.115462	0.0930492	BSN/ERC2/RIMS2/UNC13A/PPFIA3	5	CC
GO:0008543	fibroblast growth factor receptor signaling pathway	9/577	71/12620	0.00486788	0.116836	0.111546	GALNT3/TRIM71/FGF12/FGF18/SPRY3/FGF9/KL/FLRT3/SULF2	9	BP
GO:0060627	regulation of vesicle-mediated transport	33/577	449/12620	0.00487462	0.116836	0.111546	LRRTM1/CACNB4/BSN/DRD3/STXBP5L/PFN2/LRPAP1/RAB3C/MCTP1/SNAP91/CNR1/PRKAR1B/SYP/UBQLN2/RIMS2/STXBP1/SYT13/SYT7/RPH3A/RAB15/STX1B/SMPD3/ARHGAP44/CDK5R1/CACNA1G/RIT2/SYT4/RAB27B/RAB3A/CLIP3/GRIK5/SYT3/CACNA1I	33	BP
GO:0004114	3',5'-cyclic-nucleotide phosphodiesterase activity	4/581	20/12873	0.0111728	0.119933	0.106766	PDE5A/PDE4D/PDE8B/PDE1B	4	MF
GO:0071774	response to fibroblast growth factor	11/577	98/12620	0.00504947	0.11999	0.114557	GALNT3/TRIM71/FGF12/FGF18/ELK1/SPRY3/KCNC1/FGF9/KL/FLRT3/SULF2	11	BP
GO:0046834	lipid phosphorylation	4/577	16/12620	0.00506999	0.11999	0.114557	DGKB/DGKI/DGKH/DGKE	4	BP
GO:0015108	chloride transmembrane transporter activity	9/581	82/12873	0.0114018	0.120508	0.107278	SLC12A8/GLRB/GABRA6/GABRA1/GABRG2/SLC1A1/SLC6A13/GABRB3/SLC12A5	9	MF
GO:0099172	presynapse organization	7/577	47/12620	0.00515747	0.121297	0.115806	BSN/SLITRK3/SLITRK4/CNTN5/LRRTM3/CLSTN3/SLITRK5	7	BP
GO:0043242	negative regulation of protein-containing complex disassembly	9/577	72/12620	0.00534414	0.123283	0.117701	CAMSAP2/ADD2/FGF13/STMN2/TMOD1/SPTBN2/SPTB/CARMIL2/SPTBN4	9	BP
GO:0051899	membrane depolarization	9/577	72/12620	0.00534414	0.123283	0.117701	MLLT11/CHRNB2/HCN3/SCN9A/KCNH2/SCN3B/SCN8A/CACNA1G/CACNA1I	9	BP
GO:0097061	dendritic spine organization	9/577	72/12620	0.00534414	0.123283	0.117701	ZNF804A/NGEF/HOMER1/CFL1/GRIN2B/ARHGAP44/CDK5R1/TANC2/LZTS3	9	BP
GO:0048489	synaptic vesicle transport	6/577	36/12620	0.00537295	0.123283	0.117701	SNAP91/DNM1/CNIH2/KIF5A/LIN7A/RAB3A	6	BP
GO:0098791	Golgi apparatus subcompartment	22/607	305/13142	0.0258785	0.124057	0.0999755	NMNAT2/GALNT3/SCOC/SCAMP1/PAM/NSG2/CLVS2/SLC9A7/CLVS1/GAL3ST3/CIT/NBEA/ATP7B/SLC24A5/RBFOX1/SMPD3/TOM1L1/RAB27B/SNAP25/MMP24/SULF2/CLIP3	22	CC
GO:0051937	catecholamine transport	8/577	60/12620	0.00571315	0.130295	0.124395	CHRNB2/DRD3/CNR1/SYT13/SYT7/SYT4/RAB3A/SYT3	8	BP
GO:0001917	photoreceptor inner segment	7/607	64/13142	0.0275928	0.130925	0.105511	ATP1A1/KIFAP3/USH2A/MYO3B/DNM1/SHANK2/SNAP25	7	CC
GO:0022853	active ion transmembrane transporter activity	18/581	224/12873	0.0128853	0.134124	0.1194	SLC45A1/ATP1A1/SLC4A10/SLC12A8/SLC9B2/ATP6V0A4/SLC9A7/ATP2B3/SLCO5A1/SLC1A1/KCNJ11/SLC6A13/SLC38A1/ATP2B1/ATP7B/SLC8A3/SLC24A5/SLC12A5	18	MF
GO:0072341	modified amino acid binding	8/581	70/12873	0.0132113	0.134518	0.11975	OSBPL10/GAP43/ADGRB1/SYT13/SYT7/SMPD3/SYT4/SYT3	8	MF
GO:0030552	cAMP binding	4/581	21/12873	0.0133191	0.134518	0.11975	HCN3/PDE4D/PRKAR1B/PRKAR2B	4	MF
GO:0051018	protein kinase A binding	6/581	44/12873	0.0135106	0.134518	0.11975	SPHKAP/WASF1/PRKAR1B/PRKAR2B/RARA/SPATC1L	6	MF
GO:0051648	vesicle localization	17/577	189/12620	0.00598676	0.135712	0.129568	KIFAP3/SYN2/KIF3A/SNAP91/TRAPPC2/DNM1/CNIH2/KIF5A/LIN7A/BICDL1/MYO5C/SMPD3/CDH3/TANC2/SYT4/RAB3A/SYN3	17	BP
GO:0044057	regulation of system process	34/577	473/12620	0.00603395	0.135963	0.129807	OPRD1/DLGAP3/KCND3/ATP1A1/HCN3/TOMM70/DRD3/KCNMB2/FGF12/PDE5A/PDE4D/HOMER1/DSP/PRKAR1B/KCNH2/FGF13/ATP2B3/KCNB2/RIMS2/SLC1A1/GRIN1/CNIH2/SCN3B/GRIN2B/PTPRO/ATP2B1/SLC8A3/SHISA9/STX1B/CACNA1G/CACNG4/NETO1/DLGAP4/SPTBN4	34	BP
GO:0051924	regulation of calcium ion transport	18/577	205/12620	0.00610276	0.136695	0.130506	OPRD1/PRKCE/CACNB4/STAC/DRD3/PDE4D/HOMER1/TSPAN13/JPH1/GRIN1/TRPC6/THY1/ATP2B1/CABP1/JPH4/GNB5/JPH3/TMC2	18	BP
GO:0006873	cellular ion homeostasis	30/577	404/12620	0.00614611	0.136851	0.130655	ATP1A1/SV2A/TMEM178A/PRKCE/SLC4A10/DRD3/CLDN16/PDE4D/TRPC7/GRIA1/GRIK2/STEAP2/ATP6V0A4/ATP6AP2/SLC9A7/ATP2B3/LETM2/JPH1/SLC1A1/TRPC6/THY1/ATP2B1/ATP7B/SLC22A17/JPH4/SLC8A3/SLC24A5/JPH3/SLC12A5/SLC25A23	30	BP
GO:0071565	nBAF complex	3/607	15/13142	0.0294531	0.13834	0.111487	ACTL6B/SMARCE1/DPF1	3	CC
GO:0048278	vesicle docking	8/577	61/12620	0.00631946	0.13988	0.133547	RAB3C/STXBP1/RAB15/STX1B/SNAP25/UNC13A/RAB3A/PPFIA3	8	BP
GO:0045822	negative regulation of heart contraction	4/577	17/12620	0.00639365	0.13988	0.133547	ATP1A1/PDE5A/PDE4D/SPTBN4	4	BP
GO:0099563	modification of synaptic structure	4/577	17/12620	0.00639365	0.13988	0.133547	DLGAP3/PFN2/WASF1/ARHGAP44	4	BP
GO:0098900	regulation of action potential	7/577	49/12620	0.00651319	0.141671	0.135257	CHRNB2/HCN3/SCN9A/FGF12/DSP/CNR1/FGF13	7	BP
GO:1903169	regulation of calcium ion transmembrane transport	14/577	145/12620	0.00658493	0.142408	0.135961	PRKCE/CACNB4/STAC/DRD3/PDE4D/TSPAN13/JPH1/GRIN1/THY1/CABP1/JPH4/GNB5/JPH3/TMC2	14	BP
GO:0005741	mitochondrial outer membrane	14/607	174/13142	0.0308542	0.143472	0.115622	TOMM20/RSAD2/TOMM70/CNR1/WASF1/ARMCX3/ARMCX2/PGRMC1/GDAP1/PGAM5/SLC8A3/SARM1/TOMM34/CPT1C	14	CC
GO:0016594	glycine binding	3/581	12/12873	0.0148286	0.143482	0.12773	GLRB/GRIN1/GRIN2B	3	MF
GO:0070679	inositol 1,4,5 trisphosphate binding	3/581	12/12873	0.0148286	0.143482	0.12773	TRPC7/TRPC6/RPH3A	3	MF
GO:0030551	cyclic nucleotide binding	5/581	33/12873	0.0153299	0.145856	0.129843	HCN3/PDE5A/PDE4D/PRKAR1B/PRKAR2B	5	MF
GO:0004112	cyclic-nucleotide phosphodiesterase activity	4/581	22/12873	0.0157108	0.145856	0.129843	PDE5A/PDE4D/PDE8B/PDE1B	4	MF
GO:0140358	P-type transmembrane transporter activity	4/581	22/12873	0.0157108	0.145856	0.129843	ATP1A1/ATP2B3/ATP2B1/ATP7B	4	MF
GO:0007628	adult walking behavior	5/577	27/12620	0.00686744	0.146831	0.140183	CACNB4/GLRB/CEND1/KLHL1/SPTBN4	5	BP
GO:0060292	long-term synaptic depression	5/577	27/12620	0.00686744	0.146831	0.140183	GRIA1/GRID2IP/STXBP1/SHANK2/SORCS3	5	BP
GO:0099518	vesicle cytoskeletal trafficking	8/577	62/12620	0.00697332	0.147405	0.140731	KIFAP3/KIF3A/CNIH2/KIF5A/BICDL1/MYO5C/TANC2/SYT4	8	BP
GO:0002028	regulation of sodium ion transport	9/577	75/12620	0.0069913	0.147405	0.140731	ATP1A1/PRKCE/DRD3/FGF12/FGF13/SCN3B/NETO2/NETO1/SPTBN4	9	BP
GO:0030835	negative regulation of actin filament depolymerization	6/577	38/12620	0.00705098	0.147405	0.140731	ADD2/TMOD1/SPTBN2/SPTB/CARMIL2/SPTBN4	6	BP
GO:0086091	regulation of heart rate by cardiac conduction	6/577	38/12620	0.00705098	0.147405	0.140731	KCND3/HCN3/DSP/KCNH2/SCN3B/CACNA1G	6	BP
GO:0034707	chloride channel complex	5/607	39/13142	0.0325431	0.149637	0.12059	GLRB/GABRA6/GABRA1/GABRG2/GABRB3	5	CC
GO:0031253	cell projection membrane	21/607	295/13142	0.0328235	0.149637	0.12059	OPRD1/EFCAB7/USH2A/GAP43/GRIA1/GABRA6/GABRA1/GABRG2/UNC5A/ATP6V0A4/ATP6AP2/KCNC1/CFL1/SHANK2/THY1/PSD/ATP2B1/SHISA9/FERMT1/LAMP5/SLC12A5	21	CC
GO:0030832	regulation of actin filament length	13/577	132/12620	0.00737021	0.153227	0.14629	PRKCE/ADD2/MYO3B/PFN2/TMSB15B/TMOD1/SPTBN2/CIT/SPTB/CARMIL2/ARHGAP28/DSTN/SPTBN4	13	BP
GO:0006874	cellular calcium ion homeostasis	19/577	225/12620	0.00742484	0.153515	0.146564	SV2A/TMEM178A/PRKCE/DRD3/PDE4D/TRPC7/GRIA1/GRIK2/ATP2B3/JPH1/TRPC6/THY1/ATP2B1/ATP7B/JPH4/SLC8A3/SLC24A5/JPH3/SLC25A23	19	BP
GO:0009306	protein secretion	23/577	292/12620	0.00789485	0.16039	0.153129	RSAD2/PRKCE/IRS1/DRD3/STXBP5L/EPHA5/SLC9B2/RAB3C/HMGCR/PAM/CNR1/ICA1/ACHE/PTPRN2/PORCN/RIMS2/KCNJ11/SYT7/RAB15/MYH10/SYT4/SNAP25/RAB3A	23	BP
GO:0035592	establishment of protein localization to extracellular region	23/577	292/12620	0.00789485	0.16039	0.153129	RSAD2/PRKCE/IRS1/DRD3/STXBP5L/EPHA5/SLC9B2/RAB3C/HMGCR/PAM/CNR1/ICA1/ACHE/PTPRN2/PORCN/RIMS2/KCNJ11/SYT7/RAB15/MYH10/SYT4/SNAP25/RAB3A	23	BP
GO:0001956	positive regulation of neurotransmitter secretion	4/577	18/12620	0.00792787	0.16039	0.153129	CACNB4/CNR1/STXBP1/STX1B	4	BP
GO:1903523	negative regulation of blood circulation	4/577	18/12620	0.00792787	0.16039	0.153129	ATP1A1/PDE5A/PDE4D/SPTBN4	4	BP
GO:0042220	response to cocaine	6/577	39/12620	0.00801877	0.161178	0.153881	CHRNB2/DRD3/HOMER1/CNR1/SLC1A1/CACNG4	6	BP
GO:0090659	walking behavior	5/577	28/12620	0.00805248	0.161178	0.153881	CACNB4/GLRB/CEND1/KLHL1/SPTBN4	5	BP
GO:0019829	ATPase-coupled cation transmembrane transporter activity	6/581	47/12873	0.018355	0.165927	0.147711	ATP1A1/ATP6V0A4/ATP2B3/KCNJ11/ATP2B1/ATP7B	6	MF
GO:0015271	outward rectifier potassium channel activity	4/581	23/12873	0.0183558	0.165927	0.147711	KCND3/KCNK2/KCNK3/KCND2	4	MF
GO:0031623	receptor internalization	11/577	105/12620	0.00844092	0.168059	0.16045	LRRTM1/DRD3/LRPAP1/GRIA1/ACHE/UBQLN2/DNM1/CACNG3/CACNG4/SNAP25/CACNG8	11	BP
GO:0006875	cellular metal ion homeostasis	25/577	328/12620	0.00862581	0.170836	0.163102	ATP1A1/SV2A/TMEM178A/PRKCE/DRD3/CLDN16/PDE4D/TRPC7/GRIA1/GRIK2/STEAP2/ATP2B3/LETM2/JPH1/SLC1A1/TRPC6/THY1/ATP2B1/ATP7B/SLC22A17/JPH4/SLC8A3/SLC24A5/JPH3/SLC25A23	25	BP
GO:0045178	basal part of cell	17/607	230/13142	0.0380569	0.17181	0.13846	LRRC7/ATP1A1/OTOF/SLC4A10/SLC9B2/DSP/SLC16A10/ATP6V0A4/DLG3/TEK/CNNM2/SLC6A13/PIANP/SLC38A1/LIN7A/ATP2B1/ATP7B	17	CC
GO:0009214	cyclic nucleotide catabolic process	3/577	10/12620	0.00896564	0.174807	0.166892	PDE5A/PDE4D/PDE8B	3	BP
GO:0034776	response to histamine	3/577	10/12620	0.00896564	0.174807	0.166892	DRD3/GABRG2/GABRB3	3	BP
GO:0099638	endosome to plasma membrane protein transport	3/577	10/12620	0.00896564	0.174807	0.166892	GRIP2/GRIP1/ARHGAP44	3	BP
GO:0032588	trans-Golgi network membrane	8/607	84/13142	0.0398191	0.178037	0.143478	SCAMP1/NSG2/CLVS2/CLVS1/ATP7B/SLC24A5/MMP24/CLIP3	8	CC
GO:0015631	tubulin binding	24/581	340/12873	0.0202845	0.18098	0.161111	HOOK1/CAMSAP2/VASH2/REEP1/FHDC1/JMY/KIF3A/REEP2/RGS14/BEX4/DCX/FGF13/LZTS1/STMN2/DNM1/KIF5A/EML5/CDK5R1/MTCL1/STMN3/FSD1/MAST1/CLIP3/NEFH	24	MF
GO:0044305	calyx of Held	3/607	17/13142	0.041124	0.182121	0.146768	TPRG1L/KCNK2/KCNC1	3	CC
GO:0071692	protein localization to extracellular region	23/577	297/12620	0.00958755	0.185969	0.177549	RSAD2/PRKCE/IRS1/DRD3/STXBP5L/EPHA5/SLC9B2/RAB3C/HMGCR/PAM/CNR1/ICA1/ACHE/PTPRN2/PORCN/RIMS2/KCNJ11/SYT7/RAB15/MYH10/SYT4/SNAP25/RAB3A	23	BP
GO:0060004	reflex	4/577	19/12620	0.00968523	0.1869	0.178438	DRD3/GLRB/SLC1A1/TMC2	4	BP
GO:0099175	regulation of postsynapse organization	9/577	79/12620	0.00976054	0.186991	0.178525	ZNF804A/NGEF/HOMER1/CFL1/GRIN2B/ARHGAP44/CDK5R1/TANC2/LZTS3	9	BP
GO:0090150	establishment of protein localization to membrane	18/577	215/12620	0.00981254	0.186991	0.178525	TOMM20/REEP1/GRIP2/TOMM70/SGTB/CAMLG/REEP2/TCAF1/GDI1/UBL4A/SLC1A1/FRMPD1/GRIP1/STX1B/ARHGAP44/CDK5R1/MTCL1/SNAP25	18	BP
GO:0098657	import into cell	17/577	199/12620	0.00983904	0.186991	0.178525	PLPPR4/ATP1A1/CACNA1E/DRD3/SLC12A8/STEAP2/KCNH2/SLC9A7/SLC1A1/KCNJ11/SLC6A13/SLC38A1/SLC8A3/SLC27A2/SNAP25/SLC12A5/CACNA1A	17	BP
GO:0060090	molecular adaptor activity	29/581	433/12873	0.0219398	0.189919	0.16907	DLGAP3/NMNAT2/TRIM17/ADD2/DUSP19/RETREG2/IRS1/GRIP2/G3BP2/SORBS2/SGTB/HOMER1/RGS14/SERINC1/UBQLN2/LPL/SHANK2/GNB3/GRIP1/GNB5/ARRDC4/STX1B/SARM1/SNAP25/FLRT3/DLGAP4/SPTBN4/NEFH/MAPK8IP2	29	MF
GO:0030276	clathrin binding	7/581	63/12873	0.022862	0.189919	0.16907	NSG2/SNAP91/SYT13/SYT7/TOM1L1/SYT4/SYT3	7	MF
GO:0004115	3',5'-cyclic-AMP phosphodiesterase activity	3/581	14/12873	0.0229451	0.189919	0.16907	PDE4D/PDE8B/PDE1B	3	MF
GO:0031420	alkali metal ion binding	3/581	14/12873	0.0229451	0.189919	0.16907	ATP1A1/SCN9A/KCNJ11	3	MF
GO:0042577	lipid phosphatase activity	3/581	14/12873	0.0229451	0.189919	0.16907	PLPPR5/PLPPR4/SGPP2	3	MF
GO:0048019	receptor antagonist activity	3/581	14/12873	0.0229451	0.189919	0.16907	LRPAP1/DKK2/ESR2	3	MF
GO:0044304	main axon	6/607	56/13142	0.0435692	0.191129	0.154028	LRRC7/KCNC1/THY1/SCN8A/KCNQ2/SPTBN4	6	CC
GO:1902936	phosphatidylinositol bisphosphate binding	9/581	93/12873	0.0242914	0.198669	0.176858	AMER3/PFN2/SNAP91/CLVS2/CLVS1/SYT7/PLEKHA5/RPH3A/SDCBP2	9	MF
GO:0019905	syntaxin binding	7/581	64/12873	0.0247082	0.1997	0.177777	STXBP5L/STXBP1/SYT7/SNAP25/CACNA1A/UNC13A/SYT3	7	MF
GO:1901019	regulation of calcium ion transmembrane transporter activity	9/577	80/12620	0.0105667	0.199811	0.190765	CACNB4/STAC/DRD3/PDE4D/JPH1/CABP1/JPH4/GNB5/JPH3	9	BP
GO:0003779	actin binding	26/581	383/12873	0.0250215	0.199881	0.177938	HOOK1/RUSC1/VASH2/PRKCE/ADD2/MYO3B/PFN2/AFAP1/FHDC1/JMY/CAP2/WASF1/TMSB15B/TMOD1/CORO2A/CFL1/SPTBN2/KLHL1/SPTB/MYO5C/MYH10/CORO6/CDK5R1/FERMT1/DSTN/SPTBN4	26	MF
GO:0008016	regulation of heart contraction	15/577	169/12620	0.0106569	0.200509	0.191431	KCND3/ATP1A1/HCN3/PDE5A/PDE4D/DSP/KCNH2/FGF13/ATP2B3/SLC1A1/SCN3B/ATP2B1/SLC8A3/CACNA1G/SPTBN4	15	BP
GO:0006536	glutamate metabolic process	5/577	30/12620	0.0108336	0.201816	0.192679	GAD1/ALDH5A1/GAD2/AMDHD1/ATCAY	5	BP
GO:0090313	regulation of protein targeting to membrane	5/577	30/12620	0.0108336	0.201816	0.192679	TCAF1/GDI1/SLC1A1/CDK5R1/MTCL1	5	BP
GO:0015844	monoamine transport	8/577	67/12620	0.0110353	0.202738	0.193559	CHRNB2/DRD3/CNR1/SYT13/SYT7/SYT4/RAB3A/SYT3	8	BP
GO:0036465	synaptic vesicle recycling	8/577	67/12620	0.0110353	0.202738	0.193559	SNAP91/SYP/SH3GL2/DNM1/SYT7/STX1B/RAB27B/RAB3A	8	BP
GO:1902305	regulation of sodium ion transmembrane transport	7/577	54/12620	0.0110447	0.202738	0.193559	PRKCE/DRD3/FGF12/FGF13/SCN3B/NETO2/NETO1	7	BP
GO:0031333	negative regulation of protein-containing complex assembly	12/577	124/12620	0.0112138	0.204843	0.195569	OPRD1/ADD2/PFN2/TMSB15B/STMN2/TMOD1/STXBP1/SPTBN2/SPTB/CARMIL2/CLIP3/SPTBN4	12	BP
GO:0072503	cellular divalent inorganic cation homeostasis	20/577	251/12620	0.0112897	0.205232	0.19594	SV2A/TMEM178A/PRKCE/DRD3/PDE4D/TRPC7/GRIA1/GRIK2/ATP2B3/JPH1/SLC1A1/TRPC6/THY1/ATP2B1/ATP7B/JPH4/SLC8A3/SLC24A5/JPH3/SLC25A23	20	BP
GO:0106027	neuron projection organization	9/577	81/12620	0.0114218	0.206636	0.19728	ZNF804A/NGEF/HOMER1/CFL1/GRIN2B/ARHGAP44/CDK5R1/TANC2/LZTS3	9	BP
GO:0061001	regulation of dendritic spine morphogenesis	6/577	42/12620	0.0114916	0.206904	0.197536	NGEF/CFL1/ARHGAP44/CDK5R1/TANC2/LZTS3	6	BP
GO:0043083	synaptic cleft	3/607	18/13142	0.0477057	0.207319	0.167075	ACHE/SLC1A1/GRIN1	3	CC
GO:0031338	regulation of vesicle fusion	4/577	20/12620	0.0116772	0.207558	0.198161	STXBP1/SYT4/RAB3A/GRIK5	4	BP
GO:0042133	neurotransmitter metabolic process	4/577	20/12620	0.0116772	0.207558	0.198161	GAD1/ALDH5A1/ACHE/GAD2	4	BP
GO:0048588	developmental cell growth	17/577	203/12620	0.0118465	0.207558	0.198161	SEMA6C/TOMM70/SORBS2/CPNE5/WASF1/PLXNA4/FGF13/GDI1/RIMS2/SH3GL2/RND2/SYT4/DCC/FLRT3/SEMA6B/UNC13A/SYT3	17	BP
GO:0050905	neuromuscular process	12/577	125/12620	0.0119081	0.207558	0.198161	GPR88/STAC/DRD3/FGF12/GLRB/PDE8B/HOMER1/ATP8A2/JPH4/SLC8A3/RBFOX1/JPH3	12	BP
GO:0032252	secretory granule localization	3/577	11/12620	0.011914	0.207558	0.198161	KIF5A/TANC2/SYT4	3	BP
GO:0051481	negative regulation of cytosolic calcium ion concentration	3/577	11/12620	0.011914	0.207558	0.198161	KCNK3/DRD3/ATP2B1	3	BP
GO:0099010	modification of postsynaptic structure	3/577	11/12620	0.011914	0.207558	0.198161	PFN2/WASF1/ARHGAP44	3	BP
GO:0016324	apical plasma membrane	20/607	290/13142	0.0482217	0.207621	0.167319	ATP1A1/KCNK2/USH2A/SLC4A10/SLC9B2/SORBS2/PDE4D/ATP6V0A4/ATP6AP2/SLC1A1/TEK/SPTBN2/SHANK2/THY1/PTPRO/SLC38A1/ATP2B1/KL/MTCL1/RAB27B	20	CC
GO:0009898	cytoplasmic side of plasma membrane	12/607	152/13142	0.0490064	0.209064	0.168482	RGS8/GNG4/CACNB4/STAC/GNG3/GNB3/ATP2B1/SPTB/GNB5/CARMIL2/GNAL/SNAP25	12	CC
GO:0000381	regulation of alternative mRNA splicing, via spliceosome	7/577	55/12620	0.0121716	0.211069	0.201513	CELF3/KHDRBS2/SRSF12/RBFOX1/CELF5/NOVA2/RBM11	7	BP
GO:0006654	phosphatidic acid biosynthetic process	5/577	31/12620	0.0124432	0.214787	0.205063	DGKB/DGKH/LPCAT4/DGKE/PNPLA3	5	BP
GO:0045177	apical part of cell	23/607	346/13142	0.0509574	0.215411	0.173597	ATP1A1/KCNK2/USH2A/SLC4A10/DRD3/SLC9B2/SORBS2/PDE4D/HOMER1/ATP6V0A4/ATP6AP2/SLC1A1/TEK/EPB41L4B/SPTBN2/SHANK2/THY1/PTPRO/SLC38A1/ATP2B1/KL/MTCL1/RAB27B	23	CC
GO:0030048	actin filament-based movement	11/577	111/12620	0.0125642	0.215886	0.206112	KCND3/ATP1A1/FGF12/PDE4D/DSP/KCNH2/FGF13/SCN3B/MYO5C/MYH10/CACNA1G	11	BP
GO:0015095	magnesium ion transmembrane transporter activity	3/581	15/12873	0.0277404	0.216564	0.192789	CLDN16/CNNM2/SLC41A2	3	MF
GO:0042165	neurotransmitter binding	3/581	15/12873	0.0277404	0.216564	0.192789	CHRNB2/ACHE/GRIN1	3	MF
GO:0051588	regulation of neurotransmitter transport	10/577	97/12620	0.0130608	0.223398	0.213284	CACNB4/DRD3/PFN2/MCTP1/CNR1/SYP/STXBP1/STX1B/SYT4/RAB3A	10	BP
GO:1902904	negative regulation of supramolecular fiber organization	13/577	142/12620	0.0131968	0.224704	0.214531	CAMSAP2/ADD2/PFN2/TMSB15B/FGF13/STMN2/TMOD1/SPTBN2/SPTB/CARMIL2/ARHGAP28/CLIP3/SPTBN4	13	BP
GO:0070252	actin-mediated cell contraction	9/577	83/12620	0.013286	0.225203	0.215007	KCND3/ATP1A1/FGF12/PDE4D/DSP/KCNH2/FGF13/SCN3B/CACNA1G	9	BP
GO:0004725	protein tyrosine phosphatase activity	8/581	81/12873	0.02938	0.226787	0.20189	DUSP19/PTPRN2/DUSP26/PTPN5/PTPRO/PTPRR/CDC25B/PTPRT	8	MF
GO:0099094	ligand-gated cation channel activity	9/581	97/12873	0.0308697	0.233354	0.207736	CHRNB2/GRIA2/GRIA1/GRIK2/KCNH2/GRIN1/KCNJ11/GRIN2B/GRIK5	9	MF
GO:0042277	peptide binding	17/581	230/12873	0.0315723	0.233354	0.207736	OPRD1/DLGAP3/TOMM20/TOMM70/GPR149/LRPAP1/GRIA2/LVRN/GRIA1/ACHE/PGRMC1/GRIN1/CLSTN3/GRIN2B/CABP1/CACNA1A/MAPK8IP2	17	MF
GO:0005251	delayed rectifier potassium channel activity	4/581	27/12873	0.0315894	0.233354	0.207736	KCNH2/KCNB2/KCNC1/KCNQ2	4	MF
GO:0140828	metal cation:monoatomic cation antiporter activity	4/581	27/12873	0.0315894	0.233354	0.207736	SLC9B2/SLC9A7/SLC8A3/SLC24A5	4	MF
GO:0099558	maintenance of synapse structure	4/577	21/12620	0.0139141	0.234793	0.224163	BSN/ERC2/SHANK2/RAB3A	4	BP
GO:0046473	phosphatidic acid metabolic process	5/577	32/12620	0.0142072	0.238669	0.227863	DGKB/DGKH/LPCAT4/DGKE/PNPLA3	5	BP
GO:0005283	amino acid:sodium symporter activity	3/581	16/12873	0.0330246	0.23882	0.212602	SLC1A1/SLC6A13/SLC38A1	3	MF
GO:0031489	myosin V binding	3/581	16/12873	0.0330246	0.23882	0.212602	RAB3C/RAB27B/RAB3A	3	MF
GO:0051650	establishment of vesicle localization	15/577	175/12620	0.0143484	0.23997	0.229105	KIFAP3/KIF3A/SNAP91/TRAPPC2/DNM1/CNIH2/KIF5A/LIN7A/BICDL1/MYO5C/SMPD3/CDH3/TANC2/SYT4/RAB3A	15	BP
GO:0032592	integral component of mitochondrial membrane	7/607	75/13142	0.0575279	0.240995	0.194215	TOMM20/TOMM70/CNR1/ARMCX3/GDAP1/GHITM/COX11	7	CC
GO:0015291	secondary active transmembrane transporter activity	15/581	198/12873	0.0346936	0.247555	0.220377	SLC45A1/SLC4A10/SLC16A14/SLC12A8/SLC9B2/SLC35A1/SLC16A10/SLC9A7/SLCO5A1/SLC1A1/SLC6A13/SLC38A1/SLC8A3/SLC24A5/SLC12A5	15	MF
GO:0004930	G protein-coupled receptor activity	20/581	286/12873	0.0349531	0.247555	0.220377	OPRD1/ADGRB2/GPR88/DRD3/GPR149/RXFP1/GRM4/ELOVL4/CNR1/GPR85/GRM8/ADGRB1/GABBR2/GPR158/SORCS3/SORCS1/GPR162/GPR19/GPR176/ADGRL1	20	MF
GO:0008064	regulation of actin polymerization or depolymerization	12/577	129/12620	0.0150204	0.248437	0.237189	PRKCE/ADD2/PFN2/TMSB15B/TMOD1/SPTBN2/CIT/SPTB/CARMIL2/ARHGAP28/DSTN/SPTBN4	12	BP
GO:0086015	SA node cell action potential	3/577	12/12620	0.0153536	0.248437	0.237189	HCN3/SCN3B/CACNA1G	3	BP
GO:0086018	SA node cell to atrial cardiac muscle cell signaling	3/577	12/12620	0.0153536	0.248437	0.237189	HCN3/SCN3B/CACNA1G	3	BP
GO:0098840	protein transport along microtubule	3/577	12/12620	0.0153536	0.248437	0.237189	KIF5A/RAB27B/CLIP3	3	BP
GO:0099118	microtubule-based protein transport	3/577	12/12620	0.0153536	0.248437	0.237189	KIF5A/RAB27B/CLIP3	3	BP
GO:0002027	regulation of heart rate	9/577	85/12620	0.0153668	0.248437	0.237189	KCND3/HCN3/PDE4D/DSP/KCNH2/SLC1A1/SCN3B/CACNA1G/SPTBN4	9	BP
GO:0046928	regulation of neurotransmitter secretion	9/577	85/12620	0.0153668	0.248437	0.237189	CACNB4/PFN2/MCTP1/CNR1/SYP/STXBP1/STX1B/SYT4/RAB3A	9	BP
GO:0007411	axon guidance	17/577	209/12620	0.0154489	0.248437	0.237189	SEMA6C/GAP43/EPHA5/UNC5A/PLXNA4/SHH/UNC5D/CNTN5/PTPRO/KIF5A/BCL11B/CDK5R1/DCC/FLRT3/EFNA2/SEMA6B/NOVA2	17	BP
GO:0050708	regulation of protein secretion	17/577	209/12620	0.0154489	0.248437	0.237189	RSAD2/PRKCE/IRS1/DRD3/STXBP5L/EPHA5/SLC9B2/HMGCR/PAM/CNR1/ICA1/ACHE/KCNJ11/SYT7/MYH10/SYT4/SNAP25	17	BP
GO:0010977	negative regulation of neuron projection development	12/577	130/12620	0.015887	0.252931	0.24148	SEMA6C/NGEF/FGF13/GDI1/STMN2/THY1/PTPRO/STX1B/RTN4RL1/RIT2/DCC/SEMA6B	12	BP
GO:0098659	inorganic cation import across plasma membrane	10/577	100/12620	0.0159333	0.252931	0.24148	ATP1A1/CACNA1E/SLC12A8/STEAP2/KCNH2/SLC9A7/KCNJ11/SLC8A3/SLC12A5/CACNA1A	10	BP
GO:0099587	inorganic ion import across plasma membrane	10/577	100/12620	0.0159333	0.252931	0.24148	ATP1A1/CACNA1E/SLC12A8/STEAP2/KCNH2/SLC9A7/KCNJ11/SLC8A3/SLC12A5/CACNA1A	10	BP
GO:0043954	cellular component maintenance	7/577	58/12620	0.0160477	0.252931	0.24148	ZNF804A/BSN/ERC2/HOMER1/SHANK2/GRIN2B/RAB3A	7	BP
GO:0097485	neuron projection guidance	17/577	210/12620	0.0161244	0.252931	0.24148	SEMA6C/GAP43/EPHA5/UNC5A/PLXNA4/SHH/UNC5D/CNTN5/PTPRO/KIF5A/BCL11B/CDK5R1/DCC/FLRT3/EFNA2/SEMA6B/NOVA2	17	BP
GO:0032228	regulation of synaptic transmission, GABAergic	5/577	33/12620	0.0161317	0.252931	0.24148	PRKCE/CNR1/STXBP1/SLC38A1/SYN3	5	BP
GO:0034767	positive regulation of ion transmembrane transport	13/577	146/12620	0.0163316	0.255003	0.243458	AMIGO1/KCNK3/CACNB4/STAC/TCAF1/KCNH2/GRIN1/KCNC1/TRPC6/THY1/SLC38A1/CACNG3/CACNG4	13	BP
GO:0016247	channel regulator activity	10/581	116/12873	0.036773	0.257786	0.229486	AMIGO1/KCNMB2/FGF12/TSPAN13/FGF13/SCN3B/CABP1/CACNG3/CACNG4/CACNG8	10	MF
GO:1901292	nucleoside phosphate catabolic process	8/577	72/12620	0.016625	0.258512	0.246808	ACOT7/ENTPD3/PDE5A/PDE4D/PDE8B/NUDT10/NTHL1/SARM1	8	BP
GO:0098573	intrinsic component of mitochondrial membrane	7/607	77/13142	0.0645296	0.267913	0.215907	TOMM20/TOMM70/CNR1/ARMCX3/GDAP1/GHITM/COX11	7	CC
GO:0015377	cation:chloride symporter activity	3/581	17/12873	0.0387922	0.269195	0.239642	SLC12A8/SLC6A13/SLC12A5	3	MF
GO:0022804	active transmembrane transporter activity	22/581	326/12873	0.0392174	0.269423	0.239845	SLC45A1/ATP1A1/TOMM20/SLC4A10/SLC16A14/SLC12A8/SLC9B2/SLC35A1/SLC16A10/ATP6V0A4/SLC9A7/ATP2B3/SLCO5A1/SLC1A1/KCNJ11/SLC6A13/SLC38A1/ATP2B1/ATP7B/SLC8A3/SLC24A5/SLC12A5	22	MF
GO:0045121	membrane raft	19/607	283/13142	0.0658418	0.270942	0.218348	OPRD1/ATP1A1/CHRNB2/ADD2/IRS1/RGMB/UNC5A/CNR1/PRKAR2B/KCND2/SHH/SLC1A1/TEK/THY1/ATP2B1/RTN4RL1/RIT2/PTGIS/CLIP3	19	CC
GO:0004222	metalloendopeptidase activity	8/581	86/12873	0.039974	0.271902	0.242052	ADAM23/TLL1/ADAM29/ADAM22/MMP16/RCE1/MMP17/MMP24	8	MF
GO:0018958	phenol-containing compound metabolic process	9/577	87/12620	0.0176779	0.273753	0.261359	CHRNB2/DRD3/SLC16A10/SLC1A1/PDE1B/KL/OCA2/SLC24A5/CDH3	9	BP
GO:0098857	membrane microdomain	19/607	284/13142	0.067675	0.274734	0.221405	OPRD1/ATP1A1/CHRNB2/ADD2/IRS1/RGMB/UNC5A/CNR1/PRKAR2B/KCND2/SHH/SLC1A1/TEK/THY1/ATP2B1/RTN4RL1/RIT2/PTGIS/CLIP3	19	CC
GO:0005795	Golgi stack	9/607	110/13142	0.0679451	0.274734	0.221405	GALNT3/NSG2/GAL3ST3/CIT/SMPD3/TOM1L1/RAB27B/SULF2/CLIP3	9	CC
GO:0071277	cellular response to calcium ion	8/577	73/12620	0.0179504	0.276834	0.264301	PRKAA2/CPNE5/SYT13/SYT7/CPNE7/SYT4/SLC25A23/SYT3	8	BP
GO:0032154	cleavage furrow	5/607	48/13142	0.0693448	0.277977	0.224018	HMCN1/PSD/CIT/MYH10/FSD1	5	CC
GO:0031968	organelle outer membrane	14/607	196/13142	0.0702513	0.279204	0.225006	TOMM20/RSAD2/TOMM70/CNR1/WASF1/ARMCX3/ARMCX2/PGRMC1/GDAP1/PGAM5/SLC8A3/SARM1/TOMM34/CPT1C	14	CC
GO:0007188	adenylate cyclase-modulating G protein-coupled receptor signaling pathway	15/577	181/12620	0.0189613	0.288096	0.275052	OPRD1/ADGRB2/DRD3/RXFP1/PDE4D/GRM4/CNR1/GRM8/RIMS2/ADGRB1/GABBR2/GPR176/GNAL/RIT2/ADGRL1	15	BP
GO:0030705	cytoskeleton-dependent intracellular transport	15/577	181/12620	0.0189613	0.288096	0.275052	HOOK1/KIFAP3/TTC21B/KIF3A/WASF1/ARMCX3/CNIH2/KIF5A/BICDL1/MYO5C/TANC2/SYT4/RAB27B/CLIP3/NEFH	15	BP
GO:0046339	diacylglycerol metabolic process	4/577	23/12620	0.0191583	0.288096	0.275052	DGKB/DGKI/DGKH/DGKE	4	BP
GO:0060314	regulation of ryanodine-sensitive calcium-release channel activity	4/577	23/12620	0.0191583	0.288096	0.275052	PDE4D/JPH1/JPH4/JPH3	4	BP
GO:0099560	synaptic membrane adhesion	4/577	23/12620	0.0191583	0.288096	0.275052	NTNG1/SLITRK3/LRRC4C/FLRT3	4	BP
GO:0007216	G protein-coupled glutamate receptor signaling pathway	3/577	13/12620	0.0192932	0.288096	0.275052	HOMER1/GRM4/GRM8	3	BP
GO:0035641	locomotory exploration behavior	3/577	13/12620	0.0192932	0.288096	0.275052	PRKCE/SLC4A10/GAD1	3	BP
GO:1903818	positive regulation of voltage-gated potassium channel activity	3/577	13/12620	0.0192932	0.288096	0.275052	AMIGO1/KCNK3/KCNC1	3	BP
GO:0033179	proton-transporting V-type ATPase, V0 domain	2/607	10/13142	0.0749529	0.288158	0.232222	ATP6V0A4/ATP6AP2	2	CC
GO:0042588	zymogen granule	2/607	10/13142	0.0749529	0.288158	0.232222	SCAMP1/RAB27B	2	CC
GO:1990454	L-type voltage-gated calcium channel complex	2/607	10/13142	0.0749529	0.288158	0.232222	CACNG4/CACNG8	2	CC
GO:0019867	outer membrane	14/607	198/13142	0.0749829	0.288158	0.232222	TOMM20/RSAD2/TOMM70/CNR1/WASF1/ARMCX3/ARMCX2/PGRMC1/GDAP1/PGAM5/SLC8A3/SARM1/TOMM34/CPT1C	14	CC
GO:0005802	trans-Golgi network	15/607	217/13142	0.0780062	0.297319	0.239605	NMNAT2/SCOC/SCAMP1/PAM/NSG2/CLVS2/SLC9A7/CLVS1/NBEA/ATP7B/SLC24A5/RBFOX1/SNAP25/MMP24/CLIP3	15	CC
GO:0030291	protein serine/threonine kinase inhibitor activity	4/581	30/12873	0.0444023	0.299062	0.26623	INKA2/PRKAR1B/PRKAR2B/CIT	4	MF
GO:0017075	syntaxin-1 binding	3/581	18/12873	0.045035	0.299825	0.266909	STXBP1/SNAP25/UNC13A	3	MF
GO:0042578	phosphoric ester hydrolase activity	21/581	313/12873	0.0455114	0.299825	0.266909	PLPPR5/PLPPR4/ATP1A1/DUSP19/SGPP2/PLCXD2/PXYLP1/PDE5A/PDE4D/PDE8B/PTPRN2/DUSP26/PTPN5/PTPRO/PDE1B/PTPRR/NT5DC3/PGAM5/SMPD3/CDC25B/PTPRT	21	MF
GO:0033218	amide binding	20/581	295/12873	0.0458248	0.299825	0.266909	ACOT7/OPRD1/DLGAP3/TOMM20/TOMM70/GPR149/LRPAP1/GRIA2/LVRN/GRIA1/ACHE/PGRMC1/GRIN1/CLSTN3/GRIN2B/CABP1/CACNA1A/CLIP3/PNPLA3/MAPK8IP2	20	MF
GO:0060047	heart contraction	16/577	199/12620	0.0203426	0.301091	0.28746	KCND3/ATP1A1/HCN3/FGF12/PDE5A/PDE4D/DSP/KCNH2/FGF13/ATP2B3/SLC1A1/SCN3B/ATP2B1/SLC8A3/CACNA1G/SPTBN4	16	BP
GO:0009187	cyclic nucleotide metabolic process	5/577	35/12620	0.0204835	0.301091	0.28746	CACNB4/PDE5A/PDE4D/PDE8B/GUCY1A2	5	BP
GO:0045806	negative regulation of endocytosis	5/577	35/12620	0.0204835	0.301091	0.28746	LRRTM1/LRPAP1/MCTP1/UBQLN2/STX1B	5	BP
GO:1901385	regulation of voltage-gated calcium channel activity	5/577	35/12620	0.0204835	0.301091	0.28746	CACNB4/STAC/DRD3/CABP1/GNB5	5	BP
GO:0051480	regulation of cytosolic calcium ion concentration	6/577	48/12620	0.0213804	0.312775	0.298614	TMEM178A/TRPC7/GRIA1/ATP2B3/TRPC6/ATP2B1	6	BP
GO:0016358	dendrite development	17/577	217/12620	0.0215153	0.312775	0.298614	CHRNB2/CAMSAP2/NGEF/ACTL6B/LZTS1/CFL1/GRIP1/KLHL1/SLITRK5/ARHGAP44/SARM1/CDK5R1/TANC2/DCC/LZTS3/SLC12A5/MAPK8IP2	17	BP
GO:0032535	regulation of cellular component size	23/577	320/12620	0.0215277	0.312775	0.298614	SEMA6C/PRKCE/ADD2/MYO3B/SLC12A8/PFN2/PLXNA4/TMSB15B/FGF13/GDI1/TMOD1/SPTBN2/GNB3/CIT/SPTB/CARMIL2/RND2/ARHGAP28/DCC/DSTN/SLC12A5/SEMA6B/SPTBN4	23	BP
GO:0030863	cortical cytoskeleton	8/607	98/13142	0.0831065	0.314183	0.253196	BSN/ERC2/RIMS2/TMOD1/SPTBN2/SPTB/DSTN/SPTBN4	8	CC
GO:0097110	scaffold protein binding	6/581	59/12873	0.0492016	0.318882	0.283874	PDE4D/HOMER1/DSP/KCNH2/CIT/CACNA1G	6	MF
GO:0021680	cerebellar Purkinje cell layer development	4/577	24/12620	0.0221805	0.319385	0.304925	TTC21B/CEND1/SPTBN2/KLHL1	4	BP
GO:0051590	positive regulation of neurotransmitter transport	4/577	24/12620	0.0221805	0.319385	0.304925	CACNB4/CNR1/STXBP1/STX1B	4	BP
GO:0007600	sensory perception	29/577	428/12620	0.0222373	0.319385	0.304925	OPRD1/CHRNB2/HMCN1/USH2A/OTOF/CACNB4/SLC4A10/SCN9A/MYO3B/LHFPL4/GLRB/REEP2/CNR1/GRIK2/PRKAR1B/LHFPL3/KCND2/GRM8/ATP6V0A4/CNTN5/SCN3B/CABP1/ATP8A2/CDH3/GNAL/TMC2/MMP24/RAB3A/SPTBN4	29	BP
GO:2001259	positive regulation of cation channel activity	7/577	62/12620	0.0224767	0.321596	0.307036	AMIGO1/KCNK3/CACNB4/STAC/KCNC1/CACNG3/CACNG4	7	BP
GO:0030057	desmosome	3/607	23/13142	0.0875327	0.325452	0.262277	KAZN/DSP/PERP	3	CC
GO:0000137	Golgi cis cisterna	2/607	11/13142	0.0888869	0.325452	0.262277	NSG2/SMPD3	2	CC
GO:0043256	laminin complex	2/607	11/13142	0.0888869	0.325452	0.262277	NTNG1/LAMB3	2	CC
GO:0097470	ribbon synapse	2/607	11/13142	0.0888869	0.325452	0.262277	DNM1/SNAP25	2	CC
GO:0006936	muscle contraction	21/577	287/12620	0.0229173	0.326658	0.311869	KCND3/ATP1A1/CHRNB2/GRIP2/STAC/FGF12/PDE5A/PDE4D/HOMER1/DSP/KCNH2/FGF13/KCNB2/TMOD1/SCN3B/ATP2B1/ATP8A2/ARG2/SLC8A3/CACNA1G/SULF2	21	BP
GO:0034764	positive regulation of transmembrane transport	15/577	186/12620	0.0236036	0.328391	0.313523	AMIGO1/KCNK3/CACNB4/IRS1/STAC/TCAF1/KCNH2/GRIN1/KCNC1/TRPC6/THY1/SLC38A1/CACNG3/CACNG4/CLIP3	15	BP
GO:1901888	regulation of cell junction assembly	15/577	186/12620	0.0236036	0.328391	0.313523	NEGR1/AMIGO1/CHRNB2/LRRTM1/LRRN1/LHFPL4/SLITRK3/SLITRK4/ADGRB1/TEK/THY1/LRRTM3/CLSTN3/SLITRK5/FLRT3	15	BP
GO:0002091	negative regulation of receptor internalization	3/577	14/12620	0.023737	0.328391	0.313523	LRRTM1/LRPAP1/UBQLN2	3	BP
GO:0015812	gamma-aminobutyric acid transport	3/577	14/12620	0.023737	0.328391	0.313523	SV2A/CACNB4/SLC6A13	3	BP
GO:0086070	SA node cell to atrial cardiac muscle cell communication	3/577	14/12620	0.023737	0.328391	0.313523	HCN3/SCN3B/CACNA1G	3	BP
GO:0097091	synaptic vesicle clustering	3/577	14/12620	0.023737	0.328391	0.313523	SYN2/RAB3A/SYN3	3	BP
GO:0098814	spontaneous synaptic transmission	3/577	14/12620	0.023737	0.328391	0.313523	RIMS2/RPH3A/STX1B	3	BP
GO:0150011	regulation of neuron projection arborization	3/577	14/12620	0.023737	0.328391	0.313523	NTNG1/SPRY3/GRIP1	3	BP
GO:0032271	regulation of protein polymerization	14/577	170/12620	0.0240262	0.331175	0.316181	CAMSAP2/PRKCE/ADD2/PFN2/TMSB15B/STMN2/TMOD1/SPTBN2/SPTB/CARMIL2/CDK5R1/ARHGAP28/CLIP3/SPTBN4	14	BP
GO:1903351	cellular response to dopamine	7/577	63/12620	0.0243266	0.334092	0.318966	HCN3/RGS8/DRD3/NSG2/SLC1A1/GNB5/GNAL	7	BP
GO:0051592	response to calcium ion	11/577	123/12620	0.0251825	0.344588	0.328986	PRKAA2/KCNMB2/HOMER1/CPNE5/GDI1/SYT13/SYT7/CPNE7/SYT4/SLC25A23/SYT3	11	BP
GO:0045109	intermediate filament organization	4/577	25/12620	0.0254772	0.34568	0.33003	DSP/SHH/INA/NEFH	4	BP
GO:0095500	acetylcholine receptor signaling pathway	4/577	25/12620	0.0254772	0.34568	0.33003	CHRNB2/RGS8/ACHE/CDK5R1	4	BP
GO:0009154	purine ribonucleotide catabolic process	5/577	37/12620	0.0255379	0.34568	0.33003	ACOT7/PDE5A/PDE4D/PDE8B/NUDT10	5	BP
GO:0034332	adherens junction organization	6/577	50/12620	0.0256602	0.346091	0.330422	CDH18/CDH9/CDH6/DSP/CDH7/CDH22	6	BP
GO:0033017	sarcoplasmic reticulum membrane	4/607	38/13142	0.0966686	0.34879	0.281085	JPH1/JPH4/JPH3/RTN2	4	CC
GO:0031045	dense core granule	3/607	24/13142	0.096761	0.34879	0.281085	OPRD1/SYT7/SYT4	3	CC
GO:0006821	chloride transport	9/577	93/12620	0.0261224	0.349816	0.333979	SLC4A10/SLC12A8/GLRB/GABRA6/GABRA1/GABRG2/SLC1A1/GABRB3/SLC12A5	9	BP
GO:0044344	cellular response to fibroblast growth factor stimulus	9/577	93/12620	0.0261224	0.349816	0.333979	GALNT3/TRIM71/FGF12/FGF18/SPRY3/FGF9/KL/FLRT3/SULF2	9	BP
GO:1903350	response to dopamine	7/577	64/12620	0.0262785	0.35066	0.334784	HCN3/RGS8/DRD3/NSG2/SLC1A1/GNB5/GNAL	7	BP
GO:0098739	import across plasma membrane	13/577	156/12620	0.0266251	0.35403	0.338001	ATP1A1/CACNA1E/SLC12A8/STEAP2/KCNH2/SLC9A7/SLC1A1/KCNJ11/SLC6A13/SLC38A1/SLC8A3/SLC12A5/CACNA1A	13	BP
GO:0043178	alcohol binding	7/581	76/12873	0.0551573	0.354141	0.315262	PRKCE/OSBPL10/STARD4/TRPC7/SYP/TRPC6/RPH3A	7	MF
GO:0030041	actin filament polymerization	12/577	140/12620	0.0267552	0.354507	0.338457	PRKCE/ADD2/PFN2/FHDC1/WASF1/TMSB15B/TMOD1/SPTBN2/SPTB/CARMIL2/ARHGAP28/SPTBN4	12	BP
GO:0042383	sarcolemma	9/607	119/13142	0.0993274	0.355287	0.28632	KCND3/ATP1A1/STAC/FGF13/KCNJ11/SLC8A3/CACNG4/RTN2/CACNG8	9	CC
GO:0015103	inorganic anion transmembrane transporter activity	10/581	125/12873	0.0561936	0.357454	0.318211	SLC4A10/SLC12A8/GLRB/GABRA6/GABRA1/GABRG2/SLC1A1/SLC6A13/GABRB3/SLC12A5	10	MF
GO:0016586	RSC-type complex	2/607	12/13142	0.103508	0.361889	0.291641	ACTL6B/SMARCE1	2	CC
GO:0035060	brahma complex	2/607	12/13142	0.103508	0.361889	0.291641	ACTL6B/SMARCE1	2	CC
GO:0099524	postsynaptic cytosol	2/607	12/13142	0.103508	0.361889	0.291641	HOMER1/PIN1	2	CC
GO:0140056	organelle localization by membrane tethering	8/577	79/12620	0.027528	0.362195	0.345797	RAB3C/STXBP1/RAB15/STX1B/SNAP25/UNC13A/RAB3A/PPFIA3	8	BP
GO:1902476	chloride transmembrane transport	8/577	79/12620	0.027528	0.362195	0.345797	SLC12A8/GLRB/GABRA6/GABRA1/GABRG2/SLC1A1/GABRB3/SLC12A5	8	BP
GO:0032414	positive regulation of ion transmembrane transporter activity	9/577	94/12620	0.0277663	0.364058	0.347576	AMIGO1/KCNK3/CACNB4/STAC/TCAF1/KCNC1/TRPC6/CACNG3/CACNG4	9	BP
GO:1990778	protein localization to cell periphery	21/577	293/12620	0.0279556	0.364571	0.348065	EFCAB7/PRKCE/GRIP2/STAC/RAB3C/FGF13/KCNB2/SLC1A1/STXBP1/SCN3B/GPR158/GRIP1/LIN7A/RAB15/CACNG3/STX1B/ARHGAP44/SNAP25/RAB3A/CLIP3/SPTBN4	21	BP
GO:0140115	export across plasma membrane	6/577	51/12620	0.0279992	0.364571	0.348065	KCND3/ATP1A1/KCNH2/ATP2B3/ATP2B1/ATP7B	6	BP
GO:1903522	regulation of blood circulation	16/577	207/12620	0.0281362	0.365092	0.348562	KCND3/ATP1A1/HCN3/KCNMB2/PDE5A/PDE4D/DSP/KCNH2/FGF13/ATP2B3/SLC1A1/SCN3B/ATP2B1/SLC8A3/CACNA1G/SPTBN4	16	BP
GO:0009166	nucleotide catabolic process	7/577	65/12620	0.0283345	0.365203	0.348669	ACOT7/PDE5A/PDE4D/PDE8B/NUDT10/NTHL1/SARM1	7	BP
GO:1903793	positive regulation of anion transport	5/577	38/12620	0.0283389	0.365203	0.348669	PLA2R1/TCAF1/STXBP1/SLC38A1/SYT4	5	BP
GO:0055119	relaxation of cardiac muscle	3/577	15/12620	0.0286854	0.366703	0.350101	ATP1A1/PDE5A/PDE4D	3	BP
GO:0043244	regulation of protein-containing complex disassembly	10/577	110/12620	0.0289155	0.366703	0.350101	CAMSAP2/ADD2/FGF13/STMN2/TMOD1/SPTBN2/SPTB/CARMIL2/DSTN/SPTBN4	10	BP
GO:0014072	response to isoquinoline alkaloid	4/577	26/12620	0.0290531	0.366703	0.350101	PRKCE/DRD3/CNR1/SLC1A1	4	BP
GO:0021952	central nervous system projection neuron axonogenesis	4/577	26/12620	0.0290531	0.366703	0.350101	CHRNB2/PLXNA4/DCC/SPTBN4	4	BP
GO:0043278	response to morphine	4/577	26/12620	0.0290531	0.366703	0.350101	PRKCE/DRD3/CNR1/SLC1A1	4	BP
GO:0060402	calcium ion transport into cytosol	4/577	26/12620	0.0290531	0.366703	0.350101	JPH1/GRIN1/JPH4/JPH3	4	BP
GO:0003015	heart process	16/577	208/12620	0.0292479	0.366703	0.350101	KCND3/ATP1A1/HCN3/FGF12/PDE5A/PDE4D/DSP/KCNH2/FGF13/ATP2B3/SLC1A1/SCN3B/ATP2B1/SLC8A3/CACNA1G/SPTBN4	16	BP
GO:0060291	long-term synaptic potentiation	8/577	80/12620	0.0294126	0.366703	0.350101	LRRTM1/RGS14/PRKAR1B/SLC1A1/SHANK2/GRIN2B/SLC8A3/SNAP25	8	BP
GO:0072384	organelle transport along microtubule	8/577	80/12620	0.0294126	0.366703	0.350101	KIFAP3/KIF3A/WASF1/ARMCX3/CNIH2/KIF5A/BICDL1/NEFH	8	BP
GO:0051960	regulation of nervous system development	27/577	402/12620	0.0294298	0.366703	0.350101	AMIGO1/SEMA6C/KIFAP3/LRRTM1/LRRN1/DRD3/SLITRK3/RGS14/PLXNA4/SHH/FGF13/SLITRK4/GDI1/ADGRB1/THY1/LRRTM3/CLSTN3/SLITRK5/IL34/RNF112/RARA/RND2/SYT4/DCC/FLRT3/SEMA6B/DLL3	27	BP
GO:0030547	signaling receptor inhibitor activity	3/581	20/12873	0.0589017	0.371243	0.330486	LRPAP1/DKK2/ESR2	3	MF
[truncated: 4,371 more rows]
