# Supplementary material for: Comparative analysis of the cellular landscape in mammalian striatum
Source: Nat Commun. 2026 May 25;17:6793. doi: 10.1038/s41467-026-73305-8 (PMC13385833; doi:10.1038/s41467-026-73305-8)
Supplement: Supplementary file 15 — Source Data [file 41467_2026_73305_MOESM15_ESM.xlsx]

## Sheet: Fig1c
cell_type	gene	mean_expression	median_expression	sd_expression	n_cells	sem_expression	species
SPN	ADORA2A	0.00050124	0	0.0172489	35690	9.13034e-05	human
SPN	APBB1IP	0.0256595	0	0.170392	35690	0.000901936	human
SPN	AQP4	0.00358003	0	0.0589477	35690	0.000312028	human
SPN	ARHGAP15	0.0107358	0	0.105857	35690	0.000560332	human
SPN	CHRM2	0.00324301	0	0.0676103	35690	0.000357882	human
SPN	CSF1R	0.00773438	0	0.0869635	35690	0.000460324	human
SPN	DRD1	0.295548	0	0.466873	35690	0.0024713	human
SPN	DRD2	0.732897	0	0.849531	35690	0.00449682	human
SPN	ELAVL4	0.00632523	0	0.0782677	35690	0.000414295	human
SPN	GFAP	0.0140839	0	0.13638	35690	0.000721902	human
SPN	GJA1	0.00151522	0	0.0364208	35690	0.000192786	human
SPN	IL1RAPL2	0.00853723	0	0.102249	35690	0.000541235	human
SPN	MOG	0.206512	0	0.5573	35690	0.00294996	human
SPN	PDGFRA	0.00194512	0	0.0363895	35690	0.000192621	human
SPN	PENK	0.468461	0	0.640541	35690	0.00339058	human
SPN	PPP1R1B	0.75343	0.750042	0.632459	35690	0.0033478	human
SPN	TAC1	0.511641	0	0.668025	35690	0.00353606	human
Interneurons	ADORA2A	0.000145584	0	0.00800043	6481	9.93784e-05	human
Interneurons	APBB1IP	0.0532056	0	0.252458	6481	0.00313594	human
Interneurons	AQP4	0.0409255	0	0.19701	6481	0.00244718	human
Interneurons	ARHGAP15	0.110414	0	0.326011	6481	0.00404959	human
Interneurons	CHRM2	0.751361	0.482433	0.850755	6481	0.0105678	human
Interneurons	CSF1R	0.0249553	0	0.147614	6481	0.00183361	human
Interneurons	DRD1	0.0853817	0	0.236948	6481	0.00294328	human
Interneurons	DRD2	0.204102	0	0.419039	6481	0.00520515	human
Interneurons	ELAVL4	0.50004	0.335095	0.57138	6481	0.00709748	human
Interneurons	GFAP	0.0749	0	0.29116	6481	0.00361668	human
Interneurons	GJA1	0.0206593	0	0.137937	6481	0.0017134	human
Interneurons	IL1RAPL2	0.998677	0	1.58229	6481	0.0196547	human
Interneurons	MOG	0.174562	0	0.406039	6481	0.00504367	human
Interneurons	PDGFRA	0.0157974	0	0.101876	6481	0.00126547	human
Interneurons	PENK	0.037919	0	0.180958	6481	0.00224779	human
Interneurons	PPP1R1B	0.0864598	0	0.269925	6481	0.00335291	human
Interneurons	TAC1	0.0869619	0	0.307437	6481	0.00381888	human
MOL	ADORA2A	5.86607e-05	0	0.0102416	83949	3.53475e-05	human
MOL	APBB1IP	0.00318172	0	0.0773069	83949	0.000266815	human
MOL	AQP4	0.00212189	0	0.0588679	83949	0.000203175	human
MOL	ARHGAP15	0.00346446	0	0.0756941	83949	0.000261249	human
MOL	CHRM2	9.20199e-05	0	0.0103888	83949	3.58558e-05	human
MOL	CSF1R	0.00160041	0	0.0516902	83949	0.000178402	human
MOL	DRD1	0.00014253	0	0.0141532	83949	4.88481e-05	human
MOL	DRD2	0.000395078	0	0.0231142	83949	7.97759e-05	human
MOL	ELAVL4	0.000478541	0	0.0283852	83949	9.79679e-05	human
MOL	GFAP	0.00962248	0	0.137418	83949	0.00047428	human
MOL	GJA1	0.00070347	0	0.0305608	83949	0.000105477	human
MOL	IL1RAPL2	0.000974529	0	0.0446735	83949	0.000154185	human
MOL	MOG	1.4534	1.74033	1.05197	83949	0.00363074	human
MOL	PDGFRA	0.000292244	0	0.0201807	83949	6.96513e-05	human
MOL	PENK	0.00040514	0	0.0296537	83949	0.000102346	human
MOL	PPP1R1B	0.000531534	0	0.0278016	83949	9.59537e-05	human
MOL	TAC1	0.00123794	0	0.0506564	83949	0.000174834	human
OPC	ADORA2A	0.000179589	0	0.0165913	8535	0.000179589	human
OPC	APBB1IP	0.0695251	0	0.359942	8535	0.0038961	human
OPC	AQP4	0.00590028	0	0.0876464	8535	0.000948707	human
OPC	ARHGAP15	0.0723456	0	0.345087	8535	0.00373532	human
OPC	CHRM2	0.0061739	0	0.0970838	8535	0.00105086	human
OPC	CSF1R	0.0352155	0	0.237095	8535	0.00256638	human
OPC	DRD1	8.5067e-05	0	0.00785892	8535	8.5067e-05	human
OPC	DRD2	0.00658004	0	0.0970277	8535	0.00105025	human
OPC	ELAVL4	0.355869	0	0.620662	8535	0.00671821	human
OPC	GFAP	0.0847617	0	0.344331	8535	0.00372713	human
OPC	GJA1	0.0031002	0	0.0675025	8535	0.000730665	human
OPC	IL1RAPL2	0.00780126	0	0.106411	8535	0.00115182	human
OPC	MOG	0.286805	0	0.622081	8535	0.00673357	human
OPC	PDGFRA	0.505748	0	0.719837	8535	0.0077917	human
OPC	PENK	0.000541147	0	0.0215505	8535	0.000233269	human
OPC	PPP1R1B	0.000988315	0	0.029452	8535	0.000318796	human
OPC	TAC1	0.00106384	0	0.0441462	8535	0.00047785	human
Astrocyte	ADORA2A	0.000288952	0	0.0187596	10349	0.000184406	human
Astrocyte	APBB1IP	0.0324897	0	0.227625	10349	0.00223754	human
Astrocyte	AQP4	1.33169	1.52506	0.978033	10349	0.00961401	human
Astrocyte	ARHGAP15	0.0265794	0	0.20609	10349	0.00202585	human
Astrocyte	CHRM2	0.00270069	0	0.0573776	10349	0.000564018	human
Astrocyte	CSF1R	0.0161246	0	0.15536	10349	0.00152717	human
Astrocyte	DRD1	0.000889089	0	0.0316415	10349	0.000311034	human
Astrocyte	DRD2	0.000874541	0	0.0286993	10349	0.000282113	human
Astrocyte	ELAVL4	0.00593519	0	0.0826796	10349	0.000812735	human
Astrocyte	GFAP	0.939641	0.65474	1.05153	10349	0.0103365	human
Astrocyte	GJA1	0.680181	0	0.830533	10349	0.00816409	human
Astrocyte	IL1RAPL2	0.00310097	0	0.0708084	10349	0.000696042	human
Astrocyte	MOG	0.240213	0	0.569663	10349	0.00559975	human
Astrocyte	PDGFRA	0.00152918	0	0.0431746	10349	0.000424404	human
Astrocyte	PENK	0.000536019	0	0.0392505	10349	0.00038583	human
Astrocyte	PPP1R1B	0.160872	0	0.429715	10349	0.00422407	human
Astrocyte	TAC1	0.00125523	0	0.044447	10349	0.000436911	human
Microglia	ADORA2A	0.000319105	0	0.0238702	11150	0.000226057	human
Microglia	APBB1IP	2.51107	2.92077	1.33446	11150	0.0126377	human
Microglia	AQP4	0.0108372	0	0.145985	11150	0.00138252	human
Microglia	ARHGAP15	2.01247	2.42641	1.33584	11150	0.0126508	human
Microglia	CHRM2	0.000206609	0	0.0160685	11150	0.000152173	human
Microglia	CSF1R	1.40948	1.69915	1.24633	11150	0.0118031	human
Microglia	DRD1	0.00123925	0	0.0420067	11150	0.000397815	human
Microglia	DRD2	0.00165722	0	0.0481446	11150	0.000455942	human
Microglia	ELAVL4	0.164185	0	0.545704	11150	0.00516796	human
Microglia	GFAP	0.0435166	0	0.314495	11150	0.00297836	human
Microglia	GJA1	0.00672583	0	0.118845	11150	0.0011255	human
Microglia	IL1RAPL2	0.000877464	0	0.0460746	11150	0.000436339	human
Microglia	MOG	0.0718798	0	0.35057	11150	0.00331999	human
Microglia	PDGFRA	0.000981559	0	0.0343153	11150	0.000324975	human
Microglia	PENK	0.00214068	0	0.0642618	11150	0.000608577	human
Microglia	PPP1R1B	0.00527219	0	0.105741	11150	0.00100139	human
Microglia	TAC1	0.0040363	0	0.092779	11150	0.000878643	human
SPN	ADORA2A	0.000979357	0	0.0229844	28334	0.000136546	chimp
SPN	APBB1IP	0.0224776	0	0.143219	28334	0.000850835	chimp
SPN	AQP4	0.00217076	0	0.037948	28334	0.000225442	chimp
SPN	ARHGAP15	0.0196937	0	0.12579	28334	0.000747298	chimp
SPN	CHRM2	0.0032691	0	0.0583031	28334	0.000346368	chimp
SPN	CSF1R	0.0105442	0	0.0878108	28334	0.000521668	chimp
SPN	DRD1	0.186735	0	0.350327	28334	0.00208123	chimp
SPN	DRD2	0.776304	0.618187	0.81124	28334	0.00481942	chimp
SPN	ELAVL4	0.00313045	0	0.0468989	28334	0.000278618	chimp
SPN	GFAP	0.0030935	0	0.0465672	28334	0.000276647	chimp
SPN	GJA1	0.00128962	0	0.0286858	28334	0.000170417	chimp
SPN	IL1RAPL2	0.00608647	0	0.0817621	28334	0.000485733	chimp
SPN	MOG	0.167543	0	0.37304	28334	0.00221616	chimp
SPN	PDGFRA	0.0016592	0	0.0313424	28334	0.000186199	chimp
SPN	PENK	0.262606	0	0.42721	28334	0.00253797	chimp
SPN	PPP1R1B	0.704881	0.730033	0.544055	28334	0.00323213	chimp
SPN	TAC1	0.337897	0	0.486858	28334	0.00289233	chimp
Interneurons	ADORA2A	0.000262632	0	0.0102928	5228	0.000142353	chimp
Interneurons	APBB1IP	0.0824127	0	0.317912	5228	0.00439682	chimp
Interneurons	AQP4	0.0304104	0	0.174717	5228	0.00241639	chimp
Interneurons	ARHGAP15	0.196851	0	0.47635	5228	0.00658807	chimp
Interneurons	CHRM2	0.666435	0	0.896592	5228	0.0124001	chimp
Interneurons	CSF1R	0.0336564	0	0.18165	5228	0.00251227	chimp
Interneurons	DRD1	0.0422035	0	0.168004	5228	0.00232355	chimp
Interneurons	DRD2	0.260913	0	0.518839	5228	0.0071757	chimp
Interneurons	ELAVL4	0.280096	0	0.502709	5228	0.00695263	chimp
Interneurons	GFAP	0.0315705	0	0.183823	5228	0.00254232	chimp
Interneurons	GJA1	0.0204684	0	0.13107	5228	0.00181274	chimp
Interneurons	IL1RAPL2	1.25921	0	1.56549	5228	0.0216512	chimp
Interneurons	MOG	0.334205	0	0.61643	5228	0.00852542	chimp
Interneurons	PDGFRA	0.0155802	0	0.126422	5228	0.00174846	chimp
Interneurons	PENK	0.0219402	0	0.12298	5228	0.00170085	chimp
Interneurons	PPP1R1B	0.0927574	0	0.277431	5228	0.00383696	chimp
Interneurons	TAC1	0.0496628	0	0.211967	5228	0.00293158	chimp
MOL	ADORA2A	0	0	0	89196	0	chimp
MOL	APBB1IP	0.00530386	0	0.101364	89196	0.0003394	chimp
MOL	AQP4	0.00161218	0	0.0584033	89196	0.000195553	chimp
MOL	ARHGAP15	0.0366785	0	0.266414	89196	0.000892041	chimp
MOL	CHRM2	0.000805263	0	0.0438246	89196	0.000146739	chimp
MOL	CSF1R	0.00178874	0	0.0575063	89196	0.00019255	chimp
MOL	DRD1	0.000112805	0	0.00950646	89196	3.18307e-05	chimp
MOL	DRD2	0.000500945	0	0.0299328	89196	0.000100225	chimp
MOL	ELAVL4	0.000449446	0	0.0306101	89196	0.000102492	chimp
MOL	GFAP	0.00386912	0	0.0889466	89196	0.000297822	chimp
MOL	GJA1	0.000934961	0	0.0421829	89196	0.000141242	chimp
MOL	IL1RAPL2	0.000439584	0	0.0298826	89196	0.000100057	chimp
MOL	MOG	1.55152	1.87096	1.10881	89196	0.00371264	chimp
MOL	PDGFRA	0.000392226	0	0.0283244	89196	9.48392e-05	chimp
MOL	PENK	0.000243072	0	0.0195897	89196	6.55926e-05	chimp
MOL	PPP1R1B	0.00166991	0	0.0556286	89196	0.000186263	chimp
MOL	TAC1	0.000483092	0	0.0293997	89196	9.84396e-05	chimp
OPC	ADORA2A	0.000149048	0	0.0119155	6391	0.000149048	chimp
OPC	APBB1IP	0.0310876	0	0.214303	6391	0.00268067	chimp
OPC	AQP4	0.0165462	0	0.165083	6391	0.00206499	chimp
OPC	ARHGAP15	0.290829	0	0.67152	6391	0.00839991	chimp
OPC	CHRM2	0.00745464	0	0.120052	6391	0.00150171	chimp
OPC	CSF1R	0.0171422	0	0.156885	6391	0.00196244	chimp
OPC	DRD1	0.00158132	0	0.0500176	6391	0.000625661	chimp
OPC	DRD2	0.0074588	0	0.0941621	6391	0.00117785	chimp
OPC	ELAVL4	0.310819	0	0.631823	6391	0.00790335	chimp
OPC	GFAP	0.105996	0	0.381052	6391	0.00476651	chimp
OPC	GJA1	0.00201125	0	0.0523005	6391	0.000654216	chimp
OPC	IL1RAPL2	0.0103067	0	0.134548	6391	0.00168304	chimp
OPC	MOG	0.347137	0	0.702738	6391	0.00879041	chimp
OPC	PDGFRA	0.72006	0	0.883222	6391	0.011048	chimp
OPC	PENK	0	0	0	6391	0	chimp
OPC	PPP1R1B	0.00361308	0	0.066392	6391	0.000830484	chimp
OPC	TAC1	0.00051158	0	0.0308699	6391	0.000386145	chimp
Astrocyte	ADORA2A	7.15659e-05	0	0.00592889	13549	5.09354e-05	chimp
Astrocyte	APBB1IP	0.035528	0	0.231505	13549	0.00198887	chimp
Astrocyte	AQP4	0.850582	0.695204	0.927405	13549	0.00796739	chimp
Astrocyte	ARHGAP15	0.0507933	0	0.279719	13549	0.00240308	chimp
Astrocyte	CHRM2	0.00260432	0	0.0594105	13549	0.000510399	chimp
Astrocyte	CSF1R	0.0270639	0	0.192684	13549	0.00165536	chimp
Astrocyte	DRD1	3.35526e-05	0	0.00276437	13549	2.37488e-05	chimp
Astrocyte	DRD2	0.0019214	0	0.0488007	13549	0.000419249	chimp
Astrocyte	ELAVL4	0.00258591	0	0.060732	13549	0.000521752	chimp
Astrocyte	GFAP	0.754284	0	1.08992	13549	0.00936359	chimp
Astrocyte	GJA1	0.606915	0	0.811081	13549	0.00696804	chimp
Astrocyte	IL1RAPL2	0.00317475	0	0.0748333	13549	0.000642897	chimp
Astrocyte	MOG	0.300445	0	0.653135	13549	0.00561111	chimp
Astrocyte	PDGFRA	0.00126768	0	0.0403498	13549	0.000346648	chimp
Astrocyte	PENK	6.93381e-05	0	0.00807096	13549	6.93381e-05	chimp
Astrocyte	PPP1R1B	0.110539	0	0.367352	13549	0.00315594	chimp
Astrocyte	TAC1	8.25264e-05	0	0.00730344	13549	6.27443e-05	chimp
Microglia	ADORA2A	0	0	0	9706	0	chimp
Microglia	APBB1IP	2.86017	3.19163	1.22616	9706	0.0124459	chimp
Microglia	AQP4	0.00192083	0	0.06319	9706	0.000641399	chimp
Microglia	ARHGAP15	1.85394	2.34528	1.39427	9706	0.0141523	chimp
Microglia	CHRM2	0.000405132	0	0.0338662	9706	0.000343753	chimp
Microglia	CSF1R	1.51145	1.91243	1.26031	9706	0.0127925	chimp
Microglia	DRD1	0.000122448	0	0.00908437	9706	9.22093e-05	chimp
Microglia	DRD2	0.000187439	0	0.013132	9706	0.000133294	chimp
Microglia	ELAVL4	0.102016	0	0.441108	9706	0.00447739	chimp
Microglia	GFAP	0.00593519	0	0.112041	9706	0.00113725	chimp
Microglia	GJA1	0.000931092	0	0.0493522	9706	0.000500941	chimp
Microglia	IL1RAPL2	0.000282449	0	0.0166668	9706	0.000169174	chimp
Microglia	MOG	0.0300542	0	0.242828	9706	0.00246478	chimp
Microglia	PDGFRA	6.82072e-05	0	0.00671971	9706	6.82072e-05	chimp
Microglia	PENK	0.000357514	0	0.0299633	9706	0.000304137	chimp
Microglia	PPP1R1B	0.000219892	0	0.0154312	9706	0.000156631	chimp
Microglia	TAC1	0.000490338	0	0.0321204	9706	0.000326033	chimp
SPN	ADORA2A	0.0044273	0	0.0524219	54454	0.000224645	macaque
SPN	APBB1IP	0.025123	0	0.161445	54454	0.000691848	macaque
SPN	AQP4	0.0109288	0	0.089144	54454	0.000382012	macaque
SPN	ARHGAP15	0.0222298	0	0.143568	54454	0.000615237	macaque
SPN	CHRM2	0.00713582	0	0.0834783	54454	0.000357733	macaque
SPN	CSF1R	0.00834583	0	0.0817651	54454	0.000350391	macaque
SPN	DRD1	0.224471	0	0.420101	54454	0.00180027	macaque
SPN	DRD2	0.909677	0.906064	0.903787	54454	0.00387303	macaque
SPN	ELAVL4	0.0184529	0	0.139908	54454	0.000599554	macaque
SPN	GFAP	0.0102248	0	0.0839309	54454	0.000359672	macaque
SPN	GJA1	0.00345267	0	0.0471002	54454	0.00020184	macaque
SPN	IL1RAPL2	0.177116	0	0.469808	54454	0.00201329	macaque
SPN	MOG	0.0375833	0	0.187642	54454	0.000804109	macaque
SPN	PDGFRA	0.00347653	0	0.0485049	54454	0.00020786	macaque
SPN	PENK	0.198377	0	0.39226	54454	0.00168097	macaque
SPN	PPP1R1B	0.874978	0.958773	0.619416	54454	0.00265441	macaque
SPN	TAC1	0.276026	0	0.496299	54454	0.00212681	macaque
Interneurons	ADORA2A	0.000608185	0	0.019137	8462	0.000208036	macaque
Interneurons	APBB1IP	0.141183	0	0.406578	8462	0.00441985	macaque
Interneurons	AQP4	0.0263954	0	0.161349	8462	0.001754	macaque
Interneurons	ARHGAP15	0.13841	0	0.408784	8462	0.00444383	macaque
Interneurons	CHRM2	0.881327	0.884143	0.86885	8462	0.00944513	macaque
Interneurons	CSF1R	0.0216469	0	0.147069	8462	0.00159876	macaque
Interneurons	DRD1	0.0375175	0	0.174733	8462	0.00189949	macaque
Interneurons	DRD2	0.307322	0	0.586753	8462	0.0063785	macaque
Interneurons	ELAVL4	0.393211	0	0.586715	8462	0.00637809	macaque
Interneurons	GFAP	0.0335836	0	0.181635	8462	0.00197452	macaque
Interneurons	GJA1	0.00875454	0	0.0852838	8462	0.000927108	macaque
Interneurons	IL1RAPL2	1.93813	2.14029	1.68397	8462	0.0183061	macaque
Interneurons	MOG	0.175456	0	0.46039	8462	0.00500483	macaque
Interneurons	PDGFRA	0.0309384	0	0.174549	8462	0.00189749	macaque
Interneurons	PENK	0.0208242	0	0.130059	8462	0.00141385	macaque
Interneurons	PPP1R1B	0.113428	0	0.314466	8462	0.00341852	macaque
Interneurons	TAC1	0.0434289	0	0.200063	8462	0.00217486	macaque
MOL	ADORA2A	0.00101679	0	0.0386418	57698	0.000160871	macaque
MOL	APBB1IP	0.0161841	0	0.171591	57698	0.000714357	macaque
MOL	AQP4	0.0240541	0	0.183186	57698	0.000762627	macaque
MOL	ARHGAP15	0.0997601	0	0.442315	57698	0.00184141	macaque
MOL	CHRM2	0.00707479	0	0.0981289	57698	0.000408523	macaque
MOL	CSF1R	0.00567303	0	0.0985316	57698	0.000410199	macaque
MOL	DRD1	0.0140763	0	0.13682	57698	0.000569601	macaque
MOL	DRD2	0.026567	0	0.195237	57698	0.000812798	macaque
MOL	ELAVL4	0.00331032	0	0.0711666	57698	0.000296276	macaque
MOL	GFAP	0.0346912	0	0.226624	57698	0.000943462	macaque
MOL	GJA1	0.00994381	0	0.116919	57698	0.000486749	macaque
MOL	IL1RAPL2	0.0215211	0	0.173632	57698	0.000722852	macaque
MOL	MOG	1.59947	1.97979	1.25309	57698	0.00521676	macaque
MOL	PDGFRA	0.00194085	0	0.0510396	57698	0.000212484	macaque
MOL	PENK	0.0190673	0	0.162468	57698	0.000676377	macaque
MOL	PPP1R1B	0.0747819	0	0.33316	57698	0.00138699	macaque
MOL	TAC1	0.0188052	0	0.161265	57698	0.000671368	macaque
OPC	ADORA2A	0.00148008	0	0.0446131	7324	0.0005213	macaque
OPC	APBB1IP	0.0470052	0	0.279328	7324	0.00326392	macaque
OPC	AQP4	0.049373	0	0.243151	7324	0.0028412	macaque
OPC	ARHGAP15	0.0418159	0	0.255112	7324	0.00298096	macaque
OPC	CHRM2	0.0314224	0	0.21652	7324	0.00253002	macaque
OPC	CSF1R	0.0119868	0	0.136748	7324	0.00159789	macaque
OPC	DRD1	0.0167355	0	0.141692	7324	0.00165566	macaque
OPC	DRD2	0.0447558	0	0.249009	7324	0.00290965	macaque
OPC	ELAVL4	0.269111	0	0.626373	7324	0.00731913	macaque
OPC	GFAP	0.248715	0	0.575657	7324	0.00672651	macaque
OPC	GJA1	0.0133621	0	0.12405	7324	0.00144952	macaque
OPC	IL1RAPL2	0.0736121	0	0.328768	7324	0.00384162	macaque
OPC	MOG	0.0747463	0	0.33499	7324	0.00391433	macaque
OPC	PDGFRA	0.699871	0	0.895025	7324	0.0104583	macaque
OPC	PENK	0.0234044	0	0.162383	7324	0.00189744	macaque
OPC	PPP1R1B	0.0935719	0	0.349234	7324	0.00408077	macaque
OPC	TAC1	0.0240463	0	0.169777	7324	0.00198383	macaque
Astrocyte	ADORA2A	0.0026586	0	0.0519164	22324	0.000347471	macaque
Astrocyte	APBB1IP	0.0368368	0	0.230152	22324	0.00154038	macaque
Astrocyte	AQP4	1.00313	1.02211	0.938191	22324	0.00627921	macaque
Astrocyte	ARHGAP15	0.034973	0	0.216791	22324	0.00145096	macaque
Astrocyte	CHRM2	0.0169087	0	0.135236	22324	0.000905123	macaque
Astrocyte	CSF1R	0.0207774	0	0.153214	22324	0.00102544	macaque
Astrocyte	DRD1	0.0435872	0	0.206321	22324	0.00138088	macaque
Astrocyte	DRD2	0.0721246	0	0.286449	22324	0.00191717	macaque
Astrocyte	ELAVL4	0.00594186	0	0.0767495	22324	0.000513676	macaque
Astrocyte	GFAP	0.684886	0	0.956486	22324	0.00640166	macaque
Astrocyte	GJA1	0.414488	0	0.702968	22324	0.00470489	macaque
Astrocyte	IL1RAPL2	0.0629806	0	0.25698	22324	0.00171994	macaque
Astrocyte	MOG	0.0682185	0	0.295151	22324	0.00197541	macaque
Astrocyte	PDGFRA	0.00682809	0	0.0852021	22324	0.000570249	macaque
Astrocyte	PENK	0.0558148	0	0.232286	22324	0.00155466	macaque
Astrocyte	PPP1R1B	0.388846	0	0.611273	22324	0.00409119	macaque
Astrocyte	TAC1	0.0568844	0	0.239407	22324	0.00160233	macaque
Microglia	ADORA2A	0.00187196	0	0.0545055	5916	0.000708642	macaque
Microglia	APBB1IP	3.00742	3.28989	1.21474	5916	0.0157932	macaque
Microglia	AQP4	0.0461712	0	0.27253	5916	0.00354324	macaque
Microglia	ARHGAP15	2.35465	2.75991	1.34638	5916	0.0175047	macaque
Microglia	CHRM2	0.0163757	0	0.16737	5916	0.00217602	macaque
Microglia	CSF1R	1.29346	1.48825	1.28183	5916	0.0166654	macaque
Microglia	DRD1	0.0260655	0	0.198706	5916	0.00258344	macaque
Microglia	DRD2	0.0409252	0	0.249156	5916	0.00323935	macaque
Microglia	ELAVL4	0.249714	0	0.69271	5916	0.00900612	macaque
Microglia	GFAP	0.0672361	0	0.334918	5916	0.00435436	macaque
Microglia	GJA1	0.0233765	0	0.193616	5916	0.00251725	macaque
Microglia	IL1RAPL2	0.0271525	0	0.204169	5916	0.00265446	macaque
Microglia	MOG	0.0369436	0	0.264398	5916	0.00343751	macaque
Microglia	PDGFRA	0.00459997	0	0.0829578	5916	0.00107856	macaque
Microglia	PENK	0.0281433	0	0.209001	5916	0.00271728	macaque
Microglia	PPP1R1B	0.123095	0	0.443164	5916	0.00576169	macaque
Microglia	TAC1	0.033581	0	0.228891	5916	0.00297587	macaque
SPN	ADORA2A	0.0058842	0	0.0548838	43087	0.000264406	marmoset
SPN	APBB1IP	0.169364	0	0.296457	43087	0.0014282	marmoset
SPN	AQP4	0.000149726	0	0.00912731	43087	4.39713e-05	marmoset
SPN	ARHGAP15	0.00886792	0	0.0742142	43087	0.000357531	marmoset
SPN	CHRM2	0.0029558	0	0.0532203	43087	0.000256392	marmoset
SPN	CSF1R	0.0110402	0	0.0788234	43087	0.000379736	marmoset
SPN	DRD1	0.527324	0.44491	0.548013	43087	0.00264008	marmoset
SPN	DRD2	0.823377	0.407981	0.882217	43087	0.00425013	marmoset
SPN	ELAVL4	0.0170266	0	0.116667	43087	0.000562049	marmoset
SPN	GFAP	0.000165776	0	0.0136426	43087	6.57241e-05	marmoset
SPN	IL1RAPL2	0.0618162	0	0.323705	43087	0.00155947	marmoset
SPN	MOG	0.00797105	0	0.0875973	43087	0.000422005	marmoset
SPN	PDGFRA	0.000371662	0	0.0147527	43087	7.1072e-05	marmoset
SPN	PENK	0.254136	0	0.544619	43087	0.00262373	marmoset
SPN	PPP1R1B	0.0854947	0	0.199028	43087	0.000958829	marmoset
SPN	TAC1	0.322653	0	0.534022	43087	0.00257268	marmoset
Interneurons	ADORA2A	0.000969214	0	0.0311334	3624	0.00051717	marmoset
Interneurons	APBB1IP	0.264928	0	0.40705	3624	0.00676166	marmoset
Interneurons	AQP4	0.00688635	0	0.0692249	3624	0.00114992	marmoset
Interneurons	ARHGAP15	0.036333	0	0.165401	3624	0.00274754	marmoset
Interneurons	CHRM2	1.11707	1.15691	0.850765	3624	0.0141324	marmoset
Interneurons	CSF1R	0.0139546	0	0.105064	3624	0.00174527	marmoset
Interneurons	DRD1	0.0413259	0	0.166308	3624	0.00276261	marmoset
Interneurons	DRD2	0.49864	0	0.617578	3624	0.0102588	marmoset
Interneurons	ELAVL4	0.618482	0.616433	0.550614	3624	0.00914647	marmoset
Interneurons	GFAP	0.00698361	0	0.0893743	3624	0.00148463	marmoset
Interneurons	IL1RAPL2	2.23778	2.70388	1.61146	3624	0.0267686	marmoset
Interneurons	MOG	0.0963008	0	0.332014	3624	0.00551522	marmoset
Interneurons	PDGFRA	0.0132395	0	0.106659	3624	0.00177176	marmoset
Interneurons	PENK	0.0104519	0	0.104927	3624	0.00174299	marmoset
Interneurons	PPP1R1B	0.00101512	0	0.0151015	3624	0.000250856	marmoset
Interneurons	TAC1	0.0148762	0	0.11483	3624	0.00190748	marmoset
MOL	ADORA2A	0.000113947	0	0.0124305	22702	8.25007e-05	marmoset
MOL	APBB1IP	0.00859125	0	0.117063	22702	0.000776937	marmoset
MOL	AQP4	0.000437827	0	0.0262974	22702	0.000174534	marmoset
MOL	ARHGAP15	0.0321496	0	0.218533	22702	0.00145039	marmoset
MOL	CHRM2	0.000656995	0	0.0317969	22702	0.000211034	marmoset
MOL	CSF1R	0.00434439	0	0.0789579	22702	0.000524039	marmoset
MOL	DRD1	0	0	0	22702	0	marmoset
MOL	DRD2	0.000470776	0	0.0247343	22702	0.00016416	marmoset
MOL	ELAVL4	0.00775308	0	0.111993	22702	0.000743288	marmoset
MOL	GFAP	0.000965546	0	0.0430441	22702	0.000285681	marmoset
MOL	IL1RAPL2	0.00211153	0	0.0564625	22702	0.000374738	marmoset
MOL	MOG	2.37197	2.51359	0.81522	22702	0.00541057	marmoset
MOL	PDGFRA	0.000547859	0	0.0250161	22702	0.000166031	marmoset
MOL	PENK	0	0	0	22702	0	marmoset
MOL	PPP1R1B	0.000166016	0	0.0177657	22702	0.00011791	marmoset
MOL	TAC1	0	0	0	22702	0	marmoset
OPC	ADORA2A	0	0	0	4020	0	marmoset
OPC	APBB1IP	0.511217	0	0.683766	4020	0.0107844	marmoset
OPC	AQP4	0.00485389	0	0.0767289	4020	0.00121017	marmoset
OPC	ARHGAP15	0.0357353	0	0.213537	4020	0.00336791	marmoset
OPC	CHRM2	0.0173113	0	0.143051	4020	0.00225621	marmoset
OPC	CSF1R	0.00826215	0	0.104352	4020	0.00164585	marmoset
OPC	DRD1	0.000259641	0	0.0116995	4020	0.000184524	marmoset
OPC	DRD2	0.00402092	0	0.0674817	4020	0.00106432	marmoset
OPC	ELAVL4	0.752878	0.850319	0.751362	4020	0.0118505	marmoset
OPC	GFAP	0.0153006	0	0.177973	4020	0.00280699	marmoset
OPC	IL1RAPL2	0.0144623	0	0.139983	4020	0.00220781	marmoset
OPC	MOG	0.035111	0	0.217314	4020	0.00342747	marmoset
OPC	PDGFRA	1.16062	1.2853	0.809725	4020	0.012771	marmoset
OPC	PENK	0.000353818	0	0.0158704	4020	0.000250308	marmoset
OPC	PPP1R1B	0	0	0	4020	0	marmoset
OPC	TAC1	0.000281882	0	0.0127421	4020	0.000200969	marmoset
Astrocyte	ADORA2A	0.000305165	0	0.0165154	14323	0.000137997	marmoset
Astrocyte	APBB1IP	0.0221083	0	0.154729	14323	0.00129287	marmoset
Astrocyte	AQP4	1.11695	1.19245	0.818304	14323	0.0068375	marmoset
Astrocyte	ARHGAP15	0.0157379	0	0.136586	14323	0.00114127	marmoset
Astrocyte	CHRM2	0.00238721	0	0.057884	14323	0.000483662	marmoset
Astrocyte	CSF1R	0.0163671	0	0.135429	14323	0.0011316	marmoset
Astrocyte	DRD1	0.00150641	0	0.040816	14323	0.000341046	marmoset
Astrocyte	DRD2	0.00361758	0	0.0750413	14323	0.000627023	marmoset
Astrocyte	ELAVL4	0.00333249	0	0.0578408	14323	0.000483301	marmoset
Astrocyte	GFAP	0.736	0	1.04442	14323	0.00872683	marmoset
Astrocyte	IL1RAPL2	0.00269082	0	0.0756398	14323	0.000632023	marmoset
Astrocyte	MOG	0.0255548	0	0.203537	14323	0.00170069	marmoset
Astrocyte	PDGFRA	0.00202981	0	0.0488809	14323	0.000408434	marmoset
Astrocyte	PENK	0.000859615	0	0.0360783	14323	0.000301459	marmoset
Astrocyte	PPP1R1B	0.0101374	0	0.108669	14323	0.000908008	marmoset
Astrocyte	TAC1	0.000555965	0	0.0276666	14323	0.000231174	marmoset
Microglia	ADORA2A	0.000549758	0	0.0209968	3622	0.000348882	marmoset
Microglia	APBB1IP	2.73495	2.9243	0.940264	3622	0.0156234	marmoset
Microglia	AQP4	0.00409446	0	0.0778136	3622	0.00129295	marmoset
Microglia	ARHGAP15	2.16332	2.42047	1.05135	3622	0.0174692	marmoset
Microglia	CHRM2	0.00194487	0	0.0514358	3622	0.000854655	marmoset
Microglia	CSF1R	1.59576	1.79312	0.953514	3622	0.0158436	marmoset
Microglia	DRD1	0.00710579	0	0.0858529	3622	0.00142653	marmoset
Microglia	DRD2	0.00948625	0	0.11931	3622	0.00198246	marmoset
Microglia	ELAVL4	0.00899408	0	0.108704	3622	0.00180621	marmoset
Microglia	GFAP	0.0096759	0	0.128383	3622	0.00213322	marmoset
Microglia	IL1RAPL2	0.00337749	0	0.0649711	3622	0.00107956	marmoset
Microglia	MOG	0.0262716	0	0.19032	3622	0.00316235	marmoset
Microglia	PDGFRA	0.002455	0	0.0483147	3622	0.000802796	marmoset
Microglia	PENK	0.00282432	0	0.0585525	3622	0.000972906	marmoset
Microglia	PPP1R1B	0.0075952	0	0.108069	3622	0.00179568	marmoset
Microglia	TAC1	0.00376046	0	0.0618495	3622	0.00102769	marmoset
SPN	Adora2a	0.452771	0	0.879475	55991	0.00371676	mouse
SPN	Apbb1ip	0.0002604	0	0.0264945	55991	0.000111969	mouse
SPN	Aqp4	0.000301456	0	0.0263963	55991	0.000111554	mouse
SPN	Arhgap15	0.00838714	0	0.119812	55991	0.000506341	mouse
SPN	Chrm2	0.00174545	0	0.0652679	55991	0.00027583	mouse
SPN	Csf1r	0.000980574	0	0.0434259	55991	0.000183522	mouse
SPN	Drd1	1.13661	0	1.30795	55991	0.00552756	mouse
SPN	Drd2	0.0692543	0	0.347541	55991	0.00146875	mouse
SPN	Elavl4	0.0558107	0	0.360601	55991	0.00152394	mouse
SPN	Gfap	4.00927e-05	0	0.0094869	55991	4.00927e-05	mouse
SPN	Gja1	0.00089093	0	0.0425328	55991	0.000179748	mouse
SPN	Il1rapl2	0.0220078	0	0.19285	55991	0.000815007	mouse
SPN	Mog	0.00111979	0	0.0520648	55991	0.000220032	mouse
SPN	Pdgfra	0.000774127	0	0.0431362	55991	0.000182299	mouse
SPN	Penk	2.5093	2.15465	2.36481	55991	0.00999395	mouse
SPN	Ppp1r1b	3.06988	3.30493	0.981549	55991	0.00414814	mouse
SPN	Tac1	1.4956	0.996728	1.59893	55991	0.00675724	mouse
Interneurons	Adora2a	0.0191156	0	0.192753	2740	0.00368237	mouse
Interneurons	Apbb1ip	0.00190357	0	0.0547889	2740	0.00104669	mouse
Interneurons	Aqp4	0.00216325	0	0.0539214	2740	0.00103011	mouse
Interneurons	Arhgap15	0.0136043	0	0.157515	2740	0.00300916	mouse
Interneurons	Chrm2	0.49763	0	0.863666	2740	0.0164995	mouse
Interneurons	Csf1r	0.00744965	0	0.139837	2740	0.00267145	mouse
Interneurons	Drd1	0.0937146	0	0.42207	2740	0.00806323	mouse
Interneurons	Drd2	0.0236557	0	0.18742	2740	0.00358048	mouse
Interneurons	Elavl4	0.812476	0	1.06307	2740	0.0203089	mouse
Interneurons	Gfap	0	0	0	2740	0	mouse
Interneurons	Gja1	0.00570096	0	0.110906	2740	0.00211876	mouse
Interneurons	Il1rapl2	0.333559	0	0.743866	2740	0.0142108	mouse
Interneurons	Mog	0.00320087	0	0.0708795	2740	0.00135408	mouse
Interneurons	Pdgfra	0.0258124	0	0.21638	2740	0.00413373	mouse
Interneurons	Penk	0.184256	0	0.79494	2740	0.0151865	mouse
Interneurons	Ppp1r1b	0.171003	0	0.66454	2740	0.0126954	mouse
Interneurons	Tac1	0.286903	0	0.872059	2740	0.0166598	mouse
MOL	Adora2a	0.0429469	0	0.305601	5880	0.00398535	mouse
MOL	Apbb1ip	0.0580347	0	0.384878	5880	0.00501921	mouse
MOL	Aqp4	0.0579163	0	0.3803	5880	0.00495949	mouse
MOL	Arhgap15	0.00439599	0	0.0959604	5880	0.00125142	mouse
MOL	Chrm2	0.00110597	0	0.0600408	5880	0.000782993	mouse
MOL	Csf1r	0.0222599	0	0.249827	5880	0.00325799	mouse
MOL	Drd1	0.0741818	0	0.422329	5880	0.0055076	mouse
MOL	Drd2	0.00760467	0	0.119991	5880	0.0015648	mouse
MOL	Elavl4	0.0105157	0	0.164265	5880	0.00214219	mouse
MOL	Gfap	0.0080549	0	0.13553	5880	0.00176745	mouse
MOL	Gja1	0.1006	0	0.52702	5880	0.00687287	mouse
MOL	Il1rapl2	0.00364822	0	0.0885222	5880	0.00115442	mouse
MOL	Mog	2.29771	2.90437	1.54726	5880	0.0201778	mouse
MOL	Pdgfra	0.00700361	0	0.139913	5880	0.00182461	mouse
MOL	Penk	0.307097	0	1.0712	5880	0.0139696	mouse
MOL	Ppp1r1b	0.241956	0	0.832594	5880	0.0108579	mouse
MOL	Tac1	0.0950021	0	0.51667	5880	0.0067379	mouse
OPC	Adora2a	0.0209309	0	0.19934	1799	0.00469979	mouse
OPC	Apbb1ip	0.103488	0	0.528384	1799	0.0124576	mouse
OPC	Aqp4	0.0656425	0	0.441931	1799	0.0104193	mouse
OPC	Arhgap15	0.000924618	0	0.0392173	1799	0.000924618	mouse
OPC	Chrm2	0.00428424	0	0.093065	1799	0.00219417	mouse
OPC	Csf1r	0.0192398	0	0.249885	1799	0.00589148	mouse
OPC	Drd1	0.0605659	0	0.397831	1799	0.00937957	mouse
OPC	Drd2	0.00485808	0	0.0857132	1799	0.00202084	mouse
OPC	Elavl4	0.295099	0	0.914118	1799	0.021552	mouse
OPC	Gfap	0.00181106	0	0.0768154	1799	0.00181106	mouse
OPC	Gja1	0.0179588	0	0.233716	1799	0.00551027	mouse
OPC	Il1rapl2	0	0	0	1799	0	mouse
OPC	Mog	0.102184	0	0.489102	1799	0.0115314	mouse
OPC	Pdgfra	1.76868	1.98994	1.79399	1799	0.0422965	mouse
OPC	Penk	0.322352	0	1.01824	1799	0.0240068	mouse
OPC	Ppp1r1b	0.145793	0	0.653983	1799	0.0154188	mouse
OPC	Tac1	0.0820821	0	0.476717	1799	0.0112394	mouse
Astrocyte	Adora2a	0.00866991	0	0.134438	9116	0.00140806	mouse
Astrocyte	Apbb1ip	0.00635821	0	0.143286	9116	0.00150073	mouse
Astrocyte	Aqp4	1.34956	0	1.61739	9116	0.01694	mouse
Astrocyte	Arhgap15	9.94377e-05	0	0.00949409	9116	9.94377e-05	mouse
Astrocyte	Chrm2	0.00138203	0	0.059908	9116	0.000627455	mouse
Astrocyte	Csf1r	0.00477417	0	0.124185	9116	0.00130066	mouse
Astrocyte	Drd1	0.0125801	0	0.171067	9116	0.0017917	mouse
Astrocyte	Drd2	0.00193106	0	0.0667667	9116	0.00069929	mouse
Astrocyte	Elavl4	0.00694737	0	0.138958	9116	0.00145539	mouse
Astrocyte	Gfap	0.0762619	0	0.467472	9116	0.00489613	mouse
Astrocyte	Gja1	2.21896	2.97577	1.72942	9116	0.0181133	mouse
Astrocyte	Il1rapl2	0.000305805	0	0.0291976	9116	0.000305805	mouse
Astrocyte	Mog	0.00527421	0	0.117951	9116	0.00123538	mouse
Astrocyte	Pdgfra	0.00544062	0	0.122838	9116	0.00128656	mouse
Astrocyte	Penk	0.0643375	0	0.488526	9116	0.00511665	mouse
Astrocyte	Ppp1r1b	0.0425919	0	0.351656	9116	0.00368312	mouse
Astrocyte	Tac1	0.0144634	0	0.201796	9116	0.00211354	mouse
Microglia	Adora2a	0.0034409	0	0.0867115	3097	0.00155814	mouse
Microglia	Apbb1ip	1.19536	0	1.67862	3097	0.0301635	mouse
Microglia	Aqp4	0.0112746	0	0.183725	3097	0.0033014	mouse
Microglia	Arhgap15	0	0	0	3097	0	mouse
Microglia	Chrm2	0.000989271	0	0.0550536	3097	0.000989271	mouse
Microglia	Csf1r	3.43755	3.89339	1.58032	3097	0.0283971	mouse
Microglia	Drd1	0.00525365	0	0.112626	3097	0.0020238	mouse
Microglia	Drd2	0	0	0	3097	0	mouse
Microglia	Elavl4	0.0185253	0	0.237361	3097	0.00426519	mouse
Microglia	Gfap	0.00071787	0	0.0399499	3097	0.00071787	mouse
Microglia	Gja1	0.0238037	0	0.267209	3097	0.00480153	mouse
Microglia	Il1rapl2	0	0	0	3097	0	mouse
Microglia	Mog	0.00311082	0	0.100648	3097	0.00180857	mouse
Microglia	Pdgfra	0.0124386	0	0.203878	3097	0.00366353	mouse
Microglia	Penk	0.0437814	0	0.406258	3097	0.00730015	mouse
Microglia	Ppp1r1b	0.0216935	0	0.255141	3097	0.00458469	mouse
Microglia	Tac1	0.00782782	0	0.148358	3097	0.00266588	mouse
SPN	ADORA2A	0.429739	0	0.747071	63799	0.00295771	bat
SPN	AQP4	0.000100496	0	0.0101824	63799	4.03128e-05	bat
SPN	ARHGAP15	0.0221436	0	0.170578	63799	0.000675329	bat
SPN	CHRM2	0.006251	0	0.0925159	63799	0.000366277	bat
SPN	CSF1R	0.00854496	0	0.106025	63799	0.00041976	bat
SPN	DRD1	0.0642263	0	0.279167	63799	0.00110524	bat
SPN	DRD2	0.913798	0	1.10696	63799	0.00438254	bat
SPN	ELAVL4	0.0152743	0	0.148843	63799	0.00058928	bat
SPN	IL1RAPL2	0.000972113	0	0.0359342	63799	0.000142266	bat
SPN	MOG	0.0152822	0	0.146117	63799	0.000578487	bat
SPN	PDGFRA	0.00257517	0	0.0635018	63799	0.000251408	bat
SPN	PENK	0.199758	0	0.537969	63799	0.00212986	bat
SPN	PPP1R1B	0.0854339	0	0.329894	63799	0.00130607	bat
SPN	TAC1	0.254928	0	0.598374	63799	0.00236901	bat
Interneurons	ADORA2A	0.0190662	0	0.132559	7190	0.00156331	bat
Interneurons	AQP4	0.00740025	0	0.106178	7190	0.00125219	bat
Interneurons	ARHGAP15	0.0930139	0	0.397577	7190	0.00468875	bat
Interneurons	CHRM2	1.13216	0.551766	1.26913	7190	0.0149673	bat
Interneurons	CSF1R	0.0115135	0	0.112673	7190	0.00132878	bat
Interneurons	DRD1	0.00785806	0	0.0906731	7190	0.00106934	bat
Interneurons	DRD2	0.239413	0	0.549629	7190	0.00648194	bat
Interneurons	ELAVL4	0.83595	0	0.953235	7190	0.0112418	bat
Interneurons	IL1RAPL2	0.00145043	0	0.0407569	7190	0.000480659	bat
Interneurons	MOG	0.0467054	0	0.265422	7190	0.0031302	bat
Interneurons	PDGFRA	0.0497178	0	0.312878	7190	0.00368986	bat
Interneurons	PENK	0.00673347	0	0.0820302	7190	0.000967407	bat
Interneurons	PPP1R1B	0.00321701	0	0.0554945	7190	0.000654463	bat
Interneurons	TAC1	0.020872	0	0.146924	7190	0.00173272	bat
MOL	ADORA2A	0.000232202	0	0.0240765	27952	0.000144008	bat
MOL	AQP4	0.000188662	0	0.0167511	27952	0.000100193	bat
MOL	ARHGAP15	0.0195578	0	0.226789	27952	0.00135648	bat
MOL	CHRM2	8.65771e-05	0	0.0144747	27952	8.65771e-05	bat
MOL	CSF1R	0.000242667	0	0.0235022	27952	0.000140573	bat
MOL	DRD1	0	0	0	27952	0	bat
MOL	DRD2	0.000409948	0	0.0287918	27952	0.000172212	bat
MOL	ELAVL4	0.000160336	0	0.0197022	27952	0.000117844	bat
MOL	IL1RAPL2	0.000251129	0	0.0247295	27952	0.000147914	bat
MOL	MOG	0.957422	0	1.4403	27952	0.00861483	bat
MOL	PDGFRA	0.00231287	0	0.0788421	27952	0.000471576	bat
MOL	PENK	0.000717666	0	0.0474174	27952	0.000283616	bat
MOL	PPP1R1B	0.000210999	0	0.0206532	27952	0.000123532	bat
MOL	TAC1	0	0	0	27952	0	bat
OPC	ADORA2A	0	0	0	4896	0	bat
OPC	AQP4	0.0176934	0	0.191669	4896	0.00273924	bat
OPC	ARHGAP15	0.0430965	0	0.321061	4896	0.00458846	bat
OPC	CHRM2	0.026843	0	0.249354	4896	0.00356366	bat
OPC	CSF1R	0.00666621	0	0.117681	4896	0.00168185	bat
OPC	DRD1	0.000324225	0	0.0226865	4896	0.000324225	bat
OPC	DRD2	0.0148821	0	0.167997	4896	0.00240094	bat
OPC	ELAVL4	0.335712	0	0.841435	4896	0.0120254	bat
OPC	IL1RAPL2	0	0	0	4896	0	bat
OPC	MOG	0.084655	0	0.433151	4896	0.0061904	bat
OPC	PDGFRA	1.55209	1.98749	1.46739	4896	0.0209713	bat
OPC	PENK	0.00180737	0	0.0645395	4896	0.000922369	bat
OPC	PPP1R1B	0	0	0	4896	0	bat
OPC	TAC1	0.000203426	0	0.014234	4896	0.000203426	bat
Astrocyte	ADORA2A	0.00277417	0	0.0720633	13610	0.000617711	bat
Astrocyte	AQP4	0.377951	0	0.864367	13610	0.00740916	bat
Astrocyte	ARHGAP15	0.0989315	0	0.501712	13610	0.00430056	bat
Astrocyte	CHRM2	0.00177152	0	0.0632639	13610	0.000542284	bat
Astrocyte	CSF1R	0.0101001	0	0.135028	13610	0.00115743	bat
Astrocyte	DRD1	0.000572364	0	0.0313594	13610	0.000268806	bat
Astrocyte	DRD2	0.00205885	0	0.0602685	13610	0.000516608	bat
Astrocyte	ELAVL4	0.00360727	0	0.0853969	13610	0.000732003	bat
Astrocyte	IL1RAPL2	0.00076266	0	0.0463625	13610	0.000397409	bat
Astrocyte	MOG	0.0628378	0	0.362283	13610	0.00310541	bat
Astrocyte	PDGFRA	0.0183152	0	0.203649	13610	0.00174563	bat
Astrocyte	PENK	0.00355229	0	0.0914651	13610	0.000784019	bat
Astrocyte	PPP1R1B	0.00781344	0	0.125375	13610	0.00107469	bat
Astrocyte	TAC1	0	0	0	13610	0	bat
Microglia	ADORA2A	0.00140063	0	0.0579631	3295	0.00100977	bat
Microglia	AQP4	0.0111286	0	0.164387	3295	0.00286378	bat
Microglia	ARHGAP15	3.61096	3.98472	1.46064	3295	0.0254457	bat
Microglia	CHRM2	0.00299292	0	0.0888054	3295	0.00154708	bat
Microglia	CSF1R	0.538611	0	1.19006	3295	0.020732	bat
Microglia	DRD1	0	0	0	3295	0	bat
Microglia	DRD2	0.00216235	0	0.0727111	3295	0.0012667	bat
Microglia	ELAVL4	0.00231786	0	0.0710024	3295	0.00123693	bat
Microglia	IL1RAPL2	0	0	0	3295	0	bat
Microglia	MOG	0.00179257	0	0.0729228	3295	0.00127039	bat
Microglia	PDGFRA	0.012361	0	0.193452	3295	0.00337012	bat
Microglia	PENK	0.000840034	0	0.0482197	3295	0.000840034	bat
Microglia	PPP1R1B	0	0	0	3295	0	bat
Microglia	TAC1	0	0	0	3295	0	bat

## Sheet: Fig3c
Species	mean_eSPN_to_allSPN	sd_eSPN_to_allSPN	n	sem_eSPN_to_allSPN
Bat	0.0197	0.00526	4	0.00263
Ferret	0.0386	9.46e-05	2	6.69e-05
Mouse	0.0253	0.00234	8	0.000828
Marmoset	0.0526	0.00627	8	0.00222
Macaque	0.0614	0.0214	6	0.00873
Chimp	0.0671	0.0135	4	0.00675
Human	0.0651	0.0134	6	0.00548

## Sheet: Fig3d
Species	mean_eSPN_to_allSPN	sd_eSPN_to_allSPN	n	sem_eSPN_to_allSPN
Human	0.0495537	0.0089575	6	0.00365689
Chimp	0.0487531	0.00851505	6	0.00347626
Macaque	0.0581443	0.00535664	7	0.00202462
Marmoset	0.0327469	0.0029566	6	0.00120703
Mouse	0.0252869	0.00234069	8	0.000827558
Bat	0.0149122	0.00525867	4	0.00262934

## Sheet: Fig4h-j
Symbol	moduleColorsAutomatic	kME10	kME4	kME11	kME13	kME15	kME2	kME14	kME6	kME12	kME16	kME1	kME17	kME18	kME5	kME9	kME3	kME7	kME8	kME0
SAMD11	red	-0.349569	-0.563441	-0.6384	-0.0524737	0.203166	-0.0968107	0.0577255	0.793274	0.519756	0.633144	-0.0196152	0.0416202	-0.0674207	0.246255	0.167966	0.116162	0.0537356	-0.00838513	0.247652
NOC2L	grey	-0.143715	-0.0145852	-0.0653439	0.0641244	-0.0912992	0.239028	-0.0131792	0.291492	0.0290987	-0.0898536	0.23516	0.220717	0.363487	0.0204615	0.171828	0.309777	0.257258	0.272325	0.479457
KLHL17	grey	0.296256	0.209233	0.294296	0.10572	0.296558	-0.177863	-0.185182	-0.144676	0.135408	0.00329597	-0.236816	-0.386739	-0.27794	0.132757	-0.222067	-0.119741	-0.402232	-0.451249	-0.332976
PLEKHN1	grey	-0.325629	-0.168087	0.0944738	0.130062	0.0285569	-0.0665375	-0.246564	0.246289	0.24838	0.127533	0.0432271	0.111657	0.181785	-0.103246	-0.0828062	-0.0406601	0.0552866	0.108879	0.362611
AGRN	grey	-0.286423	-0.271928	-0.282502	0.193569	0.29736	-0.090078	-0.0144723	0.555694	0.475457	0.215521	-0.169467	-0.0978858	0.210699	0.404	0.370458	0.13946	0.324234	0.0085437	0.14436
RNF223	grey	-0.0251599	-0.0131392	0.0808087	-0.206827	-0.0529761	-0.136359	-0.25719	0.0415152	0.415725	0.263543	0.060112	0.0115063	-0.224623	0.193528	0.0451536	0.295189	-0.0421051	0.105097	0.0337826
TNFRSF18	grey	-0.200843	-0.124113	-0.286379	0.0819046	0.0910265	0.254296	0.215975	0.300614	0.0383207	-0.00846212	0.027345	-0.0883522	0.0994934	0.366288	0.295851	0.283371	0.113776	0.110666	0.191169
TNFRSF4	grey	0.199481	0.0909643	0.0126058	-0.0120847	0.229363	-0.105522	-0.196714	0.00128089	0.0899498	0.0539863	-0.186254	-0.102098	-0.216491	0.0998616	-0.0651123	-0.159119	-0.126511	-0.247404	-0.130846
SDF4	grey	0.110676	0.00100571	0.0301513	0.396139	0.727937	0.0478671	0.165554	0.0223908	0.0453175	0.0961117	-0.633025	-0.790351	-0.254135	0.598925	0.0291761	-0.135403	-0.415574	-0.461455	-0.507959
B3GALT6	grey	0.034298	-0.105069	-0.0364598	0.409848	0.617372	0.135377	0.143261	0.137528	0.0860713	0.0825696	-0.460432	-0.650667	-0.164216	0.586059	0.135463	-0.0329232	-0.279186	-0.355117	-0.312572
C1QTNF12	grey	0.0807148	-0.163364	-0.165303	0.241222	0.419281	0.0712115	0.19271	0.128525	0.201194	0.119081	-0.360388	-0.449095	-0.144634	0.346527	-0.0215855	-0.0837911	-0.231734	-0.246826	-0.314627
UBE2J2	grey	-0.396233	-0.148226	-0.0492637	0.125407	-0.0638083	-0.00694548	-0.0300272	0.301207	0.433506	0.0988229	0.166524	0.143058	0.2206	0.239967	0.386283	0.445684	0.42984	0.409059	0.362831
ACAP3	grey	-0.0236948	0.0305304	0.183173	-0.213024	0.074008	-0.357221	-0.179443	-0.0385438	0.0599617	0.138924	-0.0636285	-0.27619	-0.448249	0.229019	0.0512948	0.0580944	-0.277968	-0.26523	-0.288923
PUSL1	grey	-0.291189	-0.135785	-0.0635974	-0.178624	-0.316878	-0.00655918	0.0836295	0.00208705	0.118592	0.0153112	0.355491	0.303847	0.0490838	-0.0633648	0.08505	-0.00615629	0.0963934	0.102253	0.257876
INTS11	grey	0.0617285	0.265696	0.122607	-0.0400777	0.0577653	0.024663	-0.183681	0.0356985	0.0247305	-0.0432722	0.213033	0.183089	-0.154758	-0.071581	-0.089054	-0.149017	-0.165613	-0.300542	0.270565
DVL1	turquoise	0.142841	-0.0213713	-0.191183	-0.432603	-0.399422	0.100465	-0.161283	0.16872	0.129448	0.0810297	0.574976	0.337558	-0.34503	-0.0380052	0.0421312	0.533031	0.0239957	0.21125	0.269197
MXRA8	grey	-0.0535959	-0.0886628	-0.0560094	0.386426	0.509772	0.111702	0.0322449	0.199175	0.154189	0.159922	-0.339719	-0.434835	0.0597446	0.51756	0.248959	0.113987	-0.0691963	-0.1515	-0.0456745
CCNL2	grey	0.00707771	-0.133435	-0.0611258	-0.148158	-0.178153	-0.0128877	0.0247897	-0.0320282	-0.0573785	-0.162726	0.152814	-0.0947205	-0.20587	0.027158	0.0236708	0.027775	-0.0360189	-0.0856124	-0.0810924
MRPL20	grey	-0.0461637	0.129018	0.128498	0.473295	0.370526	0.344962	0.0306365	0.0338302	0.111512	-0.157004	-0.2406	-0.0683479	0.394688	0.231225	0.177489	-0.0334301	0.186735	0.147472	0.25496
ANKRD65	grey	-0.0908631	-0.188978	0.0399236	0.118232	0.16231	-0.0568808	-0.251722	0.221911	0.29875	0.162389	0.0333936	-0.131549	0.00526771	-0.0549486	-0.129664	-0.0221753	-0.16205	-0.182261	0.225089
VWA1	grey	-0.0851874	-0.0677268	0.0118092	-0.107348	-0.201754	-0.0308381	-0.317437	0.15632	0.257934	0.150339	0.261022	0.293104	0.177683	0.346169	0.505643	0.566656	0.471039	0.537777	0.376249
TMEM240	grey	-0.0085927	0.0585899	-0.00012645	-0.19026	-0.0569339	0.133806	-0.0866667	0.0492666	-0.0302193	-0.0314842	0.349502	0.0850299	-0.455107	-0.392664	-0.500399	-0.20482	-0.569895	-0.50746	0.193209
SSU72	grey	-0.0690439	-0.397999	-0.217584	0.270527	0.302494	-0.112471	-0.0521093	0.342113	0.506687	0.31384	-0.266926	-0.194567	0.223554	0.260211	0.134482	0.0322195	0.102523	-0.0141337	-0.0197652
FNDC10	magenta	-0.220909	-0.153626	-0.390414	0.15875	0.159105	0.285413	0.235134	0.424378	0.0777072	-0.00988689	-0.0994794	0.0890288	0.28368	0.659326	0.686957	0.368432	0.541684	0.375789	0.19387
MIB2	grey	-0.173239	-0.0176152	-0.106655	-0.040298	0.123663	0.0958177	0.0402389	0.28986	0.147767	0.0063308	0.00436581	-0.0915878	-0.167282	0.399413	0.240541	0.378409	0.10006	0.147575	0.0500446
MMP23B	grey	-0.162218	0.0261285	-0.12259	0.351708	0.537314	0.027289	0.169231	0.200905	0.139832	0.257117	-0.383916	-0.203673	-0.0207185	0.291373	0.0189696	-0.219357	-0.141291	-0.213051	-0.0480335
GNB1	grey	-0.00729304	-0.161203	-0.217954	-0.00725829	0.203495	0.0187259	0.0445257	0.241315	0.16136	0.208304	-0.156209	-0.242246	-0.0564802	0.507028	0.367574	0.405914	0.0404323	0.0903461	-0.0868248
TMEM52	grey	-0.284417	-0.0256733	-0.129474	-0.283397	-0.318541	0.262982	0.0705345	0.174087	-0.119294	-0.148455	0.380595	0.297058	-0.196263	-0.353343	-0.175831	0.145986	-0.0882391	0.0434332	0.342679
CFAP74	purple	0.724136	0.443578	0.420583	0.00687302	-0.0242962	0.0812412	-0.365313	-0.518402	-0.285851	-0.294039	0.02441	-0.149193	-0.131044	-0.0307677	-0.124436	0.263017	-0.147401	0.0345106	-0.178334
GABRD	grey	0.245255	0.316345	0.410066	0.238212	0.420285	-0.261481	-0.119992	-0.325869	-0.0961971	-0.0442938	-0.513704	-0.469686	-0.0453432	0.158816	-0.0808027	-0.252595	-0.222968	-0.336875	-0.471491
PRKCZ	grey	-0.00648571	0.013386	0.188429	0.00808032	-0.0740409	-0.254886	-0.0961718	-0.160561	-0.12249	0.0258207	0.0390278	0.114378	0.0430878	-0.278101	-0.115675	-0.432696	-0.0831344	-0.208917	-0.0379523
SKI	grey	-0.0524687	0.0347897	0.00902382	-0.172905	-0.220563	-0.0890769	-0.240535	0.22762	0.142043	-0.0269774	0.325502	0.364136	0.0620819	0.386312	0.633423	0.549095	0.542352	0.415288	0.249073
MORN1	grey	-0.091268	0.102438	0.147421	-0.255764	-0.15299	-0.00331101	-0.1113	-0.0373936	-0.235558	-0.258831	0.285443	-0.0243943	-0.313622	-0.20935	-0.212663	-0.237969	-0.319418	-0.434455	0.087541
RER1	grey	-0.168543	-0.0459018	0.130891	-0.0827796	0.0410941	0.0827392	0.0263876	-0.0164144	-0.152244	-0.101176	0.0767386	-0.310913	-0.33648	0.375417	0.180399	0.131952	-0.2563	-0.197851	-0.0661804
PLCH2	grey	0.333675	0.108422	0.425861	-0.173159	-0.0875848	-0.161151	-0.426704	-0.335274	-0.0549137	-0.213887	0.0280089	-0.0835578	-0.128787	-0.189145	-0.230425	-0.214052	-0.210119	-0.252748	-0.137202
PANK4	grey	-0.198282	-0.0556177	-0.261099	0.0576823	-0.0351632	0.204832	0.186332	0.271669	-0.00267778	0.000630631	0.184792	0.163442	0.081369	-0.110653	0.0259536	0.133832	0.125939	0.0987669	0.32548
MMEL1	grey	-0.300082	0.0103451	0.0175432	0.174006	0.0447902	0.25658	-0.0583303	0.24112	-0.0286475	-0.123955	0.0663853	0.130605	0.428467	0.117573	0.159806	0.14729	0.28581	0.295345	0.476717
TTC34	grey	-0.078898	-0.000671116	-0.103589	-0.0801042	0.0461329	-0.0579259	0.119949	-0.00612929	0.191276	0.190757	-0.127707	-0.0186296	-0.127159	0.23185	0.0398999	0.10567	0.0504476	0.168726	-0.0989616
ACTRT2	grey	0.0627541	-0.0531398	0.0578436	0.0306368	-0.0795731	0.00486039	-0.205557	0.111437	0.138171	0.0483882	0.0616538	0.166245	0.404313	0.137992	0.22258	0.176424	0.333598	0.308549	0.270688
PRDM16	grey	-0.161457	-0.0342619	-0.361967	-0.0686708	-0.0151246	0.358511	0.411884	0.249666	-0.234142	-0.0821412	0.160268	0.0497417	-0.151499	-0.081336	-0.136166	-0.028004	-0.163447	-0.125144	0.150413
WRAP73	grey	0.25347	0.269495	0.307836	0.273547	0.262611	0.130285	0.0749257	-0.291734	-0.0113512	-0.181158	-0.261815	-0.313206	0.0937375	0.472191	0.24222	0.252303	0.0375674	0.139522	-0.232931
TP73	grey	0.0932068	-0.202659	-0.403588	0.297813	0.393884	0.236756	0.197475	0.300868	0.24405	0.15608	-0.276356	-0.301288	0.0447348	0.143387	-0.1136	-0.0219624	-0.147504	-0.153203	0.00769806
LRRC47	turquoise	-0.290179	0.0727991	-0.15384	-0.492719	-0.446089	0.200466	-0.075553	0.301563	-0.0648964	-0.143698	0.605904	0.373981	-0.254107	0.157582	0.387299	0.599398	0.236799	0.19309	0.436733
CEP104	grey	0.00105707	-0.0941465	0.0246813	0.0186603	0.0311493	-0.290999	-0.190793	0.153429	0.308488	0.153132	-0.0823255	-0.175395	0.0621996	0.148963	0.165947	0.272596	0.130507	0.139045	-0.0636315
DFFB	grey	-0.221395	-0.0884395	0.0454955	0.396796	0.296953	0.162484	0.0392168	0.180319	0.213577	-0.0463732	-0.18849	-0.0803294	0.30837	0.187516	0.12082	-0.0161327	0.161211	0.0305664	0.159456
AJAP1	grey	-0.320671	-0.0124572	0.279344	-0.00648956	-0.0258232	-0.0659098	-0.11099	-0.0747518	0.135664	-0.161983	0.0109568	-0.31988	-0.196462	0.200879	0.0730391	0.175951	-0.0799312	-0.0468704	-0.0148428
NPHP4	grey	-0.173388	-0.0247036	-0.0709022	0.233849	0.282655	0.389881	0.052281	0.379152	0.158713	-0.14338	-0.0286578	0.0619303	0.215104	0.342214	0.282514	0.126372	0.127747	0.041867	0.363097
KCNAB2	grey	0.0539528	0.214689	-0.0376444	-0.264801	-0.236405	0.279165	0.111985	-0.0626974	-0.156181	-0.300727	0.308781	4.47034e-05	-0.196481	0.261081	0.210581	0.462856	0.0682622	0.171753	0.0598929
CHD5	grey	0.0376711	-0.200501	0.0719677	0.349201	0.365739	-0.396884	-0.0191163	0.0246254	0.143352	0.336533	-0.421069	-0.466572	-0.0286483	-0.0714984	-0.268675	-0.298237	-0.280131	-0.250643	-0.426083
RNF207	grey	-0.390228	0.0208417	0.0735652	-0.245091	-0.300538	0.186443	-0.140726	0.198388	0.166588	0.00844895	0.505535	0.34796	-0.112282	0.0110567	0.0839663	0.283244	0.0175943	0.131355	0.557089
GPR153	grey	0.0149367	-0.286793	-0.220682	-0.0950775	0.00644019	-0.12549	-0.147511	0.273754	0.363392	0.276628	-0.0586648	-0.0492718	-0.00186039	0.10604	0.0102197	0.131273	0.00573115	0.0804063	0.0186031
ACOT7	grey	-0.0683586	-0.100437	0.00376809	-0.307519	-0.319558	0.0252395	-0.0554669	-0.00977207	0.0650522	-0.102711	0.494525	0.107298	-0.440618	-0.315742	-0.294123	-0.0035384	-0.37362	-0.262462	0.18836
HES2	grey	-0.297326	-0.30009	-0.115423	0.196893	0.245503	-0.0506178	0.152274	0.287795	0.183192	0.219217	-0.17475	-0.229444	-0.134902	0.155503	-0.0616807	-0.183947	-0.205633	-0.201221	-0.0853729
ESPN	grey	-0.0147123	0.0256915	-0.160783	0.261647	0.233119	0.0521873	0.160632	0.104496	0.0840596	0.127816	-0.142441	-0.011941	0.207084	0.386735	0.402606	0.221465	0.278538	0.278469	0.0725842
TNFRSF25	grey	0.385358	0.417817	0.486456	0.0221951	0.114111	-0.340858	-0.350723	-0.339046	-0.227485	-0.0830505	-0.217831	0.0284645	0.00491254	-0.273769	-0.235094	-0.370241	-0.110447	-0.254548	-0.292746
PLEKHG5	grey	0.233345	0.173476	0.168649	0.289507	0.156665	0.0627797	-0.216943	-0.0741312	-0.0106299	-0.102177	-0.183139	0.165806	0.443193	0.0258999	0.153983	-0.111495	0.271427	0.068226	0.0879084
NOL9	grey	0.14503	0.226918	0.0528872	-0.224691	-0.213135	0.0899043	-0.295958	0.0564776	0.0177096	-0.176374	0.320264	0.227679	-0.147697	0.045542	0.196954	0.504393	0.194663	0.269108	0.285937
TAS1R1	grey	-0.276311	-0.146	-0.149573	0.0777395	-0.0211569	0.194934	0.143197	0.191846	0.220435	-0.062472	0.0269717	0.181206	0.148778	-0.0681999	0.0171488	7.5389e-05	0.145482	0.0767672	0.196436
ZBTB48	grey	-0.158494	0.0321328	0.0401398	0.116293	-0.0922415	0.1514	0.00892799	0.00474731	0.18838	-0.00170215	0.184566	0.32813	0.179176	-0.104109	0.0689992	0.088985	0.184272	0.171989	0.336442
PHF13	turquoise	-0.0909747	0.136777	0.0017745	-0.336529	-0.448691	0.417087	-0.165719	0.156264	-0.0176344	-0.322721	0.579425	0.549303	0.187899	-0.0672259	0.204373	0.544303	0.316406	0.452749	0.676282
THAP3	grey	0.129151	-0.0509478	-0.121821	-0.0955173	0.00868895	-0.247588	-0.291343	0.287246	0.211117	0.281011	0.135722	0.214161	-0.00115884	0.0924821	0.124386	0.0576733	0.0944555	-0.0400871	0.187388
DNAJC11	grey	-0.223153	0.238996	-0.0037983	-0.00203739	-0.0823405	0.326504	0.195836	0.0701985	-0.208882	-0.381397	0.117037	0.083089	0.207367	0.226634	0.322685	0.319845	0.320518	0.180701	0.18673
CAMTA1	blue	-0.187257	0.151321	-0.326546	0.0778644	-0.0487915	0.815102	0.730128	0.0414776	-0.464051	-0.443768	0.158659	0.0669274	0.135043	0.174062	0.183321	0.331627	0.129857	0.293159	0.215015
VAMP3	magenta	-0.0836789	0.107209	-0.0391209	-0.104866	-0.0945585	-0.0933201	-0.170435	0.244979	0.117588	0.0175353	0.100564	0.270058	0.270418	0.439344	0.709058	0.533274	0.67011	0.459585	0.231437
PER3	purple	0.548277	0.316248	0.351235	0.147718	-0.00882501	-0.230508	-0.212366	-0.364614	-0.154047	-0.170641	-0.0278998	0.0585902	0.125758	-0.0837185	0.0928088	0.016843	0.19414	0.106353	-0.216492
TNFRSF9	grey	0.120829	-0.149185	-0.172868	0.114085	0.028327	0.0351534	0.018258	0.147157	0.233906	0.124973	-0.0131294	0.120638	0.328633	0.0723397	0.147078	0.0702139	0.251345	0.220636	0.170262
PARK7	grey	0.124491	-0.0482591	-0.0251168	0.341853	0.575823	-0.0169736	0.17876	0.0913963	0.114978	0.1009	-0.468237	-0.615734	-0.164262	0.519783	0.0855444	-0.0856932	-0.296153	-0.337648	-0.415242
ERRFI1	grey	-0.130615	-0.0910818	-0.175062	-0.32008	-0.157666	0.0342419	-0.0043617	0.168323	0.294719	0.127039	0.305854	0.238397	-0.319672	-0.312934	-0.355542	-0.149306	-0.336366	-0.25025	0.207528
SLC45A1	grey	-0.113369	0.0293263	0.0511139	0.202625	0.238416	0.097672	-0.0235109	-0.0154475	0.27708	-0.0191828	-0.245189	-0.231359	0.144748	0.0717535	-0.113485	-0.0596579	-0.0416658	-0.069927	0.0664465
RERE	grey	-0.290635	-0.595286	-0.374717	-0.48533	-0.38297	-0.271578	-0.0445919	0.298435	0.326607	0.543328	0.425713	0.195097	-0.510108	-0.413311	-0.436261	-0.154687	-0.457809	-0.205607	0.129747
GPR157	grey	-0.24863	-0.460847	-0.131162	-0.143361	-0.150595	-0.249435	0.0200511	0.0495492	0.131701	0.150822	0.0375118	-0.26642	-0.0818518	-0.0332596	-0.00492027	-0.136816	-0.138586	-0.144344	-0.0746292
SLC25A33	magenta	-0.275282	-0.23987	-0.342737	0.0566611	-0.00322729	0.13471	0.232016	0.359895	0.117169	0.15581	0.0394709	0.103146	0.311027	0.627606	0.730694	0.523686	0.533105	0.548352	0.200584
TMEM201	grey	-0.0213018	-0.117896	-0.0850821	0.168394	-0.030902	-0.0429942	-0.0914993	0.199739	0.3035	0.0807615	-0.00226631	0.192667	0.545655	0.0735606	0.27517	0.15944	0.449831	0.348845	0.302231
PIK3CD	grey	-0.103355	-0.0541352	-0.0577713	-0.24478	-0.350841	-0.0610735	-0.0903728	0.067181	0.178589	-0.044868	0.291922	0.214113	0.155356	0.202266	0.483328	0.463404	0.440268	0.430619	0.2517
CLSTN1	grey	-0.0439422	0.0986223	-0.0842496	-0.243648	0.0558203	0.175829	0.0842408	0.0298178	-0.00321638	-0.0729875	0.101865	-0.155126	-0.394076	0.262714	0.114685	0.207507	-0.234415	-0.1895	0.0260558
CTNNBIP1	grey	-0.42891	-0.520951	-0.334187	-0.0866049	-0.133423	-0.0977856	-0.103501	0.538374	0.41147	0.299866	0.261873	0.220785	0.146455	0.107742	0.299749	0.158156	0.24518	0.154296	0.487678
LZIC	grey	-0.305167	0.000786813	-0.132162	-0.0440031	-0.161848	0.13828	-0.106228	0.44348	0.094515	-0.0776328	0.32081	0.604071	0.46967	-0.0493728	0.341644	0.182686	0.542902	0.291666	0.648584
UBE4B	turquoise	-0.107496	-0.301992	-0.240971	-0.453498	-0.479221	-0.074872	-0.361441	0.455101	0.346367	0.250578	0.635617	0.570208	-0.110405	-0.266937	0.00329043	0.310229	0.0762896	0.170649	0.535057
KIF1B	tan	-0.162067	-0.531548	-0.253279	-0.0449127	-0.137154	-0.304672	-0.307832	0.336208	0.682221	0.636764	0.149779	0.253535	0.161403	-0.0490325	0.0555387	0.168365	0.133446	0.265126	0.324295
PGD	brown	0.092872	-0.183933	-0.356465	-0.428226	-0.450879	0.0451564	-0.0790567	0.19113	0.180243	0.20847	0.487522	0.448363	-0.0705901	0.157024	0.331589	0.543414	0.261586	0.387578	0.263669
DFFA	grey	0.323352	0.0403662	-0.036486	-0.0120452	0.117628	-0.108611	-0.363851	0.0852136	0.26014	0.207308	-0.108465	0.121197	0.154071	0.0568948	0.0453138	0.0175184	0.0626769	-0.0096755	0.0956715
PEX14	grey	-0.220228	-0.432896	-0.470015	-0.376055	-0.352394	0.0504209	0.0608457	0.387019	0.0896594	0.160368	0.366032	0.10357	-0.114643	-0.0121508	0.102681	0.276288	-0.00326004	0.0946687	0.27921
CASZ1	grey	-0.120911	-0.0175123	-0.0627373	0.634002	0.615496	0.376337	0.319282	0.0955762	0.139713	0.026575	-0.52487	-0.437758	0.351485	0.378205	0.0536175	0.0469167	-0.0371106	0.0907441	-0.000383458
MASP2	grey	-0.0704441	0.0714634	0.0347387	0.00806644	-0.0132565	0.0559719	-0.129141	0.0913612	0.0743094	-0.00629072	0.103913	0.160009	0.0439945	0.0235295	-0.0257014	0.104858	0.0843326	0.15906	0.252993
EXOSC10	grey	-0.010014	0.0140389	0.00812665	0.055264	0.305174	0.00589282	0.0514078	0.00843534	0.0454822	0.112744	-0.252584	-0.284876	-0.150204	0.152629	-0.10471	-0.151488	-0.288519	-0.280713	-0.15885
MTOR	turquoise	-0.0269862	0.129764	0.0140492	-0.377305	-0.565607	0.0591815	-0.204338	0.0525014	0.0800295	0.0120024	0.656913	0.612967	-0.0452219	-0.150882	0.181114	0.506849	0.307282	0.485015	0.460515
UBIAD1	grey	-0.172706	0.0317511	-0.164698	-0.328153	-0.275487	0.339102	0.184455	0.0903667	-0.157548	-0.0966035	0.46811	0.267067	-0.457671	-0.133246	-0.161131	0.0640234	-0.282246	-0.148373	0.232746
DISP3	grey	-0.136869	0.219979	0.31768	0.24159	0.398779	-0.0631238	-0.225691	0.0887554	0.22166	-0.0494098	-0.257971	-0.136711	0.109489	0.0807883	-0.110816	-0.255001	-0.164053	-0.35897	0.113328
MAD2L2	brown	-0.00157559	0.148925	-0.0280611	-0.289244	-0.441811	0.154928	-0.00465482	-0.0029812	-0.175859	-0.169102	0.38179	0.350206	0.092364	0.325736	0.63196	0.757759	0.572492	0.649332	0.2217
DRAXIN	grey	0.0715598	-0.2667	-0.147598	0.138242	0.274339	-0.139242	-0.084119	0.270764	0.362651	0.307894	-0.211083	-0.301431	-0.00723693	0.246432	-0.00312826	0.0460128	-0.109154	-0.113216	-0.104385
MTHFR	grey	0.34411	0.128286	0.017312	0.173599	0.235264	-0.201274	-0.215126	0.0593018	0.0222105	0.0131869	-0.228626	-0.0929396	0.134949	0.347035	0.39998	0.187228	0.315614	0.076431	-0.167619
CLCN6	grey	0.268351	0.0387275	-0.0997753	-0.192313	-0.164151	0.0246195	-0.0416626	-0.0491157	-0.138248	0.117461	0.184732	0.192654	-0.123716	-0.0172298	0.00370055	0.30069	0.00332116	0.195364	-0.0203044
NPPA	grey	0.0163845	0.242379	0.283778	0.107541	0.302879	0.142995	-0.0800615	-0.146403	-0.203866	-0.134301	-0.2787	-0.379489	-0.0653823	0.406865	0.102456	0.0576553	-0.138871	-0.167593	-0.148019
KIAA2013	grey	-0.0852593	0.126066	0.168518	0.63772	0.511122	0.103545	-0.0156026	0.0643576	0.0636556	-0.0473292	-0.380793	-0.256134	0.527958	0.329035	0.296262	1.26498e-05	0.259278	0.0512512	0.128352
PLOD1	grey	-0.171571	-0.253605	-0.0477668	0.110865	0.00680674	-0.353658	-0.0622835	0.0398073	0.290164	0.186617	-0.143695	-0.0797709	0.174767	0.0274411	0.199032	-0.0129485	0.267012	0.122206	-0.0570083
MFN2	grey	-0.208685	-0.0844349	-0.198768	-0.328165	-0.323582	0.274121	-0.185234	0.38497	0.299384	-0.0173538	0.550001	0.46801	0.00784737	0.249078	0.43169	0.54329	0.316225	0.304241	0.633709
TNFRSF8	grey	0.106908	0.0801374	0.0705302	0.379108	0.234883	0.0270522	-0.0486359	-0.0518915	0.119852	0.0769992	-0.245837	0.0902133	0.47643	0.00685928	0.105489	-0.13766	0.278975	0.205587	0.126795
TNFRSF1B	grey	0.155917	-0.024988	-0.0138006	-0.264956	-0.312055	-0.0323607	-0.29427	0.0811161	0.188544	0.0169406	0.389335	0.43632	0.124532	-0.0386579	0.167657	0.299033	0.235938	0.305502	0.335802
VPS13D	grey	-0.329047	0.0641057	0.229171	-0.365547	-0.417254	0.159138	-0.115348	-0.0917837	-0.0650073	-0.282762	0.452276	0.183773	-0.114237	-0.21697	-0.117104	0.0909177	-0.115702	0.0246762	0.365613
LRRC38	grey	-0.131012	0.155201	0.13054	0.0848245	0.0266165	0.414318	-0.108083	0.139139	0.0397564	-0.295918	0.153627	0.0383328	0.348763	0.532679	0.524385	0.518808	0.357429	0.348087	0.473249
PDPN	grey	-0.0351522	-0.145802	0.0259112	0.451878	0.477078	0.0157367	-0.154674	0.215066	0.304791	0.155982	-0.291881	-0.373353	0.233267	0.396356	0.239131	0.0879132	0.0420456	-0.0640995	0.108581
PRDM2	grey	-0.123914	-0.118622	-0.0208022	-0.128056	-0.062159	-0.161524	-0.220478	0.202551	0.551225	0.327876	0.13007	0.268844	0.0221566	0.0272619	-0.000414579	0.0789625	0.000468907	0.0718396	0.241673
KAZN	yellow	0.555289	0.526619	0.494302	0.0145362	0.0224068	0.313999	-0.390109	-0.42562	-0.213024	-0.55774	0.0239847	-0.18612	0.043838	0.20167	0.0975654	0.402993	0.0215608	0.120604	0.0450025
TMEM51	grey	-0.130334	0.412831	0.281531	0.172142	0.308533	0.282238	-0.118461	-0.00457721	0.0127189	-0.241711	-0.184776	-0.0584359	0.226243	0.5416	0.383648	0.210608	0.241432	0.163893	0.265973
FHAD1	grey	-0.0996956	-0.0645951	-0.0461542	-0.202168	-0.117018	0.104885	-0.138056	0.146136	-0.0420073	0.021549	0.304542	0.159365	-0.335433	-0.471826	-0.460286	-0.214223	-0.395915	-0.312239	0.275648
EFHD2	brown	-0.306475	0.0861777	-0.0756369	-0.0574174	-0.166676	0.277673	0.00366714	0.313628	-0.0375906	-0.265888	0.227997	0.191071	0.245022	0.511743	0.669361	0.694967	0.636259	0.538916	0.386636
CASP9	grey	-0.322187	-0.217491	-0.302128	0.142551	-0.0318983	0.150287	0.174108	0.386016	0.264996	0.143295	0.0803737	0.255545	0.481486	0.241119	0.465131	0.368149	0.500141	0.503468	0.41904
DNAJC16	grey	-0.219394	0.044535	0.0591445	-0.106715	-0.170888	0.0865821	0.0904005	-0.0179694	-0.116825	-0.16402	0.155586	0.0139841	-0.00431292	0.0407191	0.194778	0.202024	0.103797	0.145379	0.0807724
AGMAT	grey	-0.0126737	0.248408	0.0561381	-0.0359946	-0.232111	0.394604	0.0668802	-0.0332412	-0.227345	-0.344748	0.275809	0.488832	0.330885	-0.250222	0.00907184	0.0530825	0.280954	0.223142	0.403273
PLEKHM2	turquoise	0.135429	0.247492	0.225243	-0.416537	-0.466018	-0.0453867	-0.578997	0.058803	-0.0298492	-0.276509	0.596251	0.452415	-0.0172199	-0.115257	0.263252	0.496317	0.316723	0.223955	0.469397
SPEN	grey	0.300634	0.361358	0.348863	-0.236912	-0.129904	-0.129121	-0.268696	-0.430398	-0.181867	-0.232798	0.184528	-0.0512912	-0.448943	-0.325309	-0.343667	-0.166615	-0.374102	-0.363851	-0.129751
ZBTB17	grey	-0.200414	0.0678642	0.0893912	-0.487181	-0.561645	-0.0373461	-0.110223	-0.0814684	-0.108163	-0.175872	0.472087	0.287274	-0.17686	0.0531929	0.274355	0.392353	0.21807	0.307169	0.156332
FAM131C	grey	0.0268282	-0.276057	-0.0978155	0.1213	0.0663021	-0.118887	-0.282035	0.225637	0.490019	0.123478	-0.00344192	-0.0872004	0.245348	0.0192199	0.0866795	0.0523813	0.106226	-0.0380492	0.21547
ARHGEF19	grey	-0.354165	-0.370946	-0.0429809	0.112216	0.0855824	-0.262876	-0.242522	0.433539	0.476988	0.394514	0.0157336	-0.0507983	0.179816	0.235388	0.259402	0.207789	0.162097	0.13987	0.249118
CPLANE2	grey	0.202525	-0.186307	-0.249771	-0.150968	-0.176356	-0.0202669	-0.141464	0.137124	0.235708	0.156438	0.188368	0.232888	0.118305	0.0440626	0.24464	0.354036	0.257225	0.311017	0.16406
FBXO42	grey	-0.562144	-0.226262	-0.0485063	-0.213976	-0.194679	0.0144922	0.132104	0.149914	0.311493	0.0650479	0.285175	0.100645	-0.156322	-0.0339266	-0.0535849	-0.0630935	-0.126037	-0.0843738	0.289443
SZRD1	grey	-0.495207	0.0968788	-0.0766768	-0.0689237	-0.246999	0.311246	0.247637	0.204029	-0.19738	-0.280093	0.329238	0.209911	0.170833	0.25252	0.5215	0.502696	0.442375	0.382552	0.429334
SPATA21	grey	-0.0423327	-0.124142	-0.202787	-0.25857	-0.265865	-0.057573	-0.111702	0.114942	0.256033	0.209642	0.357067	0.295756	-0.246395	-0.0176004	0.0770499	0.245404	0.0712152	0.163779	0.226074
NECAP2	turquoise	-0.357989	-0.191297	-0.27927	-0.45963	-0.452479	0.0487454	0.0135826	0.311652	0.00394515	-0.0785071	0.532407	0.419338	-0.177948	-0.040588	0.228022	0.19988	0.183901	0.123873	0.398621
CROCC	grey	0.0459102	-0.0668544	0.0161802	-0.166143	-0.243724	-0.180448	-0.0845063	-0.102396	0.00785475	0.0672212	0.249422	0.277521	-0.00312537	-0.450465	-0.287505	-0.427489	-0.149688	-0.249512	0.13303
ATP13A2	grey	-0.152431	0.128809	0.0358221	0.220962	0.400079	0.333346	0.274766	-0.033532	-0.144188	-0.176007	-0.313443	-0.560035	-0.096186	0.58875	0.258967	0.180686	-0.161044	-0.0736543	-0.137196
SDHB	grey	-0.0478305	0.372876	0.137398	-0.514897	-0.479684	0.267795	0.172467	-0.358824	-0.520205	-0.512745	0.483925	0.191036	-0.55584	-0.42312	-0.356187	-0.0662688	-0.332716	-0.205067	0.0218529
PADI2	grey	-0.0662422	-0.155152	-0.128737	-0.119838	-0.128431	-0.0453314	0.0346558	0.223859	0.161732	0.0715134	0.219715	-0.00275882	-0.102889	0.163978	0.196314	0.290131	0.107431	0.12991	0.0344444
PADI1	grey	0.0387938	0.099733	0.166543	-0.187949	-0.304362	-0.178718	-0.210471	-0.0871903	-0.0265299	-0.149587	0.220518	0.0117802	-0.13142	-0.175763	-0.0180548	0.287921	0.122095	0.184356	-0.0221091
RCC2	magenta	-0.0524772	0.230645	0.105499	-0.0738765	-0.0756866	-0.0894508	-0.0167214	0.0293724	0.0744585	-0.133716	0.027312	0.269628	0.223122	0.427466	0.590315	0.290946	0.526241	0.283576	0.00827678
ARHGEF10L	grey	-0.0170619	0.305618	0.155163	-0.205106	-0.172344	0.459838	-0.0204351	-0.0473718	-0.253356	-0.46092	0.313897	0.0742613	-0.118508	0.253323	0.226104	0.424636	0.105641	0.157882	0.290933
IGSF21	grey	0.123546	0.113268	-0.216142	-0.0660455	0.0401499	-0.0327928	0.3102	-0.0866311	0.202674	0.040714	-0.0664073	0.071762	-0.15381	0.0125359	-0.0405775	-0.124465	-0.0306026	-0.131921	-0.214934
ALDH4A1	grey	-0.3054	0.0158394	-0.0986267	0.0845376	0.0315948	0.226957	-0.178595	0.441637	0.0809664	-0.0658873	0.21869	0.295361	0.331759	0.108321	0.249776	0.132952	0.357922	0.166598	0.682099
IFFO2	grey	-0.0714652	0.112662	0.0129735	-0.206789	-0.254056	0.277289	-0.126465	-0.00288219	0.0150003	-0.338786	0.353458	0.274297	0.0578806	-0.0403846	0.0917933	0.127267	0.0901341	-0.00665834	0.425352
UBR4	grey	0.00994186	0.160861	0.114915	0.369038	0.248467	0.319375	-0.151626	0.163794	-0.0292306	-0.139788	-0.0238314	0.0491522	0.521998	0.299132	0.377793	0.395665	0.353323	0.330097	0.426931
EMC1	grey	-0.206735	-0.0120878	-0.0761558	0.273526	0.273146	0.273055	0.500198	-0.0743043	-0.276581	-0.192307	-0.288107	-0.487507	-0.0103735	0.24118	0.0679147	-0.0909752	-0.155651	-0.237124	-0.251837
SLC66A1	grey	-0.187223	-0.177498	-0.160495	0.087841	0.185047	0.23829	-0.109332	0.458621	0.289254	0.0934503	0.0441328	0.0464088	0.122168	0.23446	0.209642	0.153591	0.11166	0.0623408	0.407272
CAPZB	grey	-0.221247	-0.17787	-0.353501	-0.513667	-0.509484	0.0906354	0.0671251	0.294657	-0.0649583	-0.0369256	0.582435	0.452356	-0.164171	-0.290253	-0.0354517	0.0649339	-0.0269031	-0.0909015	0.355621
MICOS10	black	-0.186679	0.313766	0.0816365	0.0845814	-0.0386973	0.342733	-0.0189975	0.0985025	-0.0541151	-0.327204	0.0802809	0.239079	0.446941	0.511665	0.715458	0.64947	0.739965	0.673218	0.416248
HTR6	grey	-0.0870122	0.0489249	-0.116179	0.239979	0.187126	0.171117	0.275158	0.0701535	-0.0607927	0.0187487	-0.133963	-0.0213451	0.20754	0.213873	0.197803	0.00655626	0.129152	0.0727173	0.0526041
TMCO4	blue	-0.385234	0.175597	0.0432466	0.162083	0.0391533	0.603769	0.0226587	0.282345	-0.0917584	-0.310718	0.191783	0.200597	0.396278	0.312464	0.416552	0.438637	0.367347	0.373535	0.692754
OTUD3	grey	-0.109009	0.113245	-0.047549	-0.548453	-0.517731	0.165888	0.0608742	-0.0375109	-0.20622	-0.209704	0.54242	0.223757	-0.373724	-0.0317546	0.030105	0.429755	-0.00499823	0.178421	0.180502
VWA5B1	grey	0.170532	0.309603	0.289146	-0.119928	-0.190345	-0.164576	-0.0301425	-0.315389	-0.0959159	-0.0959306	0.10246	0.0882431	-0.0777749	-0.0318909	0.0682085	0.0903783	0.0559726	0.0879566	-0.182008
MUL1	grey	-0.0205629	0.183841	-0.000198407	0.297985	0.237531	0.352029	0.0303122	0.0778693	-0.0760775	-0.138042	-0.0754494	0.049317	0.398581	0.156355	0.133334	0.00539067	0.174905	0.0717374	0.336375
PINK1	brown	-0.176727	0.10157	-0.0429384	-0.318536	-0.29293	0.262852	-0.103736	0.255627	-0.0048729	-0.221475	0.461308	0.235231	-0.161767	0.36984	0.499011	0.679108	0.302194	0.319602	0.394791
DDOST	grey	0.0691962	-0.00388969	0.121377	-0.0311274	0.163435	-0.147643	0.00720997	-0.207653	-0.105722	0.0121096	-0.110362	-0.32467	-0.47274	-0.539717	-0.794635	-0.725778	-0.830153	-0.808666	-0.296053
KIF17	grey	0.330253	-0.0877686	0.0109203	-0.0431066	-0.104111	-0.350167	-0.403839	0.0516251	0.201203	0.179692	0.139312	0.0841039	0.0464167	-0.198949	-0.00935803	0.171324	0.135078	0.13614	0.0232125
SH2D5	grey	-0.346069	-0.35586	-0.0974121	-0.299236	-0.313811	-0.112464	0.139627	-0.062433	-0.0620847	-0.0602141	0.181914	-0.171241	-0.245624	-0.220509	-0.195683	-0.223258	-0.280141	-0.217339	-0.0385911
HP1BP3	grey	0.151666	0.248846	0.0573556	-0.170816	-0.331738	0.131283	0.194053	-0.37295	-0.345004	-0.342577	0.314658	0.271501	-0.0960837	-0.324186	-0.0757643	-0.124432	-0.0320631	-0.0284047	0.0083553
EIF4G3	grey	-0.538811	-0.0233049	-0.0323523	-0.00217508	-0.113346	-0.140661	0.253643	0.0548231	0.0204609	0.0831823	0.0655664	0.119097	0.0392134	-0.0524162	0.0667769	-0.0926432	0.103716	0.0613285	0.089044
ECE1	purple	0.548232	0.542162	0.603516	-0.356135	-0.247359	-0.231604	-0.606007	-0.510959	-0.201348	-0.310998	0.171618	0.0439072	-0.22994	-0.178341	-0.137176	0.145334	-0.0870251	-0.0469052	-0.1179
USP48	grey	0.0668718	0.0508262	-0.145348	-0.122888	-0.0290659	0.011542	0.1442	-0.222165	-0.198756	-0.0449372	-0.0188294	-0.151078	-0.303488	-0.122865	-0.1379	-0.111152	-0.209559	-0.127519	-0.166487
CDC42	grey	0.0176353	-0.0342809	-0.207755	-0.138581	-0.0987476	0.0850143	-0.151751	0.227838	0.275975	0.15707	0.328647	0.233257	-0.132564	-0.183845	-0.162886	0.128704	-0.0966026	0.0162488	0.376364
WNT4	grey	0.029401	-0.308651	-0.0777401	-0.156738	-0.162392	-0.222362	-0.367028	0.213414	0.35308	0.307412	0.266123	0.234279	-0.0676197	-0.39204	-0.312682	-0.143884	-0.15731	-0.100242	0.284764
ZBTB40	grey	-0.0871534	-0.0426193	-0.107658	0.0881068	0.119873	0.269476	0.169084	-0.03146	-0.0898903	-0.210764	-0.15648	-0.0876633	0.0807362	-0.0789061	-0.104749	-0.156723	-0.0430532	-0.0467907	0.0689148
EPHA8	grey	0.143356	0.389849	-0.0400544	0.0385315	0.130375	0.197479	0.114128	0.029008	-0.356918	-0.29021	-0.0715258	0.0144409	0.0545698	0.161555	0.21521	0.0193595	0.151533	-0.0831118	-0.00587697
EPHB2	grey	0.183683	-0.0644093	-0.322951	-0.23202	-0.108513	-0.0535329	0.331477	-0.0370783	-0.265836	-0.0979468	-0.0333637	-0.170063	-0.204947	-0.113634	-0.0701187	-0.0520634	-0.095872	-0.152748	-0.381678
KDM1A	grey	0.269978	0.115634	0.178087	-0.0103867	-0.159847	-0.00225978	-0.230436	-0.284538	0.0824548	-0.114557	0.100841	0.172438	0.123444	-0.109985	-0.00592333	-0.0841706	0.092302	0.0382569	0.0891429
LUZP1	blue	-0.15266	0.359155	-0.163171	-0.108851	-0.120443	0.70805	0.405482	-0.00781819	-0.440284	-0.618078	0.212977	0.184918	0.0648924	0.213992	0.30795	0.260402	0.277271	0.15172	0.292749
HNRNPR	grey	0.246103	0.0725874	0.0239956	-0.0293183	-0.180303	-0.132608	0.0404705	-0.233046	-0.143545	-0.0168119	0.080037	0.225015	0.0799981	0.0372096	0.227447	-0.0269654	0.279484	0.174553	-0.176193
TCEA3	grey	-0.0669487	0.0459184	-0.0793931	0.38844	0.277649	0.455512	0.118751	0.116214	0.143971	-0.269848	-0.161253	-0.0407402	0.397345	0.223911	0.196971	0.0910194	0.232862	0.147026	0.308304
ASAP3	grey	0.184371	0.233575	0.185609	0.0323483	0.0802246	0.0174774	-0.0549439	-0.14982	-0.256977	-0.176789	-0.0172718	-0.0311789	-0.0809281	-0.00640194	-0.103272	-0.0998182	-0.148011	-0.162882	-0.0900217
ELOA	grey	0.00335647	0.361016	0.0891472	-0.122206	-0.337238	0.172237	-0.133108	0.0111619	-0.260017	-0.287237	0.386924	0.503293	0.22792	-0.134948	0.269381	0.346635	0.460417	0.375331	0.435316
PITHD1	brown	-0.0415612	0.112821	-0.0807932	-0.396959	-0.574392	0.133608	-0.033049	0.0388378	-0.0963782	-0.198912	0.502735	0.414733	0.0743873	0.25061	0.598495	0.858604	0.621626	0.738671	0.281403
LYPLA2	turquoise	-0.129533	0.0413236	-0.120813	-0.827535	-0.724602	-0.0743086	-0.204696	0.134914	-0.0847831	-0.121908	0.828217	0.522111	-0.510704	-0.193442	0.112946	0.352412	0.0419505	-0.00471681	0.324266
GALE	grey	-0.0124959	-0.37657	-0.228735	-0.0348015	-0.0695165	-0.00808295	0.095718	0.1013	-0.0220605	0.203481	0.0308828	-0.13461	-0.00812313	-0.150136	-0.228217	-0.111023	-0.181735	-0.0466802	-0.0512062
HMGCL	grey	-0.0624857	-0.103522	-0.045484	0.0857786	-0.16391	0.306571	-0.167699	0.18767	0.310481	0.0690282	0.289795	0.286881	0.426917	0.165716	0.309173	0.589626	0.389091	0.6168	0.600327
FUCA1	grey	-0.370053	-0.197279	-0.502598	-0.267446	-0.284583	0.352616	0.0317281	0.651075	0.0984931	-0.0255673	0.491105	0.535421	0.237127	0.0237808	0.327839	0.391073	0.419716	0.349912	0.763409
SRSF10	grey	-0.180014	-0.152929	-0.211845	-0.329852	-0.482044	-0.163354	0.0420012	0.0912494	-0.02698	-0.0557436	0.299828	0.395126	0.177342	-0.179431	0.180253	0.114926	0.457009	0.376069	0.167156
STPG1	grey	-0.258054	-0.0760743	-0.396218	-0.0119225	-0.118577	0.263399	0.42768	0.23445	-0.310499	-0.0744955	0.0786953	0.207651	0.193485	0.0432389	0.26596	0.224233	0.316263	0.348577	0.127835
NIPAL3	grey	-0.108518	0.0890347	-0.0765668	-0.315119	-0.289012	0.230322	0.134788	-0.00267432	-0.310714	-0.39779	0.28011	0.0934688	-0.197698	-0.268053	-0.176888	-0.0432583	-0.14547	-0.156214	0.124269
RCAN3	grey	0.107756	0.0178446	0.110842	-0.180898	-0.0921592	0.116312	-0.375603	0.0147815	0.125537	-0.0985446	0.151019	-0.057316	-0.0652825	0.136275	0.0909296	0.31147	-0.0173114	0.129744	0.266609
SRRM1	grey	0.265176	0.0135858	0.129667	-0.274857	-0.376209	-0.289493	-0.408259	-0.14712	0.115665	0.0854388	0.386655	0.252809	-0.131761	-0.223348	0.00940943	0.188494	0.0762146	0.164627	0.108575
CLIC4	grey	-0.0799383	-0.00814398	0.108942	-0.14346	-0.264298	0.00381499	-0.00968994	-0.0580241	0.141314	0.0826911	0.333701	0.116264	-0.225709	-0.0473539	0.00137187	0.327866	-0.091861	0.18812	0.0945903
SYF2	brown	-0.09771	0.120149	0.0135391	-0.347901	-0.482751	0.128236	0.0455251	0.00933891	-0.168886	-0.229938	0.384297	0.294041	0.00382127	0.277364	0.506143	0.650014	0.475819	0.568633	0.136743
RSRP1	black	-0.126781	0.0788744	-0.0605674	0.220051	0.00327791	0.0293708	-0.0178182	0.209629	0.0263911	-0.0900611	-0.0334478	0.268423	0.661813	0.486459	0.822429	0.413674	0.905003	0.613865	0.281154
TMEM50A	grey	0.0850076	-0.0953988	-0.0660373	0.483293	0.330972	0.241416	-0.101825	0.179034	0.115384	0.117634	-0.253446	-0.112847	0.635218	0.406875	0.397861	0.323123	0.378006	0.453382	0.288266
MACO1	grey	0.0506765	0.0269622	0.0752465	0.140052	-0.112762	-0.120319	-0.104545	0.018337	0.140373	0.102553	0.0556705	0.235295	0.249742	-0.0842821	0.166935	0.254668	0.373784	0.431956	0.118286
LDLRAP1	grey	0.0859709	0.164645	0.354561	-0.0733086	-0.0473566	0.0593879	-0.361598	-0.0948141	-0.0359473	-0.179752	0.131966	0.102701	-0.0276969	0.074108	0.0489205	0.0428653	-0.0228576	0.0102491	0.15207
MAN1C1	grey	0.190302	0.385063	0.186854	-0.109263	-0.170591	0.121218	0.297327	-0.459496	-0.550347	-0.568617	0.0493462	-0.0226184	-0.0877642	-0.136648	-0.031685	-0.136073	-0.0228908	-0.110347	-0.302111
SELENON	grey	0.315766	0.458513	0.304702	-0.0105759	0.00350645	-0.0321108	-0.10666	-0.342527	-0.0812452	-0.168744	-0.0668443	0.00205076	-0.0377062	0.190832	0.185602	0.328499	0.157773	0.154081	-0.196034
MTFR1L	grey	-0.339585	-0.0764341	-0.27491	-0.0560115	-0.262526	0.18572	0.034757	0.363111	0.1587	0.0523399	0.374809	0.735004	0.433876	-0.0276496	0.39345	0.250361	0.610974	0.50622	0.643484
PAQR7	grey	-0.0839852	-0.278496	-0.113093	-0.0229395	-0.0668058	-0.22365	-0.229676	0.27296	0.42704	0.388733	0.115776	0.185299	0.216685	0.157327	0.360936	0.308853	0.304912	0.293894	0.226538
STMN1	grey	-0.0823556	-0.354541	-0.235257	-0.219478	-0.288943	-0.149755	-0.258754	0.348026	0.429423	0.310188	0.293633	0.339075	0.209511	0.109624	0.382166	0.466507	0.389308	0.460338	0.361802
PAFAH2	grey	0.169905	0.0207419	0.0289099	0.355756	0.342224	-0.0183671	-0.128824	0.162654	0.0845957	0.0627499	-0.292827	-0.227352	0.449673	0.450369	0.371623	0.22647	0.279187	0.149566	0.0245953
EXTL1	grey	0.0638266	-0.148647	-0.102469	0.0592826	-0.0217143	-0.19729	-0.0701819	0.0724461	0.192759	0.176382	0.0019494	0.279609	0.244147	-0.203724	-0.0269552	-0.207436	0.160003	0.0516873	0.051793
TRIM63	grey	0.041479	0.264972	0.21081	0.268069	0.188095	0.317096	-0.082219	-0.0998421	-0.143195	-0.296454	-0.102118	-0.0239009	0.288869	0.189093	0.143244	0.099633	0.184852	0.179637	0.203143
PDIK1L	grey	-0.0785031	0.0642263	-0.0926052	0.00859573	-0.10016	0.14179	-0.202486	0.321063	0.154196	-0.162981	0.162844	0.374883	0.476398	0.011615	0.340274	0.249586	0.594094	0.337226	0.511794
CNKSR1	grey	-0.176291	-0.028452	-0.0195533	0.319112	0.24797	0.111955	0.134594	0.182087	0.24886	0.120051	-0.0727044	-0.0109718	0.34801	0.341128	0.33578	0.160567	0.247005	0.162305	0.21508
CEP85	grey	-0.0592769	0.20875	-0.160968	0.0661714	-0.00213703	0.315473	0.238672	0.127111	-0.0814417	-0.140519	0.109404	0.283089	0.214373	0.2122	0.257396	0.208266	0.31099	0.308426	0.281076
UBXN11	turquoise	-0.199799	0.146498	-0.0690951	-0.315273	-0.359988	0.239383	-0.166278	0.284718	-0.040529	-0.293961	0.520119	0.542027	0.120768	-0.0594093	0.301844	0.389873	0.413798	0.269572	0.580426
CRYBG2	grey	-0.0186014	-0.303634	-0.240976	0.317027	0.323007	-0.0334735	0.163842	0.312344	0.221141	0.238183	-0.33862	-0.119999	0.291531	0.399091	0.357042	0.084123	0.264268	0.205163	-0.136518
DHDDS	grey	-0.245571	-0.00522777	0.00477096	-0.16105	-0.379039	0.122807	0.128706	0.0317194	-0.227963	-0.384904	0.310823	0.18017	0.196988	-0.0103494	0.275015	0.254903	0.373794	0.320616	0.209459
RPS6KA1	grey	-0.0100095	0.182944	-0.0159969	-0.308808	-0.232429	0.243746	-0.296491	0.27626	0.0168386	-0.23713	0.45005	0.305587	-0.0504391	0.0696131	0.22178	0.521556	0.212729	0.257797	0.535545
ARID1A	grey	0.093	-0.0981553	-0.012379	-0.482162	-0.522422	-0.346452	-0.108289	-0.106107	-0.0459688	0.102544	0.442132	0.263976	-0.368986	-0.340373	-0.163669	-0.0257115	-0.165906	-0.104566	-0.102854
PIGV	grey	0.0199852	-0.00562329	0.0600422	-0.322571	-0.332798	-0.190154	-0.0599624	-0.215721	0.0327042	0.00218458	0.228414	0.053635	-0.222704	0.00752836	0.108747	0.158538	0.0801973	0.190916	-0.0640504
ZDHHC18	grey	-0.220936	-0.307279	-0.242255	-0.0773386	-0.221934	-0.215562	-0.0192489	0.255596	0.371999	0.247125	0.241199	0.116788	0.0396125	-0.0852403	0.0895058	0.181465	0.137139	0.182936	0.209032
SFN	grey	-0.0392315	0.108461	-0.0270178	0.245768	0.0799268	0.0779403	0.132363	0.0262186	0.0182362	-0.0629019	-0.0560184	0.0367327	0.289867	0.282396	0.325977	0.199073	0.34696	0.233774	0.120154
GPN2	grey	-0.291005	-0.0764541	-0.153222	-0.286966	-0.152369	0.106775	-0.135184	0.360881	0.226645	0.0691972	0.360647	0.37248	-0.0660352	-0.0460382	-0.00476812	0.175758	0.0701484	0.0689642	0.483781
GPATCH3	grey	0.219223	0.154257	0.242402	-0.0931354	-0.218204	-0.0298365	-0.06733	-0.36916	-0.198739	-0.334933	0.0342679	-0.00253749	0.0226606	-0.258301	-0.127318	-0.127616	-0.0161949	-0.0590461	-0.159476
NUDC	grey	0.254975	-0.0299087	0.0652828	0.520165	0.432909	-0.18549	-0.148343	0.0322568	0.278913	0.203565	-0.447447	-0.224076	0.480363	0.0995984	0.0529009	-0.166177	0.177606	-0.0254692	-0.0893824
TRNP1	grey	0.227771	0.24863	0.0896951	-0.013564	-0.133795	0.295629	-0.185512	-0.0972911	-0.0520969	-0.346605	0.231515	0.156923	0.186571	0.0265969	0.173255	0.405825	0.286137	0.34865	0.298275
SLC9A1	grey	-0.168125	0.137477	-0.109964	-0.0850661	0.0624377	0.532425	0.151737	0.220238	-0.0553805	-0.254178	0.177819	0.008382	-0.218763	0.423958	0.250071	0.387446	0.012447	0.0607789	0.276599
WDTC1	grey	0.225001	0.0416178	-0.0431636	-0.296693	-0.115124	-0.0774076	-0.0605672	-0.19053	0.0348409	0.101018	0.0818167	0.0258932	-0.312636	-0.0350952	-0.104543	0.00678804	-0.219568	-0.0736776	-0.13164
TMEM222	grey	0.000853577	-0.211182	-0.123577	-0.113838	0.0432196	-0.0811775	0.127908	0.0382554	0.151433	0.206365	-0.00540859	-0.261404	-0.281727	0.170354	-0.0654407	-0.0236209	-0.302834	-0.213863	-0.16218
SYTL1	grey	-0.020092	0.0891468	-0.107751	-0.36821	-0.32608	0.196181	0.0582141	-0.0279424	-0.113679	-0.0643577	0.461854	0.340802	-0.400584	-0.604812	-0.539695	-0.235772	-0.425963	-0.306358	0.215308
MAP3K6	grey	-0.0233183	-0.0336295	-0.0146791	-0.0336808	0.0103583	-0.0221597	0.0113147	0.0354089	0.0665052	0.156125	0.0479825	0.0181876	-0.0898738	-0.0905051	-0.181331	-0.135188	-0.200312	-0.162499	-0.00831904
GPR3	grey	-0.194659	0.095766	0.00420286	0.143493	0.199353	0.23942	0.369128	-0.229684	-0.350921	-0.283246	-0.259526	-0.413125	-0.027875	-0.0318561	-0.159434	-0.311109	-0.249847	-0.313408	-0.155709
WASF2	grey	0.0839378	0.073746	0.107219	0.1593	0.108765	-0.0794986	-0.0323928	-0.0671439	-0.0509761	-0.0256529	-0.0862535	-0.0369056	0.0972105	0.25264	0.385953	0.152669	0.213877	0.154911	-0.0760504
AHDC1	turquoise	-0.451098	-0.343197	-0.249192	-0.457348	-0.681523	-0.0573265	0.0872088	0.22268	0.0416928	0.0761292	0.596027	0.568812	-0.0174888	-0.173849	0.240111	0.320349	0.357529	0.457485	0.345522
FAM76A	grey	-0.128066	0.233476	0.226408	-0.368254	-0.430742	0.0047247	0.077525	-0.25167	-0.335351	-0.29406	0.343301	0.023684	-0.288755	0.0744765	0.159934	0.343846	0.0330306	0.155211	-0.0399153
STX12	turquoise	0.0810719	-0.0437318	0.070103	-0.63504	-0.58683	-0.252999	-0.340769	-0.110366	0.27056	0.0394379	0.571619	0.340872	-0.435129	-0.398314	-0.261773	0.0487113	-0.174959	-0.115908	0.127245
PPP1R8	grey60	-0.00380338	0.151629	-0.0119035	-0.221824	-0.475488	-0.0457773	-0.213654	0.0636919	0.0277367	-0.0714912	0.450053	0.813206	0.328364	-0.296276	0.23706	0.166227	0.590846	0.415635	0.454026
RPA2	grey	-0.130376	0.126625	-0.0724479	-0.0482029	-0.130117	0.223832	-0.217674	0.251487	0.0829372	-0.127132	0.216485	0.413548	0.317847	0.139131	0.439657	0.394121	0.544363	0.403574	0.573111
SMPDL3B	grey	-0.17642	-0.112294	-0.0517945	0.116958	0.0854913	0.120579	0.00581292	0.291351	0.0851127	0.0124422	0.0732678	0.00430741	0.205441	0.239323	0.215959	0.10081	0.131828	0.0403168	0.244354
XKR8	grey	-0.164378	-0.137464	-0.129857	-0.329976	-0.434657	-0.0626353	0.00464972	0.0608313	0.0100063	-0.0747886	0.397231	0.429363	0.0909326	-0.329822	-0.000901856	-0.114978	0.124485	-0.0495665	0.246526
EYA3	grey	-0.0453265	0.0603438	0.0177994	-0.00736452	0.00819124	0.133187	-0.037025	0.0542517	-0.0403136	-0.0697998	-0.0671571	0.102511	0.188287	0.147487	0.186973	0.149212	0.258207	0.270127	0.107844
PTAFR	grey	-0.0173588	0.101062	-0.0960742	-0.0819592	0.0169518	0.196345	0.135107	0.0340213	-0.0530962	-0.0460095	0.145846	0.0482075	-0.279895	-0.283267	-0.436654	-0.210617	-0.436455	-0.355387	0.0707804
SESN2	turquoise	-0.116291	0.0983035	0.0442667	-0.427783	-0.381237	0.186617	-0.263111	0.132896	0.114631	-0.062162	0.680329	0.468037	-0.28922	-0.178128	-0.0829549	0.240164	-0.131945	-0.0380914	0.563996
PHACTR4	grey	0.196655	0.121808	-0.135377	0.0117624	0.207988	0.202302	0.0616444	-0.0452177	-0.0452559	0.0673054	-0.0815845	-0.0233376	-0.113266	0.00602977	-0.184033	-0.24004	-0.251147	-0.304727	-0.0100966
RCC1	grey	0.0089641	-0.139699	-0.125796	0.0727933	0.0508107	0.154827	-0.0933204	0.278681	0.123231	0.00382149	0.0367882	0.234668	0.202874	-0.104543	0.0161984	-0.0484221	0.121254	0.0163708	0.253611
TAF12	grey	0.0286828	0.0355491	0.00610868	-0.288511	-0.316295	-0.108452	-0.379656	0.239942	0.220406	-0.0145218	0.494748	0.466266	0.0176738	-0.355394	-0.0984538	0.0546886	0.0722194	-0.060819	0.4499
GMEB1	grey	-0.235336	-0.386267	-0.454315	-0.112033	-0.11348	-0.0645236	0.241834	0.340157	0.372736	0.382514	0.0951107	0.16204	0.0866506	0.243444	0.247202	0.226464	0.239434	0.322706	0.105987
YTHDF2	grey	-0.173148	0.161823	0.0878465	0.111603	0.0806876	0.320704	0.292878	0.0145969	-0.25089	-0.394105	-0.0102227	-0.172046	0.0427237	0.340227	0.269264	0.112332	0.033927	-0.085683	-0.019516
OPRD1	red	-0.601529	-0.241151	-0.424047	0.104736	0.0308045	0.412422	0.374936	0.602819	0.24549	0.0872302	0.239262	0.149565	0.167507	0.423262	0.438649	0.463583	0.293458	0.338177	0.5516
EPB41	blue	-0.730407	-0.0971667	-0.362917	0.0657634	0.0839628	0.640632	0.446608	0.555039	-0.0173981	-0.259442	0.161266	0.0963124	0.19492	0.403838	0.405239	0.302007	0.273657	0.168041	0.57153
SRSF4	turquoise	-0.134805	-0.0122863	-0.163426	-0.773348	-0.84442	0.0346134	-0.148762	0.0989043	-0.122362	-0.151371	0.883921	0.637532	-0.330008	-0.38749	-0.00137751	0.388435	0.0934605	0.238721	0.463122
MECR	grey	0.0798272	0.185521	0.097591	0.130219	0.187377	0.154103	-0.0337477	0.142992	-0.227684	-0.173043	-0.0898875	0.0402759	0.132062	0.309788	0.280787	0.127474	0.15295	0.0434029	0.0742724
PTPRU	grey	0.227441	-0.167819	-0.31324	-0.298077	-0.331594	-0.182442	0.0540961	0.0140899	-0.158502	0.0783132	0.196782	0.32609	-0.0525209	-0.331017	-0.0788906	-0.222293	0.104777	-0.058222	-0.127035
LAPTM5	grey	0.0726876	0.112798	0.211293	0.355369	0.524861	0.0321531	-0.0610542	-0.00367033	-0.0326308	-0.0220983	-0.346616	-0.54404	-0.0829401	0.512165	0.213108	0.0465148	-0.203617	-0.289453	-0.186263
SDC3	green	-0.13933	-0.129878	-0.181791	0.0650992	0.0813789	-0.135959	0.0556472	0.268997	0.312627	0.188689	-0.0785889	0.0231675	0.157171	0.567801	0.676415	0.424686	0.523296	0.30704	-0.001423
PUM1	grey	-0.00852495	-0.300558	-0.185928	-0.0730143	-0.0103836	-0.353973	-0.212205	0.21567	0.404684	0.367065	-0.094884	0.0855714	0.157007	-0.0440852	0.125971	0.0200597	0.233621	0.139977	0.0340331
NKAIN1	red	-0.248164	-0.564603	-0.632673	-0.279101	-0.0629039	-0.0731261	-0.0018708	0.631054	0.530108	0.436725	0.199541	0.0598604	-0.119853	0.0817322	0.0598483	0.164149	-0.0152113	0.000378754	0.331018
SNRNP40	grey	-0.0255617	-0.112203	-0.0809935	-0.496327	-0.542171	0.00403501	0.130097	-0.119902	-0.12267	-0.106833	0.48414	0.263426	-0.341731	-0.394101	-0.244475	0.0145571	-0.211016	-0.0380417	-0.00451887
ZCCHC17	brown	-0.128636	-0.0322011	-0.15424	-0.29153	-0.510906	0.173221	0.143853	0.0193638	-0.101974	-0.10977	0.43859	0.452703	0.158573	0.169021	0.489946	0.556908	0.512631	0.59036	0.237875
FABP3	grey	0.221684	-0.0112307	-0.00969046	0.030232	0.000860925	0.0445971	-0.178468	-0.0100351	0.0915599	-0.0312467	0.0150594	0.0556408	0.153515	-0.18931	-0.115371	-0.0710181	0.0212533	0.0174693	0.157778
SERINC2	grey	-0.175412	-0.0539402	-0.00614901	0.302948	0.214737	0.1064	-0.00348236	0.196261	0.0229861	0.0212598	-0.154581	-0.0818086	0.286928	0.231387	0.170549	0.0554703	0.164799	0.155656	0.193713
TINAGL1	grey	-0.0049476	0.181919	0.12647	0.0850536	-0.0311622	0.298793	0.0132812	-0.0203984	-0.0846057	-0.233842	0.0942252	0.196632	0.311697	0.196839	0.246714	0.209123	0.307857	0.327302	0.288001
HCRTR1	grey	0.137249	-0.270727	-0.497809	-0.107261	-0.0218406	0.233525	0.194139	0.319683	0.155707	0.149441	0.131085	0.082265	-0.0789186	0.0792011	0.0610628	0.217822	0.00261984	0.0643702	0.0717655
PEF1	grey	-0.0415698	0.0986715	-0.0103472	-0.148877	-0.291099	0.34052	-0.104667	0.137971	-0.0361435	-0.222082	0.334366	0.408612	0.466888	0.289177	0.503686	0.548855	0.571174	0.618326	0.529153
COL16A1	grey	0.0595566	-0.36013	-0.202837	0.0224332	0.013083	-0.180406	0.190553	0.0229548	-0.0175957	0.241833	-0.104803	-0.0637169	-0.0721588	0.0302293	0.00450539	-0.321543	-0.143111	-0.188111	-0.282118
ADGRB2	grey	0.0611115	-0.0850019	-0.228904	0.0965394	0.214616	-0.145502	0.276141	0.074227	-0.139775	-0.00550618	-0.225148	-0.146561	-0.0197113	0.190445	0.226078	-0.277568	0.056969	-0.299654	-0.338168
SPOCD1	grey	-0.0629712	-0.105049	-0.0929703	0.333589	0.267563	0.143283	-0.0597895	0.220154	0.273025	0.0607775	-0.137043	-0.102863	0.299749	0.094212	0.0565072	0.0515834	0.114453	0.0821434	0.276385
PTP4A2	brown	0.128005	0.0921022	0.012563	0.0466796	-0.0657873	0.0906655	-0.147582	0.126345	0.0191279	-0.0590792	0.0984348	0.0968036	0.264823	0.582701	0.762098	0.717711	0.642876	0.600237	0.169705
KHDRBS1	grey	-0.0276964	-0.0414328	-0.0670372	-0.589231	-0.510395	-0.146535	-0.0218229	-0.0148051	-0.0386093	0.0213788	0.479134	0.154274	-0.607687	-0.111501	-0.0198588	0.338199	-0.169789	0.0158945	-0.0989332
TMEM39B	grey	0.145175	0.136463	0.269107	-0.127397	-0.00490994	-0.127262	-0.221145	-0.230117	0.0226155	0.096687	0.0244382	0.0510099	-0.218358	-0.122029	-0.201881	-0.0259391	-0.198081	-0.0631804	-0.06368
KPNA6	brown	-0.0592563	-0.0374959	-0.11828	-0.274143	-0.390668	0.0800605	-0.0489837	0.16019	0.0599468	-0.0544725	0.374299	0.273603	0.102886	0.259761	0.48966	0.754324	0.519637	0.631204	0.269501
TXLNA	grey	0.250079	0.12842	0.288414	0.00361602	0.0942669	-0.184926	-0.177777	-0.256708	0.0128535	-0.109849	-0.248784	-0.350392	-0.166408	0.0336162	-0.143309	-0.0629754	-0.153203	-0.152014	-0.396881
CCDC28B	lightgreen	-0.00695482	0.0273148	0.0454508	0.351197	0.0478137	0.0686571	-0.074261	0.0867872	0.111735	-0.0368506	-0.122583	0.325205	0.851355	0.125363	0.425288	0.125587	0.710946	0.524704	0.320756
IQCC	grey	0.114725	-0.140174	-0.170694	0.502	0.220138	0.157345	0.0666444	0.113195	0.186297	0.132431	-0.178918	0.0951176	0.634967	-0.0556389	0.0777708	0.0550935	0.305618	0.343395	0.238175
DCDC2B	grey	-0.15749	-0.0969234	0.00977762	0.36947	0.415001	0.125065	-0.0640227	0.27169	0.294995	0.0258019	-0.181011	-0.251038	0.12967	0.345513	0.156118	0.0655444	-0.0456602	-0.113216	0.18093
TMEM234	grey	0.0336998	-0.155826	-0.106	0.241565	0.0124678	0.0831853	-0.0931759	0.228891	0.241149	0.0269705	-0.0323376	0.237225	0.669525	0.252876	0.492045	0.343034	0.636274	0.492088	0.293112
HDAC1	grey	0.297261	0.00217079	-0.259315	-0.237422	-0.216331	-0.0378648	-0.14323	0.11225	0.182392	0.170554	0.294132	0.36149	-0.0877802	-0.0900229	0.073538	0.163207	0.136276	0.101161	0.151282
BSDC1	brown	0.0967689	0.123404	0.072242	-0.116423	-0.206631	0.119223	-0.0880122	-0.03583	-0.0687222	-0.182369	0.212453	0.137155	0.0589363	0.335657	0.507381	0.572322	0.413177	0.438465	0.123056
ZBTB8B	grey	-0.275811	-0.0816692	-0.0807576	-0.520221	-0.528897	0.053766	-0.132172	0.0793191	0.0968852	-0.0583403	0.525072	0.419072	-0.204255	-0.15917	0.0560664	0.179366	0.0306211	0.0961222	0.403076
ZBTB8A	grey	-0.359064	-0.368348	-0.157365	-0.12317	-0.0367244	-0.262762	-0.0813148	0.334868	0.328344	0.308752	0.199291	0.172439	-0.140094	-0.24597	-0.156046	-0.43252	-0.224628	-0.371352	0.219672
ZBTB8OS	grey	0.00599998	-0.0152399	0.00814268	0.138092	0.182959	-0.11355	0.0254226	0.071773	0.144389	0.291637	-0.0599217	0.180265	-0.0563019	0.0177933	-0.08567	-0.30212	-0.0902338	-0.133937	-0.0440402
RBBP4	turquoise	-0.174715	-0.047866	-0.152179	-0.864371	-0.750527	-0.116878	-0.158289	0.0992509	-0.0807609	-0.0695333	0.774478	0.52765	-0.537847	-0.387269	-0.092536	0.174373	-0.0387041	0.00690333	0.266854
SYNC	grey	-0.126089	0.0222718	-0.0527601	-0.0854064	-0.286467	-0.0465126	0.0248307	-0.109575	-0.0334455	-0.114848	0.157484	0.347434	0.211174	-0.39751	-0.11617	-0.223423	0.221624	0.0865554	0.165452
FNDC5	grey	-0.519079	-0.238323	-0.200112	0.0174966	0.041239	0.107979	0.426777	0.197295	0.0815824	-0.0303294	-0.0776066	-0.264715	-0.0846268	0.276744	0.126275	0.081831	-0.0113396	-0.019033	-0.0461886
RNF19B	green	0.0173107	0.327623	0.220286	0.152153	0.169347	0.109212	-0.0204043	-0.0895993	-0.130719	-0.180575	-0.190307	-0.0531343	0.222985	0.699758	0.702459	0.412095	0.455108	0.341268	-0.0567469
AK2	grey	-0.177109	0.0176633	-0.0324794	-0.357742	-0.384691	0.00254465	-0.0349344	-0.0338085	-0.0755242	-0.133119	0.456548	0.183886	-0.266718	-0.316785	-0.0893154	0.053455	-0.0507278	-0.0388676	0.26276
AZIN2	grey	-0.0776283	-0.319707	-0.184677	-0.175963	-0.293024	-0.182855	0.125507	0.093447	0.222173	0.0823473	0.271355	0.0717199	-0.122394	-0.0176425	0.0928512	0.117159	0.0328908	0.0305932	-0.0835208
TRIM62	grey	-0.282629	0.125297	0.161921	-0.351905	-0.395103	0.175262	-0.173649	-0.061815	0.0314422	-0.232976	0.434956	0.376326	-0.00167549	-0.105848	0.0318316	0.117999	0.0695323	0.0791099	0.47719
ZNF362	turquoise	-0.218839	0.141864	-0.0129213	-0.808494	-0.789909	-0.076686	0.0325772	-0.1372	-0.40159	-0.278835	0.659128	0.463889	-0.450394	-0.382933	-0.0567095	0.121704	-0.00523365	0.00935917	0.108861
PHC2	brown	0.111714	0.373389	0.16456	-0.218793	-0.371765	0.38312	-0.0719647	-0.152979	-0.243486	-0.412126	0.379068	0.355053	0.209156	0.0477156	0.273985	0.56321	0.338774	0.468915	0.370746
ZSCAN20	grey	-0.0838739	0.151624	0.116779	0.111336	0.219005	0.117724	-0.274383	0.288788	0.14691	-0.134878	-0.0303051	-0.125079	0.092976	0.275016	0.211643	0.222559	0.128518	0.010211	0.312138
CSMD2	tan	-0.209636	-0.352204	-0.112088	-0.0597413	-0.054977	-0.576422	-0.299203	0.341419	0.747845	0.559934	0.0736419	0.111175	-0.0121999	-0.0466076	0.0402702	0.0697589	0.0929059	0.0319795	0.108938
HMGB4	grey	-0.40937	-0.327922	-0.0512193	0.0535833	-0.015001	-0.171158	-0.179443	0.360946	0.380368	0.276164	0.0886003	0.102875	0.0822985	-0.152358	-0.128389	-0.0543437	-0.0217694	0.0335346	0.330822
SMIM12	grey	-0.05647	0.135504	0.0697526	-0.341139	-0.388088	0.166626	-0.14526	0.0696231	0.0332859	-0.23641	0.4497	0.388365	0.0990747	0.0117919	0.171614	0.358533	0.209554	0.277976	0.418948
DLGAP3	grey	-0.0553396	0.15107	0.270031	0.00576176	-0.135066	-0.0654142	-0.136943	-0.0741363	-0.224533	-0.215999	0.0838887	-0.0299887	0.146732	-0.191248	-0.0301971	0.197107	0.0983655	0.144655	0.0677547
TMEM35B	grey	0.0230754	0.013758	-0.0146332	-0.33077	-0.387131	0.16109	-0.272171	0.120519	0.0817319	-0.100769	0.394454	0.354149	0.182757	0.106016	0.312782	0.511906	0.342781	0.413121	0.420784
ZMYM6	grey	-0.378575	0.113865	-0.0492653	-0.271065	-0.312734	0.0562623	0.258479	-0.048948	-0.398604	-0.306428	0.269888	0.337586	-0.150067	-0.510022	-0.274106	-0.43414	-0.091516	-0.26735	0.101428
SFPQ	grey	0.342645	0.298207	0.272563	0.0935216	0.2706	-0.119558	-0.211852	-0.278581	-0.0910585	0.0409932	-0.223643	-0.0662531	-0.16097	-0.112916	-0.257024	-0.418901	-0.280174	-0.376556	-0.235304
ZMYM4	grey	-0.0615302	-0.260185	-0.330396	-0.288311	-0.284545	0.00497226	-0.112715	0.274229	0.170576	0.306422	0.31156	0.322409	0.0123594	0.084253	0.250976	0.328079	0.22294	0.337302	0.328585
KIAA0319L	grey	-0.337653	-0.238413	-0.181494	-0.0164143	-0.15682	0.157774	-0.16265	0.433345	0.418112	0.298775	0.322012	0.361809	0.277092	0.1998	0.32904	0.576939	0.374477	0.548868	0.662716
PSMB2	salmon	-0.11032	0.281879	0.160287	0.51219	0.466571	0.207176	-0.0434441	0.0816237	0.0643928	-0.193441	-0.393727	-0.135898	0.550704	0.266599	0.235099	-0.0651783	0.347753	0.031718	0.19403
CLSPN	grey	0.011449	0.210898	-0.0172668	-0.20649	-0.235578	0.262697	0.0298272	-0.0209821	-0.292268	-0.223449	0.35388	0.329401	-0.0690882	0.110438	0.218766	0.336054	0.169974	0.244507	0.249006
TEKT2	grey	0.170693	0.0823929	0.171704	-0.304556	-0.369785	-0.158025	-0.336192	-0.112292	-0.00987583	-0.102404	0.370965	0.151187	-0.230734	-0.349189	-0.183456	0.180075	-0.0253198	0.0578812	0.0678034
COL8A2	grey	-0.0808316	0.0801323	0.0854656	-0.213962	-0.279394	-0.00771742	-0.0997302	-0.022249	-0.173155	-0.163233	0.226273	0.0361144	-0.271783	-0.195413	-0.0276298	0.284107	0.00751304	0.0893359	0.01257
TRAPPC3	black	-0.0430497	0.150005	0.00599426	-0.0605697	-0.343465	-0.0337887	-0.225701	0.133346	0.0128512	-0.153395	0.269298	0.617852	0.537279	0.0187729	0.542181	0.406019	0.872371	0.657496	0.439768
MAP7D1	turquoise	-0.285657	0.0259937	-0.0456671	-0.467273	-0.507268	0.246054	-0.0870571	0.186443	-0.14105	-0.264221	0.611519	0.361258	-0.126265	0.117817	0.406021	0.588995	0.315837	0.367791	0.495623
THRAP3	grey	-0.143821	0.239382	0.0570188	-0.110942	-0.160007	0.246812	-0.0363505	0.0858908	-0.102519	-0.214266	0.40954	0.462791	-0.0904021	-0.128592	0.0461279	0.0394181	0.0493376	-0.0223371	0.43949
SH3D21	grey	-0.341601	-0.337607	-0.115086	-0.19093	-0.177444	-0.0464105	0.169583	-0.03355	-0.0306518	-0.0612906	0.115959	-0.270518	-0.22858	-0.110796	-0.150485	-0.175596	-0.294573	-0.259168	-0.0418348
EVA1B	grey	-0.0483685	0.0177661	-0.0154673	0.232866	0.352227	0.253397	0.258843	0.0309037	-0.109852	-0.0935572	-0.257619	-0.377232	-0.264661	0.274824	-0.00586848	-0.13666	-0.287594	-0.316012	-0.220219
STK40	grey	-0.333368	-0.117323	-0.0693515	-0.133967	-0.106091	-0.023534	0.138473	0.119983	0.1852	0.0684778	0.130831	0.119711	-0.0705328	-0.0681464	-0.0302855	-0.107053	-0.114554	-0.169081	0.0759579
OSCP1	blue	-0.0495276	0.360996	0.071646	0.260625	0.17244	0.617179	0.397824	-0.108075	-0.333848	-0.534887	-0.0347693	0.0268683	0.193981	0.180165	0.101389	0.00642286	0.0681222	-0.0243816	0.116777
MRPS15	lightgreen	0.102235	0.0343893	0.117144	0.502456	0.104181	0.137329	-0.0551515	-0.00199953	0.107347	-0.0625216	-0.153999	0.0968223	0.898205	0.201472	0.423778	0.343498	0.688831	0.652583	0.262467
GRIK3	cyan	-0.575871	-0.093393	-0.470844	0.0676748	0.037192	0.473785	0.852367	0.194031	-0.192049	-0.120494	-0.0240392	0.0887182	0.0761597	0.266654	0.242796	-0.0500697	0.150365	0.0925956	0.0760492
MEAF6	grey	-0.352931	0.270209	-0.148593	-0.214062	-0.255399	0.42068	0.437384	-0.0465086	-0.393553	-0.297022	0.34638	0.442665	-0.069172	-0.204941	-0.0295483	-0.115125	0.0307353	-0.0306599	0.303146
SNIP1	grey	-0.00820494	0.23154	0.0746442	-0.235196	-0.320485	0.168626	-0.028955	-0.120176	-0.110217	-0.19184	0.316209	0.309392	-0.000234176	0.252649	0.338308	0.412627	0.33541	0.412063	0.235698
GNL2	grey	0.0614477	-0.0130669	-0.186472	-0.346669	-0.3824	0.123072	-0.00617282	0.0564227	-0.049367	-0.147337	0.346642	0.227252	-0.041894	-0.0384881	0.175986	0.402634	0.159167	0.224422	0.151931
RSPO1	grey	-0.148978	-0.0119899	0.0831764	0.304698	0.210397	0.19962	0.0944198	0.0338524	0.068603	-0.151029	-0.19023	-0.0160493	0.280685	0.251121	0.225931	-0.00713623	0.206628	0.0770853	0.0713322
CDCA8	grey	-0.370308	0.0947501	0.0611972	0.0386512	0.0601228	0.400848	-0.0348447	0.314762	0.0330362	-0.285961	0.157089	0.107236	0.129361	0.296249	0.32525	0.319006	0.178537	0.0949372	0.484637
EPHA10	grey	-0.532717	-0.172326	-0.313922	-0.232117	-0.235493	0.536568	0.512097	0.179907	-0.0345421	-0.160919	0.37363	0.135797	-0.213187	0.0849833	-0.000770489	0.142218	-0.168429	0.0368002	0.345193
MANEAL	green	0.129853	0.0313084	-0.142483	0.0638653	0.205431	-0.16066	0.0511014	0.132008	0.0831375	0.100551	-0.2816	-0.145065	0.0329753	0.60301	0.528067	0.241175	0.334284	0.0790433	-0.304168
YRDC	grey	-0.42418	-0.24772	-0.047932	-0.020065	-0.137377	-0.0144005	-0.213246	0.381594	0.35876	0.121856	0.213041	0.233242	0.233399	-0.0129912	0.0979094	0.180915	0.199714	0.280575	0.526231
MTF1	grey	-0.192582	-0.3121	-0.104983	-0.437152	-0.421244	-0.125851	-0.038059	0.0397378	0.0378884	0.0933608	0.338545	0.161211	-0.244361	-0.424519	-0.321073	-0.109405	-0.286345	-0.10176	0.0343629
INPP5B	grey	-0.00750644	0.00230452	-0.149487	-0.284156	-0.20432	0.0805323	0.170721	-0.0600986	0.0517187	0.0669848	0.186357	-0.0756106	-0.404357	0.169076	0.0139992	0.301761	-0.147539	0.0495761	-0.115102
SF3A3	grey	-0.186709	0.296545	0.390421	0.240468	0.11253	0.271298	0.0171615	-0.143651	-0.360619	-0.417755	-0.0444829	-0.0434956	0.339805	0.32119	0.358709	0.156748	0.243054	0.183496	0.146898
FHL3	grey	0.186881	0.342957	0.268234	0.0956118	0.196657	0.217327	-0.0135045	-0.166605	-0.293083	-0.306318	-0.137292	-0.226817	0.019549	0.445943	0.269479	0.158834	-0.0180892	-0.0338932	-0.070758
UTP11	grey	-0.198415	-0.226768	-0.286652	0.0177225	0.0296328	0.200115	0.00768562	0.387677	0.400509	0.113377	0.248849	0.0652604	-0.0569424	-0.0955163	-0.139575	0.107318	-0.134497	-0.0924348	0.423541
RRAGC	grey	0.00753555	0.0350954	-0.012846	-0.235589	-0.391537	-0.105419	-0.122654	-0.098419	0.12504	0.046006	0.400426	0.510762	-0.00650214	-0.425377	-0.110117	-0.000997185	0.151484	0.191347	0.271801
GJA9	grey	-0.0946499	0.0272851	-0.0962089	-0.455895	-0.271305	0.0720247	0.0350317	0.0230894	-0.339599	-0.195671	0.320241	0.055496	-0.470298	-0.1562	-0.176542	-0.0684185	-0.322447	-0.266357	0.0598907
RHBDL2	turquoise	0.134543	0.130326	0.112634	-0.614287	-0.738531	-0.00772143	-0.302092	-0.187559	-0.186024	-0.300108	0.605982	0.507077	-0.150184	-0.434345	-0.0491554	0.334722	0.219656	0.371662	0.246512
AKIRIN1	brown	-0.047273	0.0680628	-0.00676328	-0.334423	-0.50691	0.189924	-0.248613	0.114316	0.0595602	-0.147486	0.514378	0.482943	0.195384	0.273689	0.604016	0.851252	0.632887	0.761036	0.507939
PABPC4	midnightblue	-0.140128	0.0804706	0.0624906	0.69017	0.817513	0.0620463	0.15615	0.17021	0.106753	0.0227281	-0.724354	-0.559789	0.22662	0.448424	0.111911	-0.277733	-0.00141869	-0.264496	-0.211175
HEYL	grey	-0.0280295	-0.144526	-0.208377	0.119695	0.201349	0.0307887	0.134223	0.210736	0.195577	0.237138	-0.0746909	-0.179517	-0.101557	0.492626	0.263392	0.269253	0.050863	0.0629578	-0.0356464
NT5C1A	cyan	-0.151797	0.140184	-0.110082	-0.016557	0.191091	0.255719	0.570177	-0.174281	-0.374687	-0.343965	-0.190484	-0.319195	-0.324653	0.118816	-0.109481	-0.413651	-0.375806	-0.528798	-0.343437
TRIT1	grey	0.228298	0.240463	0.268567	-0.401827	-0.279662	-0.0724088	-0.152441	-0.371809	-0.361546	-0.299425	0.16193	-0.129395	-0.355585	-0.0883752	-0.174757	0.00883072	-0.232816	-0.128714	-0.228222
MFSD2A	grey	0.166118	-0.0193191	-0.0448961	0.224583	0.407521	0.151053	-0.0203703	0.155407	0.166754	0.0486225	-0.198757	-0.397573	-0.0573141	0.505271	0.247324	0.256219	-0.117173	-0.140307	-0.0380741
CAP1	grey	-0.19061	-0.274782	-0.442059	-0.311812	-0.226395	-0.0535983	0.346961	0.148642	-0.0730836	0.223373	0.206037	0.150361	-0.201294	-0.2789	-0.195832	-0.20147	-0.222565	-0.119627	0.0060319
PPT1	grey	-0.216918	-0.367923	-0.383321	-0.0413708	-0.0299857	-0.107272	0.0841236	0.369661	0.175463	0.283451	0.0540754	0.194849	0.145381	0.00914734	0.192546	-0.0589616	0.230776	0.0839785	0.181197
RLF	grey	0.304102	-0.0515166	0.0629335	-0.0051102	0.0190533	-0.0714626	-0.329703	0.0741994	0.190608	0.141593	0.0797016	0.14731	-0.00444699	-0.298832	-0.281549	-0.162866	-0.158862	-0.199204	0.0860018
TMCO2	grey	0.0578636	-0.0432182	0.0376758	-0.246733	-0.231043	-0.13095	-0.163677	0.103961	0.138993	0.0140627	0.216426	0.148335	-0.191393	0.127572	0.191061	0.270872	0.0646315	0.0713457	-0.0498139
ZMPSTE24	green	-0.314761	0.0387251	0.0993197	0.249215	0.261747	0.275211	0.220495	0.0529621	-0.0439981	-0.111187	-0.233839	-0.336808	0.113142	0.651753	0.462717	0.285077	0.168451	0.196798	-0.00184557
COL9A2	grey	-0.176669	-0.138704	-0.308144	-0.0860132	0.0909605	-8.91356e-05	0.327389	0.154914	-0.0513596	0.271195	-0.0244874	-0.120427	-0.312205	0.0243325	-0.167839	-0.106051	-0.330418	-0.28577	-0.189477
SMAP2	grey	0.0778679	0.257487	-0.0316095	0.0609245	-0.0500226	0.269695	0.123789	-0.0379896	-0.370053	-0.353393	0.158137	0.168507	0.061171	-0.264071	-0.0527693	-0.0200575	0.0893416	0.0121144	0.165211
NFYC	blue	-0.159521	0.275257	-0.135863	-0.1481	-0.061649	0.61301	0.386839	0.0170466	-0.361043	-0.48077	0.170423	0.161811	-0.096108	0.209798	0.174093	0.183082	0.053017	0.0229915	0.15957
KCNQ4	purple	0.530118	0.106188	0.274027	-0.0343869	-0.0272256	-0.513023	-0.315557	-0.414882	-0.102772	-0.0314505	-0.145872	-0.210265	-0.150555	-0.193567	-0.119338	-0.207987	-0.100392	-0.228379	-0.482351
CTPS1	grey	0.157517	0.124458	0.136518	-0.0294837	-0.28227	0.0948582	-0.0745706	-0.170055	0.148686	-0.157999	0.299994	0.164178	0.137971	-0.00383707	0.162242	0.514833	0.258893	0.420938	0.188643
SCMH1	grey	-0.124567	-0.511373	-0.491884	-0.331554	-0.208716	-0.319387	0.168024	0.234038	0.397795	0.426837	0.0482875	-0.0301212	-0.326346	-0.00731888	-0.0547889	-0.0114739	-0.111143	-0.0205445	-0.241067
FOXO6	grey	-0.293565	-0.274337	-0.327776	-0.0223666	-0.155602	0.102134	0.00159059	0.434601	0.308173	0.144552	0.209707	0.314305	0.418804	0.179275	0.423936	0.411061	0.488635	0.538635	0.499271
HIVEP3	red	-0.244893	-0.505747	-0.499865	0.0325907	0.015841	0.276233	-0.00499611	0.624418	0.415871	0.228775	0.139788	0.153203	0.323332	0.310806	0.373939	0.378257	0.316979	0.323302	0.505192
FOXJ3	grey	-0.469446	-0.326587	-0.259099	0.0710656	0.101264	-0.0297442	0.0643972	0.405623	0.419643	0.341299	-0.0849422	0.0315082	0.0860353	0.194831	0.120513	0.0802775	0.108155	0.0694171	0.203745
RIMKLA	grey	-0.475765	0.00548635	-0.144755	-0.275095	-0.316727	0.233192	0.0585908	0.374644	-0.0764929	-0.0939945	0.48158	0.365035	-0.0197854	0.0530599	0.216449	0.354591	0.19526	0.260057	0.563629
ZMYND12	grey	-0.258367	0.0914346	-0.24903	-0.12507	-0.143757	0.393437	0.0437779	0.387524	-0.12455	-0.139767	0.354174	0.448175	0.195472	0.21422	0.441569	0.329635	0.440473	0.313397	0.621022
PPCS	grey	-0.296858	0.118315	0.0427127	-0.498575	-0.703769	0.0659077	0.00835279	-0.0731362	-0.265105	-0.328248	0.602783	0.607771	-0.0112578	-0.381805	0.0989019	0.116728	0.285411	0.183036	0.341022
CCDC30	grey	0.115075	0.415519	0.017316	0.103978	0.32347	0.256202	0.427482	-0.199688	-0.413894	-0.272849	-0.280379	-0.102181	-0.180463	0.12893	-0.0854109	-0.365242	-0.21257	-0.392783	-0.358412
PPIH	salmon	0.0826671	0.122328	0.116481	0.734332	0.661684	0.0563477	0.0954812	-0.00325872	-0.0253187	0.0134079	-0.59534	-0.386152	0.417795	0.461084	0.30532	-0.150481	0.201316	0.0184211	-0.132105
YBX1	grey	0.0213092	-0.0306281	-0.0472082	-0.402788	-0.533175	-0.0827059	0.0554372	-0.123384	-0.211228	-0.139115	0.460387	0.318377	-0.137285	-0.334	-0.113982	-0.0592381	-0.00492506	0.0438133	0.0650053
CLDN19	grey	0.00255376	-0.0240645	0.0835503	0.147399	0.182765	0.139705	-0.220922	0.125868	0.178856	0.00303186	0.0697978	-0.0805486	0.0411719	0.149848	0.0719345	0.111544	-0.0643128	-0.0806343	0.272526
P3H1	grey	-0.199118	-0.435204	-0.435338	-0.407223	-0.296641	-0.00328343	0.247476	0.17547	0.0542494	0.277471	0.297666	0.0388945	-0.414425	-0.247138	-0.258443	-0.0946661	-0.375784	-0.215578	-0.00906892
ZNF691	pink	0.0107689	-0.0501525	-0.251902	-0.124799	-0.282537	0.249779	-0.0893307	0.227002	0.211388	0.0450601	0.384246	0.529929	0.386689	0.16883	0.466579	0.528824	0.584471	0.647573	0.590259
SLC2A1	grey	0.0534679	-0.0742502	-0.0619688	-0.0433157	0.0693526	0.0625804	-0.0514642	0.117869	0.173545	0.0971883	0.0285512	-0.0850862	-0.16091	0.546969	0.412853	0.398954	0.0854637	0.14824	0.0113065
EBNA1BP2	green	-0.202729	0.0582692	-0.0742654	0.203957	0.161959	0.166065	0.0178249	0.263203	0.0685558	-0.0193715	-0.150297	0.121427	0.542113	0.655093	0.737485	0.437081	0.692916	0.476166	0.273878
CFAP57	grey	-0.00249222	0.0445403	0.0497306	0.321539	0.190518	0.0754661	-0.0843721	0.0555799	0.0528969	0.0498743	-0.155071	0.0908477	0.511348	-0.0272623	0.0934001	-0.0897562	0.273675	0.199481	0.260158
MED8	pink	0.0545386	-0.00106822	-0.0324483	0.236368	-0.214288	0.141953	0.0518349	-0.0437064	-0.0134746	-0.0334569	0.0603643	0.36099	0.697802	0.0992308	0.477291	0.528196	0.775032	0.90332	0.259869
SZT2	grey	0.0749936	-0.151705	0.00290062	-0.00543592	0.157943	-0.179294	0.0318052	-0.0486984	0.106982	0.149307	-0.256709	-0.245902	-0.0107296	0.267785	0.124419	-0.0201675	-0.0526869	-0.0646249	-0.322225
PTPRF	grey	-0.179116	-0.315984	-0.339353	-0.150994	-0.0906894	-0.208138	-0.0301509	0.393662	0.188377	0.4137	0.191549	0.19569	-0.0947737	-0.0730165	0.016721	0.125229	-0.0269791	0.0635523	0.203192
KDM4A	grey	-0.0557916	0.139724	-0.154463	-0.261944	-0.26917	0.280706	0.063962	0.221572	-0.14452	-0.167441	0.390544	0.391631	0.0953709	-0.112192	0.107679	0.263151	0.226636	0.21889	0.382638
ST3GAL3	blue	-0.446262	0.0491564	-0.210067	0.291055	0.188616	0.686899	0.480794	0.222722	-0.134054	-0.311719	0.035749	0.0255773	0.188948	0.16293	0.124221	0.078293	0.0611967	0.0741699	0.404252
ARTN	grey	0.207567	0.00825611	-0.0372262	-0.177798	-0.149715	0.126695	-0.220452	-0.000575306	0.0639325	-0.0655021	0.245404	0.157949	-0.0178555	-0.0699861	0.0703167	0.280929	0.0549433	0.116163	0.21666
IPO13	salmon	-0.0374576	-0.0549189	-0.00908193	0.834414	0.704931	0.143588	0.136427	0.157985	0.150734	0.0613263	-0.579474	-0.323881	0.574797	0.360792	0.241964	-0.218262	0.227479	-0.0417205	0.00236892
DPH2	grey	-0.114027	0.0733766	0.096434	0.379703	0.409227	0.315671	0.13706	0.0371104	0.0233253	-0.172147	-0.284107	-0.307476	0.0122738	0.338292	0.109929	-0.0562923	-0.0806293	-0.10356	-0.0164144
ATP6V0B	grey	0.0906584	0.019708	0.0393218	0.36908	0.72634	0.0113427	0.189131	-0.00115616	0.056069	0.111129	-0.652111	-0.794878	-0.267274	0.577472	-0.00513908	-0.161097	-0.433216	-0.468234	-0.542089
B4GALT2	grey	0.302675	0.250929	0.118851	-0.271726	-0.354405	-0.220286	-0.309292	-0.0948206	-0.0232938	-0.0558806	0.310611	0.48201	0.208405	-0.188933	0.149324	0.0777622	0.337537	0.213682	0.161153
CCDC24	tan	-0.197952	-0.346154	-0.20343	-0.0699984	0.00296624	-0.253845	-0.224344	0.512519	0.66308	0.484856	0.16083	0.312503	0.066134	0.186714	0.197526	0.0305131	0.131733	0.0299669	0.319124
DMAP1	lightgreen	-0.0554303	0.194094	0.151972	0.380049	0.29106	0.0423221	-0.210579	0.232557	0.120418	-0.170059	-0.16283	0.0247808	0.639968	0.493415	0.646857	0.255483	0.626337	0.265554	0.334195
ERI3	grey	-0.243894	0.000825996	-0.227066	-0.116041	-0.225526	0.243247	0.431961	0.0537065	-0.0238724	-0.162291	0.151193	0.0736344	0.00196797	0.155949	0.212038	0.412676	0.242951	0.396447	0.067625
RNF220	grey	-0.270375	-0.115995	-0.0446491	0.314024	0.152181	-0.00423446	0.140209	0.133793	0.291588	0.142751	-0.118868	0.0813504	0.41339	0.371814	0.458169	0.124921	0.418991	0.359011	0.197528
TMEM53	grey	0.366	0.305775	0.142777	-0.202956	-0.395111	0.140009	0.0831441	-0.470241	-0.459274	-0.445307	0.271249	0.178416	-0.0146759	-0.421096	-0.214874	-0.0157951	0.0120707	0.101006	-0.0987368
ARMH1	grey	0.0430302	0.0329851	0.0691439	-0.420885	-0.358863	0.00249844	-0.146475	-0.0740073	-0.0277773	-0.243438	0.423592	0.159917	-0.398633	-0.20923	-0.135948	-0.0815531	-0.192817	-0.294723	0.0744049
KIF2C	grey	-0.166877	-0.0563637	-0.109725	0.206745	0.102691	0.252177	0.260668	0.0659921	0.101527	-0.162546	-0.108155	0.0942164	0.174541	-0.05639	-0.0423187	-0.135536	0.103954	-0.0151049	0.0489789
PLK3	brown	0.114381	0.1437	-0.0841804	-0.16418	-0.21989	0.0257087	-0.0650577	0.112996	-0.0994744	-0.118033	0.183631	0.195987	0.135609	0.339606	0.539243	0.607934	0.512365	0.483091	0.117355
BTBD19	grey	-0.00336889	-0.0660786	-0.0642883	-0.375422	-0.366261	0.121413	-0.0597199	-0.0852851	-0.245191	-0.201821	0.407565	0.161841	-0.18433	-0.460603	-0.331124	-0.155609	-0.245514	-0.157358	0.213231
PTCH2	turquoise	-0.133826	-0.15029	-0.0879994	-0.641623	-0.744534	0.087863	-0.0910879	-0.0459288	-0.00867571	-0.0844487	0.752378	0.50529	-0.270692	-0.473069	-0.243244	0.15069	-0.140966	0.0564273	0.390918
EIF2B3	grey	0.0369146	-0.324539	-0.0385872	0.147927	0.266184	-0.235516	-0.236897	0.171923	0.367762	0.340988	-0.17204	-0.262486	-0.0784198	0.0978721	-0.0484842	-0.235057	-0.250716	-0.287265	-0.05809
HECTD3	grey	-0.196146	0.363017	0.274859	0.00723639	0.094206	0.119237	-0.0196909	0.0485935	-0.176289	-0.423348	-0.0764502	-0.0427429	0.0518503	0.196455	0.176657	0.0815561	0.169247	-0.0187742	0.0379202
UROD	grey	-0.123884	0.102215	0.118241	0.524805	0.670127	0.141382	0.320193	-0.106736	-0.0778665	-0.128356	-0.685658	-0.775033	0.0300082	0.605703	0.167701	-0.169458	-0.160373	-0.300323	-0.435804
ZSWIM5	grey	-0.327546	0.0081908	-0.309842	-0.0095216	-0.0587005	0.578704	0.28906	0.295251	-0.179349	-0.239739	0.183167	0.0844949	0.0769917	0.227091	0.276217	0.389887	0.201208	0.267471	0.414089
HPDL	grey	-0.136252	0.111525	0.0880407	-0.293765	-0.338917	0.0801	-0.0857559	-0.0875358	0.0335318	-0.074779	0.364678	0.304517	-0.13523	-0.232968	-0.126845	0.0192775	-0.118808	-0.0170992	0.231597
MUTYH	grey	0.489992	0.237276	0.144427	-0.228135	-0.130497	-0.342703	-0.4807	-0.10591	0.136342	0.108502	0.10852	0.257003	0.0277912	-0.228443	-0.0652676	0.0625749	0.158336	0.0780539	0.0169737
TOE1	grey	0.0729621	0.110636	0.0172812	-0.451155	-0.512602	-0.0349221	-0.108597	0.0218915	-0.174257	-0.174968	0.540497	0.293417	-0.251604	-0.297624	-0.0711731	0.34877	0.0514265	0.144185	0.128549
TESK2	grey	-0.123023	0.00825016	0.244349	0.0202122	0.141758	-0.09645	-0.0584424	-0.0295048	0.0718809	0.00323775	-0.0799166	-0.185347	-0.260086	0.0776749	-0.0754893	-0.151068	-0.231909	-0.269101	-0.137445
MMACHC	grey	-0.0387292	-0.0218355	-0.0277576	0.282674	0.0934789	0.0490309	-0.00608898	0.1215	0.199631	-0.0327435	-0.0274037	0.239094	0.526518	0.00671124	0.191766	0.0540569	0.378403	0.237215	0.272748
AKR1A1	grey	-0.212122	-0.146839	-0.0975846	-0.022598	0.0999354	-0.037663	-0.0418954	0.325825	0.291927	0.137143	0.0545246	0.00173047	-0.142228	0.341877	0.218637	0.261646	0.027187	0.0312802	0.113404
TMEM69	grey	0.110608	0.178532	0.135179	-0.134497	0.00764967	0.0169172	-0.312167	-0.0409235	0.209875	-0.0279295	0.0254532	0.157472	-0.0381844	-0.124841	-0.159508	-0.192276	-0.0929227	-0.216488	0.151268
MAST2	grey	-0.226018	-0.292093	-0.339967	0.0943222	0.270846	0.0207335	0.206931	0.410052	0.318366	0.398455	-0.173414	-0.187069	-0.152234	0.2181	-0.0351993	0.0701624	-0.184981	-0.122115	-0.0704607
PIK3R3	red	-0.326416	-0.599267	-0.687273	-0.159308	-0.0545139	0.049853	0.235099	0.674373	0.302034	0.260192	0.0826715	0.0400241	0.0595604	0.274281	0.332973	0.218947	0.232269	0.160302	0.204717
TSPAN1	grey	-0.179264	-0.0754216	-0.213331	0.133924	0.102569	0.249172	0.367163	0.12759	-0.0753288	-0.115925	-0.0462817	0.0788734	0.099528	-0.0480352	-0.0634335	-0.16834	0.0249666	-0.0793913	0.0143836
POMGNT1	grey	0.0994059	0.15103	0.248459	0.315149	0.131938	0.0524263	-0.0339731	-0.144348	-0.165862	-0.1564	-0.152504	-0.161697	0.32533	0.285222	0.334132	0.111652	0.259562	0.180694	-0.0488677
LURAP1	grey	-0.22726	-0.103749	-0.115943	-0.326498	-0.466257	-0.0208782	-0.0918336	0.119141	0.0193872	-0.0548904	0.482388	0.641122	0.113052	-0.521151	-0.128899	-0.232314	0.145827	0.0339143	0.481244
RAD54L	grey	-0.367179	-0.261533	-0.449001	0.319322	0.450237	0.0964458	0.386456	0.510473	0.31523	0.307678	-0.293584	-0.0201081	0.133841	0.262134	0.0723978	-0.274872	0.102753	-0.094013	0.0892949
LRRC41	turquoise	0.0158802	0.0404035	0.063841	-0.695952	-0.591553	-0.0710868	-0.223015	-0.0877959	-0.0453883	-0.170574	0.565155	0.309817	-0.485745	-0.312173	-0.155942	0.0746246	-0.213787	-0.145728	0.119205
NSUN4	grey	-0.124479	-0.150695	-0.25601	-0.323015	-0.526127	0.0683069	-0.114356	0.325996	0.119228	0.0276487	0.588746	0.729942	0.274027	-0.184129	0.2717	0.392528	0.529982	0.511213	0.579959
FAAH	grey	-0.197294	0.123454	0.0876596	-0.0652116	-0.0954191	0.363672	0.234697	-0.178229	-0.101924	-0.439755	0.0812016	-0.039624	-0.115927	0.190437	0.17825	0.107639	0.057393	0.0816445	0.066044
MKNK1	grey	-0.237692	-0.582057	-0.629487	-0.155934	-0.125973	-0.282031	0.150153	0.530968	0.370107	0.515213	0.155761	0.0931718	-0.130879	-0.121632	0.0062709	-0.0316683	0.0334191	-0.0301376	0.0236737
ATPAF1	grey	-0.0174765	0.110457	-0.0811075	0.15019	0.0596942	0.473294	0.388358	-0.109968	-0.34668	-0.406935	-0.0578631	-0.112715	0.153613	0.387629	0.388069	0.143849	0.210306	0.0751471	-0.0498759
TEX38	grey	-0.00722141	0.289801	0.0790723	0.254821	0.184225	0.545459	0.0775263	0.00848437	-0.244674	-0.406031	-0.0447433	-0.0598055	0.359258	0.431902	0.319317	0.29656	0.256708	0.240134	0.299351
EFCAB14	grey	-0.080018	-0.133684	-0.366494	-0.0744106	0.0386399	0.111312	0.351017	0.191	-0.172224	0.148289	-0.0777245	0.0043687	-0.0224067	-0.0630676	-0.107393	-0.1266	-0.113089	-0.0320726	-0.0643912
TAL1	grey	0.336691	0.258331	0.280301	0.0767951	0.175831	-0.153977	-0.163514	-0.20271	0.0241873	-0.0454234	-0.142638	-0.160483	-0.118818	0.199812	0.042996	0.027171	-0.0878908	-0.139901	-0.214206
STIL	grey	-0.10455	-0.106225	0.0457145	-0.254586	-0.290364	-0.0439734	-0.28713	0.00583965	0.0725953	-0.122123	0.258483	0.0301978	-0.0741345	-0.133202	0.0433753	0.129696	0.045258	0.0534191	0.225761
CMPK1	magenta	-0.292745	0.124325	-0.0688866	0.0576176	-0.082802	0.25782	-0.0396324	0.307697	0.0359157	-0.18415	0.173803	0.320817	0.437861	0.567233	0.832345	0.666053	0.824147	0.662579	0.492289
TRABD2B	grey	-0.209221	0.07382	-0.0504461	0.19173	0.294592	0.141934	0.397515	-0.0170857	-0.0565131	0.0495647	-0.280044	-0.178316	-0.0775636	0.327905	0.10138	-0.103049	-0.0239504	-0.00263159	-0.181243
SPATA6	blue	-0.551012	-0.155199	-0.238399	0.121894	-0.0862657	0.503131	0.287901	0.364011	0.0676093	-0.284172	0.23742	0.106595	0.308995	0.238847	0.415534	0.40729	0.386244	0.334823	0.546485
ELAVL4	blue	-0.322342	0.485187	-0.0116629	0.0985347	0.0391514	0.582959	0.438829	-0.0247542	-0.316488	-0.481129	0.0920201	0.168362	0.114962	0.205394	0.227682	0.256785	0.252148	0.220754	0.284507
RNF11	grey	0.0340336	0.350846	0.0799939	-0.318432	-0.374871	0.270774	0.132837	-0.16062	-0.386983	-0.348783	0.512759	0.217083	-0.280432	-0.164845	-0.0813863	0.250315	-0.128189	0.0305115	0.148381
TTC39A	cyan	-0.00721025	0.0877418	-0.342918	-0.210576	-0.167098	0.259764	0.528614	-0.133013	-0.354976	-0.185296	0.0951117	-0.0376647	-0.212107	-0.0456285	-0.057975	-0.0500674	-0.0655238	-0.0655664	-0.164076
EPS15	grey	0.349368	0.103429	0.329948	-0.361502	-0.464458	-0.38639	-0.445728	-0.408297	-0.129621	-0.0295493	0.363739	0.264272	-0.15786	-0.613029	-0.334409	-0.243448	-0.18839	-0.12547	-0.0373636
OSBPL9	grey	0.132939	-0.0523659	-0.0760116	0.066261	0.246757	-0.198469	0.265236	-0.217352	-0.16267	0.0310326	-0.469982	-0.313031	-0.100927	0.111531	-0.0237591	-0.491869	-0.147915	-0.368937	-0.586477
NRDC	grey	-0.305939	-0.18097	-0.335965	-0.18115	-0.231239	0.267628	0.410053	0.116572	-0.261236	-0.0913829	0.330461	0.232383	-0.206549	-0.246234	-0.158996	-0.25332	-0.210103	-0.194941	0.183014
RAB3B	tan	-0.192731	-0.59025	-0.576604	0.177393	0.281867	-0.0914054	-0.00682154	0.746233	0.737467	0.582689	-0.0710377	-0.0236554	0.0812709	0.218774	0.14947	0.217096	0.118198	0.113831	0.249256
TXNDC12	grey	0.146597	0.070735	0.126924	0.158744	0.0452992	-0.0919067	-0.0879722	-0.160798	0.149892	0.0322966	-0.0578803	-0.023793	0.166886	0.37477	0.406583	0.212893	0.26892	0.216973	-0.0765499
KTI12	pink	-0.117871	0.00349775	-0.135534	-0.0635052	-0.276246	0.0318794	0.00624897	0.138484	0.057333	0.00177583	0.244489	0.254696	0.194448	0.289502	0.597207	0.716364	0.619752	0.693436	0.237042
BTF3L4	magenta	-0.191672	-0.0632731	-0.207241	0.148384	0.00260691	0.111796	0.318907	0.140244	-0.0157323	-0.046774	-0.0606248	0.0228531	0.268875	0.569951	0.734149	0.454442	0.6065	0.532426	-0.00318489
ZFYVE9	grey	0.0668906	-0.0463877	-0.292472	-0.0885378	0.0649988	-0.0165065	0.23947	0.122196	0.0887033	0.0168519	-0.0810131	-0.211987	-0.307974	0.235787	0.13954	0.247648	0.0100884	0.0331902	-0.270213
CC2D1B	grey	0.0859475	-0.0361181	0.219624	-0.0956897	-0.061975	-0.183867	-0.39524	0.0254504	0.254417	0.0282891	0.094339	0.0566604	-0.114084	-0.129097	-0.152178	-0.0436585	-0.11787	-0.205183	0.0315063
PRPF38A	grey	-0.297071	-0.0737149	-0.0213291	-0.284288	-0.303095	-0.0982862	-0.0165828	-0.0160115	-0.14323	-0.0946692	0.258424	0.114754	-0.0950742	-0.24073	-0.0885226	-0.0938241	0.0338447	0.00504809	0.15101
TUT4	grey	0.22364	0.0370925	-0.0114625	0.0664381	-0.00480794	-0.112248	0.202701	-0.401264	-0.234814	0.0820048	-0.25386	-0.118748	0.0066008	-0.316343	-0.380965	-0.42513	-0.205638	-0.108428	-0.381798
GPX7	grey	0.0896095	-0.0615948	0.0154056	0.104696	0.247455	-0.0423015	-0.182238	0.0982841	0.328918	0.150519	-0.177292	-0.200658	-0.0131553	-0.0982417	-0.302453	-0.151418	-0.239959	-0.264376	0.0489687
SHISAL2A	grey	-0.225244	-0.236245	-0.303337	0.0408047	-0.00578881	0.239109	0.390661	0.0337535	-0.202586	-0.164036	-0.0320964	-0.265701	0.0262051	-0.0318164	-0.052853	-0.17453	-0.115009	-0.116397	0.0296729
ZYG11B	grey	0.0720449	0.0131951	-0.325403	-0.316938	-0.148355	0.275452	-0.00848115	0.295137	0.0768021	-0.0920328	0.344164	0.262767	-0.205235	-0.0143646	0.0215245	0.295812	-0.00437559	-0.0105858	0.289419
ZYG11A	grey	0.209906	0.556863	0.171027	-0.183311	-0.0672463	0.32044	-0.0838712	-0.161914	-0.311112	-0.505892	0.215652	0.223502	-0.0541545	-0.0724959	-0.014172	0.0324222	0.0290728	-0.141377	0.191391
ECHDC2	blue	-0.219348	0.269527	-0.0643979	-0.0781851	-0.147393	0.580893	0.0227778	0.204398	-0.0824224	-0.343803	0.398567	0.491944	0.160748	0.19983	0.344533	0.398929	0.346	0.281829	0.66155
SCP2	grey	-0.500405	-0.509822	-0.565477	-0.0320489	0.00728462	0.000971463	0.228717	0.690584	0.424927	0.469038	0.13065	0.235388	0.0193679	0.231673	0.273535	0.110479	0.172841	0.0890732	0.263469
PODN	grey	-0.296797	-0.105542	-0.195956	-0.14601	-0.278571	0.0996869	0.168372	0.227594	0.0374062	0.0743556	0.244479	0.396847	0.234872	0.124504	0.419412	0.377594	0.425795	0.468012	0.291938
CPT2	grey	-0.376737	-0.0141182	-0.153613	-0.201519	-0.219307	-0.0245911	-0.0826044	0.401077	0.254254	0.140497	0.383559	0.508992	0.0969819	0.232453	0.458548	0.340252	0.382531	0.294865	0.522794
CZIB	black	-0.146936	0.103151	-0.0867207	0.011345	-0.104324	-0.0590268	-0.0807864	0.234314	0.0527332	-0.0511326	0.0258384	0.384604	0.48645	0.396154	0.756224	0.399818	0.884959	0.55465	0.261792
MAGOH	brown	-0.0816353	0.19774	0.0543502	-0.294504	-0.373569	0.163685	-0.244732	0.139388	-0.0600916	-0.266899	0.460196	0.348815	0.0558564	0.363406	0.660144	0.817705	0.56659	0.563819	0.431273
LRP8	grey	0.0997662	-0.249101	0.0836753	0.239161	0.0506713	-0.105547	-0.539151	0.302271	0.40302	0.220438	0.00359874	0.0711918	0.485683	0.25798	0.383443	0.452388	0.462667	0.457499	0.352528
GLIS1	grey	-0.146313	-0.364024	-0.273193	-0.0278725	-0.0219465	-0.220166	0.244928	0.22662	0.145834	0.160489	-0.0096173	-0.275537	-0.119996	0.234205	0.190431	0.0767008	-0.00118454	-0.00267297	-0.192865
NDC1	grey	-0.0916762	-0.105322	-0.0384181	0.256377	0.144215	0.04913	0.278897	-3.8405e-05	-0.017038	0.0618098	-0.141535	-0.116245	0.137298	0.274395	0.184995	-0.0285442	0.0594599	0.124065	-0.147751
YIPF1	grey	0.138747	-0.0162473	-0.218072	-0.409554	-0.250684	-0.16332	0.0416423	0.0256003	0.171907	0.0841746	0.183075	0.254761	-0.347412	0.0589813	0.104692	0.104102	0.0609899	0.0486957	-0.170498
DIO1	grey	-0.344161	-0.115948	-0.0532805	0.194017	0.0110447	0.23785	0.0581619	0.32235	0.161131	-0.0698743	0.0589459	0.228368	0.588807	0.360787	0.477873	0.300029	0.55198	0.464849	0.436026
LRRC42	grey	-0.0219591	-0.0697051	-0.263604	-0.0465562	0.0746363	0.0176702	0.481434	-0.0746805	-0.135829	0.174072	-0.11228	-0.3247	-0.424163	0.0918046	-0.145155	-0.042984	-0.339825	-0.140087	-0.402762
TMEM59	midnightblue	-0.109159	-0.0114186	-0.00871351	0.624786	0.804129	-0.0614133	0.185092	0.164778	0.135091	0.0723773	-0.766399	-0.519352	0.341953	0.445907	0.123797	-0.516046	-0.00923505	-0.401711	-0.262256
TCEANC2	grey	-0.125411	-0.00126414	-0.0969363	0.222288	0.0037123	0.204514	0.370966	0.0267679	-0.23118	-0.103029	-0.110492	0.0923858	0.386846	0.0729287	0.112627	0.0608801	0.278443	0.343582	0.00908539
MRPL37	salmon	0.196965	0.0672514	0.0758022	0.795432	0.762156	0.035677	0.138111	-0.0223482	0.0573392	0.0278063	-0.790686	-0.453992	0.469292	0.356148	0.115568	-0.343234	0.100073	-0.122795	-0.310676
SSBP3	grey	0.185744	-0.107062	-0.151506	-0.155004	-0.148178	-0.0841505	0.278479	-0.229321	0.0871244	-0.00533079	0.0430963	-0.153858	-0.303273	0.0531012	-0.04283	-0.0482144	-0.192836	-0.159484	-0.394075
ACOT11	grey	-0.174508	0.123846	-0.051833	-0.134335	-0.0406912	0.283604	0.137686	0.057894	0.0603047	-0.165446	0.0485661	0.0234997	0.151892	0.316877	0.214021	0.315431	0.17211	0.239612	0.202995
TTC4	grey	-0.470806	-0.240162	-0.315234	-0.126159	-0.0282032	0.256931	0.386356	0.237034	-0.184935	0.0207525	0.121141	-0.0395514	-0.149468	0.0228568	-0.0133079	-0.128049	-0.206044	-0.184608	0.142913
PARS2	brown	0.130464	0.0200438	-0.00744744	-0.00718254	-0.219985	0.260025	-0.132038	0.021955	-0.0323212	-0.068866	0.292018	0.116011	0.20646	0.420491	0.548069	0.863142	0.448318	0.675579	0.289344
DHCR24	red	-0.315812	-0.328557	-0.427337	0.0254985	-0.0606094	0.0394527	-0.0274891	0.632278	0.224313	0.264121	0.255319	0.391892	0.343408	-0.102438	0.206411	0.146325	0.345301	0.206159	0.58234
TMEM61	grey	-0.0589557	0.0855965	-0.107796	0.375747	0.38383	0.396378	0.231423	0.116825	-0.138795	-0.158212	-0.209769	-0.272258	0.168045	0.415541	0.208485	0.133169	0.0416558	-0.00633403	0.0828748
USP24	grey	-0.0599724	0.0518256	0.380201	0.203967	-0.0203767	-0.206854	-0.399795	-0.134495	0.237412	0.0367616	-0.0748379	0.137627	0.335273	-0.207297	-0.0390383	-0.0888141	0.232056	0.163877	0.168068
PLPP3	grey	-0.0750808	0.0956558	0.233843	0.282447	0.379742	-0.22716	0.0574493	-0.0936127	0.0386501	0.140544	-0.448008	-0.313062	0.0234579	0.211347	0.079395	-0.193407	-0.080385	-0.188943	-0.347543
PRKAA2	grey	-0.14394	0.0027019	-0.0572203	-0.0424805	0.0247724	0.472434	0.330321	-0.10583	-0.0531207	-0.323462	0.0463922	-0.121662	-0.123583	0.17345	0.0153367	-0.0317467	-0.166824	-0.110015	0.05122
FYB2	grey	-0.358314	-0.151957	-0.097735	-0.0573645	-0.0788549	0.408709	0.164029	0.159887	0.0116964	-0.276387	0.163996	-0.0752608	0.0715119	0.0749243	0.0235945	0.0785078	-0.0401941	-0.0300434	0.333877
DAB1	grey	0.213999	0.208985	-0.00192292	0.0868132	-0.015369	0.0384574	0.207366	-0.0862046	-0.371929	-0.0870459	0.000537688	0.0125185	0.0471698	-0.0884648	-0.0338294	0.15968	0.0540766	0.144812	-0.170875
OMA1	grey	-0.0610446	0.165407	0.212832	-0.294921	-0.397192	0.186073	-0.239931	-0.160633	0.0723565	-0.15606	0.453427	0.376818	-0.138739	-0.171901	0.0106838	0.353193	0.0955132	0.281063	0.355698
MYSM1	grey	-0.417267	-0.10858	-0.273125	0.0164686	-0.057928	0.335989	0.393148	0.186543	-0.141341	-0.248278	0.0690821	0.183662	0.15908	-0.164158	-0.0402155	-0.28655	0.0942449	-0.0785686	0.240993
FGGY	grey	-0.365936	-0.0413639	-0.0620391	0.159207	0.0498278	0.318021	0.204598	0.223661	0.0472018	-0.258877	0.0399029	0.158174	0.303416	0.0583011	0.198029	-0.0938803	0.23881	0.0395151	0.335357
HOOK1	grey	0.402146	0.423475	0.129901	-0.405275	-0.382703	0.0649109	0.0604283	-0.52734	-0.508334	-0.312414	0.226113	0.230902	-0.314028	-0.343661	-0.219186	0.00306852	-0.100004	-0.0197475	-0.26339
NFIA	grey	-0.27929	0.489104	0.0800729	0.140795	0.158286	0.435902	0.472906	-0.182122	-0.405525	-0.305089	-0.0842134	0.0667458	0.00288641	0.132278	0.0565866	-0.124052	0.00504887	-0.0424253	0.0601268
TM2D1	grey	0.0303656	0.260684	0.347165	-0.102442	-0.0655543	0.0759909	-0.350813	-0.0940305	0.0450109	-0.283369	0.193906	-0.00524309	-0.01283	0.348998	0.354356	0.329606	0.177037	0.0593785	0.24496
PATJ	red	-0.531663	-0.533478	-0.810751	0.0597798	0.0528693	0.245631	0.618449	0.66871	0.225804	0.398954	0.112045	0.223766	0.0843438	0.0466419	0.0775115	0.0498761	0.0751008	0.107883	0.301745
KANK4	blue	-0.199088	0.542789	0.142585	0.148135	0.102954	0.695709	0.240979	-0.116289	-0.336823	-0.487906	0.0353472	0.230988	0.260218	0.208214	0.191306	0.155378	0.229406	0.195863	0.402417
USP1	grey	-0.161756	-0.0480072	-0.0737417	-0.414258	-0.599525	0.0507485	0.0239869	0.00829703	-0.17586	-0.13402	0.613517	0.434483	-0.145342	-0.497902	-0.215512	0.0718991	-0.0586659	0.0597722	0.259937
DOCK7	grey	0.0296177	-0.345978	-0.223758	0.294102	0.302134	-0.384161	-0.0338271	0.222196	0.332592	0.563593	-0.444004	-0.188468	0.114329	-0.162149	-0.223451	-0.221988	-0.0238791	-0.0204248	-0.281396
ANGPTL3	grey	0.157412	0.304936	0.225241	-0.0134038	-0.160343	-0.0419445	-0.0881746	-0.310199	0.0439706	-0.149763	0.104564	0.202658	-0.0492434	-0.230704	-0.127565	0.010976	0.0737415	0.0949971	-0.0397451
ATG4C	grey	-0.0213976	0.0672905	0.144557	0.0945231	-0.120084	-0.0680568	-0.0677669	-0.13282	-0.0221458	-0.00951426	0.0912382	0.382356	0.175783	-0.362125	-0.111304	-0.314528	0.117577	0.0567533	0.144799
ALG6	grey	-0.198163	0.319596	0.251194	-0.157642	-0.194484	0.0434363	0.0586496	-0.293585	-0.276597	-0.295235	0.156407	-0.0244999	-0.137681	-0.080538	-0.00132062	-0.0437924	-0.0414004	-0.11491	0.0477028
EFCAB7	grey	0.00293652	0.294798	0.469611	0.0352068	-0.0314225	0.0612128	-0.163839	-0.36374	-0.153287	-0.386896	-0.0403937	-0.219959	0.0665631	-0.175608	-0.201971	-0.129785	-0.135238	-0.134106	0.020654
PGM1	grey	-0.318392	0.111042	-0.101375	0.0202851	0.000723672	0.422374	0.482784	-0.0434371	-0.218054	-0.169076	-0.0295443	0.0405882	0.0406791	0.134816	0.0544154	0.0862362	0.0602426	0.160494	0.0389365
ROR1	grey	-0.307771	0.576085	0.482864	-0.0691204	-0.151785	0.348753	-0.109003	-0.205278	-0.257464	-0.431349	0.282446	0.395022	0.0934572	0.00343485	0.106344	0.0809321	0.160308	0.139802	0.474993
CACHD1	grey	0.321015	-0.34623	-0.298165	0.081563	0.140625	-0.217142	0.201954	0.00579422	0.125201	0.200243	-0.237009	-0.250903	-0.147055	-0.0322123	-0.122134	-0.289849	-0.179531	-0.294942	-0.484356
RAVER2	grey	0.100867	-0.335091	-0.470731	-0.116954	-0.170008	0.0164299	0.076346	0.207126	-0.0140414	0.0460374	0.0711456	0.0669275	0.148462	-0.279877	-0.0562382	0.00510353	0.131011	0.0605525	0.0514964
JAK1	grey	-0.299569	-0.0561685	-0.0182602	-0.00417264	0.216148	-0.0991083	-0.0291831	0.346136	0.12476	0.20462	-0.0600331	-0.0612745	-0.0947438	0.204565	0.080524	0.0166977	-0.117632	-0.130336	0.120655
AK4	grey	-0.300152	-0.267361	-0.293053	-0.164744	-0.233279	-0.302281	-0.0407382	0.427288	0.4248	0.374717	0.318078	0.637305	0.134591	-0.0202302	0.291088	-0.0525673	0.40128	0.151531	0.3216
DNAJC6	grey	-0.340039	-0.273404	-0.314562	0.216908	0.179355	-0.122897	0.210072	0.320795	0.491527	0.48976	-0.124262	0.105466	0.0921314	0.187514	0.157749	0.0509421	0.160441	0.162524	0.0543827
LEPROT	grey	-0.411703	0.0129807	-0.0464701	0.0230914	0.00146021	0.107672	0.270386	0.116893	-0.166379	-0.0313901	0.0637339	-0.107611	-0.158674	-0.0942836	-0.122734	0.0167558	-0.186127	-0.0914557	0.038548
LEPR	grey	-0.302738	-0.0774015	0.0729249	0.266158	0.365288	-0.103853	-0.147398	0.326701	0.194099	0.196534	-0.214852	-0.0639472	0.225565	0.0617158	-0.0644028	-0.225623	-0.0194323	-0.192902	0.196722
PDE4B	lightcyan	0.0160618	-0.688833	-0.632433	0.127187	0.203149	-0.41742	0.0473013	0.630726	0.549159	0.771242	-0.152385	0.0468196	0.118159	0.0273816	0.063504	-0.0962863	0.0928353	-0.0124878	-0.0600259
SGIP1	grey	-0.138637	-0.155105	0.0934978	-0.058316	0.130556	-0.230517	-0.47857	0.295692	0.374264	0.394315	0.067737	0.0169238	-0.184727	-0.150578	-0.266253	-0.0942448	-0.319081	-0.238658	0.269338
MIER1	grey	-0.26478	-0.0603931	-0.20454	-0.0925708	-0.0340351	0.0488922	0.400576	0.0134044	-0.0428323	0.134653	-0.0141236	0.111328	-0.20957	0.0459452	-0.0284024	-0.10259	-0.0805631	0.0042995	-0.147013
SLC35D1	grey	0.138714	0.0989662	0.229857	-0.41983	-0.398902	-0.37819	-0.21958	-0.292161	0.0329923	0.115823	0.303417	0.163915	-0.418938	-0.437992	-0.343669	-0.123864	-0.343024	-0.23234	-0.150623
IL12RB2	grey	0.0616148	-0.152269	0.0492123	0.00955896	-0.0524578	-0.216536	-0.0472496	-0.162832	0.0428488	-0.0672638	-0.0870783	-0.0943379	0.0192039	-0.319504	-0.316594	-0.408604	-0.176593	-0.266177	-0.173324
SERBP1	grey	0.104968	0.30037	0.202501	0.558394	0.483587	0.0999009	0.189286	-0.196917	-0.269786	-0.186219	-0.449127	-0.354192	0.230508	0.228026	0.136436	-0.196094	-0.00917282	-0.138937	-0.224318
GNG12	grey	-0.419212	-0.594749	-0.280482	0.0928211	0.169831	-0.163789	-0.0352734	0.43553	0.719303	0.508614	-0.034094	-0.11793	-0.0477879	0.0681827	-0.113305	-0.175418	-0.23151	-0.191855	0.214484
WLS	greenyellow	0.106406	0.597222	0.709493	0.185136	0.122857	0.207697	-0.282593	-0.372889	-0.399955	-0.708175	-0.0592268	-0.232294	0.123921	0.0341028	-0.00974795	-0.0308686	-0.0329157	-0.157877	0.0674664
RPE65	grey	-0.209018	-0.0543948	0.0557385	0.209432	0.0590352	0.0821876	-0.0732874	0.191419	0.171145	0.0216949	-0.00520906	0.134806	0.40167	0.167059	0.226758	0.141408	0.32016	0.334407	0.346285
LRRC7	grey	0.308105	-0.0358978	0.140049	0.0891688	0.0891362	-0.0957923	-0.163256	-0.16898	0.201122	-0.193265	-0.141376	-0.22263	0.048136	-0.0985406	-0.169201	-0.247164	-0.107973	-0.270429	-0.180006
LRRC40	grey	0.0291859	0.205512	0.14691	0.166545	-0.0604881	0.224674	0.24958	-0.39863	-0.312274	-0.365554	-0.0359231	0.0890554	0.161518	-0.190135	-0.0495566	-0.265018	0.0419096	-0.00386456	-0.0789065
SRSF11	grey	0.112961	0.244775	0.32791	0.345439	0.149005	-0.0417209	0.00923829	-0.390088	-0.161649	-0.168616	-0.326975	0.0522099	0.401237	-0.153798	-0.0157865	-0.350436	0.187454	0.0530737	-0.148497
ANKRD13C	grey	0.194806	-0.0351794	0.198547	0.0831962	-0.120226	-0.417649	-0.33267	-0.138169	0.172351	0.0897931	-0.0411254	0.135635	0.273454	-0.109442	0.14408	-0.110797	0.324253	0.104591	-0.0587819
CTH	yellow	-0.0291143	0.489657	0.355523	-0.00885483	-0.0209561	0.338569	-0.131531	-0.100666	-0.327342	-0.595903	0.116742	0.0961083	0.0634925	0.049009	0.0700829	0.0257671	0.104562	-0.104183	0.197438
PTGER3	grey	-0.228349	-0.21157	-0.151561	0.0295536	-0.138312	-0.0267562	-0.13639	0.36026	0.350506	0.210231	0.211948	0.371528	0.402543	-0.0601822	0.222915	0.239554	0.383076	0.364485	0.499569
ZRANB2	turquoise	0.0991785	-0.0021918	-0.0536998	-0.721392	-0.806611	0.0173199	-0.0580639	-0.248428	-0.189875	-0.208069	0.749746	0.468518	-0.44447	-0.663309	-0.396279	0.0337279	-0.242366	-0.0359566	0.144583
NEGR1	grey	0.0485935	-0.504247	-0.455179	0.105107	0.182784	-0.395068	0.31557	0.0653144	0.394875	0.587995	-0.353676	-0.184222	-0.104011	-0.115421	-0.258898	-0.463629	-0.232853	-0.228939	-0.482626
LRRIQ3	grey	-0.0805042	-0.109156	-0.109504	0.344182	0.454119	-0.262531	-0.0974652	0.386305	0.313852	0.232578	-0.290721	-0.042911	0.209047	-0.0231783	-0.0686504	-0.438809	0.0094138	-0.362481	0.0611269
FPGT	grey	-0.337869	0.108225	0.0845007	-0.21613	-0.407267	0.0678636	-0.128078	0.118219	-0.12418	-0.349564	0.357793	0.485566	0.332024	-0.267937	0.190964	0.0861921	0.472311	0.256696	0.484206
ERICH3	grey	0.0133643	0.0120308	0.140848	0.0601756	0.0668335	0.00941536	-0.0752057	-0.101908	0.218465	-0.24964	-0.126551	-0.320458	0.0231701	0.208852	0.116225	0.0942327	0.0429385	-0.0638202	-0.101516
CRYZ	grey	0.00626624	0.186757	0.213667	-0.142409	-0.164657	-0.154852	-0.122246	-0.201185	0.11917	-0.0552903	0.0653284	0.0713944	0.0997922	0.198712	0.292323	0.239142	0.246673	0.244759	0.00937426
TYW3	grey	-0.145201	0.0142766	-0.0194244	0.592335	0.418932	0.104031	0.282413	0.0195502	0.0421782	-0.0485241	-0.459145	-0.160298	0.514486	0.111544	0.0890811	-0.242324	0.291574	0.164495	-0.0164771
LHX8	grey	-0.545579	-0.0175759	0.0297898	0.188075	0.174823	0.197874	-0.0713412	0.350418	0.428986	0.0797038	0.0429208	0.186109	0.226771	0.218307	0.162055	0.0662604	0.164228	0.082206	0.538036
SLC44A5	cyan	-0.694198	0.0187228	-0.320553	0.0794526	0.0851831	0.399336	0.749665	0.233708	-0.236144	-0.0676635	0.00342643	0.0761413	-0.0320148	0.170141	0.12228	-0.0594146	0.016745	0.00576183	0.130037
ACADM	grey	-0.0704985	0.196563	0.160813	-0.237223	-0.416629	0.122077	-0.0924379	-0.119103	-0.0422595	-0.295513	0.450538	0.326869	-0.0234161	-0.277355	0.0277922	0.355379	0.161085	0.27116	0.303128
RABGGTB	grey	-0.446334	-0.130061	-0.209103	0.16318	0.16911	0.428228	0.362037	0.355559	0.0750324	-0.144113	0.051627	-0.0129366	0.0209575	0.0370699	-0.101777	-0.130315	-0.117985	-0.102121	0.337967
MSH4	grey	-0.113929	0.0313465	-0.0616752	0.124793	-0.049942	0.293872	-0.073176	0.129361	0.172381	-0.16674	0.192274	0.381633	0.469369	-0.188153	0.0596568	0.0849667	0.308618	0.262959	0.584099
ASB17	grey	-0.231288	-0.185347	-0.309914	0.280134	0.207445	0.147966	0.283334	0.329273	0.34808	0.224801	-0.104575	0.0509103	0.249236	0.365611	0.33521	0.154711	0.315507	0.321036	0.204843
ST6GALNAC3	tan	-0.243749	-0.325894	-0.056992	0.110674	0.113723	-0.482488	-0.183282	0.305489	0.739688	0.453235	-0.121172	-0.000719604	0.115756	0.0842599	0.0817881	-0.0133978	0.12827	0.0308386	0.0413444
ST6GALNAC5	grey	-0.0678959	-0.159353	-0.358253	-0.0763598	0.0181905	0.00287817	0.560935	-0.0737944	-0.0312445	0.114634	-0.149596	0.00442944	-0.151089	0.0236795	-0.0841491	-0.413214	-0.132446	-0.226429	-0.357803
PIGK	grey	-0.0897801	-0.596073	-0.460869	0.025033	0.0401414	-0.260965	0.0989862	0.300082	0.270867	0.519234	-0.0989621	-0.000697411	0.0872358	-0.322723	-0.291078	-0.492856	-0.150867	-0.197862	-0.0414218
AK5	red	0.067084	-0.593754	-0.565173	0.010149	0.095423	-0.22794	-0.146643	0.614305	0.55153	0.449042	0.0515918	0.00642736	0.00978016	-0.162223	-0.134104	-0.0424624	-0.0462017	-0.134866	0.158872
USP33	turquoise	-0.0864012	-0.0426012	-0.238977	-0.401878	-0.375014	0.27401	0.194137	-0.0254207	-0.085302	-0.0919563	0.510252	0.360336	-0.313105	-0.311589	-0.24668	-0.109077	-0.238925	-0.176567	0.268703
MIGA1	grey	-0.329159	-0.36048	-0.373376	-0.106316	0.039116	-0.0121688	0.216042	0.194846	0.229345	0.376223	-0.030027	-0.0383749	-0.293241	-0.0969052	-0.299199	-0.286328	-0.311528	-0.191422	0.00908401
NEXN	grey	-0.196445	0.246078	-0.106899	-0.067194	-0.062144	0.546993	0.387486	-0.0489108	-0.439301	-0.446218	0.177204	-0.0106447	-0.0350232	0.117094	0.181185	0.214222	0.0181836	0.0773181	0.229057
FUBP1	grey	0.280848	0.286811	0.301513	-0.101205	-0.301383	-0.230445	-0.333652	-0.286103	0.106417	0.0056346	0.263105	0.557485	0.260327	-0.210474	0.129064	0.0803403	0.366062	0.313951	0.166712
DNAJB4	turquoise	0.0454383	0.00300652	-0.0466136	-0.620962	-0.775677	0.100959	-0.170049	-0.0373278	-0.0380369	-0.0123192	0.833506	0.637929	-0.27322	-0.48151	-0.181109	0.451328	-0.0316769	0.330177	0.407261
GIPC2	grey	-0.280648	0.0877588	-0.241581	0.17563	0.0034431	0.570283	0.481879	0.167122	-0.0905273	-0.294081	0.104902	0.293748	0.423282	0.152966	0.330563	0.242475	0.4115	0.364105	0.384144
ADGRL2	grey	0.101947	0.224091	-0.116013	0.0556786	0.23542	0.45291	-0.0541519	0.195747	-0.0827446	-0.17787	-0.0233471	0.101702	0.174339	0.219906	0.11978	0.0544619	0.111157	-0.0056848	0.36639
TTLL7	grey	-0.256823	0.0658203	0.123989	0.398769	0.237806	0.0418977	-0.0430363	0.110985	-0.0319904	0.0526245	-0.208004	0.109976	0.407847	-0.100917	0.0221964	-0.141663	0.216867	0.115504	0.213077
PRKACB	grey	0.199294	0.21659	0.145541	-0.486068	-0.536417	-0.0900753	-0.237721	-0.286278	-0.394001	-0.136096	0.470571	0.474167	-0.181183	-0.425571	-0.134408	-0.0411103	-0.00921946	0.0137803	0.0997829
SAMD13	grey	-0.108053	0.27294	0.340854	0.302118	0.12262	0.150055	-0.221072	-0.0273651	-0.0451617	-0.201637	0.00259836	0.259959	0.482374	-0.0604507	0.0605607	-0.18913	0.212604	-0.0135933	0.395497
RPF1	grey	-0.035987	0.0305945	-0.132612	-0.380593	-0.531857	0.00447215	-0.0238062	-0.039296	-0.216193	-0.0260764	0.453099	0.62392	0.0603852	-0.490905	-0.124649	-0.0437583	0.208891	0.241037	0.255715
GNG5	grey	-0.317326	-0.0999622	0.0152386	-0.293046	-0.306188	0.12566	-0.207553	0.23454	0.197528	-0.0118276	0.433714	0.309119	-0.152685	-0.338349	-0.204982	0.115733	-0.108989	0.0114903	0.502047
SPATA1	turquoise	-0.103825	-0.00749314	0.0280033	-0.551189	-0.624366	-0.129121	-0.298221	0.00140427	0.00652171	-0.0527887	0.698814	0.452378	-0.217275	-0.370431	-0.0703901	0.12028	0.0205775	0.0524189	0.40107
LPAR3	grey	0.224882	-0.0335183	-0.0405365	0.19886	0.319222	0.064389	-0.0945282	0.0523274	0.134688	0.0671326	-0.305647	-0.280186	0.0431723	0.187141	-0.0865279	-0.0164034	-0.0985784	-0.0733389	-0.124348
MCOLN2	grey	0.14073	0.216644	0.0690062	0.137043	0.071977	0.184319	-0.0269548	-0.0600957	0.0709462	-0.142807	0.0294897	0.153613	0.279185	-0.0538607	0.00870426	0.00946677	0.121605	0.0748804	0.237303
SYDE2	grey	0.380621	0.51028	0.549492	-0.108185	-0.164978	-0.230267	-0.480374	-0.436823	0.0343647	-0.162608	0.0598499	0.283386	0.0605572	-0.157394	-0.020652	0.00423273	0.173915	0.0813884	-0.0496506
BCL10	grey	-0.225182	0.137353	-0.0138357	-0.173535	-0.221281	0.144944	0.0220733	-0.00572185	0.0668684	-0.00269472	0.191242	0.45998	0.084753	-0.0304719	0.156952	0.200291	0.254976	0.349339	0.291545
DDAH1	tan	0.0546912	-0.498752	-0.283968	0.0147065	0.0842189	-0.347315	-0.193678	0.238316	0.742207	0.747733	-0.0590544	0.072809	-0.00135842	-0.00864485	-0.114023	-0.104926	-0.10293	0.00821269	0.0602569
CCN1	grey	0.288244	-0.0427035	-0.0579267	-0.287439	-0.214003	-0.213611	-0.151578	-0.0844648	0.186025	0.20819	0.247162	0.240124	-0.269648	-0.302781	-0.348304	-0.189974	-0.302608	-0.229178	-0.0789544
ZNHIT6	grey	-0.0968111	-0.219867	-0.213773	-0.161331	0.10808	-0.0294364	0.285569	-0.0369746	-0.0780289	0.106783	-0.142298	-0.331208	-0.612158	-0.210862	-0.539697	-0.458976	-0.65865	-0.51681	-0.366218
COL24A1	tan	0.212447	-0.440369	-0.243708	0.19495	0.313051	-0.335789	-0.389726	0.430097	0.791048	0.530494	-0.248649	-0.102501	0.214887	0.163858	0.107273	0.03082	0.132728	-0.0138438	0.0457136
ODF2L	grey	0.583887	-0.0455136	0.136863	0.068713	-0.0349257	-0.402865	-0.452978	-0.257361	0.197438	0.208305	-0.122898	0.115387	0.185114	-0.308198	-0.179705	-0.226592	0.0681021	0.0245504	-0.190604
CLCA2	grey	0.336422	-0.237842	-0.180999	0.116773	0.217069	-0.0844435	-0.319474	0.159123	0.368754	0.274713	-0.165034	-0.132987	0.0582392	0.0628368	-0.0704309	-0.0271409	-0.0724568	-0.0628042	0.020975
SH3GLB1	grey	0.322309	-0.10464	-0.122736	-0.100208	-0.0126953	-0.212055	-0.18533	-0.0805046	-0.0427488	0.209602	0.0128347	0.0564003	-0.179102	-0.400694	-0.31362	-0.384858	-0.246549	-0.291688	-0.106129
SELENOF	magenta	0.0105895	0.106775	0.124752	0.157248	0.0415046	-0.0832617	-0.0781924	-0.0756641	0.00492907	-0.0561224	-0.123395	0.0632035	0.417944	0.519625	0.700844	0.342865	0.591134	0.410536	0.0214317
HS2ST1	grey	0.543646	0.258721	0.281226	0.0784169	0.139427	-0.0352511	-0.242178	-0.460291	-0.141237	0.120728	-0.187398	-0.0553588	-0.0646334	-0.141931	-0.299998	-0.188309	-0.263165	-0.0764354	-0.225687
LMO4	purple	0.550102	0.141837	0.318099	-0.0385175	-0.101541	-0.351541	-0.535651	-0.352184	0.0581847	0.195826	-0.101871	0.113964	0.181522	-0.0170097	0.0864525	0.1407	0.238245	0.345926	-0.151125
PKN2	grey	-0.160502	-0.571346	-0.123777	0.122931	0.226014	-0.433351	-0.115721	0.174337	0.529938	0.642535	-0.234074	-0.248788	-0.107222	-0.132623	-0.366986	-0.527464	-0.440366	-0.404087	-0.156629
GTF2B	grey	0.0808455	0.198426	0.174954	0.0659903	0.116576	-0.0530184	-0.270886	0.0354793	0.0373352	0.0446483	-0.0653014	0.0590624	0.18906	0.183586	0.190818	0.149855	0.198565	0.143585	0.194708
KYAT3	turquoise	-0.120751	-0.0870298	-0.213539	-0.525189	-0.599973	0.196771	-0.104722	0.229014	-0.113768	-0.121178	0.722058	0.587105	-0.0877866	-0.378116	-0.0594204	0.277411	0.0762756	0.198841	0.563444
LRRC8B	grey	0.378344	0.362417	0.560554	-0.0742346	-0.0839926	-0.286861	-0.659343	-0.209999	-0.026638	-0.144132	0.122124	0.284959	0.156917	-0.0178001	0.188884	0.0071267	0.242806	0.0379096	0.112307
LRRC8C	grey	0.266878	-0.211581	0.137222	0.137998	0.26648	-0.363775	-0.279017	-0.0684133	0.312228	0.0835343	-0.329305	-0.443998	-0.0774324	0.0801532	-0.10138	-0.270078	-0.232766	-0.331824	-0.355444
LRRC8D	grey	0.149289	-0.283598	-0.232443	-0.224168	-0.0191482	-0.115812	0.163908	-0.0246691	0.0240659	0.212994	-0.0957921	-0.174605	-0.299063	-0.0831481	-0.297899	-0.167988	-0.389445	-0.17882	-0.356615
ZNF326	grey	-0.10774	0.113317	0.102379	-0.34443	-0.390015	0.078758	-0.0368174	-0.124133	-0.177308	-0.234149	0.466336	0.262857	-0.261681	-0.342724	-0.144554	-0.0893144	-0.164137	-0.162701	0.167489
ZNF644	grey	0.126533	0.502017	-0.0113576	-0.0740385	-0.174094	0.400886	0.119629	-0.0893061	-0.369486	-0.424676	0.256517	0.42185	0.165091	0.110814	0.33144	0.332126	0.430359	0.349824	0.287992
HFM1	grey	-0.0407755	0.000621082	-0.116188	0.23003	0.29789	0.194388	0.136031	0.139413	0.0404441	0.0422822	-0.184315	-0.130713	0.102502	0.148677	0.0166852	-0.0528138	-0.047102	-0.0593985	0.0718758
CDC7	grey	-0.34472	0.0797691	-0.131012	0.142731	0.0898736	0.44278	0.457454	0.0852709	-0.30794	-0.383167	0.0183232	0.0649572	0.0886783	0.0869283	0.117074	-0.138868	0.0691761	-0.0401696	0.175323
TGFBR3	yellow	-0.0729752	0.618515	0.527065	-0.0687667	0.0302418	0.297661	-0.248211	-0.171746	-0.233249	-0.573938	0.105146	0.0732949	-0.0344401	0.352257	0.356723	0.349473	0.212629	0.132947	0.241202
BRDT	grey	0.108699	0.416524	0.25456	0.119593	0.05637	0.176703	-0.0350014	-0.250738	-0.226887	-0.286763	-0.153295	-0.0276632	0.307449	0.0752675	0.100778	0.145927	0.296301	0.296595	0.022818
EPHX4	grey	-0.0358786	0.572363	0.121908	-0.250565	-0.159105	0.483129	0.0774874	-0.170487	-0.493476	-0.520554	0.30738	0.33412	-0.114518	-0.0196237	0.0610266	0.0326876	0.025637	-0.0772885	0.331033
GLMN	grey	0.467215	0.130754	0.206194	-0.488822	-0.42749	-0.159001	-0.383969	-0.34008	-0.189383	-0.0475676	0.382609	0.156618	-0.403482	-0.451906	-0.389547	0.0121477	-0.350494	-0.132839	-0.10898
RPAP2	grey	-0.0109059	-0.00126726	0.0753202	-0.138054	0.0911716	-0.140908	-0.0853402	-0.0811767	-0.0342545	0.0516871	-0.134661	-0.215559	-0.342404	-0.0832256	-0.259957	-0.314521	-0.313157	-0.270892	-0.198943
EVI5	blue	-0.56458	0.050869	-0.170323	0.0962885	0.11519	0.694086	0.436174	0.217276	-0.0574783	-0.221668	0.126355	0.0574168	-0.0151783	0.129563	-0.0239499	0.0391556	-0.119196	-0.00865678	0.447973
DIPK1A	grey	-0.229097	-0.195954	-0.455476	0.0354801	0.192215	0.0572794	0.527335	0.30268	0.0637362	0.187234	-0.213808	-0.190197	-0.0787724	0.332143	0.186889	0.107739	0.0525766	-0.014282	-0.23216
MTF2	grey	-0.0190387	-0.0499842	-0.19206	0.180369	0.409067	0.060851	0.342557	0.124006	0.0271642	0.189919	-0.394613	-0.25213	-0.145804	0.380522	-0.00151818	-0.171175	-0.199229	-0.237503	-0.358246
TMED5	grey	0.0900878	0.109653	0.201071	-0.114589	-0.191178	0.0027642	-0.16112	-0.105821	-0.00306315	-0.158685	0.197548	0.10426	0.0260746	-0.0741822	-0.0191929	0.164746	0.0786262	0.126975	0.0469789
CCDC18	grey	-0.409038	-0.187483	-0.170392	0.20635	0.221499	0.34466	0.00725551	0.578791	0.14831	0.0269409	0.0843304	0.124184	0.243122	0.296465	0.312737	0.169118	0.202868	0.103321	0.528887
DR1	grey	-0.0235345	0.278595	0.111599	-0.381625	-0.407425	0.145278	0.0232902	-0.193381	-0.250171	-0.185474	0.40271	0.310114	-0.182387	-0.0714879	0.0796161	0.292153	0.0491375	0.196797	0.14781
FNBP1L	grey	-0.300173	-0.47245	-0.223464	-0.168573	-0.33331	-0.435528	-0.0649561	0.290157	0.217516	0.330864	0.277155	0.34774	0.0674522	-0.493467	-0.143415	-0.260201	0.0594882	-0.011461	0.150701
BCAR3	grey	-0.407994	0.0766495	-0.0123782	0.0756022	-0.0585921	0.230876	-0.0497161	0.317338	0.239263	-0.0947065	0.248516	0.419959	0.287841	0.16105	0.326937	0.286595	0.367621	0.312409	0.624047
DNTTIP2	grey	-0.0380696	0.137972	0.114452	-0.115701	-0.190125	-0.145055	-0.0521397	-0.14845	-0.130462	-0.0863073	0.168209	0.231064	-0.0674149	-0.46783	-0.241122	-0.177585	-0.0726655	-0.101795	0.0356449
GCLM	grey	-0.212085	0.176353	0.147816	-0.436774	-0.523726	0.114279	-0.0276834	-0.141769	-0.232341	-0.312424	0.527522	0.441017	-0.154867	-0.570319	-0.288339	-0.116027	-0.106632	-0.0448061	0.290586
ARHGAP29	grey	-0.363411	0.00222133	0.190308	-0.0406738	0.143949	-0.128728	-0.0288909	0.0794508	0.0536925	-0.0225899	-0.080641	-0.247121	-0.237333	0.159062	0.00664999	-0.110197	-0.191495	-0.162131	-0.0115221
ABCD3	grey	0.0387267	0.484123	0.31203	0.373427	0.404207	0.359647	0.100616	-0.258228	-0.178286	-0.276316	-0.325675	-0.104563	0.197458	0.121764	-0.105271	-0.161235	-0.0332561	-0.0606256	0.0345051
SLC44A3	grey	-0.289253	-0.122935	-0.339236	0.329663	0.294666	0.45662	0.273256	0.55613	0.174395	-0.0396681	-0.0319849	0.0749257	0.372484	0.525365	0.483681	0.321405	0.393872	0.242339	0.433931
ALG14	grey	-0.347967	0.136973	-0.11644	-0.0587153	0.0347279	0.432164	-0.00474831	0.295169	0.0467481	-0.0526767	0.251323	0.241583	-0.00741631	0.124889	0.0759037	0.139771	0.0124511	-0.00324107	0.573766
TLCD4	grey	-0.015025	0.0614882	0.0784729	0.00515082	0.023452	0.201151	0.165185	-0.0102565	-0.0691009	-0.167311	-0.0129857	-0.0538934	0.00842101	0.341972	0.211022	0.0815917	0.0652798	0.0597199	-0.0674874
RWDD3	grey	0.0334281	-0.170394	-0.222019	0.0297605	-0.0586532	0.159819	0.122203	0.135367	0.214819	-0.0248158	0.0747876	0.213861	0.270286	0.185174	0.31501	0.253714	0.345776	0.267284	0.129732
PTBP2	grey	-0.0599583	-0.106112	-0.0798517	-0.254105	-0.202387	-0.147692	-0.0505696	0.0901325	-0.0447675	0.0574275	0.0908184	0.0152275	-0.0331682	0.290836	0.408803	0.344495	0.309853	0.318344	-0.0512812
DPYD	grey	-0.0879411	0.291112	0.155768	0.196966	0.255123	0.556645	-0.0179322	0.0552961	0.169304	-0.305989	-0.0424872	-0.0281472	0.140402	0.430764	0.202942	0.269746	0.0666687	0.095104	0.37851
SNX7	grey	0.0277387	-0.312062	-0.14612	-0.0912447	-0.0420437	-0.224845	-0.321979	0.302363	0.591887	0.313847	0.161007	0.160477	-0.0864581	-0.0122187	0.0830173	0.0665068	0.0596466	-0.076805	0.141116
PLPPR5	purple	0.558394	0.420099	0.453715	-0.381348	-0.240262	-0.288968	-0.730341	-0.352677	-0.00420657	-0.131222	0.222748	0.134401	-0.328284	-0.140946	-0.04918	0.203872	-0.0444902	-0.0480779	-0.0375628
PLPPR4	grey	0.30708	0.155402	0.161526	-0.39537	-0.521937	-0.287034	-0.124625	-0.351298	-0.214247	-0.206602	0.389921	0.33327	-0.155987	-0.376302	-0.0559647	-0.0650151	0.0801997	-0.0127504	-0.179503
PALMD	grey	-0.108313	-0.197709	-0.157324	0.0459709	0.0791263	0.0832144	-0.0221466	0.257347	0.20906	0.0671215	0.116133	0.0347905	-0.0636456	0.0431858	-0.0408964	0.0039319	-0.129612	-0.174161	0.194761
AGL	grey	-0.0945651	0.242267	0.0264083	-0.105107	-0.201247	0.617332	0.11116	-0.0349433	-0.273978	-0.53864	0.373818	0.233135	0.045766	-0.0105239	0.0922604	0.275303	0.107689	0.0896438	0.423516
MFSD14A	grey	-0.111334	-0.163628	-0.101488	-0.229259	-0.348756	-0.0956556	0.0313773	-0.00740052	0.123977	0.0429785	0.240999	0.0233314	-0.0540197	0.193691	0.320313	0.346575	0.246984	0.246642	0.0297618
LRRC39	grey	-0.0349425	-0.0804548	-0.113401	0.176585	0.139083	0.202843	-0.149923	0.213009	0.131517	0.0318878	-0.00516713	0.0325071	0.264575	0.219415	0.323795	0.323276	0.268052	0.273666	0.328147
DBT	grey	-0.235648	-0.211642	-0.389095	-0.206194	-0.181658	0.268289	-0.0171733	0.560011	0.139934	0.0877938	0.406502	0.414993	0.0850887	0.197291	0.326662	0.369066	0.330838	0.318103	0.578472
RTCA	grey	-0.315419	0.0838819	0.0765366	0.439209	0.331957	0.351813	-0.0376888	0.343444	0.134624	-0.223485	-0.156042	-0.0513945	0.48949	0.471661	0.516124	0.306026	0.481046	0.250919	0.402564
CDC14A	grey	-0.265989	-0.363241	-0.295311	0.23151	0.227438	0.162464	0.0776715	0.509911	0.44003	0.220731	0.0172955	-0.106305	0.105514	0.200523	0.0377305	0.0692533	-0.0446872	-0.0473033	0.331263
VCAM1	grey	0.0356432	0.129005	0.208949	0.357912	0.388664	-0.139909	-0.0209293	-0.0280633	-0.0254361	0.0968347	-0.32531	-0.216552	0.207431	0.225001	0.154655	-0.130138	0.0439586	-0.0372653	-0.124059
EXTL2	grey	-0.028124	0.509016	0.233361	-0.129981	-0.22758	0.306531	-0.178069	-0.0280882	-0.392078	-0.616847	0.339977	0.328049	0.120018	0.0431529	0.315133	0.353636	0.425975	0.212578	0.384202
SLC30A7	grey	-0.180987	-0.22307	-0.215557	0.0243435	-0.0489805	-0.0128607	0.250726	0.214933	-9.56791e-05	0.114826	0.0415494	0.0446458	-0.0102677	0.144928	0.255962	0.14916	0.108688	0.15092	-0.0589848
DPH5	grey	-0.0613326	0.361452	0.0446359	-0.385431	-0.243876	0.105446	-0.15657	0.101051	-0.0768516	-0.250254	0.342967	0.368235	-0.103142	0.102198	0.302933	0.408106	0.285685	0.231561	0.33198
OLFM3	cyan	-0.688931	-0.25441	-0.478253	0.174549	0.257299	0.37552	0.794686	0.406121	-0.198183	0.0345243	-0.155187	-0.163116	-0.0375789	0.167984	-0.00243054	-0.245747	-0.175021	-0.220294	0.0146479
COL11A1	grey	-0.111998	-0.0785541	-0.280953	0.0199145	0.0672561	0.133609	0.234106	0.18579	-0.132653	-0.00559619	0.101868	-0.042269	-0.1102	-0.127715	-0.155721	-0.154393	-0.234582	-0.254359	0.144885
RNPC3	grey	0.0327201	0.109204	-0.00712163	0.0836439	0.0760918	0.204957	-0.101453	0.176903	-0.0185637	-0.148907	0.132603	0.151816	0.0279893	-0.221951	-0.143551	-0.0863278	0.00337531	-0.0949514	0.304263
NTNG1	grey	0.184892	-0.204969	-0.0692916	0.0792532	0.0622063	-0.364534	0.10628	-0.175732	0.326386	0.291386	-0.22463	-0.125878	0.0125422	0.0324893	-0.0604284	-0.264918	-0.0250301	-0.0820235	-0.382015
VAV3	grey	-0.214548	-0.0386389	-0.0471155	0.146902	0.046058	0.092424	0.0980478	0.0405576	0.504683	0.19334	0.0119417	0.145021	0.162909	0.0828301	0.0365032	0.139781	0.0970097	0.203515	0.238554
HENMT1	grey	-0.162088	-0.124539	-0.0695356	-0.1124	-0.214403	0.0333452	-0.156867	0.171903	0.0571252	0.137126	0.210316	0.301693	0.174748	0.0454118	0.251716	0.260001	0.234915	0.291005	0.305632
PRPF38B	grey	-0.408322	-0.171386	-0.176685	0.00343661	-0.0644522	0.157785	0.0780614	0.289274	0.0753516	-0.0572116	0.0759951	0.185035	0.459166	0.0633922	0.289482	0.0667922	0.383003	0.204311	0.44158
STXBP3	grey	-0.276213	-0.471324	-0.227609	-0.270425	-0.452622	-0.377496	-0.176031	0.254451	0.369421	0.432791	0.369021	0.348012	0.0618652	-0.518051	-0.18726	0.00606479	0.0944856	0.173884	0.261364
AKNAD1	grey	-0.432699	-0.265802	-0.375155	-0.253279	-0.24935	-0.00246062	-0.0386942	0.573891	0.271787	0.289396	0.394384	0.528761	0.0824557	-0.219437	0.00817837	-0.00676644	0.14112	0.0734495	0.552945
GPSM2	greenyellow	0.203254	0.576967	0.619501	-0.260473	-0.337966	-0.173483	-0.386792	-0.413122	-0.28825	-0.331065	0.257565	0.286963	-0.0502183	-0.196291	-0.00373725	0.138759	0.145515	0.179917	0.0215921
CLCC1	grey	-0.459616	-0.0152041	-0.324988	-0.255017	-0.232726	0.428439	0.451526	0.208391	-0.299348	-0.242136	0.257943	0.216447	0.0522452	0.120567	0.250395	0.189702	0.175228	0.166734	0.30091
WDR47	grey	-0.337631	-0.092999	-0.00282597	-0.426954	-0.320004	-0.0495825	0.0715878	0.0360478	-0.139144	-0.0452032	0.256903	-0.0182597	-0.260154	0.0689375	0.110418	0.223385	-0.0801726	0.0329974	-0.0028402
TMEM167B	brown	-0.0696224	0.276923	0.0698529	-0.276945	-0.477045	0.287096	-0.0289764	-0.03634	-0.202212	-0.378697	0.441088	0.365508	0.178168	0.321641	0.590941	0.806513	0.630822	0.730711	0.351818
CELSR2	lightgreen	-0.0271034	-0.116965	-0.0638491	0.525003	0.302734	0.254361	0.0351826	0.25313	0.20673	0.0936137	-0.196911	-0.109117	0.728398	0.374886	0.304245	0.283176	0.371275	0.395878	0.347248
PSRC1	grey	-0.049926	0.0890713	0.193815	0.119737	-0.137276	-0.160467	-0.176376	-0.106243	0.200628	0.0293057	0.0526967	0.246821	0.251931	-0.233576	0.0228785	0.0256569	0.257325	0.18022	0.100497
MYBPHL	grey	-0.401361	-0.293554	-0.0785698	-0.0420765	-0.085928	-0.0889961	-0.147054	0.358692	0.35724	0.229933	0.182704	0.137763	-0.0670568	-0.301343	-0.266338	-0.0741452	-0.139154	-0.0614248	0.367643
SORT1	grey	-0.0449869	0.193873	0.210044	-0.319961	-0.169189	-0.00172485	-0.277664	-0.0615234	-0.183085	-0.0510705	0.249571	0.280417	-0.276578	-0.0605086	-0.0328866	-0.00326448	-0.0881635	0.00556632	0.181024
PSMA5	grey	-0.0893186	0.101153	0.0907906	0.608707	0.607047	0.372213	0.0893781	0.102075	0.0592817	-0.126924	-0.388947	-0.349514	0.332198	0.511757	0.274298	0.0623222	0.0876996	-0.0427319	0.11859
ATXN7L2	turquoise	-0.262094	-0.00887049	-0.152751	-0.785398	-0.802761	-0.0543697	-0.0850857	0.049349	-0.113484	-0.0880699	0.749253	0.575923	-0.292429	-0.323699	0.0336843	0.317414	0.157316	0.277369	0.354952
AMIGO1	green	-0.207719	-0.000490544	-0.18466	0.180306	0.260263	0.145051	0.15668	0.303907	0.142044	-0.0109051	-0.238845	-0.133574	0.232647	0.787713	0.706333	0.467459	0.542548	0.352138	0.0222409
GPR61	grey	-0.218072	0.0263656	-0.0815069	-0.160088	-0.132633	0.163754	0.118001	0.157767	-0.145359	-0.231317	0.226263	0.0758463	-0.0289372	0.116788	0.157844	0.0460895	0.0674598	-0.0768433	0.214658
GNAI3	grey	0.0624362	0.00871153	0.143288	-0.61055	-0.393997	-0.395111	-0.479191	-0.0516834	0.259636	0.177517	0.407419	0.16843	-0.547261	-0.247068	-0.208989	0.143605	-0.301753	-0.175175	0.0524768
AMPD2	grey	-0.380008	-0.103555	-0.0781385	0.0331499	-0.0915464	0.142536	0.410544	-0.0847114	-0.0864927	-0.078672	0.0848129	-0.0882574	-0.13514	-0.167551	-0.149472	-0.230616	-0.214911	-0.177873	-0.0117391
EPS8L3	grey	0.0774186	-0.010105	0.2202	0.376638	0.350416	0.165951	-0.174468	-0.00535455	0.158852	0.0393986	-0.194275	-0.220991	0.10345	0.00152154	-0.230794	-0.0931989	-0.260936	-0.14857	0.106077
CSF1	grey	0.0312313	-0.127655	-0.118199	-0.161651	-0.200646	-0.22068	-0.150865	0.0358756	0.214394	0.280723	0.228944	0.259277	-0.179149	-0.0181497	0.0554655	0.104469	0.0932431	0.165571	0.0940304
AHCYL1	black	-0.122647	0.153516	-0.0795615	-0.124085	-0.302186	0.135579	0.117454	0.0138214	-0.119322	-0.282478	0.192929	0.360021	0.33634	0.244362	0.560505	0.416067	0.702365	0.576914	0.218152
STRIP1	grey	-0.0282064	0.156796	0.250448	0.516917	0.419117	0.0964924	0.0551773	-0.0810388	0.130181	-0.0762859	-0.441035	-0.109071	0.481004	0.294356	0.252609	-0.068818	0.253606	0.107415	-0.025527
SLC6A17	grey	0.187472	0.374237	0.0539363	-0.451546	-0.317684	0.336952	0.136808	-0.238669	-0.49553	-0.576633	0.329614	0.0658876	-0.362223	0.0124944	0.0586541	0.199372	-0.0693552	-0.0787628	-0.0541367
KCNC4	grey	0.0234786	-0.195654	-0.224867	-0.168933	-0.257552	-0.131806	-0.0228874	0.144773	0.33469	0.258496	0.335014	0.445246	0.0252459	-0.114459	0.0158347	0.0132475	0.126194	0.136465	0.21834
RBM15	grey	0.0188323	0.0852537	-0.193131	-0.115154	-0.0774295	0.18614	0.180947	0.0124763	-0.0863597	-0.0186003	0.210262	0.271094	0.0169682	-0.197367	-0.110023	-0.0359043	-0.0375472	0.020284	0.198875
SLC16A4	grey	-0.33194	0.0928929	-0.0380533	0.00458338	-0.0292407	0.226123	-0.0732916	0.255362	0.227188	-0.067736	0.226567	0.400535	0.171843	0.207268	0.308607	0.066359	0.292379	0.0761774	0.544868
KCNA2	grey	0.0647122	0.345594	0.0455003	-0.315699	-0.321948	0.300286	0.0452051	-0.103489	-0.1086	-0.350974	0.373869	0.304227	-0.0423567	0.143412	0.220097	0.443908	0.234219	0.273497	0.225183
KCNA3	purple	0.57062	0.366275	0.387326	0.0439043	0.0971018	-0.320466	-0.461355	-0.451339	-0.0971119	-0.146751	-0.25426	-0.107594	0.110678	-0.103539	-0.0437592	-0.230273	0.0865057	-0.153207	-0.293442
LRIF1	grey	0.210383	0.174934	0.0547183	-0.314867	-0.174503	0.198562	-0.238259	0.0159282	-0.0157365	-0.132578	0.427101	0.291482	-0.329748	-0.142885	-0.210071	-0.0125346	-0.241282	-0.195956	0.289935
DRAM2	grey	-0.344833	0.0221807	0.0462362	-0.439113	-0.529161	-0.0174448	-0.0705468	-0.0109436	-0.0601718	-0.0840335	0.461485	0.418071	-0.0494597	-0.0874851	0.24243	0.226557	0.300129	0.349218	0.345275
CEPT1	grey	-0.101651	0.0720397	0.0985014	-0.439067	-0.609824	-0.166094	-0.420015	0.145683	0.162335	0.00214604	0.675945	0.707278	0.0150838	-0.389327	0.0545746	0.298396	0.317571	0.317336	0.522806
WDR77	grey	-0.09147	-0.0534858	0.0559083	-0.23835	-0.350183	-0.211027	-0.221119	0.0121445	-0.0291269	-0.138665	0.305084	0.30795	0.050967	-0.594326	-0.277361	-0.31024	0.0484917	-0.122384	0.223641
ATP5PB	grey	0.0502066	0.110659	-0.114252	0.339506	0.203244	0.465309	0.136925	0.17235	-0.109671	-0.208412	-0.0772132	-0.100028	0.505263	0.587054	0.595272	0.603638	0.50504	0.506242	0.270824
RAP1A	grey	-0.420791	-0.0348823	-0.0663007	-0.438054	-0.413121	0.133549	0.354148	-0.12578	-0.146182	-0.114603	0.371065	0.200193	-0.357658	-0.285911	-0.297593	-0.187632	-0.316269	-0.143268	0.0621399
INKA2	grey	0.14876	0.0240601	-0.141567	-0.0379237	0.127871	-0.120286	0.236129	-0.0930357	-0.108603	0.15591	-0.123438	-0.093544	-0.267268	-0.161231	-0.323308	-0.371165	-0.364474	-0.400279	-0.376588
DDX20	grey	0.143614	-0.0677399	-0.0926709	0.405018	0.326834	0.182206	0.136611	0.0149201	0.212838	0.116736	-0.353593	-0.108576	0.540987	0.216533	0.0672437	0.0444302	0.188718	0.315238	0.03596
KCND3	grey	0.439848	0.667313	0.426525	0.151204	0.191564	0.364084	-0.0375503	-0.470896	-0.278684	-0.62583	-0.141107	-0.192777	0.0691976	0.0944982	-0.0342305	0.0677449	-0.0499185	-0.103073	-0.100175
CTTNBP2NL	grey	-0.325356	-0.348268	-0.296872	0.0935504	0.114973	0.0320065	0.306135	0.249745	0.443845	0.21961	-0.0795539	-0.067386	-0.04453	0.0363853	-0.0350241	-0.0895691	-0.103977	-0.111337	-0.0158956
WNT2B	grey	-0.245214	-0.171425	-0.323926	-0.424693	-0.378157	0.139433	-0.0694986	0.330092	-0.0471083	-0.0971961	0.484681	0.266412	-0.161447	-0.120928	0.0977284	0.16221	0.0753864	-0.0043805	0.419161
ST7L	grey	0.0461707	0.153802	-0.112497	-0.487536	-0.323809	0.177007	0.0775708	-0.151181	-0.128689	-0.0767226	0.337261	0.145928	-0.504349	-0.255686	-0.313665	0.0804453	-0.309894	-0.109786	0.0223939
CAPZA1	grey	-0.156791	0.00795886	0.0201901	-0.47426	-0.34385	-0.221788	-0.168323	-0.00866924	0.0658823	0.0619014	0.300159	0.184453	-0.491627	-0.0453964	0.00620216	0.0199466	-0.112764	-0.102969	-0.00365246
MOV10	grey	0.0596149	-0.271046	-0.208306	-0.037591	0.0251345	0.0496179	-0.215963	0.300727	0.402217	0.224375	0.225869	0.0377724	-0.0492935	0.13518	0.145698	0.317298	-0.0108821	0.0079791	0.300472
PPM1J	grey	-0.235275	-0.33769	-0.2928	0.184212	0.276002	0.0650649	0.0548275	0.43679	0.344501	0.270118	-0.121532	-0.231129	-0.0706978	0.0727768	-0.177901	-0.0207481	-0.233642	-0.191395	0.140859
TAFA3	grey	0.097481	-0.0484903	-0.127539	-0.257633	-0.288963	-0.0971984	-0.0581541	-0.017994	0.12736	0.173679	0.33352	0.337662	-0.198393	0.0342042	0.12163	0.195658	0.132462	0.209398	0.109127
MAGI3	grey	-0.524246	-0.0831969	-0.0473895	0.0943534	0.103607	-0.101949	0.36136	0.174153	0.0650414	0.000240183	-0.079932	-0.227393	-0.119271	0.131595	0.0491499	-0.0720471	-0.0885939	-0.156795	-0.101195
PHTF1	grey	-0.0938856	0.0943949	-0.0667588	-0.55783	-0.553754	0.189475	0.133965	-0.118683	-0.178516	-0.322923	0.564777	0.293822	-0.399094	-0.427417	-0.318303	0.00342838	-0.191046	-0.118132	0.149912
RSBN1	grey	-0.00304222	-0.124007	-0.113785	-0.348086	-0.382264	-0.0255238	-0.0331808	-0.0484668	-0.137677	-0.0268971	0.369749	0.145029	-0.173697	-0.322048	-0.0891697	0.0258578	-0.115762	0.0102111	0.102865
PTPN22	grey	-0.0647269	-0.0410343	0.106541	0.31989	0.298245	0.0939656	-0.119997	0.141819	0.122433	-0.0249116	-0.229467	-0.260384	0.193594	0.307077	0.182339	0.0306387	0.0469805	-0.0734539	0.082445
BCL2L15	grey	-0.143457	0.162031	-0.020711	0.0772496	0.257877	0.24314	0.199985	0.140792	-0.0875005	-0.237931	-0.223117	-0.167099	-0.0556224	0.252158	0.0472515	0.0295142	0.0226236	-0.0252255	-0.0703489
AP4B1	grey	-0.148253	0.173636	0.0474613	-0.162201	-0.0283511	0.24262	0.066805	0.113861	-0.0781846	-0.221965	0.121528	0.0365565	-0.215325	0.405039	0.322238	0.423679	0.149087	0.142357	0.0591737
HIPK1	brown	-0.214564	0.0550202	-0.0018877	-0.0392189	-0.167198	0.285438	-0.123591	0.239824	0.0345644	-0.136596	0.314124	0.280743	0.148755	0.363901	0.58288	0.551515	0.445602	0.382779	0.485195
OLFML3	grey	-0.0210654	0.196956	0.152784	0.0861477	0.355909	0.0698019	0.078431	-0.200416	-0.0759747	-0.0529458	-0.391063	-0.415325	-0.191699	0.221992	-0.108801	-0.117972	-0.273823	-0.256433	-0.290087
SYT6	grey	-0.0572715	0.0942649	0.142769	0.214172	0.414373	-0.00387568	0.309839	-0.221724	-0.104813	-0.0702043	-0.425776	-0.648211	-0.254398	0.347064	-0.0495591	-0.286339	-0.440546	-0.511122	-0.489748
TRIM33	grey	-0.455546	-0.00932838	-0.33022	-0.0914743	-0.152434	0.429072	0.45546	0.214333	-0.215136	-0.254696	0.230545	0.162573	0.158083	-0.0904803	0.085163	0.082583	0.137146	0.0441569	0.34592
DENND2C	grey	-0.163691	0.125893	0.0392402	0.0190655	-0.00299591	0.0370452	0.0525145	0.12258	-0.0299473	-0.0353065	0.104325	0.252957	0.158796	-0.146513	-0.0293312	-0.0873449	0.0557888	0.0979321	0.271755
NRAS	grey	0.204139	0.336513	0.275071	-0.194666	-0.269887	-0.142366	-0.306021	-0.143325	-0.130635	-0.154006	0.34009	0.335073	-0.00512503	-0.463639	-0.234859	-0.0948784	-0.0244238	-0.0748101	0.1939
CSDE1	brown	-0.0807492	0.0161973	-0.0387897	-0.326931	-0.541394	-0.0224939	-0.100502	0.026576	-0.0258835	-0.0519468	0.448165	0.437559	0.248706	0.118722	0.500673	0.66745	0.585355	0.72153	0.324762
SIKE1	grey	-0.190493	-0.0117448	0.0073808	-0.285157	-0.416078	-0.0526063	0.0165281	-0.116227	-0.143743	-0.174137	0.305818	0.31941	0.00546099	-0.43211	-0.122989	-0.158312	0.0786475	0.0475232	0.141583
SYCP1	grey	0.0174398	0.143432	0.108697	-0.141716	-0.0595679	-0.0267266	-0.229976	-0.0939459	0.0790725	-0.106531	0.0974095	-0.0849825	-0.229009	-0.0598872	-0.0416404	0.104608	-0.079811	-0.076368	0.0682971
TSHB	grey	0.107699	0.0489675	0.0463877	0.0651337	0.0291436	0.308385	-0.120232	0.0327115	-0.000773093	-0.111637	0.103796	-0.0141491	0.0254339	-0.101293	-0.233391	0.205641	-0.208264	0.0892878	0.25194
TSPAN2	grey	0.104797	0.354929	0.347236	0.0199206	0.142438	-0.102429	-0.161446	-0.180586	-0.0368443	-0.151228	-0.0914973	-0.271347	-0.19414	0.142533	0.0188237	0.106377	-0.159654	-0.199432	-0.186006
NGF	yellow	0.0318614	0.628479	0.397467	0.0511163	0.0739789	0.389245	-0.16033	-0.176873	-0.108977	-0.608966	0.0372326	0.0862677	0.195383	0.286403	0.28503	0.29334	0.313625	0.144609	0.297194
VANGL1	grey	-0.40134	-0.185026	-0.0748007	0.270027	0.00662125	0.205444	0.128647	0.259376	0.256351	0.0994847	0.120275	0.095352	0.352569	0.0937876	0.142911	0.224551	0.214096	0.346328	0.449137
CASQ2	greenyellow	0.110758	0.471334	0.499129	0.0871311	-0.0146591	0.263495	-0.268783	-0.312671	-0.310907	-0.374721	0.0373138	0.185669	0.282678	-0.0335919	0.0489779	0.0164346	0.177314	0.17456	0.252523
NHLH2	grey	-0.236663	-0.285073	-0.0717204	0.0343888	0.0200336	-0.00869903	0.375275	-0.126328	-0.0696963	-0.124126	-0.184706	-0.296508	-0.138961	0.0377713	-0.066354	-0.369469	-0.186307	-0.268455	-0.363286
SLC22A15	grey	-0.00946855	0.000131241	0.0353337	-0.112999	-0.205975	-0.0695425	0.119905	-0.206269	0.0220395	-0.0832134	0.106034	-0.0909506	-0.110783	0.128287	0.186151	0.300192	0.118364	0.201295	-0.157716
MAB21L3	grey	0.108354	-0.0107394	-0.096971	0.0332813	0.203159	0.11812	0.0525096	0.0614201	-0.114246	0.0247304	-0.149557	-0.187772	-0.190669	0.00373811	-0.198491	-0.149604	-0.271964	-0.242284	-0.123167
ATP1A1	grey	0.169274	0.03054	0.0483278	0.383301	0.70306	-0.0463199	0.0343542	0.0133465	0.109789	0.152808	-0.619775	-0.725019	-0.121575	0.502787	0.00756071	-0.104896	-0.343153	-0.38823	-0.409075
IGSF3	grey	-0.134493	0.0320647	-0.0352642	-0.254178	-0.250597	0.446438	0.00643191	-0.0718616	0.0542016	-0.201299	0.354949	0.155763	-0.00853706	0.0658689	0.0476544	0.312054	-0.0437904	0.195958	0.45936
PTGFRN	grey	-0.172477	-0.499837	-0.774149	-0.40589	-0.273178	-0.0960812	0.20418	0.537308	0.293721	0.402271	0.365031	0.308987	-0.340848	-0.0918713	0.0487356	0.0346632	0.00603744	-0.0555802	0.162616
CD101	grey	-0.389211	-0.245028	-0.134079	0.352605	0.204477	0.0973745	-0.0202305	0.468704	0.448785	0.254085	-0.0242971	0.0986191	0.445571	0.162409	0.212242	0.125842	0.27244	0.254203	0.518185
TTF2	grey	-0.349925	-0.376811	-0.460897	-0.127055	0.125598	0.00566665	0.0478698	0.718872	0.382597	0.28151	0.00681826	0.0765445	0.0617136	0.431894	0.356886	0.21344	0.206407	0.0550109	0.237212
TRIM45	grey	-0.298563	-0.445373	-0.399055	0.0904735	0.125631	-0.0758127	0.0888465	0.450771	0.256985	0.261694	-0.0542603	0.0327504	0.0984708	0.0987434	0.177373	-0.114434	0.1387	-0.0339712	0.18399
VTCN1	grey	-0.497381	-0.206933	-0.263765	-0.040063	-0.14376	0.200021	0.236685	0.332363	0.0687732	0.057022	0.218281	0.257482	0.0483468	-0.0735241	0.0493451	0.0810044	0.0590271	0.0750991	0.298677
MAN1A2	grey	-0.0584423	0.173731	0.40214	0.0541315	0.131547	-0.143661	-0.209273	-0.0159102	-0.0941618	-0.0973149	-0.0843638	-0.281563	-0.192588	0.0266155	-0.156505	0.0141203	-0.25665	-0.209786	-0.144531
TENT5C	grey	-0.0827928	-0.0798459	0.138172	0.125441	0.25526	-0.207791	-0.15779	0.134044	0.229249	0.162255	-0.113983	-0.274324	-0.119914	0.14522	-0.0362106	-0.0379995	-0.237118	-0.24083	-0.0406862
GDAP2	grey	-0.117312	-0.0704588	-0.184086	-0.035671	0.0134759	0.162254	0.10473	0.201374	0.214431	-0.0627838	0.143321	0.0766815	-0.00289036	0.319974	0.313942	0.140155	0.118852	0.000335701	0.219225
WDR3	grey	-0.161037	-0.12395	0.0848078	-0.132696	-0.294247	-0.238928	-0.20631	0.105447	0.237401	0.057534	0.304139	0.189764	-0.0584719	0.0549698	0.296575	0.353258	0.242593	0.280598	0.182984
SPAG17	grey	-0.40801	-0.212716	0.182979	0.236115	0.0714221	-0.0150398	-0.0764401	0.175034	0.308532	-0.00518027	0.00664017	-0.0359061	0.301765	0.116812	0.141738	-0.00758523	0.111851	0.0574529	0.291473
WARS2	grey	-0.0995577	-0.353639	-0.37645	-0.292692	-0.328269	-0.109134	0.120432	0.249557	0.293718	0.322413	0.24002	0.248919	-0.0284625	-0.256099	-0.108596	0.143953	0.0136705	0.176463	0.0751942
HAO2	grey	-0.350775	-0.300717	-0.160406	0.066947	0.0113416	0.122155	0.328195	0.0200806	0.0470174	-0.136931	-0.0460406	-0.257388	0.00511685	0.0293164	-0.018072	-0.16995	-0.107757	-0.178947	-0.0398498
ZNF697	grey	-0.219027	0.174901	-0.0630555	-0.327718	-0.389862	0.338566	0.255202	-0.114964	-0.388575	-0.365947	0.39727	0.317166	-0.107648	-0.0728939	0.0592998	0.040925	0.0539247	0.0711289	0.253191
PHGDH	brown	-0.140718	-0.0183342	-0.100556	-0.311179	-0.252879	-0.00330775	-0.0411197	0.0841626	0.0689302	0.114891	0.201238	0.19879	-0.0493511	0.323567	0.393849	0.532423	0.305405	0.413224	0.123202
HMGCS2	grey	0.0351841	-0.0217458	-0.110993	0.0794355	0.384153	-0.0135918	0.146483	-0.00813265	0.161506	0.160023	-0.430985	-0.441052	-0.166628	0.19372	-0.214831	-0.119289	-0.295906	-0.249986	-0.339894
REG4	grey	0.0768567	0.134873	0.233136	0.284726	0.348775	-0.189813	-0.049183	-0.0729996	0.101616	0.113061	-0.294247	-0.222128	0.101081	0.219848	0.123507	-0.104647	-0.0379395	-0.0986625	-0.167771
NOTCH2	grey	0.188779	-0.101677	0.0240051	0.114666	0.181825	-0.109547	-0.197997	0.0515144	0.351723	0.28212	-0.0640254	-0.114973	0.00976787	0.297373	0.133055	0.229981	-0.0488911	0.0937456	0.0242502
SEC22B	turquoise	-0.266346	-0.331886	-0.247542	-0.498877	-0.589679	-0.0193999	0.156186	0.038124	0.0190241	0.0537775	0.498178	0.321527	-0.316893	-0.306198	-0.0800944	0.0710638	-0.105874	0.0592825	0.110025
PDZK1	grey	-0.438179	-0.0967725	0.0848503	0.201934	0.186009	0.0937681	0.131448	0.141006	-0.0707702	-0.245256	-0.111242	-0.204737	0.116588	0.281631	0.238237	-0.140049	0.0449592	-0.120829	0.100594
CD160	grey	-0.185934	0.00289072	-0.0910115	-0.389251	-0.345233	-0.00762698	-0.23142	0.272069	0.212987	-0.000847087	0.450882	0.595549	-0.0814084	-0.15915	0.000928269	0.0361899	0.136041	0.0401842	0.455037
RNF115	grey	-0.247772	-0.0564096	-0.162653	-0.0164481	-0.0101314	0.132301	0.505853	-0.0366861	-0.29716	-0.193351	-0.0129464	-0.0606279	-0.187622	0.129632	0.122599	-0.247923	-0.113204	-0.291261	-0.230046
POLR3C	grey	0.177504	-0.0269121	-0.0254384	-0.291684	-0.433936	-0.160335	-0.210559	-0.140001	0.13913	0.161688	0.360832	0.385754	0.0463548	-0.369337	-0.137236	0.127417	0.102987	0.257519	0.15823
NUDT17	grey	-0.231995	-0.355843	-0.328606	-0.120568	-0.0841466	-0.106658	-0.239455	0.505909	0.506825	0.44894	0.291367	0.361235	0.0151821	-0.355544	-0.214588	-0.112206	-0.0702343	-0.0711925	0.499624
PIAS3	grey	-0.115752	-0.172711	-0.223058	-0.113302	-0.250364	0.0539092	0.189803	-0.00873285	0.00774889	0.119428	0.177457	0.240147	0.0125894	-0.129802	0.0506301	-0.0503012	0.0516256	0.115638	0.0880364
ANKRD35	grey	0.0901801	0.234441	0.154389	0.0371014	0.322374	-0.0868528	0.10484	-0.218823	-0.0375675	-0.0276895	-0.393603	-0.386465	-0.181889	0.181161	-0.131684	-0.157406	-0.282632	-0.235972	-0.387338
ITGA10	grey	-0.237927	-0.0579451	0.0842078	0.148457	0.0960197	0.125005	-0.0968406	0.128911	0.0405879	0.0459194	0.0750895	0.112149	0.0841906	-0.0132199	-0.0732772	-0.0960668	-0.0942466	-0.0863412	0.26272
PEX11B	grey	-0.00844084	0.0212273	0.0366386	-0.532051	-0.452734	-0.053894	-0.0972061	-0.154697	0.042823	-0.190203	0.400302	0.205114	-0.415883	-0.201722	-0.0732474	0.105038	-0.104439	-0.0708661	-0.00998455
RBM8A	grey	0.181752	0.225396	0.139337	0.261503	0.155645	-0.081002	0.117219	-0.295137	-0.32587	-0.257416	-0.325655	-0.0392797	0.356886	0.0150208	0.165559	-0.269301	0.318779	0.0789773	-0.24906
LIX1L	turquoise	-0.023026	-0.162562	-0.124202	-0.47538	-0.564608	-0.214671	-0.0900727	0.012014	-0.0862295	0.0997338	0.556806	0.279345	-0.354646	-0.284661	-0.00509104	0.234911	-0.016881	0.0907988	0.0334964
POLR3GL	grey	0.251626	0.186224	0.11465	-0.406916	-0.547181	-0.281666	-0.287565	-0.18347	-0.0730662	-0.0207524	0.416648	0.556246	-0.0450643	-0.432085	-0.0697257	0.0953338	0.229417	0.280454	0.0922735
PRKAB2	grey	-0.275423	-0.121723	-0.399269	0.241887	0.241048	0.352823	0.508077	0.2618	-0.0195603	-0.038942	-0.187472	-0.0599171	0.265812	0.184069	0.222134	-0.0243753	0.205884	0.111899	0.0908465
FMO5	grey	-0.257467	-0.0777403	-0.263213	-0.0765455	0.0243115	0.0903528	0.28037	0.243113	0.106259	0.131959	0.0596252	0.262077	0.0388775	0.065308	0.0456133	-0.149266	0.0462591	-0.0429236	0.0933412
CHD1L	grey	-0.00831237	-0.158895	-0.462516	0.207311	0.225375	0.327945	0.22107	0.315467	0.00381344	0.0910316	-0.0954031	0.0248631	0.227059	0.110442	0.121504	-0.0674403	0.118238	0.00445201	0.226222
BCL9	grey	0.014312	-0.382886	-0.0888601	-0.0382483	-0.0497533	-0.418171	-0.132098	0.00698401	0.479223	0.485636	-0.109043	-0.0134425	-0.0209219	0.00470801	-0.0480912	-0.116185	0.0136214	0.0448488	-0.19899
ACP6	grey	-0.357715	-0.0604045	-0.265324	-0.069118	-0.241152	0.220558	0.233686	0.258226	-0.0608197	0.00282702	0.263034	0.394613	0.233899	0.297801	0.544174	0.512775	0.562217	0.643606	0.383122
GJA5	grey	0.0768266	0.338647	0.273786	0.0950552	0.054748	0.381288	-0.147774	-0.123888	-0.221847	-0.390392	0.0401393	-0.0138406	0.279568	0.322381	0.255368	0.295322	0.219026	0.195552	0.248804
SV2A	grey	0.178444	0.321348	0.140084	0.345512	0.557779	0.456407	0.228854	-0.188958	-0.276167	-0.341195	-0.474157	-0.575771	0.000182363	0.484425	0.0688885	0.0313872	-0.226359	-0.2248	-0.256522
SF3B4	grey	-0.0562475	0.142447	-0.180777	0.025683	-0.064575	0.260633	0.0971473	0.253335	-0.201397	-0.0905817	0.251518	0.383781	0.34498	0.260682	0.513929	0.40945	0.490278	0.416022	0.45218
MTMR11	grey	-0.0602253	-0.260441	-0.0559431	0.0703439	0.116712	-0.126439	-0.261692	0.267782	0.349387	0.272026	0.105854	-0.0570978	-0.0509412	0.00850654	-0.0880548	0.0090784	-0.146893	-0.154701	0.200309
OTUD7B	grey	0.229067	0.144578	0.189193	-0.262077	-0.434066	-0.440421	-0.356032	-0.140173	-0.0294782	0.017871	0.282685	0.403294	0.135471	-0.214034	0.209865	0.142935	0.424879	0.277954	0.0254983
VPS45	greenyellow	0.516816	0.56075	0.598364	0.296771	0.391219	0.0329588	-0.19751	-0.53906	-0.418761	-0.416344	-0.496559	-0.412584	0.0847121	0.157698	-0.0608593	-0.181117	-0.0636824	-0.179506	-0.428219
PLEKHO1	brown	0.0227905	0.278281	0.0615454	-0.229345	-0.214006	0.189827	-0.105327	0.0792187	-0.213946	-0.295294	0.318761	0.166552	0.00659661	0.553927	0.704545	0.758183	0.467507	0.430101	0.228076
ANP32E	grey	-0.0718537	-0.034044	-0.0423822	-0.235204	-0.31596	0.0726576	-0.167224	0.0972971	0.251355	0.101843	0.402593	0.38498	0.0139984	0.210399	0.389349	0.483554	0.290365	0.389412	0.375795
CA14	grey	-0.0664338	-0.0661871	0.0158755	-0.0162055	-0.0452494	-0.03271	-0.244859	0.158451	0.248937	0.158066	0.201364	0.115258	0.0559761	0.313131	0.311246	0.352303	0.222288	0.237518	0.275282
APH1A	brown	0.110563	0.465275	0.195455	-0.18935	-0.301091	0.443328	-0.0101733	-0.165013	-0.359973	-0.62797	0.351166	0.181332	0.0930764	0.166458	0.320125	0.596523	0.320636	0.375847	0.268098
CIART	grey	0.0570705	0.0133248	0.0466446	-0.0229879	0.00431855	-0.0123549	-0.1545	0.0597902	-0.0164781	0.0171093	-0.00375453	0.033906	0.0708889	0.29065	0.407274	0.372034	0.208022	0.259099	0.0507995
PRPF3	grey	0.268706	0.0912428	0.284513	0.160961	0.102638	-0.166091	-0.256522	-0.179471	0.0777244	-0.0672244	-0.0826344	-0.0344243	0.155577	-0.103866	-0.0144262	-0.155647	-0.0322811	-0.196948	-0.0929997
RPRD2	grey	-0.0183621	-0.178364	-0.218758	-0.316074	-0.22422	-0.0244334	0.35495	-0.148561	-0.0656796	0.0568733	0.10224	-0.135937	-0.490385	-0.100723	-0.22763	-0.0438355	-0.338193	-0.122784	-0.354675
TARS2	grey	-0.117854	0.2197	0.14685	-0.275814	-0.252979	0.411308	0.100986	-0.0592392	-0.277974	-0.411095	0.353663	0.105919	-0.136183	0.0547043	0.00649871	0.313032	-0.112204	0.0287288	0.188642
ECM1	grey	-0.244238	-0.121009	-0.156543	-0.0879763	0.0742793	0.404311	0.179264	0.254537	-0.124793	-0.195397	0.123912	-0.110204	-0.14684	0.10553	-0.0570111	0.0322013	-0.239083	-0.244324	0.210201
ADAMTSL4	grey	0.139479	0.296966	0.20149	-0.0072742	0.0273295	0.196814	0.00834763	-0.107225	-0.111849	-0.278763	0.0326483	-0.00364162	0.158846	0.348639	0.285424	0.252093	0.143778	0.157247	0.082369
MCL1	grey	-0.192864	-0.121847	0.0863611	0.132804	0.19397	-0.00987141	-0.224163	0.215703	0.234886	0.114862	-0.0393327	-0.207858	0.038827	0.390766	0.321367	0.26809	0.0483757	0.00352575	0.164882
ENSA	brown	-0.082787	0.191788	-0.00544469	-0.188055	-0.372901	0.185518	0.0611987	-0.0176441	-0.147128	-0.209851	0.319485	0.398468	0.22082	0.262947	0.509516	0.543872	0.548277	0.547394	0.284214
GOLPH3L	grey	-0.198492	0.0193711	0.0486762	-0.0618789	-0.132274	0.0329221	0.140696	-0.122775	0.0443554	-0.0622603	0.0907975	0.224959	-0.0627165	0.0360576	0.0666966	-0.155442	0.0281943	0.0289411	0.0257653
HORMAD1	grey	-0.279189	-0.138662	-0.135104	0.191691	0.0587262	0.107676	0.0344736	0.28995	0.268404	0.0343154	0.00420873	0.088605	0.368604	0.141155	0.199366	0.155974	0.275689	0.298542	0.365702
CTSK	grey	-0.261682	-0.0349548	0.073571	-0.378319	-0.322142	-0.273816	-0.36881	0.128251	0.176647	0.0773537	0.384343	0.400342	-0.0675293	-0.415112	-0.19908	-0.281095	-0.0369439	-0.210786	0.408903
ARNT	grey	-0.0150681	0.0805849	0.122988	-0.108783	-0.0848548	-0.201737	-0.38788	0.178338	0.0640361	0.136173	0.226224	0.302277	0.0364118	-0.11547	0.0276063	0.136083	0.101225	0.0634253	0.306187
SETDB1	grey	-0.00247776	0.116676	-0.010545	-0.0781016	-0.0674907	0.0168559	0.0804282	-0.0651333	-0.0237285	-0.149305	-0.089246	0.0666748	0.198425	-0.0188207	0.0654785	0.00513278	0.241899	0.141476	-0.0534521
ANXA9	grey	0.248666	-0.289385	-0.374299	-0.145052	-0.0765166	-0.0688788	-0.0950646	0.204769	0.192339	0.316466	0.167893	0.104728	-0.181542	-0.11596	-0.067477	0.0918949	-0.104259	-0.0661357	0.0352974
MINDY1	grey	-0.0133287	0.118967	-0.0335612	0.303562	0.392919	0.38653	0.177189	0.0439935	-0.176732	-0.205183	-0.211311	-0.389458	-0.00945085	0.49249	0.252184	0.159855	-0.0831897	-0.147913	0.00277451
PRUNE1	turquoise	-0.0412797	-0.133148	-0.151298	-0.784972	-0.766373	-0.110063	-0.167918	-0.0289992	-0.0568102	0.0145382	0.721897	0.456334	-0.47392	-0.518443	-0.249683	0.216867	-0.186564	0.0446735	0.196058
BNIPL	grey	-0.177058	0.0668087	0.0825371	0.269499	0.16065	0.202637	0.0309918	0.131786	-0.0739951	-0.150072	-0.12849	-0.0445779	0.287391	0.103385	0.104221	-0.0271985	0.155042	0.0787152	0.177032
CDC42SE1	grey	-0.0895095	-0.0455254	-0.293445	0.0772664	0.0847648	0.187087	0.0196378	0.364401	0.280108	0.0998005	0.0701979	0.263838	0.247602	0.337377	0.411396	0.324335	0.373852	0.293338	0.367805
GABPB2	grey	-0.255806	0.117444	0.0600746	-0.146365	-0.33936	0.277618	-0.0225924	-0.0864866	-0.168969	-0.40789	0.257455	0.234351	0.283785	0.00821823	0.262744	0.228898	0.397781	0.370337	0.405237
SEMA6C	grey	0.0223451	0.0142558	-0.0465454	0.0928515	0.12428	0.035175	-0.249461	0.169052	0.235926	0.111227	-0.0750846	0.194424	0.255631	0.080725	0.191416	0.101231	0.290527	0.13362	0.272084
TNFAIP8L2	grey	-0.057286	0.149685	0.265072	-0.218378	-0.386462	0.0020369	-0.39144	0.0630453	-0.0344534	-0.230675	0.402665	0.297652	0.150036	-0.123118	0.143107	0.46318	0.315785	0.398974	0.395574
LYSMD1	grey	0.0350773	0.120055	0.171675	-0.527968	-0.474496	-0.100517	-0.0348803	-0.330813	-0.245914	-0.185947	0.357921	0.0463544	-0.406115	-0.411424	-0.352071	0.0179221	-0.352168	-0.131085	-0.119115
TMOD4	grey	-0.329491	-0.276777	-0.0766116	0.178523	0.195421	-0.0361324	-0.0783019	0.380963	0.390712	0.228847	0.0278881	-0.135299	0.0533407	0.154188	0.0394266	0.0987636	-0.0606658	-0.0774788	0.257658
VPS72	salmon	-0.211256	-0.190708	-0.0323547	0.649579	0.586704	0.00088412	0.171877	0.169843	0.134316	0.0632788	-0.51135	-0.378482	0.394617	0.309347	0.204517	-0.374338	0.0916466	-0.206693	-0.0612252
PIP5K1A	grey	-0.0690158	-0.0732578	-0.0302193	-0.470771	-0.405403	-0.208489	0.121252	-0.134607	-0.109667	0.08718	0.302608	0.285342	-0.325623	-0.209368	-0.108054	-0.138892	-0.134926	-0.0858905	-0.154937
PSMD4	grey	-0.114008	0.218967	0.00875072	-0.0696696	-0.0899501	0.242723	0.0442712	0.106672	-0.0198328	-0.242002	0.256162	0.417558	0.151581	-0.071939	0.132697	-0.0317939	0.122303	-0.106223	0.347655
ZNF687	grey	-0.26567	-0.0875953	-0.232145	-0.27451	-0.33077	-0.00900344	0.119836	0.151546	-0.158495	-0.0592103	0.31492	0.368385	-0.0169162	-0.335707	-0.0238902	-0.160822	0.117859	0.0446902	0.294591
PI4KB	grey	-0.0874416	0.113014	0.016479	0.0839268	0.0399034	0.332509	0.187331	0.0042909	-0.224495	-0.177579	0.0258038	0.127118	0.19208	0.08533	0.121033	0.137224	0.125243	0.166788	0.184904
RFX5	grey	-0.175301	0.0600251	-0.231775	-0.14623	-0.138511	0.22183	0.105253	0.286882	0.0297998	0.0452826	0.38225	0.516344	0.0421405	-0.0351227	0.110119	-0.0405669	0.149887	0.0455318	0.465708
POGZ	grey	-0.16474	-0.357332	-0.542901	-0.234218	-0.221815	-0.0130084	0.245418	0.300424	0.230713	0.377141	0.200491	0.394547	-0.0245945	-0.24483	-0.096618	0.0244035	0.0404968	0.172029	0.150319
CGN	grey	-0.153519	-0.0106065	-0.169395	-0.145387	-0.0727312	0.15047	0.101377	0.149663	0.328542	0.0589761	0.242588	0.162811	-0.0660152	-0.0226779	-0.104722	0.0976332	-0.122257	-0.0369097	0.273153
TUFT1	yellow	0.0463337	0.546452	0.406621	0.0308976	-0.00203803	0.538739	-0.122051	-0.24277	-0.233594	-0.556119	0.158504	0.0930221	0.133074	0.163421	0.105951	0.203056	0.0200857	0.083573	0.372468
SNX27	grey	0.0304346	0.070816	-0.180322	-0.116956	-0.109064	0.321022	-0.0137932	0.125607	0.0451965	-0.0206319	0.338068	0.176088	-0.0450457	0.0440588	0.0654908	0.359783	-0.00016107	0.141253	0.386218
CELF3	grey	0.0347493	-0.0676797	0.0994467	0.017697	0.221653	-0.521855	-0.299553	0.181827	0.251994	0.21604	-0.196895	-0.16067	-0.175655	-0.159545	-0.202352	-0.334606	-0.146494	-0.372259	-0.22071
RIIAD1	black	0.307305	0.0889196	0.0642106	0.147142	-0.112596	-0.28273	-0.20779	-0.127032	0.0423906	0.0889065	-0.0424195	0.182014	0.388686	-0.0431606	0.303604	0.240611	0.576174	0.487853	-0.0218468
MRPL9	brown	-0.20657	0.112372	-0.0194194	-0.0485459	-0.128448	0.295477	-0.0360462	0.11511	0.0850405	-0.0891849	0.14708	0.299141	0.373589	0.458395	0.594324	0.617129	0.570363	0.660708	0.445511
OAZ3	grey	-0.163239	-0.0864162	-0.29056	0.321666	0.210589	0.360289	0.265711	0.341773	-0.00581946	-0.0376929	-0.0763613	-0.00459963	0.541844	0.395274	0.389655	0.238129	0.394138	0.332709	0.34954
TDRKH	grey	-0.145662	0.187986	0.0735462	-0.0242109	-0.167303	0.0725967	0.146498	-0.0212875	-0.136457	-0.232579	0.168764	0.277845	0.160549	-0.254003	-0.0772931	-0.0615379	0.138188	0.0873465	0.183039
LINGO4	grey	0.207404	0.0297166	0.0167237	0.108133	0.252414	0.116172	-0.0932178	-0.0118077	0.0446859	-0.0434629	-0.24056	-0.290998	-0.0718814	0.242135	0.00605414	0.0319308	-0.140866	-0.122537	-0.116861
THEM5	grey	-0.0640002	-0.161034	-0.272557	0.0443012	0.0204911	0.28435	0.143472	0.282116	0.198568	-0.0276734	0.196112	0.163505	0.100496	-0.113546	-0.092313	-0.0129622	-0.00461771	-0.056435	0.323704
THEM4	grey	-0.0551936	0.359414	0.069875	-0.302588	-0.275257	0.266277	0.363922	-0.306036	-0.403807	-0.39536	0.254838	0.182705	-0.371231	-0.202065	-0.207578	-0.162444	-0.208679	-0.12986	-0.0930911
S100A14	grey	0.155601	0.153713	0.0740613	0.221785	0.379957	-0.000792641	0.113622	-0.0683011	-0.139067	-0.0478364	-0.31774	-0.399247	-0.107104	0.315352	0.0683658	-0.0606721	-0.212646	-0.239925	-0.291156
SNAPIN	grey	-0.049802	-0.0502495	-0.00847715	0.366398	0.205116	0.107029	-0.122518	0.160823	0.213629	0.0154733	-0.168133	0.0470514	0.512843	0.0988275	0.143812	0.0285184	0.317216	0.306259	0.318391
ILF2	grey	-0.130349	0.159537	0.245473	-0.518386	-0.627373	-0.20897	-0.200827	-0.216186	-0.177031	-0.209582	0.564607	0.375947	-0.2557	-0.617096	-0.317488	-0.100161	-0.0991218	-0.0244332	0.201442
INTS3	grey	-0.0429604	0.0700611	-0.0315052	-0.0615996	0.124619	0.253725	0.172373	-0.0563284	-0.292513	-0.269444	-0.140864	-0.0781819	-0.059097	-0.0457034	-0.195102	-0.370342	-0.188426	-0.329721	-0.0770967
SLC27A3	grey	0.0669905	-0.208908	-0.382084	0.025036	0.20894	0.0728801	0.0404883	0.271445	0.245834	0.250773	-0.11828	0.0181954	-0.0400044	0.178069	0.0295685	0.0208444	0.0394864	0.00496442	0.0596021
GATAD2B	grey	-0.490841	-0.509363	-0.396928	0.19105	0.278096	-0.106752	0.383404	0.394425	0.156856	0.279418	-0.27823	-0.369522	0.0116417	0.199093	0.0763499	-0.223396	-0.0826131	-0.249683	-0.149487
DENND4B	grey	-0.156216	0.142891	-0.023132	-0.471394	-0.435329	0.286973	0.0171656	0.0435972	-0.22028	-0.253321	0.53678	0.474651	-0.277957	-0.296843	-0.133538	0.128078	-0.098009	0.0314491	0.326731
CRTC2	grey	-0.222098	-0.00885426	-0.147144	-0.465354	-0.537665	0.126539	0.174025	-0.0215556	-0.19199	-0.151405	0.515771	0.485475	-0.127056	-0.392888	-0.191676	-0.118185	-0.0604777	-0.0407007	0.25838
SLC39A1	grey	-0.130162	0.140384	0.0959379	0.248979	0.219295	0.172281	-0.0626086	0.14314	0.176338	-0.0378104	0.000649625	0.165815	0.157844	0.0966497	0.10617	-0.149977	0.0738431	-0.139795	0.330064
CREB3L4	blue	0.105254	0.318294	0.171663	-0.0129452	-0.0816445	0.540254	-0.131069	-0.061731	-0.124424	-0.460471	0.241551	0.182302	0.256796	0.00960136	0.058804	0.250329	0.15658	0.191322	0.499836
NUP210L	grey	-0.273398	-0.0872863	-0.117914	-0.0224561	0.054153	0.138666	-0.243403	0.478363	0.2359	0.0751087	0.237687	0.2299	0.117269	0.096929	0.169414	0.0829007	0.0940387	-0.0193688	0.599612
TPM3	grey	-0.206483	0.251192	0.189549	-0.000743964	-0.195665	0.152216	-0.119445	-0.0385747	-0.2541	-0.445978	0.182784	0.264423	0.435128	0.188766	0.548557	0.276879	0.621245	0.403618	0.388501
UBAP2L	grey	-0.0408767	-0.0885541	0.0998547	-0.378027	-0.53905	-0.166579	-0.251958	-0.133838	-0.0855267	-0.0776851	0.468891	0.253984	-0.0913324	-0.492163	-0.201196	0.0683184	-0.0734038	0.0386603	0.180978
HAX1	black	-0.00132365	0.157984	-0.00302439	0.038738	-0.180859	-0.013112	0.0328957	0.0843643	-0.022165	-0.0801224	0.185225	0.405925	0.396538	0.33712	0.668275	0.43733	0.7282	0.53275	0.165441
ATP8B2	grey	-0.0307041	0.0268376	-0.184607	-0.177237	-0.195296	0.392418	0.0544089	0.0944267	0.109672	-0.137517	0.306354	0.234999	0.0704565	-0.150908	-0.13153	0.156469	0.0242803	0.117256	0.380063
IL6R	grey	-0.317944	-0.253635	0.0840931	-0.126577	-0.161342	-0.196931	-0.400624	0.3308	0.462438	0.283422	0.309979	0.20933	0.0680492	0.0905435	0.170621	0.267745	0.0732833	0.124975	0.431821
UBE2Q1	grey	-0.112995	0.0351358	-0.01668	0.225212	0.219615	0.327066	-0.0708961	0.239992	0.0477538	-0.122103	-0.0753487	-0.112064	0.387614	0.484132	0.391349	0.350791	0.289821	0.265126	0.3289
CHRNB2	green	0.0201995	-0.0853888	-0.273436	0.262723	0.50097	0.118773	0.16626	0.272156	0.210571	0.167247	-0.427195	-0.210759	0.106656	0.719476	0.483436	0.145758	0.229182	0.0716449	-0.128638
ADAR	grey	-0.113107	-0.363004	-0.327046	-0.101584	-0.146258	-0.087554	-0.0542339	0.386298	0.416384	0.210979	0.173191	0.247678	0.120611	-0.161978	-0.0335739	0.0952449	0.135626	0.104897	0.215242
KCNN3	grey	0.0522835	-0.380771	-0.292342	0.217093	0.258834	-0.428229	0.203967	0.186275	0.213938	0.296022	-0.434271	-0.325248	0.146231	0.162982	0.142576	-0.221383	0.106858	-0.133925	-0.479874
PMVK	grey	0.0875045	-0.197248	-0.0579601	0.0225192	0.10427	-0.423392	-0.131932	0.137668	0.319742	0.297628	-0.206675	-0.20862	-0.0314701	-0.0454369	-0.0521057	0.0162448	-0.0415134	-0.106286	-0.275763
PBXIP1	grey	0.163821	0.257316	0.285083	-0.104899	-0.0029724	-0.120524	-0.218029	-0.1848	-0.0961304	-0.0750221	0.156817	0.000641966	-0.347192	-0.361476	-0.43134	-0.298511	-0.511757	-0.545796	-0.0466476
PYGO2	brown	-0.0857517	0.148001	0.0450679	-0.0329002	-0.142485	0.222738	-0.016845	0.100576	-0.0113483	-0.194888	0.255422	0.0418449	0.151433	0.546252	0.587382	0.714421	0.457537	0.476182	0.276937
SHC1	grey	-0.326769	-0.378462	-0.16511	-0.118727	-0.0897856	-0.207441	-0.134153	0.329798	0.351187	0.222536	0.160199	0.0584438	-0.0626943	-0.34723	-0.330473	-0.309154	-0.190988	-0.272655	0.208038
ZBTB7B	brown	-0.130302	-0.0501833	-0.166916	-0.402533	-0.50933	0.144463	-0.0734212	0.179615	0.0416098	-0.0111627	0.495482	0.502465	0.126729	0.30061	0.59801	0.74683	0.554319	0.664257	0.41306
ADAM15	grey	-0.0728648	0.0138854	-0.00281534	0.415547	0.550189	0.248402	0.399322	-0.150348	-0.120268	-0.128157	-0.519637	-0.664671	-0.0594568	0.383974	-0.0550509	-0.330073	-0.346591	-0.396539	-0.345342
EFNA3	grey	0.0751431	0.150427	0.180669	0.237623	0.171769	0.0766374	-0.0259026	-0.0739761	-0.0643521	-0.139009	-0.0609397	0.129347	0.117091	-0.389368	-0.35626	-0.459281	-0.134431	-0.254921	0.0676784
EFNA1	grey	-0.19808	-0.125938	-0.0133222	0.304308	0.410898	0.127891	0.00167536	0.250865	0.112993	0.0831455	-0.158432	-0.410209	-0.0669825	0.405867	0.142082	0.106651	-0.183967	-0.250789	0.0736879
SLC50A1	grey	0.115132	0.127301	-0.168916	-0.359918	-0.319255	0.129313	-0.0367499	0.102218	-0.0655393	-0.11699	0.399851	0.381755	-0.255278	-0.0172513	0.125722	0.242669	0.14484	0.146775	0.169558
KRTCAP2	grey	0.0327541	0.0308623	-0.0912776	0.238626	0.540296	0.143565	0.203462	0.00669967	-0.014578	0.0650196	-0.503718	-0.590484	-0.182608	0.400457	-0.072332	-0.0746027	-0.327196	-0.330453	-0.34081
TRIM46	grey	0.0516459	-0.150981	0.180146	0.292241	0.396975	-0.34769	-0.0772859	-0.150711	0.243798	0.254342	-0.467025	-0.550781	-0.110565	0.281104	0.0349286	-0.174427	-0.186959	-0.224097	-0.423925
MUC1	grey	0.00725277	-0.297201	-0.162542	0.299695	0.196188	-0.178979	-0.143478	0.252249	0.398446	0.317046	-0.210394	-0.0222142	0.388878	-0.017427	0.0344517	-0.09385	0.192486	0.149282	0.150144
THBS3	grey	-0.177966	-0.183548	-0.107055	0.33996	0.421687	-0.00225899	-0.0236301	0.334081	0.404468	0.138053	-0.315816	-0.178344	0.275077	0.25651	0.107133	-0.172125	0.110259	-0.152624	0.0991652
CLK2	grey	0.0209215	0.0215534	-0.183123	-0.415181	-0.275828	0.260792	0.0647614	-0.0232436	-0.212157	-0.111521	0.351358	0.152014	-0.314023	-0.081277	-0.0558738	0.0804632	-0.184917	-0.0868334	0.172684
HCN3	grey	-0.170408	0.0613609	-0.18696	-0.0567706	0.125429	0.502713	0.380586	0.137481	-0.176576	-0.243737	0.0936262	-0.159995	-0.293029	0.102035	-0.128231	-0.020865	-0.387719	-0.284088	0.0910139
PKLR	blue	-0.174947	0.0951642	-0.144178	0.0774508	-0.0170469	0.551562	0.0728809	0.254243	-0.0768436	-0.270104	0.221716	0.176919	0.313933	0.13624	0.263681	0.440007	0.298508	0.340834	0.550448
FDPS	grey	-0.276651	-0.382905	-0.251388	-0.356673	-0.349548	-0.0796794	0.0237287	0.284439	0.110037	0.141646	0.443992	0.21767	-0.203308	-0.177727	-0.0591561	-0.00532783	-0.0956946	-0.0175362	0.26268
RUSC1	grey	-0.0978238	-0.184185	-0.244581	0.164114	0.275595	-0.0369969	-0.00241347	0.323014	0.305797	0.330875	-0.148981	-0.0714157	0.0891734	0.209092	0.161969	0.0549644	0.0125299	-0.0707983	0.0559463
ASH1L	grey	0.0197306	-0.0950463	-0.0743445	-0.111143	0.0480518	-0.232297	0.0150231	-0.114845	0.0821071	0.275059	-0.0381557	-0.0159949	-0.381927	-0.225667	-0.344875	-0.472834	-0.406662	-0.417523	-0.214332
DAP3	grey	0.143457	-0.198906	-0.18569	0.416343	0.360943	-0.155462	0.0755254	0.15851	0.0788183	0.300133	-0.439145	-0.228679	0.377414	0.037086	0.0382673	-0.0810617	0.152008	0.0684687	-0.203178
SYT11	green	-0.0325224	0.180025	0.0781414	0.530828	0.704416	0.0754001	0.115908	0.142388	0.0422095	-0.0734676	-0.669837	-0.487351	0.306089	0.804419	0.500895	0.0368549	0.269826	-0.0423648	-0.244391
RIT1	grey	-0.210482	-0.242091	-0.481013	0.0216579	0.113683	0.198337	0.281466	0.468179	0.0426061	0.139921	0.0574779	0.0169068	0.0146625	0.223554	0.248994	0.0850121	0.0815638	-0.0711727	0.176714
KHDC4	turquoise	0.0645804	0.262139	0.0948703	-0.48743	-0.584235	0.0894343	-0.144039	-0.134813	-0.132932	-0.275199	0.538092	0.502868	-0.14683	-0.124545	0.153516	0.424358	0.245094	0.29202	0.18266
ARHGEF2	grey	0.023114	0.227867	0.46373	-0.353207	-0.421682	-0.355982	-0.30777	-0.339786	-0.148824	-0.214413	0.307785	0.261736	-0.219861	-0.229435	0.0177277	-0.136387	0.0152714	-0.135647	-0.103728
SSR2	grey	0.116371	-0.0186132	0.0705851	0.562693	0.75972	0.0792162	0.0568719	0.109988	0.106479	0.0743838	-0.592827	-0.70953	-0.012281	0.646318	0.178178	-0.063924	-0.228217	-0.309316	-0.307054
UBQLN4	grey	0.0679933	-0.333564	-0.37495	-0.28356	-0.238865	-0.133331	0.0521818	0.152286	0.14729	0.134185	0.122806	-0.0178384	-0.239058	0.0336413	0.130971	0.170939	0.0699235	-0.00786261	-0.146426
RAB25	grey	0.111454	-0.0927449	-0.0910804	0.0982551	0.00800222	-0.106444	-0.21305	0.151575	0.227803	0.100417	0.107468	0.186751	0.1713	-0.399054	-0.296549	-0.208168	-0.0393383	-0.0991391	0.26713
MEX3A	grey	0.17846	-0.107612	-0.20091	-0.21271	-0.270982	-0.0831326	-0.165439	0.100221	0.366922	0.218522	0.387592	0.470029	-0.0292151	-0.212219	-0.00753009	0.161628	0.129531	0.200875	0.329789
LMNA	grey	-0.276118	0.10006	-0.0512376	-0.184561	0.0188878	0.279941	0.0244714	0.233426	0.154252	-0.0459249	0.173358	0.133423	-0.225441	0.357983	0.235544	0.270248	-0.00191669	-0.0122838	0.282989
SEMA4A	grey	0.00538449	-0.126127	-0.200741	-0.158512	-0.182471	-0.161805	-0.0620454	0.193809	0.23072	0.233559	0.155545	0.435306	0.05964	-0.0913252	0.103868	0.00673985	0.192343	0.0849301	0.114182
SLC25A44	grey	-0.219143	0.0767673	-0.111489	-0.0468251	-0.0428403	0.26022	0.059168	0.355992	-0.0945973	-0.21513	0.182265	0.134134	0.0885841	0.442593	0.505107	0.476849	0.389891	0.298725	0.291539
SMG5	grey	-0.0714455	0.441778	0.196264	-0.108724	-0.064062	0.255076	-0.0789366	-0.0989247	-0.130941	-0.381659	0.0791411	0.102349	0.0558563	0.201526	0.210497	0.295076	0.225647	0.162826	0.216327
CCT3	grey	-0.302048	0.0313104	0.0553998	-0.330948	-0.434843	-0.0527598	-0.157847	0.05954	0.0416171	-0.102198	0.561679	0.473375	-0.0803881	-0.521271	-0.244042	-0.171832	-0.0682111	-0.157819	0.438218
RHBG	grey	0.0984164	0.440305	0.425268	-0.0711913	-0.11118	0.380577	-0.285906	-0.254742	-0.332622	-0.497909	0.187696	0.154344	0.109164	-0.112012	-0.0738821	0.0932444	0.0289375	0.08173	0.321754
MEF2D	turquoise	0.0142684	-0.186533	-0.226322	-0.685524	-0.788658	-0.223552	-0.165894	0.0683054	0.0207384	0.0359231	0.632373	0.522976	-0.156662	-0.469522	-0.0457514	0.336226	0.20733	0.296462	0.16969
IQGAP3	grey	-0.456978	-0.339207	-0.414492	0.114475	-0.0226867	0.0986568	0.255576	0.480826	0.307726	0.203483	0.0596537	0.376796	0.292984	0.199613	0.437842	0.174401	0.518419	0.417135	0.32873
TTC24	grey	-0.124403	-0.0129854	-0.237941	-0.215635	-0.210138	0.245407	0.301006	0.174777	-0.182935	-0.0822544	0.309969	0.272303	-0.029373	-0.0979196	-0.0236426	0.0496185	0.0245594	0.0741363	0.215747
NAXE	brown	-0.0649633	-0.0533428	-0.196229	-0.224374	-0.373249	0.276545	-0.0387583	0.231509	0.0344112	-0.0960601	0.377841	0.467088	0.375646	0.242802	0.546004	0.666194	0.586286	0.674851	0.477234
GPATCH4	grey	0.00416272	-0.0176219	-0.103804	-0.263884	-0.42034	-0.202875	-0.218965	0.0878439	-0.00762116	0.0308826	0.352231	0.633698	0.189022	-0.351915	0.0730503	0.00296535	0.405225	0.250054	0.267987
HAPLN2	grey	-0.0519508	0.158168	0.155003	-0.55073	-0.692339	-0.219561	-0.220814	-0.141901	-0.172746	-0.1483	0.621936	0.621252	-0.105422	-0.497495	-0.0344631	0.0372942	0.152759	0.0944695	0.234444
BCAN	grey	-0.288569	0.0407464	-0.320295	-0.0537985	-0.0670927	0.56243	0.553896	0.0935528	-0.352048	-0.343378	0.206095	0.161137	-0.0158408	-0.180354	-0.140852	-0.158663	-0.113694	-0.0763727	0.273198
ISG20L2	grey	-0.219673	0.106633	0.0206811	-0.157844	-0.325477	0.240794	-0.0826619	0.112472	0.0944405	-0.140191	0.367357	0.434911	0.28372	0.354875	0.524895	0.57287	0.563209	0.655954	0.532549
HDGF	turquoise	-0.0737748	0.115482	0.034214	-0.536687	-0.383345	-0.127793	-0.249517	0.112518	0.0898764	0.00705572	0.552064	0.297356	-0.554794	0.0195344	0.0806928	0.300752	-0.126032	-0.124152	0.170536
PRCC	grey	-0.200118	-0.149853	-0.161529	-0.0656447	0.0217394	0.116484	-0.0751836	0.393232	0.114766	-0.0137335	0.146378	-0.0235329	0.0824587	0.519301	0.535494	0.377229	0.307808	0.181119	0.287862
SH2D2A	grey	0.0228737	0.143814	-0.0777671	0.0843811	0.160294	0.276116	0.170365	0.0486212	-0.0687062	-0.192364	0.0455289	-0.105125	-0.120902	0.0448086	-0.097559	0.0390327	-0.204465	-0.216716	0.080427
NTRK1	grey	-0.423776	-0.219378	-0.0262789	-0.106769	0.0013907	-0.149887	-0.259896	0.411964	0.529118	0.310923	0.2184	0.101544	-0.122089	0.0536374	0.024898	0.149994	-0.0902424	-0.0428887	0.419029
INSRR	grey	-0.533577	-0.406154	-0.141965	0.0311188	-0.0335906	-0.101457	-0.200156	0.545104	0.555444	0.338066	0.182275	0.126669	0.105675	-0.0575129	0.00994949	0.145373	0.0576696	0.115958	0.503111
PEAR1	grey	-0.0299263	0.0245343	0.214902	0.108808	0.237011	-0.121328	-0.233995	0.0715109	0.157537	0.0767805	-0.128746	-0.266642	-0.0950596	0.267889	0.151428	0.0957125	-0.124022	-0.138423	-0.0197391
LRRC71	grey	-0.414872	-0.175892	-0.0255647	0.303886	0.205247	0.0799153	-0.0572028	0.380981	0.42019	0.181107	0.0127624	0.0337989	0.272298	0.0590697	0.0539571	0.0592635	0.0960374	0.0889572	0.463235
ARHGEF11	grey	0.140996	-0.0806147	-0.256961	-0.19095	0.101648	0.065729	0.278604	0.00417044	-0.040598	0.117927	-0.0750976	-0.250752	-0.547451	-0.134689	-0.490955	-0.212702	-0.586703	-0.404772	-0.378151
FCRL1	grey	0.0824003	0.0566331	0.0783088	0.38664	0.299685	-0.0880699	0.023081	0.0158934	-0.0207887	0.0136916	-0.289216	-0.244075	0.276054	0.146489	0.0993548	-0.0814238	0.0929975	-0.12482	-0.12591
KIRREL1	grey	-0.0886491	-0.298365	-0.496263	-0.129058	-0.163373	0.278243	0.321346	0.373303	-0.167262	-0.102857	0.251924	0.114476	0.0224745	-0.0100821	0.10971	0.166461	0.131871	0.111239	0.15297
SPTA1	grey	0.336795	0.209979	0.0778913	-0.124469	0.0418279	0.00836672	-0.156587	-0.108876	0.168319	-0.167644	-0.0362723	-0.00607061	-0.178589	-0.0690061	-0.190399	-0.116103	-0.124848	-0.271039	-0.150245
CADM3	grey	-0.240195	-0.300391	-0.394099	-0.49109	-0.329836	-0.0938847	0.158256	0.191736	0.268413	0.311907	0.342837	0.176141	-0.514359	-0.20562	-0.272838	0.0359739	-0.308375	-0.0997879	0.0284711
ACKR1	grey	-0.195311	-0.0884873	-0.0280084	0.270064	0.365407	-0.146228	0.172243	0.187526	0.324719	0.238297	-0.32563	-0.136721	0.199111	0.113791	-0.0648436	-0.364013	-0.0948283	-0.260167	-0.0547725
DUSP23	grey	-0.179477	-0.0659895	-0.0660288	0.547891	0.445601	0.192896	0.0599989	0.311827	0.139724	0.0942406	-0.255803	-0.176931	0.583583	0.469439	0.396407	0.152653	0.339244	0.220808	0.298475
SLAMF8	grey	-0.237646	-0.155844	-0.0793172	0.334704	0.187434	0.0980945	0.173798	0.139406	0.203148	-0.0318673	-0.21751	0.0540167	0.363069	0.0844631	0.101837	-0.118625	0.242003	0.106036	0.0586494
VSIG8	grey	-0.337681	-0.21203	0.0306763	0.250692	0.110009	-0.14507	0.00310561	0.168408	0.305706	0.21352	-0.124846	0.153438	0.277339	-0.106723	-0.0236914	-0.226623	0.136835	0.0424682	0.13814
CFAP45	grey	-0.138655	-0.25957	-0.107118	0.00930986	-0.0160222	0.153852	-0.0517543	0.182848	0.291963	0.240232	0.136772	0.0620256	-0.0232347	-0.0177872	-0.0140741	0.276075	-0.0831528	0.175431	0.253234
IGSF9	grey	-0.00126931	0.00379153	0.0470226	0.353289	0.222554	-0.0378397	-0.0757191	0.0725692	0.27991	0.0561063	-0.228038	0.0296978	0.534105	0.146759	0.236373	0.0635145	0.382252	0.183336	0.10326
KCNJ10	grey	-0.189643	-0.447399	-0.404143	-0.27735	-0.255566	-0.154968	-0.0902523	0.442299	0.389601	0.475509	0.426826	0.286581	-0.205083	-0.198466	-0.0569981	0.173951	-0.109893	-0.0244265	0.277614
PIGM	grey	0.036832	-0.00330385	0.0519546	-0.0324846	0.110899	-0.111844	-0.224249	0.159513	0.315589	0.125036	-0.000712873	-0.129264	-0.243743	0.303676	0.167123	0.181344	-0.0610506	-0.0724699	-0.0214344
KCNJ9	grey	-0.0419513	0.203514	0.309199	0.109963	0.113252	-0.318115	-0.132265	-0.0838837	-0.0182279	0.0174476	-0.148806	-0.048896	-0.12748	0.0610933	0.0992884	-0.09543	0.0296101	-0.123201	-0.242107
IGSF8	green	0.0342603	0.0505482	0.0555691	0.112045	0.119072	-0.208647	0.110013	-0.0567688	0.0377137	0.121616	-0.3009	-0.0758719	0.113377	0.5503	0.534532	0.215512	0.395739	0.243598	-0.373215
CASQ1	grey	0.186262	0.297574	0.261891	-0.0668517	-0.0641914	0.0829209	-0.113945	-0.181687	-0.137591	-0.275398	0.163866	0.153406	0.0334351	-0.00110248	4.75563e-05	0.0620162	0.0103038	0.0126931	0.0958454
DCAF8	grey	0.106307	0.263081	0.0720294	-0.190771	-0.23502	0.153839	-0.235888	0.047677	0.0488345	-0.130451	0.450484	0.446484	0.049432	-0.0363163	0.176375	0.347957	0.244467	0.232809	0.461096
PEX19	grey	-0.0177184	0.0958083	0.126258	-0.278397	-0.422133	0.00867095	0.103274	-0.250947	-0.17073	-0.21804	0.261961	0.201008	-0.201287	-0.172007	-0.0225597	0.118997	0.0439994	0.158998	-0.0816861
COPA	grey	-0.00993248	-0.092648	-0.15487	-0.190678	-0.159889	0.00117817	0.0779272	0.12525	-0.0393881	0.0679165	0.110945	0.215385	-0.03413	-0.0892522	0.0507913	0.126145	0.0914227	0.209858	0.0305295
NCSTN	brown	-0.248425	0.0124913	-0.121127	-0.176002	-0.303325	0.319193	-0.00459767	0.251714	-0.00401766	-0.103584	0.395174	0.374865	0.247832	0.481565	0.705753	0.776588	0.595877	0.670583	0.526327
NHLH1	grey	0.166312	0.00164601	0.0652041	0.333942	0.44107	-0.11885	-0.0713265	0.0575786	0.217403	0.114987	-0.325311	-0.37771	0.111454	0.309529	0.122926	-0.0167162	-0.0738609	-0.139747	-0.135996
VANGL2	grey	0.107789	0.0787682	-0.0921261	0.0365856	-0.0508804	-0.14737	0.100808	-0.0202537	0.191306	0.176166	-0.0314017	0.255977	0.172517	0.00861474	0.106086	0.0640266	0.312433	0.213715	-0.102824
CD84	grey	-0.107603	-0.283009	-0.330527	0.158852	0.258558	0.027318	0.204466	0.360023	0.0772925	0.257535	-0.185072	-0.285595	-0.0449786	0.34884	0.174747	0.193065	-0.0392166	-0.0496891	-0.127
CD48	grey	0.00128514	-0.268341	-0.193054	0.167373	0.254725	-0.0838315	0.14725	0.177693	0.133282	0.249778	-0.19396	-0.243126	-0.184409	0.169048	-0.0502717	-0.214448	-0.223364	-0.247005	-0.245081
CD244	grey	-0.348194	-0.146164	-0.302175	-0.0677029	-0.194271	0.24366	0.233412	0.370171	-0.0507278	-0.0204692	0.234231	0.28397	0.295087	0.251547	0.485885	0.475948	0.461808	0.505332	0.364813
F11R	grey	0.211404	0.0344173	-0.0492469	0.0871893	-0.0679576	-0.0917212	-0.0310363	-0.0261294	-0.0355002	-0.042696	-0.0274348	-0.00651285	0.235256	-0.0487911	0.136028	0.182063	0.338577	0.310138	-0.0477519
TSTD1	grey	0.043885	0.0224581	0.0395273	0.365835	0.138857	-0.0055743	-0.0396877	0.00909955	-0.00602049	-0.0988597	-0.232892	-0.0117245	0.470709	-0.00270675	0.141611	0.0145767	0.421095	0.327356	0.0275838
USF1	green	-0.0628147	-0.0151838	-0.122185	0.454025	0.517489	0.0738426	0.148252	0.274471	0.146798	0.0727429	-0.5035	-0.239945	0.484286	0.747331	0.657676	0.256026	0.484098	0.258118	-0.0672042
ARHGAP30	grey	0.286509	0.065766	0.0180594	0.236627	0.19328	-0.0946647	-0.0545601	-0.0628225	0.0821356	-0.00999	-0.308206	-0.151637	0.254868	-0.0255615	-0.0864424	-0.129381	0.0688673	-0.0606505	-0.17613
KLHDC9	grey	0.0357537	0.144581	0.145653	-0.648127	-0.505219	-0.111192	-0.270248	-0.199936	-0.0686968	-0.160758	0.549218	0.179447	-0.559129	-0.256771	-0.175843	0.135476	-0.251666	-0.190065	0.10974
PFDN2	grey	0.0600276	0.19486	0.138631	0.227787	0.277834	-0.0342164	-0.0408277	-0.0700254	0.0347466	-0.0897381	-0.330738	-0.31751	0.141608	0.258381	0.122879	0.134463	0.10179	0.135735	-0.135614
NIT1	grey	0.221718	0.336532	0.22448	-0.413612	-0.387075	-0.121776	-0.194095	-0.365191	-0.116362	-0.243696	0.189886	0.176867	-0.240859	-0.0641012	0.115442	0.307187	0.124899	0.114161	-0.173105
DEDD	grey	-0.382609	-0.302715	-0.275402	-0.425573	-0.581735	-0.0939176	0.116705	0.11241	0.0627131	0.133233	0.471978	0.393019	0.015084	-0.089252	0.243295	0.281845	0.285541	0.338414	0.237889
UFC1	lightgreen	0.0327056	0.0246652	-0.0182798	0.466355	0.214888	0.139388	0.0136322	0.0827205	0.0253213	-0.125706	-0.27439	0.0896119	0.760198	0.0656063	0.201393	-0.0810145	0.501152	0.322299	0.217637
USP21	grey	-0.0776784	0.0883679	0.0173527	-0.375562	-0.250152	0.0884266	-0.237053	0.218505	0.0376429	-0.10633	0.462589	0.410427	-0.187832	-0.0551871	0.0684653	0.0995494	-0.0412519	-0.0681756	0.387436
PPOX	grey	-0.172145	-0.242596	-0.133814	-0.258125	-0.0937675	-0.313368	0.0884516	0.00991887	-0.0143018	0.215832	0.0465728	-0.156513	-0.474486	-0.150524	-0.21051	-0.234463	-0.410789	-0.452299	-0.316895
NDUFS2	grey	0.0568114	0.0314989	-0.0322183	0.384679	0.710115	0.127041	0.249688	0.0427483	0.116418	0.0436624	-0.608113	-0.73686	-0.166852	0.604871	0.0439892	-0.0800997	-0.345392	-0.365648	-0.425157
APOA2	grey	-0.191069	-0.179891	-0.333338	-0.00291029	-0.175332	0.193774	0.152733	0.35352	0.00844792	0.0378869	0.152452	0.329883	0.505288	0.161048	0.427259	0.354513	0.5525	0.563565	0.398562
TOMM40L	green	-0.0447901	0.115421	-0.0423184	0.41469	0.584128	0.0553823	0.146726	0.19442	0.0560415	-0.0376956	-0.548654	-0.390959	0.189217	0.754929	0.514913	0.0926779	0.294616	0.0447475	-0.195991
PCP4L1	grey	0.00501079	0.0878298	0.00740533	0.331511	0.460979	0.23524	0.15699	0.117577	-0.0124807	-0.0987406	-0.230829	-0.449308	0.0336181	0.618977	0.336987	0.21311	-0.069386	-0.139273	-0.0321141
SDHC	black	-0.419351	-0.123778	-0.197679	0.274433	0.133838	0.23131	0.202794	0.3981	0.0606313	-0.149706	-0.0914975	0.123491	0.624272	0.493067	0.678958	0.154155	0.667608	0.312939	0.364908
ATF6	grey	0.26032	0.308672	0.209736	-0.159511	-0.125932	0.15569	-0.19773	-0.220232	0.0345622	-0.183054	0.274078	0.284983	-0.142689	-0.0391507	0.0125515	0.132117	-0.0507997	0.0575703	0.206635
OLFML2B	grey	0.241141	-0.163288	0.0453992	0.316713	0.301165	-0.19118	-0.0862764	-0.000122537	0.298847	0.3211	-0.208613	-0.254458	-0.0353779	-0.223763	-0.479135	-0.33394	-0.451325	-0.317318	-0.179068
UHMK1	grey	-0.162798	0.0219377	-0.172463	-0.14023	-0.0780803	0.170952	0.134495	0.156893	0.140434	0.103667	0.0864139	0.210597	0.0788776	0.0905877	0.0396944	0.158171	0.152086	0.254326	0.249835
UAP1	grey	-0.271132	-0.057861	0.201501	0.0942365	0.0323722	0.0642796	-0.271518	0.209394	0.196931	0.00724744	0.15034	0.0879981	0.150301	-0.0408543	-0.0304582	0.0682613	0.0209298	0.0618612	0.439544
DDR2	grey	-0.305575	-0.175961	-0.159291	-0.146982	-0.188527	0.0736578	-0.0901234	0.302758	0.287479	0.0977844	0.241143	0.222448	0.0426636	-0.0510041	0.0937346	0.241142	0.130654	0.200863	0.382966
NUF2	grey	0.0549707	-0.262013	-0.189203	0.101286	0.165631	-0.104624	-0.129105	0.255214	0.360705	0.295546	0.0524916	-0.10623	-0.0258218	0.107345	0.00951547	0.050398	-0.100069	-0.14169	0.0916828
PBX1	grey	0.0729376	-0.294005	-0.257662	-0.466803	-0.331521	-0.383249	-0.123768	0.22023	0.191035	0.126761	0.306016	0.0765213	-0.365476	-0.237599	-0.0821909	0.0115359	-0.132646	-0.191848	-0.0911208
RXRG	green	-0.288731	0.14113	-0.101347	0.390298	0.41011	0.274035	0.374864	0.263273	-0.0590953	-0.184208	-0.323991	-0.200253	0.316032	0.780277	0.702343	0.313328	0.496819	0.245665	-0.00118511
LRRC52	grey	0.116486	0.223066	0.285962	-0.030189	-0.0643878	-0.0714861	-0.238214	-0.132845	-0.061839	-0.185396	0.104305	0.160091	0.0786259	-0.123873	-0.084269	-0.0458612	0.00841162	0.0267882	0.115705
MGST3	green	-0.0367662	0.153659	-0.0050513	0.431363	0.60305	0.296228	0.259769	0.0548031	0.00307164	-0.0922816	-0.543525	-0.448541	0.13348	0.773841	0.35803	0.11546	0.0814137	0.0131437	-0.194766
ALDH9A1	turquoise	-0.127494	0.0381384	-0.113778	-0.658659	-0.653718	0.109782	-0.13907	0.101749	-0.0579548	-0.133211	0.765587	0.508772	-0.360813	-0.305647	-0.0639328	0.311256	-0.0190134	0.0584653	0.406113
TMCO1	green	0.0141541	0.165456	0.0800151	0.47364	0.582942	0.0325159	-0.014279	0.149713	0.0940665	-0.0443185	-0.556591	-0.39357	0.350021	0.845336	0.644002	0.253531	0.436903	0.160741	-0.139649
UCK2	grey	-0.244342	-0.0618235	-0.299803	-0.161064	-0.0532411	0.302275	0.087284	0.407756	0.0527788	0.0479402	0.233421	0.232675	0.0211506	-0.0459337	-0.0109426	0.265921	0.022845	0.162863	0.476278
FAM78B	grey	0.0655172	0.130661	-0.0948006	0.0268398	-0.113587	0.0157905	-0.113801	0.132591	-0.0189902	-0.0473789	0.173359	0.328604	0.334765	0.258817	0.53929	0.339156	0.565054	0.308566	0.242361
POGK	grey	0.0466999	0.171287	-0.0252022	0.0663329	0.0177497	0.148628	-0.293817	0.162106	0.0416303	-0.101251	0.133712	0.308082	0.331222	0.146078	0.363143	0.18024	0.44229	0.216524	0.484017
TADA1	grey	-0.244308	-0.150541	-0.116923	0.355616	0.521137	-0.0206085	0.243405	0.10629	0.0455403	0.0928557	-0.557433	-0.435496	0.124031	0.348837	0.135379	-0.304352	-0.0359288	-0.215625	-0.230995
ILDR2	grey	0.561976	0.117607	0.199362	0.128952	0.0724705	-0.206674	-0.282561	-0.194122	0.0524729	0.0119435	-0.208639	0.00442104	0.258548	0.0674767	0.143566	0.00111402	0.253697	0.123551	-0.251136
POU2F1	grey	-0.212649	-0.326512	-0.424744	-0.30822	-0.357818	0.0160972	0.13112	0.320761	0.0748989	0.202128	0.400114	0.351652	-0.00292803	-0.203824	-0.0229934	0.196021	0.0319595	0.163419	0.266224
CD247	grey	-0.333551	-0.14105	-0.0625484	-0.330117	-0.287632	0.0587356	-0.121189	0.25802	0.0376494	0.0497488	0.421648	0.287799	-0.275018	-0.490781	-0.390622	-0.0869586	-0.27005	-0.149302	0.391714
CREG1	grey	0.169006	0.138187	0.0990689	0.296239	0.493276	0.18604	-0.0204751	0.0312881	0.0122841	-0.111652	-0.324927	-0.527872	-0.00347782	0.589523	0.22794	0.174219	-0.146141	-0.192045	-0.123609
RCSD1	grey	-0.01623	-0.142289	-0.172744	-0.0379393	0.12465	0.151116	-0.130689	0.332477	0.18417	0.0900636	0.137566	-0.0935878	-0.160285	0.126477	-0.0717922	0.128756	-0.242606	-0.209835	0.23776
MPZL1	turquoise	-0.308056	0.115704	0.0400416	-0.57655	-0.653676	0.190509	-0.0748532	-0.00152182	-0.318116	-0.39	0.691627	0.378384	-0.293111	-0.326126	-0.0407865	0.265011	-0.00361729	0.0637031	0.407318
ADCY10	grey	-0.221263	0.0807374	-0.00311497	-0.052901	-0.036666	0.12774	-0.174244	0.276074	0.127998	-0.0610774	0.22612	0.35813	0.109124	0.154625	0.249768	0.0623051	0.276966	0.145972	0.492576
MPC2	grey	-0.0888333	0.00269961	-0.131504	0.322472	0.460059	0.124278	0.2086	0.0977093	-0.0176166	0.098734	-0.500233	-0.319014	0.163134	0.21577	-0.0919659	-0.166627	-0.0477839	-0.0160014	-0.146659
DCAF6	grey	-0.143267	-0.353016	-0.213234	-0.0969076	-0.119838	-0.0569991	-0.414221	0.472833	0.523473	0.376453	0.354696	0.394759	0.202163	-0.0575049	0.133925	0.219347	0.180694	0.177144	0.642345
GPR161	grey	-0.20862	-0.421979	-0.528455	9.58143e-05	0.0659676	-0.00830454	0.174532	0.582229	0.314048	0.354866	0.0698326	0.196378	0.0290258	0.336514	0.358227	0.221078	0.264576	0.227193	0.174954
TIPRL	brown	-0.186147	0.136311	0.0309381	-0.420709	-0.601183	0.193019	-0.0923713	0.0751343	-0.0946751	-0.237797	0.562702	0.490243	0.0679322	0.144134	0.450827	0.721152	0.525658	0.660513	0.440551
SFT2D2	grey	-0.306054	-0.251846	-0.234642	0.207023	0.211646	0.0768776	0.0820085	0.387941	0.202251	0.188131	-0.0828081	-0.166682	0.142031	0.360517	0.273273	0.219338	0.0974306	0.0738456	0.185413
DPT	grey	-0.109649	0.0394788	-0.147093	-0.0385504	-0.144147	0.354538	0.224706	0.148566	0.064577	-0.188169	0.237233	0.258649	0.286091	0.239799	0.325066	0.341352	0.337825	0.371208	0.367656
ATP1B1	grey	-0.0995602	0.112132	-0.0228625	-0.368211	-0.024289	0.132303	0.091649	0.0584699	-0.122155	-0.182198	0.127537	-0.273253	-0.570875	0.423079	0.165695	0.250932	-0.270044	-0.277709	-0.135268
NME7	grey	0.174066	0.239892	0.131835	0.0952902	0.062788	0.214012	-0.0388635	-0.189076	0.0989797	-0.0673622	0.00326129	0.111802	0.0174313	0.10832	0.0246708	0.0287559	-0.0150644	0.0121839	0.0578208
BLZF1	grey	-0.0423796	-0.0757586	0.0630084	0.0122177	0.186896	-0.223011	-0.218735	0.136609	0.181756	0.206202	-0.142608	-0.209269	-0.21269	0.108464	-0.123708	-0.119033	-0.251291	-0.259998	-0.120375
CCDC181	grey	0.0760465	0.381499	0.0992356	-0.243981	-0.164228	0.306373	-0.0271438	-0.100821	-0.191138	-0.392225	0.199922	0.289631	-0.10306	0.146988	0.236484	0.277587	0.231729	0.1502	0.139156
SLC19A2	turquoise	-0.482154	-0.230054	-0.388156	-0.383331	-0.338	0.200052	0.175729	0.433046	0.0652381	-0.0569393	0.545098	0.377784	-0.167899	-0.110015	0.0311341	-0.0262905	-0.0054504	-0.0650513	0.516522
F5	grey	0.216572	-0.0239482	0.142181	0.242826	0.397696	-0.40684	-0.165321	-0.0949666	0.32809	0.387089	-0.422677	-0.291323	-0.00986681	0.269493	0.0994615	-0.147703	-0.0575074	-0.148635	-0.348923
METTL18	grey	-0.137668	-0.0235611	0.117233	0.175657	0.200872	0.115504	-0.179508	0.1338	0.221275	0.0530002	0.0150717	-0.0788321	-0.0302231	-0.119364	-0.163304	-0.0759105	-0.198282	-0.218087	0.294197
SCYL3	grey	0.0213382	-0.201893	-0.270569	-0.0322636	0.0275972	0.00604242	-0.293729	0.528226	0.329803	0.147709	0.160126	0.295068	0.267431	0.0672746	0.225254	0.183707	0.290066	0.0760486	0.444453
KIFAP3	grey	-0.225918	0.191848	-0.18159	-0.279019	-0.426431	0.362849	0.0733319	0.19753	-0.100537	-0.29148	0.523819	0.649743	0.14924	0.038068	0.375777	0.393381	0.505279	0.389126	0.534784
GORAB	grey	0.218462	-0.0199333	0.0502827	-0.369089	-0.319665	-0.0519756	-0.386696	-0.0593962	-0.0203339	0.0261406	0.396363	0.0491007	-0.350473	-0.0645525	-0.0398333	0.413077	-0.10724	0.16889	0.140045
PRRX1	grey	0.0291534	0.0710037	0.151394	0.328153	0.417167	-0.17127	-0.10908	-0.0177615	0.0987668	0.186533	-0.388385	-0.25274	0.21921	0.245974	0.150222	-0.0398083	0.0570875	-0.0633332	-0.124173
PRRC2C	grey	-0.501219	-0.337332	-0.222801	0.168351	-0.0108308	0.0980678	0.114243	0.442736	0.195129	0.16025	0.0414001	0.0843078	0.407257	0.272643	0.391649	0.264815	0.45136	0.458855	0.396541
VAMP4	grey	-0.0995408	-0.283419	-0.350647	-0.205101	-0.207749	0.192688	0.0202401	0.339814	0.26278	0.211991	0.313936	0.385138	0.0311502	-0.123964	-0.0494139	0.138344	0.0560754	0.155816	0.369531
DNM3	grey	-0.29152	-0.405228	-0.664418	-0.0316704	0.020778	0.388449	0.114546	0.724723	0.314947	0.193029	0.25129	0.209854	0.191538	0.223642	0.293179	0.381883	0.241733	0.233822	0.622886
SUCO	grey	-0.134186	-0.120909	-0.0237903	-0.18532	-0.0647213	-0.280884	0.107182	-0.118028	0.0143798	0.209193	-0.100966	-0.023157	-0.265521	-0.210029	-0.26038	-0.424016	-0.307133	-0.251074	-0.28753
ANKRD45	grey	-0.295465	-0.0679775	-0.00867034	0.2341	0.115318	0.25255	-0.013334	0.228523	0.218768	-0.0254796	0.0469894	0.122736	0.263496	-0.0155512	-0.0441724	-0.0637922	0.04191	0.0106458	0.412694
KLHL20	turquoise	-0.114816	0.0935521	0.0730181	-0.629898	-0.643236	0.0131046	-0.090496	-0.144117	-0.0824569	-0.160949	0.671496	0.387946	-0.429859	-0.316355	-0.156937	0.184213	-0.146786	-0.00829652	0.209652
DARS2	grey	-0.060089	0.143802	0.0963037	-0.0368774	-0.0452145	-0.0291222	-0.262951	0.00357886	0.241057	0.124891	0.119772	0.250152	0.091595	0.0222375	0.103041	0.112184	0.165818	0.121389	0.305757
ZBTB37	grey	0.110145	-0.181824	-0.0763745	0.162752	0.188446	-0.0284054	-0.137691	0.191115	0.15431	0.158085	0.0132445	-0.00852868	0.0217264	-0.265079	-0.306233	-0.183236	-0.243077	-0.204184	0.143936
RC3H1	grey	-0.163562	-0.328859	-0.135969	-0.273321	-0.103929	-0.263913	-0.155017	0.247329	0.484319	0.488936	0.154262	0.148459	-0.275451	0.183576	0.063695	0.118906	-0.0997231	0.00734968	0.0543602
RABGAP1L	grey	0.201535	0.403546	0.180174	-0.404302	-0.346643	0.204244	-0.189104	-0.221426	-0.307327	-0.202601	0.429132	0.35571	-0.224603	0.0536193	0.167737	0.412367	0.069555	0.216205	0.198889
MRPS14	black	-0.174415	0.0623074	-0.16989	0.0487276	-0.209127	0.188546	0.0714136	0.253228	0.0201114	-0.0962074	0.179744	0.511465	0.558643	0.301364	0.701966	0.505112	0.87828	0.716445	0.402258
TNN	yellow	0.157407	0.570069	0.488999	-0.0648464	-0.146839	0.393034	-0.238982	-0.308945	-0.328942	-0.560673	0.250231	0.297667	0.269264	-0.000221784	0.0838368	0.17567	0.186469	0.205611	0.382156
TNR	grey	0.2785	0.229131	0.311341	-0.147228	-0.168053	-0.165518	-0.103515	-0.416819	-0.434208	-0.326946	-0.0891746	-0.157855	-0.065462	0.129715	0.197581	0.116312	0.167774	0.128705	-0.39561
COP1	grey	0.156975	0.0921738	-0.0540448	0.19872	-0.013031	0.211376	0.00468018	0.0527944	-0.115103	-0.0591368	0.110275	0.27318	0.301291	-0.289199	-0.0766501	-0.000608168	0.184862	0.152715	0.228214
PAPPA2	grey	0.424546	0.14794	0.186584	0.222268	0.323974	-0.279858	-0.145957	-0.189918	0.0315211	0.0449931	-0.454851	-0.336497	0.0420912	0.0246287	-0.1577	-0.247809	-0.153636	-0.24356	-0.432619
ASTN1	purple	0.704533	0.0590814	-0.0979284	-0.260022	-0.133185	-0.267239	-0.166008	-0.286429	-0.0576609	0.0496591	-0.0124664	-0.141437	-0.309523	-0.135887	-0.171738	0.00805185	-0.15506	-0.125722	-0.441328
BRINP2	purple	0.784378	0.120393	0.0704153	-0.00518205	0.0347751	0.0203756	-0.313599	-0.284376	-0.00643645	-0.129494	-0.0793828	-0.205795	-0.045313	-0.0674218	-0.166788	0.165273	-0.10779	0.0130741	-0.220108
RASAL2	grey	0.145208	0.171479	0.479224	0.131444	0.0920265	-0.0747225	-0.511343	-0.0249262	0.0630018	-0.254787	0.0140041	-0.165463	0.114305	0.1167	0.0892244	0.230695	0.038576	0.00986166	0.138642
RALGPS2	grey	0.192675	-0.211054	-0.620176	-0.244581	-0.248562	0.0952352	0.293063	0.24004	-0.0408471	0.187169	0.298362	0.318551	-0.0513058	-0.169708	-0.00946275	0.117052	0.0822691	0.134069	0.0827526
ANGPTL1	grey	-0.0130231	0.0194477	-0.25935	-0.19405	-0.173891	-0.0123238	0.0694121	0.19232	0.0907368	0.0375047	0.307681	0.551187	-0.0532868	-0.198828	0.0220143	-0.203055	0.16212	-0.0743059	0.23764
FAM20B	grey	-0.346121	0.0451589	-0.254638	-0.175789	-0.287718	0.485482	0.300868	0.155182	-0.20331	-0.205099	0.309902	0.309091	0.075055	0.090223	0.251675	0.31697	0.273211	0.365692	0.382371
TOR3A	turquoise	-0.0566023	0.143979	0.0862219	-0.466151	-0.533155	0.00562603	-0.44222	0.183588	-0.0398668	-0.0816421	0.693302	0.567433	-0.142667	-0.291241	0.0763234	0.458719	0.188021	0.221191	0.544184
ABL2	grey	-0.0778321	0.385305	0.289136	-0.323184	-0.426044	0.199823	-0.164071	-0.0901385	-0.188478	-0.417298	0.531917	0.474515	-0.027543	-0.0729843	0.15832	0.2792	0.248005	0.152838	0.364778
SOAT1	grey	0.031803	0.384728	0.163134	0.08149	0.0276464	0.315162	-0.0193928	0.0197824	-0.294993	-0.334045	0.184935	0.198809	0.0630985	0.108295	0.250973	0.221035	0.223433	0.139355	0.305359
NPHS2	grey	-0.0162581	0.261798	-0.0116425	0.206048	0.207907	0.463962	0.160683	0.0282247	0.00567749	-0.342416	-0.0327833	-0.0687429	0.13088	0.14726	0.0595682	0.146685	0.0173922	0.0566989	0.259279
TDRD5	grey	-0.108486	-0.361369	-0.160162	0.162252	0.178199	-0.141789	-0.162074	0.366975	0.474297	0.352021	-0.0219276	-0.115994	0.0535093	-0.0594574	-0.118663	-0.0459373	-0.104288	-0.139283	0.203306
TOR1AIP1	grey	0.101324	0.0982249	0.122829	-0.222259	-0.346554	-0.363415	-0.363768	-0.0822747	0.0581153	0.00209961	0.167435	0.368446	0.215985	-0.234861	0.120709	0.0719864	0.434593	0.317308	0.135458
CEP350	grey	0.0839743	0.30681	0.413603	0.253709	0.29312	-0.0596242	-0.141268	-0.228339	-0.315514	-0.109464	-0.326779	-0.252736	0.136221	-0.180569	-0.301656	-0.293868	-0.224217	-0.1731	-0.12787
QSOX1	grey	-0.147556	0.126866	-0.0465427	-0.239122	-0.236255	0.179256	-0.0516953	0.2481	0.0542842	-0.138513	0.406524	0.31127	-0.124631	0.279469	0.447466	0.567353	0.33949	0.375057	0.363102
ACBD6	blue	-0.0252334	0.145351	-0.173475	-0.170966	-0.221551	0.651932	0.293312	-0.0343673	-0.33441	-0.406581	0.36999	0.122654	-0.159256	-0.0166062	-0.0409496	0.296214	-0.0952127	0.129957	0.316963
XPR1	grey	0.061366	-0.0453521	-0.239911	0.480014	0.606898	0.191371	0.125794	0.292837	0.218959	0.148873	-0.454044	-0.236648	0.328122	0.35121	0.122583	-0.0780201	0.0873108	-0.0104782	0.0953563
KIAA1614	grey	-0.193113	0.06047	0.162129	-0.0242809	-0.0133285	-0.115083	-0.173472	0.110071	0.195888	0.0837768	0.163473	0.130881	-0.103278	-0.00357752	0.00341186	0.066429	-0.0595682	0.0108635	0.259257
STX6	grey	-0.0280889	-0.0271049	0.149106	-0.23018	-0.365369	-0.286872	-0.0791757	-0.274445	-0.0545639	0.0546965	0.176351	0.0348676	-0.213975	-0.4375	-0.276658	-0.127458	-0.154006	0.0205151	-0.134062
CACNA1E	grey	-0.0778776	-0.508866	-0.270548	-0.219149	-0.103124	-0.433482	0.0872462	0.0963302	0.175245	0.45834	-0.0578701	-0.0510376	-0.348795	-0.216603	-0.266723	-0.360389	-0.243276	-0.190603	-0.367921
RGS8	turquoise	-0.144751	-0.00187303	-0.00656175	-0.302732	-0.463711	0.204805	-0.190052	0.182766	-0.0988869	-0.12372	0.547786	0.341539	0.00083617	0.0176186	0.311288	0.697734	0.314506	0.488724	0.452512
NPL	grey	0.18481	-0.168614	0.0356399	-0.0292254	-0.0358818	-0.238277	-0.420331	0.159702	0.329328	0.213883	0.0192775	-0.0899133	0.075255	0.252551	0.315496	0.494574	0.269259	0.311062	0.0220544
DHX9	grey	-0.141319	0.242846	0.0063408	-0.236833	-0.373539	0.308665	0.163356	-0.0980144	-0.450155	-0.482456	0.431321	0.261118	-0.0651995	-0.344127	-0.0694115	0.112408	0.0279042	0.0743127	0.259616
SHCBP1L	grey	0.263984	0.351139	0.309898	-0.33521	-0.405411	-0.283514	-0.199476	-0.475986	-0.241939	-0.197656	0.117396	0.264279	0.00794795	-0.0412634	0.230421	0.15264	0.31657	0.262626	-0.221689
LAMC1	grey	0.0525574	0.165538	0.229517	-0.018198	-0.069653	0.234334	-0.261252	0.0271975	-0.0856068	-0.345646	0.127797	-0.0256598	0.228349	0.144891	0.251562	0.327103	0.171898	0.176194	0.340761
LAMC2	grey	-0.257722	-0.197657	-0.115941	0.0515054	-0.033539	0.0736981	0.217117	-0.056596	-0.0918587	-0.0774269	-0.0261242	-0.143638	0.0960069	-0.234003	-0.140328	-0.299797	-0.099432	-0.107871	0.0790668
NMNAT2	grey	0.48845	-0.106227	-0.0956645	-0.315369	-0.273558	-0.301435	-0.366814	-0.078454	0.209665	0.379501	0.18044	0.254261	-0.121652	-0.408775	-0.299166	1.62195e-06	-0.118775	0.0213183	-0.065544
SMG7	grey	-0.212635	-0.237583	-0.365052	-0.354272	-0.367753	0.160702	0.251133	0.235776	-0.115975	-0.144497	0.361985	0.155148	-0.167113	0.0120689	0.116719	0.224059	0.0976343	0.14126	0.130771
RGL1	grey	-0.15438	0.505684	0.301752	-0.0428723	-0.0575673	0.43202	0.0429983	-0.164289	-0.386539	-0.668958	0.0580756	-0.0135634	0.119282	0.314024	0.356801	0.358801	0.342209	0.184999	0.174294
APOBEC4	grey	0.0277848	0.234802	0.18877	-0.415307	-0.445392	0.0331558	-0.109814	-0.260807	-0.172866	-0.370114	0.372743	0.188507	-0.139415	-0.245475	-0.12462	0.104889	0.0541404	0.0586099	0.111292
COLGALT2	grey	-0.394082	0.072639	0.13771	-0.0714299	-0.107351	0.219163	-0.109994	0.161482	0.0840386	-0.228826	0.131841	0.125984	0.220528	0.332374	0.369276	0.367178	0.319859	0.364591	0.454487
TSEN15	grey	-0.293943	-0.17877	-0.336698	-0.327288	-0.508917	0.244722	0.198516	0.246639	0.00447512	-0.0760663	0.554501	0.368071	0.0374522	-0.117468	0.19813	0.36803	0.246464	0.327993	0.446861
EDEM3	grey	-0.090243	0.0644955	0.131412	0.142099	0.104253	0.187992	-0.285754	0.125449	0.283407	0.142218	0.0940732	0.271111	0.241977	-0.0955174	-0.115213	-0.0617952	0.0133004	0.0727071	0.516927
NIBAN1	grey	0.165054	-0.149128	-0.148677	0.0389351	-0.0236851	0.0693519	-0.182027	0.228499	0.179751	0.151842	0.018114	0.185893	0.399772	0.105216	0.189528	0.232597	0.347721	0.375081	0.271629
RNF2	grey	0.120583	-0.173729	-0.312052	0.0151865	0.114561	-0.127364	0.0136251	0.211795	0.0197474	0.314985	-0.0970104	-0.00761406	-0.0859958	-0.261381	-0.200682	-0.126272	-0.0946626	-0.12544	-0.074242
TRMT1L	turquoise	0.140349	0.249044	0.0961286	-0.425625	-0.486808	0.0850142	-0.385213	0.037933	-0.181131	-0.265839	0.628646	0.452823	-0.0849995	-0.0675146	0.273523	0.491	0.326164	0.278238	0.443079
SWT1	grey	-0.11346	-0.252895	-0.170281	-0.191069	-0.122106	-0.191282	-0.11749	0.268742	0.343183	0.206402	0.265625	0.104772	-0.315769	-0.11977	-0.156636	-0.138415	-0.194458	-0.248701	0.132224
HMCN1	grey	0.0559403	-0.1913	-0.578528	0.210631	0.409827	0.191575	0.250787	0.49176	0.12966	0.159355	-0.236598	-0.115203	0.130889	0.240726	0.149114	-0.0285098	0.0789351	-0.139355	0.068504
TPR	grey	-0.0662984	0.0967406	0.15185	0.00195287	-0.0336425	0.18432	0.0627092	-0.140679	-0.169923	-0.220538	0.0229455	0.0057547	-0.0791087	-0.2343	-0.2339	-0.240186	-0.227424	-0.274332	-0.00999351
ODR4	grey	0.211541	0.324359	0.181488	0.0469823	0.0090549	0.32524	0.250677	-0.457743	-0.525943	-0.56636	-0.0956359	-0.312632	-0.0272468	-0.220776	-0.301812	-0.154133	-0.224938	-0.162284	-0.197794
PLA2G4A	grey	-0.28131	-0.134587	-0.181345	0.324355	0.404575	-0.0968811	-0.0140082	0.454809	0.306606	0.235183	-0.283888	0.00569195	0.344585	0.214124	0.238239	-0.16071	0.242571	-0.082861	0.208472
BRINP3	grey	0.392818	-0.123363	0.244174	-0.0649032	-0.020026	-0.375876	-0.627495	-0.0321006	0.110484	0.133567	-0.022548	-0.0610005	0.0509883	0.0386059	0.0790969	-0.0216654	0.0361839	-0.0724014	-0.0725956
RGS2	grey	0.279372	-0.232335	-0.136566	0.321091	0.438843	-0.0953428	-0.0165122	0.0914153	0.280264	0.248955	-0.464642	-0.396013	0.0198545	0.195008	-0.0668838	-0.232201	-0.149437	-0.201233	-0.30889
RO60	grey	0.000768556	-0.0989885	0.127878	-0.0109497	-0.0423182	-0.135201	-0.251929	-0.0190108	0.280842	0.102057	0.118296	0.11771	-0.0275176	-0.295424	-0.203203	-0.192605	-0.136382	-0.209512	0.133943
CDC73	grey	0.204613	-0.189241	-0.0626234	-0.160104	-0.268907	-0.238184	-0.43756	0.259265	0.285785	0.243384	0.406788	0.369457	0.0702385	-0.389722	-0.174882	0.118337	0.0747663	0.106488	0.327833
B3GALT2	grey	0.497117	0.254495	0.163651	-0.134707	-0.176251	-0.184985	-0.34538	-0.14703	0.00432594	-0.112585	0.188932	0.232621	-0.0395959	-0.254817	-0.062258	0.19811	0.122793	0.105796	-0.00473704
KCNT2	grey	-0.159605	0.172604	0.228759	0.0883848	-0.0261016	-0.11155	0.133105	-0.0895499	-0.221802	-0.148348	-0.0113314	-0.134482	-0.022183	-0.0761013	-0.0696007	0.038211	-0.0604994	0.00267421	-0.131033
ASPM	grey	-0.331784	-0.0103417	0.00645631	-0.433179	-0.608942	-0.0658817	-0.140547	0.0549808	-0.0468549	-0.222189	0.544271	0.502597	0.0770303	-0.214671	0.242614	0.239135	0.401239	0.337881	0.413549
ZBTB41	grey	-0.182916	0.0757701	-0.0410745	-0.112541	-0.137855	0.211662	-0.230858	0.273686	0.20777	-0.124098	0.378983	0.529101	0.212636	0.0993263	0.35144	0.258303	0.417321	0.239757	0.634266
DENND1B	grey	0.0402598	0.146821	-0.322574	0.058681	0.129056	0.418821	0.352789	0.202489	-0.22477	-0.226613	-0.0658537	0.185246	0.224376	0.278086	0.318666	0.099714	0.359598	0.220591	0.137646
LHX9	grey	-0.136405	-0.0603138	-0.0773204	0.152302	0.0252098	0.216169	0.259692	0.0701711	0.0882934	-0.13736	-0.0339726	0.174582	0.300397	0.15107	0.19623	0.0271976	0.285204	0.170707	0.0835885
NEK7	grey	0.363375	0.134661	0.28843	-0.147277	-0.0789201	-0.232478	-0.32144	-0.394089	-0.0639354	-0.0999059	-0.0219792	-0.280578	-0.339783	-0.124264	-0.215838	0.00941017	-0.297502	-0.19638	-0.30844
PTPRC	grey	0.303198	0.0746846	0.067201	0.162577	0.386904	-0.122833	-0.0507515	-0.0680813	0.0926639	0.0644149	-0.379492	-0.424094	-0.131524	0.229576	-0.075805	-0.0937191	-0.268303	-0.254161	-0.35624
NR5A2	grey	-0.151476	0.293645	0.260754	0.139932	0.0651224	0.422747	-0.162866	-0.010404	-0.152589	-0.349799	0.0679117	0.0842465	0.313339	0.160056	0.227403	0.210729	0.208861	0.205975	0.468438
ZNF281	grey	-0.238693	0.304703	0.229519	-0.137893	-0.257774	0.11113	-0.304489	0.168893	0.00661639	-0.184535	0.476914	0.461786	0.138217	0.0571417	0.285065	0.43071	0.355961	0.34428	0.625456
DDX59	grey	-0.347847	-0.0705068	-0.127699	-0.0424713	0.0371307	0.135016	0.0820078	0.31469	0.231988	0.202448	0.144788	0.222513	-0.0421084	0.0646129	0.0479261	0.0590946	-0.0427683	-0.0100944	0.308064
CAMSAP2	grey	0.148578	0.183324	0.127447	-0.43684	-0.509226	0.0729117	-0.447222	-0.0497863	0.102723	-0.0973657	0.515133	0.514727	-0.090427	-0.355863	-0.134798	0.317105	0.105449	0.228993	0.407357
INAVA	grey	-0.170226	-0.0762287	-0.0863492	-0.283112	-0.223983	-0.0426904	0.0320646	0.12221	-0.106876	-0.154746	0.256205	-0.06068	-0.260121	0.248744	0.302166	0.182043	0.0716157	-0.0893348	0.0207883
KIF21B	grey	-0.312916	-0.0911468	-0.411062	-0.129489	-0.0470928	0.33385	0.152918	0.486759	0.225511	-0.0163442	0.147918	0.293919	0.210554	0.397241	0.449463	0.427551	0.460874	0.35927	0.446795
ASCL5	grey	-0.265906	-0.156404	-0.230954	0.327648	0.257151	0.0848963	0.203492	0.292407	0.00292522	0.113857	-0.173893	-0.0828223	0.344128	0.135092	0.15854	-0.0184764	0.202631	0.144421	0.160165
TMEM9	grey	-0.163903	-0.0988709	-0.0482709	-0.472197	-0.0586507	-0.144302	-0.0397253	0.0715453	0.138726	0.126037	0.159073	-0.203419	-0.830949	-0.0169696	-0.330496	-0.196401	-0.650869	-0.608409	-0.175809
NAV1	grey	-0.22654	-0.11118	-0.154012	0.127859	-0.0055041	0.528868	0.204184	0.278904	0.0953471	-0.280642	0.143882	0.0361621	0.232125	0.227372	0.196001	0.302787	0.199304	0.216728	0.360405
IPO9	grey	-0.219333	0.0335381	-0.174239	-0.147755	-0.203261	0.308611	0.148244	0.148367	-0.0667202	-0.0379608	0.36456	0.381521	-0.135802	-0.0757468	0.0616874	0.197621	0.0723713	0.171405	0.391009
TIMM17A	grey	-0.125151	0.175029	0.050196	0.121568	0.120624	0.262511	0.0790323	0.0666238	-0.164917	-0.154787	0.0616691	0.101823	-0.0209045	-0.173282	-0.211677	-0.161282	-0.164692	-0.142732	0.244282
ARL8A	grey	-0.328382	0.0587665	-0.0644763	0.149265	-0.0204214	0.518822	0.159086	0.251834	-0.0241859	-0.164771	0.236161	0.246864	0.3117	0.0257287	0.0929368	0.285925	0.165775	0.316558	0.609219
PTPN7	grey	-0.321882	-0.151898	-0.163055	0.0674478	0.0258612	0.196856	0.0483448	0.301551	0.264592	-0.00611582	0.145013	0.0666813	0.107461	0.0289768	0.00133598	0.130703	0.0214089	0.068852	0.392978
LGR6	grey	-0.242693	0.0316366	-0.0801044	-0.173972	-0.149304	0.456917	0.271769	-0.0950871	-0.295449	-0.444584	0.232932	-0.123812	-0.216646	-0.190558	-0.201786	-0.0935651	-0.297657	-0.225965	0.206535
UBE2T	grey	-0.0706467	-0.00166762	-0.0998883	-0.104656	-0.106892	0.175473	-0.000153347	0.1768	0.105776	0.00622504	0.190857	0.0941242	0.0696593	0.5128	0.439782	0.514527	0.299578	0.351767	0.247578
PPP1R12B	turquoise	-0.185037	-0.146126	-0.163856	-0.697273	-0.701722	0.022016	-0.101368	0.0530013	0.0740137	-0.0834162	0.694539	0.326136	-0.395308	-0.234618	-0.0490732	0.340838	-0.0645854	0.115603	0.293291
SYT2	blue	-0.102182	0.164362	-0.162433	0.317923	0.320418	0.567962	0.343368	0.213759	-0.129659	-0.354385	-0.169925	-0.170209	0.231618	0.457838	0.353754	0.24432	0.258852	0.104877	0.132229
KDM5B	turquoise	0.0027968	-0.230783	-0.219568	-0.654457	-0.682302	-0.192894	-0.339675	0.222643	0.239091	0.203272	0.74763	0.581525	-0.237428	-0.228526	0.0713136	0.38663	0.140228	0.242393	0.403364
RABIF	grey	-0.0996042	0.129311	0.0781584	-0.0217411	-0.0414161	0.127455	-0.205701	0.211323	0.0826125	-0.121825	0.176846	0.284971	0.233914	0.164632	0.295499	0.202854	0.274325	0.0286741	0.370214
KLHL12	grey	0.0657972	0.18855	0.140909	-0.440679	-0.339595	-0.153778	0.127871	-0.313436	-0.165648	-0.120046	0.164344	0.0599381	-0.36241	-0.218379	-0.263494	-0.0540451	-0.220612	-0.114286	-0.306314
ADIPOR1	grey	0.328347	0.0504775	-0.0569441	0.109982	0.041643	0.0855891	0.108581	-0.0301784	-0.140617	-0.0418191	-0.0502347	-0.101783	0.157997	0.333203	0.303766	0.45669	0.223957	0.329704	-0.171485
TMEM183A	grey	-0.147779	-0.0733047	-0.0874558	-0.219906	-0.180813	-0.022143	0.17022	0.103639	-0.222746	-0.15412	0.0887282	-0.0251251	-0.161868	-0.0564345	0.0794742	0.0959549	0.0493414	-0.0212678	-0.155982
PPFIA4	grey	-0.257392	-0.00306121	0.0175412	-0.0689306	0.0689779	0.077251	0.0573662	0.132543	0.276548	0.0449544	0.00811316	-0.0856225	-0.205939	0.320318	0.192435	0.245275	-0.013832	-0.0268818	0.0284854
MYOG	grey	-0.128856	0.0168598	-0.163155	-0.34253	-0.458717	0.185371	-0.033788	0.0838869	-0.0400956	0.0313213	0.547675	0.569442	-0.110613	-0.194328	0.0562172	0.299389	0.157667	0.312104	0.433113
ADORA1	brown	-0.109717	-0.0619801	-0.228286	-0.35596	-0.461409	0.217265	0.00630279	0.210369	0.0841166	-0.0375978	0.491839	0.479276	0.167525	0.341318	0.618869	0.763528	0.558764	0.660173	0.442807
CHIT1	pink	-0.278661	-0.0708331	-0.106795	0.145684	0.0013604	0.244342	0.0224841	0.28144	0.236783	-0.0157124	0.0727579	0.228136	0.388887	0.405518	0.44524	0.390493	0.515751	0.517152	0.42579
BTG2	grey	0.241866	0.179646	0.0319185	-0.0939669	-0.197239	0.241684	0.00799227	-0.198557	0.0290765	-0.0359283	0.340858	0.317868	-0.0434567	-0.10074	-0.0296703	0.252193	-0.0523076	0.234216	0.238926
ATP2B4	grey	-0.510853	-0.384277	-0.487777	0.0273748	0.134676	-0.099319	0.50464	0.365213	0.34947	0.462269	-0.0842877	-0.0447373	-0.155578	0.171589	0.0248171	-0.197559	-0.0960314	-0.141016	-0.0456611
ZC3H11A	grey	-0.21359	0.263208	0.305461	0.377085	0.305712	0.0892991	0.180842	-0.140913	-0.204205	-0.152419	-0.26335	0.0052826	0.20039	-0.10577	-0.139141	-0.486044	-0.0735973	-0.216046	-0.0188197
ZBED6	grey	0.191522	0.108494	0.175553	-0.223283	-0.175266	-0.3885	-0.198797	-0.239843	0.0976301	0.128062	0.15551	0.0770282	-0.296279	-0.355582	-0.303164	-0.248521	-0.234264	-0.311711	-0.192881
SNRPE	grey	-0.110802	-0.0196041	-0.267808	0.125322	0.119503	0.397086	0.365609	0.225217	-0.0564241	-0.12477	0.0400683	-0.0735976	0.144046	0.433809	0.324444	0.294545	0.140055	0.120936	0.180836
SOX13	grey	-0.0310966	0.020033	0.277155	-0.0641905	-0.163995	-0.510053	-0.276784	-0.0363831	0.306425	0.228669	0.144617	0.232863	-0.0738665	-0.103142	0.0563816	0.00155206	0.106734	0.0601542	-0.05293
ETNK2	grey	-0.0706557	-0.28799	-0.505737	-0.213194	-0.203568	0.117296	0.170902	0.372858	0.323491	0.322855	0.318606	0.342332	-0.0221504	-0.0509845	0.0507965	0.241303	0.0483032	0.155059	0.262037
GOLT1A	grey	-0.23813	-0.106457	-0.112227	-0.00123525	-0.0929032	0.161664	0.075114	0.258315	0.213836	0.0343324	0.186093	0.203455	0.143339	-0.0149779	0.0641704	0.15262	0.142723	0.186742	0.371227
PLEKHA6	grey	-0.0292414	-0.183394	-0.433858	-0.262846	-0.356918	0.215298	0.372455	0.0363433	0.0719301	-0.0526856	0.268493	0.332346	-0.00692543	-0.126573	0.00382129	0.0463164	0.133346	0.126634	0.0748327
PPP1R15B	grey	-0.055201	0.0218763	-0.0229527	-0.178548	-0.141739	0.246198	-0.155493	0.0866734	0.095037	-0.114604	0.348464	0.184281	-0.255454	-0.470688	-0.443608	-0.0753665	-0.325568	-0.226059	0.385106
PIK3C2B	grey	-0.314141	0.190623	0.115948	-0.0907068	-0.197224	0.524013	0.222314	-0.0739973	-0.247623	-0.339143	0.231671	0.183852	0.0683943	0.181126	0.257125	0.343938	0.17842	0.370263	0.334341
MDM4	grey	0.118009	0.206998	0.142968	0.49712	0.132553	0.095967	0.223079	-0.299419	-0.112249	-0.154396	-0.299657	0.0275089	0.558331	-0.093792	0.0373588	-0.109233	0.356979	0.340808	-0.0803495
LRRN2	grey	-0.2426	0.272052	-0.0368251	0.0398615	0.200832	0.362415	0.373941	-0.0653794	-0.157318	-0.35498	-0.113636	-0.19865	-0.207788	0.178673	-0.0264433	-0.160684	-0.124162	-0.2767	-0.0414164
NFASC	blue	-0.341602	0.20642	-0.166096	0.32897	0.285654	0.659474	0.487925	0.198683	-0.102108	-0.364794	-0.175983	-0.0929714	0.348498	0.472454	0.353852	0.270944	0.320496	0.219458	0.229152
CNTN2	grey	-0.38936	-0.160137	-0.270091	0.439912	0.532206	0.412271	0.373794	0.438556	0.174662	0.00658834	-0.242666	-0.214691	0.114999	0.394522	0.142442	-0.120576	-0.0661585	-0.191842	0.207741
TMEM81	grey	-0.0509943	-0.176452	-0.222665	0.296695	0.22463	0.272778	0.109914	0.30688	0.107264	0.025184	-0.109632	-0.0238796	0.375973	0.344281	0.350173	0.203237	0.296727	0.178203	0.224633
RBBP5	grey	-0.223041	-0.182254	-0.159006	-0.0842785	0.0505938	0.0810313	0.18664	0.0676283	0.00981818	0.010503	-0.108923	-0.0804861	-0.00272762	0.158458	0.146541	-0.0753011	-0.0384745	-0.0814619	-0.040143
DSTYK	blue	-0.281428	0.0598597	0.00306777	-0.0744365	-0.320889	0.510842	0.210933	-0.0862153	-0.166983	-0.445219	0.335312	0.257286	0.271554	-0.00893248	0.21967	0.190665	0.21808	0.241976	0.421694
TMCC2	turquoise	-0.294129	-0.14942	-0.258478	-0.457584	-0.57427	0.205218	0.122463	0.250567	-0.100988	-0.181651	0.6939	0.515957	-0.0838565	-0.326375	0.0221991	0.186734	0.0882873	0.0950189	0.446706
NUAK2	grey	-0.311465	-0.35532	-0.316876	-0.051552	-0.152211	0.0261453	-0.0395135	0.465641	0.364696	0.227731	0.223092	0.286821	0.260288	-0.103852	0.0783681	0.140268	0.231606	0.276629	0.494783
KLHDC8A	grey	-0.0258206	-0.437963	-0.605864	0.229661	0.261344	0.00451935	0.168135	0.547592	0.55853	0.453104	-0.221392	0.13148	0.395247	0.263352	0.265119	0.0939793	0.36378	0.276126	0.163468
LEMD1	grey	0.197978	-0.406186	-0.438208	0.0897323	0.112858	0.0176982	-0.000294592	0.365842	0.54022	0.326138	-0.0206449	0.016846	0.172207	0.173461	0.125107	0.149335	0.12349	0.1488	0.133764
CDK18	grey	-0.142696	-0.173225	-0.258705	0.132487	0.145125	0.243638	0.0392099	0.428845	0.405556	0.077403	0.139145	0.150293	0.0662756	0.249762	0.135184	0.0833072	0.0623897	-0.0616898	0.375039
MFSD4A	grey	0.191846	0.422226	0.246001	0.0813041	0.124083	0.394552	0.169703	-0.337214	-0.409855	-0.455739	-0.0904731	-0.225441	-0.0245389	0.356831	0.210577	0.154275	-0.000542533	-0.0150796	-0.133168
ELK4	grey	-0.107422	-0.0246756	-0.0162459	-0.186433	-0.332813	-0.163379	-0.289655	0.275267	0.209338	0.0653327	0.43355	0.533713	0.256977	-0.233144	0.106571	0.150069	0.34045	0.18479	0.449282
SLC45A3	grey	-0.0196756	-0.178828	-0.0669696	-0.404937	-0.415724	-0.275101	-0.312328	0.0465902	0.335514	0.367454	0.492955	0.409872	-0.341496	-0.218204	-0.0790161	0.126043	-0.0951642	0.0337376	0.200469
NUCKS1	magenta	-0.00454453	0.0931236	-0.0947532	-0.176147	-0.147174	0.0280127	-0.065399	0.22598	-0.110838	-0.129569	0.226776	0.222071	0.0182225	0.462424	0.696601	0.565699	0.522848	0.341087	0.137777
RAB29	brown	-0.0519001	0.0158844	-0.083759	-0.463332	-0.606208	0.00113713	-0.0902163	0.0532527	-0.0697147	-0.0810478	0.532862	0.423878	-0.142024	-0.0472503	0.28238	0.638266	0.37165	0.519395	0.226552
SLC41A1	grey	0.0261642	-0.0909466	0.100476	0.306675	0.170462	-0.295482	-0.122038	0.0563931	0.194975	0.142092	-0.165057	-0.168774	0.174532	0.019462	0.0612546	-0.0171783	0.134862	-0.0640572	-0.139275
PM20D1	grey	0.149648	0.0647342	0.106559	0.021945	0.0593432	-0.106442	-0.426852	0.174442	0.325198	0.0378777	0.106557	0.192162	0.177314	-0.0163186	0.0570951	0.0444083	0.120953	-0.0666827	0.318534
FAM72A	grey	0.307215	-0.161416	-0.177131	-0.0636034	0.0480432	-0.0393505	-0.156292	0.125131	0.0773263	0.209475	-0.0790262	-0.0881508	-0.00337873	0.207992	0.100164	0.207565	0.0229184	0.0536406	-0.105746
SRGAP2	grey	0.40481	0.261927	0.251722	0.228793	0.265712	0.149834	-0.226143	-0.305619	-0.0603471	-0.200062	-0.304458	-0.244727	0.0424091	0.121372	-0.0554768	-0.108493	-0.0718506	-0.154619	-0.17594
IKBKE	grey	-0.289544	-0.296725	-0.105438	-0.196822	-0.0411106	-0.0758765	-0.227697	0.232804	0.404165	0.29603	0.131949	-0.107091	-0.258375	0.0873849	-0.0476469	0.14665	-0.228642	-0.132158	0.216618
RASSF5	blue	-0.173571	-0.167311	-0.332012	0.0463039	0.132889	0.54159	0.155055	0.36437	-0.00326798	-0.221773	0.0958503	-0.108292	0.052421	0.250028	0.138439	0.117176	-0.0201585	-0.0865428	0.370762
EIF2D	grey	-0.184494	0.00784837	-0.107108	-0.145872	-0.0965668	0.37591	0.141524	0.0794002	-0.00744669	-0.12113	0.245454	0.103115	-0.223002	0.229685	0.164021	0.227628	-0.0695736	-0.000560994	0.222409
DYRK3	grey	-0.0654092	0.0193317	0.0813147	-0.197795	-0.384754	0.168546	-0.166729	0.062594	0.123998	-0.0583961	0.539056	0.30658	0.0397859	-0.238636	-0.15221	0.345566	-0.0258189	0.2485	0.460626
MAPKAPK2	red	-0.56823	-0.336192	-0.482809	-0.080161	-0.195767	0.340702	0.30217	0.576212	0.389709	0.209771	0.448219	0.447739	0.128584	0.0469485	0.174173	0.32625	0.183454	0.28965	0.647198
PFKFB2	grey	-0.0885074	0.271537	0.289653	0.228992	0.193207	0.157355	-0.00781917	-0.0728123	0.00935319	-0.166235	-0.113155	0.0330871	0.145352	0.404326	0.305322	0.106462	0.20628	0.107485	0.0810952
CD55	grey	0.172924	0.24251	0.378172	0.0330526	-0.0149611	-0.170208	0.00319966	-0.376223	-0.292664	-0.327542	-0.123598	-0.254204	-0.0424779	-0.00101765	0.0116191	-0.14781	-0.0539973	-0.126723	-0.335266
CD34	grey	-0.0905318	-0.201579	-0.14301	-0.109974	-0.0836214	-0.126384	-0.0807517	0.230959	0.354822	0.296989	0.126777	0.0905594	-0.0588205	0.341633	0.295382	0.356431	0.200755	0.270306	0.120327
PLXNA2	red	-0.401002	-0.610866	-0.746808	0.138548	0.134683	-0.102795	0.317728	0.786638	0.368631	0.444891	-0.0424453	0.0904867	0.229247	0.0861503	0.223279	0.0259688	0.252914	0.0637929	0.178677
CAMK1G	grey	0.00701527	0.376287	0.290007	0.479533	0.486993	0.0119432	0.0791985	-0.149404	-0.100746	-0.0553613	-0.422824	-0.0710643	0.316131	0.395036	0.277354	-0.267267	0.21347	-0.065046	-0.102987
LAMB3	grey	-0.0610138	0.27872	0.227062	0.0526259	-0.136802	0.228267	0.104882	-0.23668	-0.135315	-0.201987	0.150829	0.241222	0.129854	-0.138572	-0.0985317	-0.063018	0.061797	0.195966	0.227897
G0S2	grey	-0.0316103	-0.0398111	-0.163594	0.395546	0.384139	0.246016	0.139883	0.282087	0.0497998	0.05451	-0.230038	-0.135298	0.413066	0.573459	0.53845	0.352047	0.34059	0.313559	0.172018
TRAF3IP3	grey	0.0135285	0.0227022	-0.156179	-0.0641249	-0.103781	0.164836	0.114468	0.0866038	-0.0321124	0.0534719	0.233347	0.348402	0.0350475	-0.277284	-0.160894	-0.12787	-0.00594532	0.0211628	0.252664
IRF6	grey	-0.131966	0.0645518	-0.227127	0.197438	0.15699	0.483956	0.272187	0.17688	0.104595	-0.257153	0.0397129	-0.0532478	0.268743	0.348856	0.288657	0.329178	0.200528	0.193921	0.328599
UTP25	yellow	0.0899968	0.672049	0.498729	-0.242343	-0.344407	0.4578	-0.163955	-0.439008	-0.460157	-0.591369	0.42806	0.410295	-0.096589	-0.192615	-0.0427583	0.204452	0.00880896	0.138593	0.338864
SYT14	grey	0.309261	0.0955463	0.0821802	0.12617	0.205121	0.120195	0.0269661	-0.21146	-0.174139	-0.068797	-0.332679	-0.338822	-0.0453319	0.31206	0.113293	0.153546	0.0219568	0.102668	-0.365421
SERTAD4	grey	-0.0202015	-0.149085	-0.257229	-0.34553	-0.281811	0.0158379	-0.032574	0.0385359	0.194867	0.148696	0.37996	0.262137	-0.24517	-0.0469809	0.0431516	0.10988	-0.0846982	-0.0741235	0.207795
HHAT	blue	-0.188347	-0.0124405	-0.347941	-0.291571	-0.343846	0.508357	0.269837	0.173622	-0.144255	-0.220296	0.411626	0.303888	0.0787855	0.136847	0.310676	0.468368	0.326987	0.420208	0.441688
KCNH1	purple	0.556101	0.65514	0.343963	-0.0636092	-0.0725168	0.211832	-0.154538	-0.454343	-0.659888	-0.531063	0.0459772	0.0788754	-0.0132527	-0.230234	-0.113641	0.0485763	0.00639696	-0.00558208	-0.106807
TRAF5	grey	0.113185	-0.00552101	-0.0158228	-0.0373699	-0.0279913	-0.0601075	-0.169967	0.0659252	0.198524	-0.00762366	0.111813	0.102025	0.110312	-0.0192143	0.0336885	0.0937904	0.0531423	0.0419892	0.161703
SLC30A1	grey	0.00544164	0.0915489	0.0433094	0.027002	0.0952729	0.0834122	0.0278344	0.0564604	0.098863	-0.0847189	0.00239265	-0.0779837	0.0805072	0.351546	0.294447	0.256845	0.0873777	0.101259	0.0788415
LPGAT1	grey	-0.264796	-0.148267	-0.318329	-0.280024	-0.347809	0.475894	0.0130925	0.30419	0.173082	-0.0330204	0.595785	0.436422	-0.0601347	-0.0643363	0.0498214	0.349973	0.0367871	0.178118	0.68932
INTS7	grey	0.175128	0.317529	0.0270166	-0.0262249	-0.148371	0.281545	0.283712	-0.258687	-0.426516	-0.260173	0.147522	0.233811	0.00114324	0.0689878	0.185253	0.137939	0.184499	0.258102	-0.0260642
PPP2R5A	grey	0.10228	-0.0104651	0.259174	-0.483813	-0.621164	-0.416366	-0.294661	-0.332767	-0.00645947	0.0599013	0.447054	0.326889	-0.352145	-0.638417	-0.381426	-0.162734	-0.184245	-0.0581882	-0.0992395
PACC1	grey	0.00669646	0.184073	0.284823	-0.505027	-0.289043	-0.141191	-0.202364	-0.262863	-0.0262612	-0.0304182	0.355115	0.0641885	-0.591825	-0.290404	-0.424555	-0.126105	-0.511528	-0.289653	-0.0157332
NENF	grey	-0.212531	-0.0433093	-0.120348	-0.270756	-0.368013	0.0618025	0.00370958	0.139578	0.173948	0.0373861	0.389322	0.395605	0.0308699	0.253526	0.430801	0.48819	0.403434	0.500541	0.357191
BATF3	grey	0.077643	-0.239197	-0.213209	0.082597	0.200772	-0.117857	0.0891747	0.156215	0.239061	0.338312	-0.147994	-0.214124	-0.248951	0.442259	0.22762	0.161538	-0.0235323	0.000338658	-0.25127
NSL1	grey	-0.0526581	0.0965693	0.0538656	-0.191017	-0.19505	-0.0813106	-0.255424	0.163405	0.203242	-0.0164046	0.366097	0.406679	-0.0657869	-0.324396	-0.122349	-0.0479272	0.00243219	-0.0908366	0.351877
TATDN3	grey	-0.154413	-0.100166	0.0966367	0.0750243	0.196919	0.0443893	-0.105064	0.0454189	0.0976536	0.116837	-0.122912	-0.247835	-0.215286	-0.0691458	-0.249883	-0.175502	-0.337852	-0.222678	-0.00026756
FLVCR1	grey	-0.304801	0.199785	0.0888685	-0.429303	-0.386086	0.114374	0.132013	-0.169005	-0.17631	-0.198791	0.328804	0.303328	-0.306991	-0.10212	-0.0102861	-0.00610317	0.0100895	0.0761981	0.140738
VASH2	black	-0.1593	0.233112	-0.10438	0.164133	0.0824173	0.461142	0.0527112	0.233132	-0.0933623	-0.299023	0.0250626	0.299452	0.44342	0.449267	0.629243	0.367289	0.64067	0.388699	0.480219
ANGEL2	grey	-0.321471	-0.314392	-0.15861	-0.383072	-0.556197	-0.0703044	-0.0455857	0.150678	0.0853194	0.130619	0.475329	0.546323	0.0600158	-0.151779	0.15986	0.140301	0.277605	0.357257	0.325236
RPS6KC1	grey	-0.298382	-0.158376	-0.287508	0.136863	0.0472393	0.459778	0.00269288	0.568677	0.197281	-0.0834763	0.178101	0.128032	0.362222	0.289183	0.387734	0.588746	0.402376	0.441438	0.612261
PROX1	yellow	0.311607	0.684253	0.343237	-0.0454568	0.0563469	0.0454196	0.0173006	-0.412134	-0.662674	-0.377702	-0.113722	0.0725965	-0.121359	0.0534225	0.0961139	-0.0967541	0.0817256	-0.0923199	-0.301755
SMYD2	grey	-0.339528	0.167475	0.044287	-0.225344	-0.163127	0.39056	-0.0185723	0.188596	-0.290656	-0.471159	0.307745	0.0655511	0.00587096	0.291391	0.414618	0.369917	0.206272	0.0845241	0.419115
PTPN14	grey	0.228168	0.422853	0.37689	0.260334	0.0318647	0.398685	-0.0964376	-0.350753	-0.192788	-0.284033	0.00604508	0.113398	0.36345	0.0386324	0.0409593	0.143198	0.160912	0.285002	0.254645
CENPF	grey	-0.1188	0.05238	-0.30789	-0.231105	-0.377822	0.408459	0.190065	0.217431	-0.278396	-0.38634	0.464675	0.403092	0.159996	-0.237074	0.122337	0.314162	0.32224	0.287241	0.475065
KCNK2	lightcyan	-0.162186	-0.825358	-0.718764	0.125858	0.258917	-0.268458	0.178672	0.675551	0.478939	0.707984	-0.215259	-0.10402	0.0424858	0.0232031	-0.0508841	-0.216078	-0.100211	-0.148366	-0.0709251
KCTD3	grey	-0.181415	0.304573	0.166996	-0.246131	-0.175123	0.326895	0.0962217	-0.0158293	-0.252161	-0.363884	0.313585	0.190696	-0.271311	-0.0806273	-0.162803	0.00107655	-0.220362	-0.127615	0.223025
USH2A	blue	-0.328502	-0.0786401	-0.360267	0.268768	0.198577	0.568013	0.52414	0.342466	-0.288543	-0.296757	-0.0931765	-0.0238206	0.38602	0.239901	0.28427	-0.0353258	0.26432	0.0510441	0.274569
ESRRG	blue	-0.261173	0.323805	-0.16566	0.174572	0.0718486	0.667052	0.590421	0.117078	-0.582765	-0.488459	0.0628593	0.0487991	0.168684	0.311352	0.359371	0.298237	0.288962	0.261241	0.212127
GPATCH2	grey	-0.247531	-0.140657	-0.151007	-0.104387	-0.0861643	0.0568723	-0.12236	0.410691	0.246433	0.139663	0.17807	0.109559	0.00391939	0.226424	0.257069	0.52053	0.27143	0.378991	0.317817
SPATA17	grey	0.214784	0.155767	0.235468	0.39165	0.354078	-0.204932	-0.176566	-0.116729	-0.0364129	-0.018608	-0.41066	-0.272343	0.320265	0.110743	0.122735	-0.152589	0.10565	-0.0876154	-0.169667
RRP15	black	0.0146837	0.195544	-0.00613358	0.0277454	-0.110121	-0.00679815	-0.171518	0.167206	-0.0287215	-0.119157	0.147932	0.303127	0.458672	0.435918	0.782384	0.565288	0.803364	0.543325	0.320813
TGFB2	grey	0.107829	0.505303	0.565875	0.039733	-0.0586604	0.279326	-0.486206	-0.172436	-0.211537	-0.556347	0.215881	0.185127	0.260784	-0.0427217	0.0855699	0.175773	0.200203	0.0773996	0.446314
LYPLAL1	grey	-0.173658	-0.0728333	-0.0323886	0.631459	0.546752	0.169429	0.0175063	0.256378	0.0700057	0.1013	-0.372032	-0.231334	0.496648	0.316325	0.237548	-0.0482475	0.210129	0.100965	0.238995
SLC30A10	tan	-0.21098	-0.519458	-0.280387	0.159316	0.165552	-0.130228	-0.159671	0.517914	0.667028	0.43349	-0.0408297	-0.026014	0.153917	0.132456	0.106835	0.177887	0.0978396	0.0661738	0.222445
RAB3GAP2	grey	-0.447229	0.0262894	0.0889611	0.0520028	-0.0158612	0.204111	0.109427	0.144375	0.0512651	-0.281873	0.157202	0.14015	0.146421	0.0605086	0.101804	-0.118003	0.0979537	-0.0561432	0.396274
MARK1	grey	-0.26219	0.326599	-0.0602962	-0.241307	-0.128882	0.478706	0.464594	-0.191314	-0.495992	-0.48725	0.168537	0.050204	-0.384764	0.062304	-0.0202136	-0.107143	-0.167521	-0.19497	-0.00608187
HLX	grey	-0.312582	-0.181977	-0.120466	-0.063007	-0.0424825	0.10588	-0.0259999	0.285274	0.257471	0.0760998	0.214	0.0564936	-0.169096	-0.219089	-0.255282	0.00150666	-0.221439	-0.157941	0.32924
DUSP10	grey	0.299068	0.594171	0.458876	0.121916	0.0532838	0.375551	-0.210135	-0.331249	-0.354255	-0.5604	-0.0400701	-0.0729782	0.175905	0.11754	0.13905	0.310027	0.145752	0.151668	0.0693246
TAF1A	turquoise	-0.0708172	0.27665	0.127141	-0.476252	-0.639989	0.272022	-0.148888	-0.0632742	-0.266675	-0.402868	0.617984	0.50006	0.0103481	-0.201443	0.132504	0.505596	0.288887	0.439317	0.456698
MIA3	grey	0.156316	0.319985	0.471844	0.115294	0.2214	-0.00991484	-0.112472	-0.386962	-0.02972	-0.223973	-0.21685	-0.427695	-0.0985635	0.280266	-0.013722	-0.0459471	-0.262299	-0.230718	-0.227692
AIDA	grey	-0.472959	-0.484792	-0.301401	0.0484662	0.16003	-0.0999886	0.30338	0.275933	0.173493	0.28739	-0.134413	-0.420418	-0.292594	-0.089564	-0.303175	-0.279337	-0.460742	-0.382592	-0.122537
BROX	grey	-0.316587	-0.0746624	-0.144162	-0.237742	-0.235177	0.153483	0.050048	0.197303	-0.100102	-0.0950903	0.396022	0.386812	-0.0730748	-0.429524	-0.263818	-0.285499	-0.195299	-0.242987	0.400733
DISP1	grey	-0.130338	0.194425	-0.211783	-0.0925794	-0.049348	0.25427	0.141032	0.208634	-0.215267	-0.133785	0.122181	0.141274	0.024692	-0.0136304	0.0454778	0.248522	0.125072	0.123845	0.228771
SUSD4	grey	-0.53612	0.190541	-0.129791	0.0835465	0.0782832	0.489274	0.404858	0.193581	-0.225168	-0.20278	0.0184009	0.232074	0.223412	0.257169	0.268668	0.0678453	0.306461	0.2356	0.375649
TP53BP2	grey	-0.091292	-0.223938	-0.20671	-0.00552262	-0.0595302	-0.00107896	0.0727222	0.224831	0.189981	0.244733	0.143734	0.293953	0.11517	0.222812	0.324665	0.144722	0.305711	0.264632	0.130863
FBXO28	grey	0.0890609	0.116222	0.172713	-0.338794	-0.600206	-0.160342	-0.138864	-0.283175	-0.160629	-0.178233	0.368392	0.387205	0.0866476	-0.469791	-0.0724229	0.138412	0.241902	0.357537	0.0931885
NVL	grey	-0.0649756	-0.042977	-0.0736187	-0.240457	-0.45198	-0.0219563	-0.0846329	0.0485658	-0.0740563	-0.0512118	0.44717	0.511608	0.0692945	-0.566653	-0.150116	0.0206298	0.186995	0.218175	0.341971
CNIH4	grey	-0.272078	-0.121144	-0.170751	0.286154	0.243092	0.213882	0.381305	0.088165	0.0190025	0.066577	-0.22757	-0.022132	0.253209	0.302378	0.164046	-0.149269	0.12422	0.0414107	0.0131995
WDR26	grey	0.22971	0.0589605	0.184762	-0.41617	-0.376082	-0.289077	-0.259826	-0.290934	-0.243092	-0.21765	0.237639	0.00186749	-0.36288	-0.487857	-0.356752	-0.184501	-0.247772	-0.228935	-0.183397
CNIH3	grey	0.160761	0.442356	0.383929	-0.192986	-0.21086	0.173931	-0.0392803	-0.361629	-0.383159	-0.545619	0.153228	0.037104	-0.0371223	0.0058591	0.0246288	0.0651084	0.0305962	-0.0179645	-0.0688904
LBR	grey	-0.247656	-0.0623522	-0.150764	-0.0427955	0.113585	0.158653	0.240881	0.101462	0.131768	0.0873934	-0.0298871	-0.165044	-0.145853	0.300198	0.0863578	-0.0408959	-0.161791	-0.174266	0.0599924
ENAH	blue	-0.0108934	0.354536	0.0494247	0.0590586	0.0646242	0.615468	0.221942	-0.129143	-0.480202	-0.443851	-0.0154724	0.0597229	0.0920831	0.199153	0.121577	0.0653427	0.0827041	0.0537524	0.153887
EPHX1	grey	-0.213178	-0.102241	-0.11196	-0.271446	-0.40871	-0.193296	-0.319068	0.408892	0.322043	0.160555	0.518264	0.578229	0.238427	-0.140712	0.271801	0.332881	0.443568	0.31248	0.554415
TMEM63A	grey	-0.0105032	-0.105442	-0.080042	-0.125218	-0.208901	-0.256943	-0.160186	0.0898049	0.187169	0.371144	0.245579	0.313648	0.0139578	-0.0235535	0.140834	0.110752	0.13907	0.105094	0.126746
PYCR2	grey	-0.0391658	0.0152526	-0.0581136	-0.435085	-0.382822	0.0658097	-0.113625	0.0612487	0.0786244	0.0860884	0.453122	0.438959	-0.216605	-0.140214	-0.07458	0.229619	-0.0986283	0.110454	0.267645
SDE2	grey	-0.0897175	0.115344	-0.0596147	-0.603081	-0.613714	0.0458587	0.117706	-0.191423	-0.28224	-0.261521	0.455684	0.290278	-0.304125	-0.192037	-0.00241602	0.199384	0.0395665	0.106037	0.000732649
ACBD3	grey	-0.342946	-0.0947246	-0.171298	-0.28073	-0.304073	0.0087805	0.192198	0.128391	-0.0365625	-0.117584	0.236228	0.116346	0.0414306	-0.13581	0.0159366	0.0782611	0.114773	0.0651786	0.17771
LIN9	grey	0.243171	0.051117	-0.18361	-0.152851	-0.164244	0.127973	-0.200692	0.216858	0.140529	-0.0789975	0.247157	0.265758	0.0843	0.124921	0.312444	0.502471	0.406684	0.370068	0.283023
PARP1	grey	0.119818	0.224219	0.125265	-0.445246	-0.322898	0.166716	-0.0986501	-0.181527	-0.270679	-0.270443	0.44619	0.297326	-0.38578	-0.267813	-0.219321	-0.165607	-0.328394	-0.317809	0.17138
STUM	grey	-0.353118	-0.453775	-0.243767	0.0782192	0.119845	-0.0850853	0.283437	0.198446	0.134756	0.226839	-0.146634	-0.180962	-0.0273023	0.132603	0.0318038	-0.195928	-0.117146	-0.142891	-0.140553
ITPKB	grey	-0.247935	0.0301318	-0.0502785	0.0865193	0.219869	-0.0306782	-0.0432013	0.311312	0.212363	0.0964932	-0.0693858	-0.0315312	0.0862508	0.350988	0.299172	0.161671	0.188508	0.0325924	0.223951
PSEN2	grey	-0.0247876	-0.320929	-0.12697	-0.0169185	-0.0532	-0.0138353	-0.0115962	0.131276	0.26155	0.256546	0.131363	-0.0585802	-0.0957872	-0.0843967	-0.122654	0.0742801	-0.230414	-0.129214	0.0351596
COQ8A	grey	-0.40199	-0.142974	-0.17961	0.121617	0.121382	0.0612079	0.348311	0.173191	0.0817635	0.00897617	0.0220938	-0.089253	0.000212869	0.252651	0.212626	-0.184279	-0.0408486	-0.222384	0.0952694
CDC42BPA	grey	-0.237129	-0.0904164	-0.0351778	0.385886	0.395128	0.147992	0.0594412	0.200337	0.363053	0.284402	-0.279442	-0.200341	0.16491	0.170148	-0.100109	-0.0386743	-0.154809	-0.0691979	0.156453
SNAP47	grey	0.2071	0.0646577	0.144944	-0.0671432	-0.231658	-0.200351	-0.41843	-0.060582	0.242047	0.156057	0.187455	0.327861	0.0880094	-0.162789	0.0526374	0.23056	0.280292	0.307171	0.142657
JMJD4	grey	-0.168104	0.154226	-0.0722909	-0.0253323	-0.124818	0.239675	-0.0238969	0.233278	0.0227258	-0.159628	0.346896	0.583672	0.307583	-0.185174	0.0837668	-0.0439701	0.259766	0.0301699	0.551735
WNT9A	grey	-0.416111	-0.274865	-0.448505	-0.26841	-0.329774	0.124286	0.523634	0.214242	0.00028857	0.016347	0.366058	0.163256	-0.231723	0.0942258	0.217235	0.161145	0.0574071	0.118206	0.11514
ARF1	grey	-0.131996	0.0584744	-0.229387	0.434013	0.462301	0.487646	0.370132	0.184357	-0.176141	-0.177759	-0.252348	-0.333612	0.192221	0.485622	0.287496	0.144331	0.054237	-0.0202574	0.0998893
GUK1	black	-0.0744506	0.172753	0.00402728	0.206286	0.0506799	0.0172025	-0.0779598	0.13244	0.0795553	-0.11496	-0.133247	0.281152	0.597249	0.356957	0.63925	0.293136	0.839743	0.530616	0.225297
IBA57	grey	0.134106	0.0314054	0.0856429	-0.297852	-0.306528	-0.0676974	-0.250429	-0.0362667	0.141806	-0.0747635	0.336886	0.201975	-0.13044	0.0288314	0.152198	0.236519	0.0964898	0.0371589	0.125122
OBSCN	grey	0.0292999	0.156057	0.109538	0.109121	0.0265825	0.322945	-0.182017	0.0553062	-0.00438234	-0.236741	0.101372	0.0853957	0.226574	0.0989347	0.213803	0.290491	0.189775	0.150606	0.389003
TRIM11	grey	0.224174	0.353953	0.376231	0.0723203	0.167758	-0.0991507	0.0243688	-0.471235	-0.0801048	-0.265862	-0.343442	-0.455278	-0.121724	0.21097	-0.0772004	-0.14037	-0.167997	-0.208916	-0.47114
TRIM17	grey	-0.107688	-0.264463	-0.159654	-0.183379	-0.226132	-0.059443	0.15207	-0.1111	-0.00723811	-0.00433163	0.109834	-0.0808623	-0.0272447	-0.0490052	0.0845268	-0.0317827	-0.0175794	0.000823833	-0.0439358
RNF187	salmon	0.0512369	-0.102453	-0.0174435	0.791899	0.673704	-0.0156958	0.0658205	0.144445	0.221344	0.155735	-0.641306	-0.334855	0.622608	0.305507	0.197776	-0.22344	0.253281	-0.0423373	-0.0907415
RHOU	grey	-0.043761	-0.330334	-0.270418	0.0732607	-0.201214	0.225146	-0.0749353	0.305244	0.229011	0.162661	0.241902	0.399476	0.498739	-0.11545	0.120742	0.3352	0.381817	0.569154	0.516893
RAB4A	grey	-0.0765928	0.175308	0.165026	-0.257274	-0.357227	0.0944014	-0.272821	-0.0936547	0.00393326	-0.295117	0.324977	0.226277	-0.0613769	-0.339612	-0.165179	0.0876944	0.0138754	-0.0234203	0.278788
NUP133	grey	0.0518352	-0.130749	0.0339045	0.0587867	0.0234363	-0.331629	-0.155196	0.0042291	0.318967	0.224517	-0.184938	-0.0540568	0.125368	-0.152013	-0.0530167	-0.0635476	0.120204	0.0473907	-0.145031
ABCB10	turquoise	0.00930426	0.076672	0.0661185	-0.683509	-0.672933	-0.0143791	-0.211441	-0.119334	-0.0934745	-0.117843	0.704711	0.504583	-0.431165	-0.588824	-0.391635	-0.0342617	-0.292407	-0.11397	0.290877
TAF5L	grey	-0.187208	0.242643	0.141492	-0.354143	-0.343987	0.184823	-0.132917	-0.0651261	-0.196168	-0.381861	0.314178	0.188119	-0.0330156	-0.0439346	0.163604	0.394589	0.183112	0.248517	0.279048
URB2	grey	-0.306921	0.0578896	-0.121224	-0.357953	-0.44979	0.214324	0.0784076	0.0814992	-0.211517	-0.202501	0.474476	0.448287	-0.00252242	-0.17296	0.138041	0.108813	0.187838	0.0968877	0.431793
GALNT2	grey	-0.145062	0.238524	-0.0458636	0.0297145	0.0301993	0.457484	0.163554	0.218221	-0.304337	-0.47029	0.163536	0.0263414	0.139615	0.166636	0.184803	0.242169	0.122427	0.0365138	0.332113
PGBD5	grey	0.0995771	0.255538	0.525333	-0.295272	-0.347333	-0.0669106	-0.521133	-0.173526	-0.181398	-0.327697	0.344337	0.083257	-0.129174	-0.0691924	0.0682978	0.348531	0.00256728	0.0886943	0.125617
COG2	grey	-0.153182	-0.0992411	0.00698415	-0.194596	-0.371429	-0.0110196	-0.118914	-0.00414202	0.0925133	0.137089	0.442392	0.378196	-0.100252	-0.200182	-0.0693644	0.200088	-0.0176694	0.282265	0.320508
CAPN9	grey	0.105521	0.000488189	-0.0099924	0.202806	0.27136	0.0601916	-0.0801726	0.0153573	0.0913161	0.125845	-0.128588	-0.173087	-0.0258422	0.122862	-0.0755874	-0.108827	-0.194924	-0.206487	-0.0262004
TTC13	yellow	0.159662	0.509359	0.464181	0.218322	0.0725812	0.342213	-0.0218746	-0.404465	-0.420714	-0.622407	-0.135597	-0.102987	0.308521	0.0148618	0.00496667	-0.0507271	0.138395	0.0586782	0.0148066
ARV1	turquoise	-0.118602	-0.0772162	-0.150996	-0.793006	-0.725363	-0.0507834	-0.134064	0.0895009	0.00565689	-0.017802	0.805965	0.525684	-0.539595	-0.363318	-0.142616	0.174785	-0.191859	-0.0478738	0.297595
FAM89A	grey	-0.261241	-0.161376	-0.164254	0.280203	0.297529	0.236474	0.261661	0.308398	0.285299	0.0188602	-0.11673	-0.227458	0.0329991	0.318342	0.13061	0.0548456	-0.0351037	-0.0503762	0.100821
TRIM67	grey	-0.279728	0.144077	0.0711535	-0.179372	-0.153474	0.303537	-0.13524	0.067866	-0.168637	-0.391038	0.20662	-0.0199728	0.0960913	0.116574	0.233488	0.292058	0.180508	0.0964268	0.403953
GNPAT	grey	-0.178332	0.0329767	-0.130995	-0.132444	-0.158414	0.24371	0.050313	0.242209	-0.000631717	-0.0486094	0.422151	0.402749	-0.106837	0.0659244	0.164888	0.177518	0.0724384	0.0243588	0.381049
SPRTN	grey	-0.34151	-0.253777	-0.407029	-0.330546	-0.360506	0.111627	0.0742316	0.362747	-0.0189363	-0.0794404	0.398749	0.393279	0.0731251	-0.0326135	0.2569	0.0863997	0.3198	0.102243	0.425519
EGLN1	turquoise	0.0736121	0.245088	0.269364	-0.564141	-0.671742	-0.0443204	-0.396097	-0.243565	-0.272472	-0.43988	0.637175	0.388693	-0.101456	-0.361761	0.0177914	0.19525	0.112378	0.0939468	0.3153
TSNAX	turquoise	-0.0819528	0.0793027	0.0274026	-0.697532	-0.706432	-0.0351193	-0.307789	0.0522183	-0.275259	-0.261428	0.687466	0.488052	-0.270154	-0.390121	-0.00802245	0.316039	0.118032	0.196836	0.344975
DISC1	grey	0.111951	-0.0465508	-0.399449	-0.0863983	-0.0211757	0.197712	0.152233	0.198704	-0.168492	0.173124	0.063406	0.308731	0.0643588	-0.137259	-0.0569043	-0.0375245	0.0632979	0.064766	0.119994
SIPA1L2	grey	0.593264	-0.143029	-0.139255	-0.034047	0.0944878	-0.10658	-0.276831	0.128513	0.179864	0.206974	-0.026415	-0.0435479	0.00250998	0.0560065	-0.051462	0.166255	-0.0439561	0.03737	-0.101035
NTPCR	turquoise	0.0469166	0.147734	0.00404104	-0.681618	-0.686008	-0.0150858	-0.1166	-0.112329	-0.282353	-0.230725	0.735779	0.476944	-0.420588	-0.244607	0.0878999	0.25474	-0.00956047	0.0371554	0.204768
PCNX2	blue	-0.246117	0.175964	-0.174369	0.0111326	0.0711793	0.73441	0.403791	0.114866	-0.323269	-0.512785	0.136301	-0.0493545	-0.00247871	0.348478	0.22277	0.204795	0.0502469	0.045934	0.323344
MAP3K21	blue	-0.473734	0.193254	-0.109475	-0.0338768	-0.109155	0.66261	0.330249	0.268009	-0.378227	-0.425043	0.291478	0.286254	0.206819	0.302242	0.471432	0.377002	0.384712	0.350826	0.556929
SLC35F3	blue	-0.242272	0.266419	-0.121779	-0.00746903	0.0187366	0.633509	0.72999	-0.199497	-0.444124	-0.540811	-0.0250033	-0.101082	-0.0936736	0.289381	0.139199	0.021516	-0.0308119	-0.0235645	-0.0935418
TARBP1	grey	-0.169981	-0.0313519	-0.254198	-0.138946	-0.336457	0.166217	0.401181	0.0720642	-0.103672	-0.0503554	0.329811	0.501905	0.0927121	-0.277895	0.0194151	-0.00655243	0.167476	0.17722	0.149809
IRF2BP2	brown	-0.129252	-0.0106665	-0.119681	-0.520686	-0.67193	0.0650609	-0.118737	0.137558	0.0269245	-0.0717726	0.626072	0.515951	-0.0987764	-0.0116898	0.356966	0.739526	0.442551	0.606277	0.381213
TOMM20	grey	0.173415	0.178333	0.284737	0.219704	0.400163	-0.0421424	0.0378231	-0.213089	-0.119667	-0.107428	-0.397299	-0.454136	-0.247832	0.326122	0.0397124	-0.212506	-0.294071	-0.322866	-0.451496
RBM34	grey	-0.0766076	0.0639867	0.050836	0.189781	0.190194	0.022082	0.277051	-0.106394	-0.29476	-0.168727	-0.278438	-0.411708	0.0660828	0.0398971	-0.0520193	-0.204287	-0.050895	-0.0866846	-0.237932
ARID4B	grey	0.191106	-0.157675	-0.188113	-0.121378	-0.0753637	-0.199962	-0.152416	0.0634929	0.357406	0.424439	0.0391261	0.284247	-0.0107901	-0.14857	-0.172371	-0.0222406	-0.0010579	0.122411	0.0180756
GGPS1	grey	-0.0488191	-0.0898786	0.0402149	-0.00253625	-0.0721085	-0.125454	0.0103521	-0.0887778	0.0481922	-0.116849	-0.115889	-0.188052	0.084795	0.0681722	0.0521593	0.0049178	0.059913	-0.00579161	-0.145043
TBCE	tan	-0.0240255	-0.540069	-0.160734	0.0144332	-0.00132112	-0.330639	-0.371074	0.336771	0.612068	0.463622	0.00154449	-0.145841	0.0908566	-0.193374	-0.208237	0.0772737	-0.0732105	0.0239707	0.14394
B3GALNT2	purple	0.560806	0.176145	-0.0719963	-0.143045	-0.0744067	-0.261692	-0.161234	-0.12169	-0.175898	0.082736	0.0128457	0.0650726	-0.133685	-0.185379	-0.0780016	0.0753357	0.0239823	-0.00410285	-0.265947
GNG4	grey	0.363597	0.162313	-0.236977	-0.223307	-0.0667271	-0.287856	0.0912476	-0.0178072	-0.224979	0.129018	-0.0181392	0.176256	-0.203306	-0.136761	-0.015195	-0.130014	0.0603957	-0.101143	-0.337511
LYST	grey	0.217149	0.361633	0.428461	-0.144497	-0.365044	-0.146648	-0.293769	-0.531558	-0.128936	-0.150728	0.162891	0.237309	0.11298	-0.255118	0.0101996	0.169389	0.213207	0.321284	0.017242
NID1	grey	0.333775	0.272161	0.296779	0.382595	0.304787	-0.0306597	-0.179235	-0.219317	0.0614438	-0.158651	-0.255171	-0.0200402	0.293737	-0.0895423	-0.0783047	-0.266284	0.0317622	-0.157612	-0.0317001
GPR137B	grey	-0.246004	-0.0555688	0.0656575	-0.0208797	-0.261233	0.126556	-0.104067	0.0592432	0.286554	0.0145192	0.337125	0.357844	0.206935	-0.302194	-0.0759176	0.114391	0.0931833	0.192718	0.472942
ERO1B	grey	-0.0669281	-0.0149533	0.125046	0.269537	0.365744	-0.0423556	-0.0945284	-0.0397856	0.25191	0.070529	-0.440937	-0.372523	0.059484	0.123507	-0.0873095	-0.189084	-0.149248	-0.257633	-0.167378
EDARADD	grey	-0.176431	0.0545952	-0.0508935	0.0250431	-0.042381	0.445652	0.0191871	0.13154	0.230964	-0.195219	0.183148	0.185462	0.160441	0.0177958	0.0113528	0.157936	0.0455495	0.0783449	0.450344
LGALS8	yellow	0.14397	0.552286	0.558945	-0.148545	-0.0299932	0.0487603	-0.158065	-0.519943	-0.38939	-0.462211	-0.0711195	-0.11575	-0.238275	-0.162096	-0.26949	-0.164365	-0.220291	-0.172347	-0.198234
HEATR1	grey	-0.409649	-0.400927	-0.357761	-0.0521977	-0.135603	0.00405931	0.174006	0.404006	0.159357	0.200719	0.20358	0.22088	0.00974718	-0.0868105	0.116125	0.043996	0.131267	0.0666984	0.197506
ACTN2	green	-0.331057	-0.215737	-0.186847	0.122776	0.267827	0.107015	0.244132	0.231686	0.118182	0.0450618	-0.249537	-0.371573	0.0650563	0.628109	0.361955	0.0606055	0.102229	0.0287934	-0.016988
MTR	grey	-0.128725	-0.193069	-0.424277	-0.0393575	-0.0606645	0.00467562	0.25405	0.253396	0.179083	0.268516	0.0671799	0.128857	0.0613006	0.113006	0.148937	0.0483575	0.188515	0.19748	0.12286
RYR2	grey	-0.215291	-0.234051	-0.730706	0.00900202	0.0608579	0.353125	0.686913	0.371309	0.0623921	0.0360265	0.0248553	0.112138	0.0410384	0.204778	0.226077	0.0314843	0.170388	0.0444981	0.0830931
CHRM3	grey	0.317109	0.0435402	-0.185644	-0.0631624	0.0711881	-0.0211078	0.0117304	-0.0803502	0.0146031	0.27179	-0.0987636	0.0428332	-0.119306	0.118371	0.0284399	0.0297489	0.00714765	0.0625313	-0.172399
FMN2	grey	0.0343261	0.542622	0.40476	0.0899224	0.0662315	0.430795	0.158166	-0.393467	-0.825698	-0.780674	-0.0907374	-0.255552	-0.00285721	0.119564	0.0678256	0.00160337	-0.00759586	-0.0584925	-0.128491
GREM2	cyan	-0.215051	-0.0238811	-0.389065	0.0463738	0.155233	0.12342	0.616759	0.19992	-0.317648	-0.21424	-0.165539	-0.183497	-0.0703338	0.0921961	0.0745807	-0.226967	1.49252e-05	-0.258704	-0.238457
RGS7	grey	-0.130969	0.440703	0.439602	0.0191007	-0.0582802	-0.0678944	-0.125379	-0.160166	-0.372273	-0.320532	0.105426	0.0246168	0.0550067	-0.0916205	0.0276967	0.0285938	0.0433844	-0.0217095	0.0842958
FH	grey	-0.285814	0.365148	0.0998421	-0.0997935	0.0388326	0.411823	0.0871876	0.11612	-0.197817	-0.385863	0.138976	0.0209043	-0.124947	0.510264	0.465772	0.389791	0.235216	0.104196	0.253287
KMO	grey	-0.0716218	0.233605	0.172075	0.168696	0.0752362	0.290115	0.0295538	-0.037236	-0.24518	-0.361269	-0.00700369	0.177781	0.275225	-0.0519084	-0.0151134	-0.11466	0.136563	0.0637713	0.215085
OPN3	grey	-0.2986	0.191681	-0.0525344	-0.375319	-0.249613	0.293682	0.203709	0.016251	-0.308355	-0.286143	0.340718	0.155209	-0.177977	0.0635062	0.155161	0.152499	-0.0223785	-0.0808161	0.202165
CHML	grey	0.140141	0.128926	-0.138071	0.0738095	0.146417	0.284675	0.239151	0.0476769	-0.289234	-0.176399	-0.00376784	0.0298245	-0.0554149	-0.0230223	-0.0582451	-0.128379	-0.112592	-0.0949664	0.00800456
WDR64	grey	-0.227858	0.115424	0.0998051	-0.241019	-0.39956	0.0667849	-0.114614	-0.0206086	0.107746	0.00264248	0.39918	0.472191	0.0818754	0.139726	0.290275	0.336856	0.314887	0.427273	0.379533
EXO1	grey	-0.290411	-0.140595	-0.209071	-0.0117692	-0.0584886	0.202507	0.0118353	0.319672	0.286409	-0.006453	0.174322	0.1104	0.227737	0.270138	0.35104	0.409786	0.278393	0.309644	0.411737
PLD5	grey	0.0125484	0.129826	0.213009	0.132889	0.0775458	-0.204266	-0.130407	0.103156	0.0673242	-0.0186055	-0.0617472	-0.0697894	0.169593	0.181406	0.215116	0.278255	0.234448	0.184588	-0.0234975
CEP170	grey	-0.104234	-0.12289	0.209747	-0.347829	-0.350234	-0.207365	-0.430683	-0.0679804	0.213499	0.127452	0.310396	0.0566712	-0.310253	-0.155241	-0.139996	0.266015	-0.135049	0.119226	0.145488
SDCCAG8	grey	-0.326099	0.0531571	-0.212057	0.265208	0.259396	0.425509	0.375848	0.343793	-0.0128285	-0.0495903	-0.0165109	0.00915198	0.151251	0.154219	0.0992514	0.00493989	0.00315935	-0.0769277	0.30039
AKT3	grey	-0.59184	-0.359161	-0.418654	0.201531	0.199803	0.0450487	0.388625	0.528532	0.356429	0.447951	-0.154426	0.138031	0.27689	0.319651	0.267638	-0.0228586	0.253875	0.196718	0.219173
CATSPERE	grey	-0.347212	-0.494624	-0.4051	0.00822436	-0.0219187	-0.059351	0.120068	0.425553	0.281426	0.255815	0.0951702	-0.0436482	0.0871456	-0.134997	-0.110886	-0.183754	-0.0852361	-0.147297	0.266226
DESI2	grey	-0.0785664	0.275835	0.0188267	0.169931	0.0144921	0.496978	0.117292	0.0791628	-0.240862	-0.325814	0.200776	0.336799	0.319472	0.00601871	0.188692	0.150457	0.275455	0.163836	0.43154
HNRNPU	grey	0.130958	0.138504	0.0526066	-0.347891	-0.668821	-0.128921	-0.198406	-0.123241	-0.127141	-0.130324	0.535628	0.694654	0.262332	-0.240188	0.350222	0.372215	0.631798	0.583372	0.273085
EFCAB2	grey	0.0607009	0.00427353	-0.194456	-0.0702299	-0.0891601	0.0956897	0.196896	-0.0142896	-0.118103	-0.000722981	0.00888784	0.0615112	0.0724007	0.171542	0.250832	0.259074	0.191915	0.278544	-0.055175
KIF26B	grey	-0.36807	-0.0113231	-0.137282	0.242317	-0.00128286	0.593105	0.659887	-0.0867785	-0.0827311	-0.281069	0.0635712	-0.0522338	0.155566	0.202323	0.123723	0.110484	0.0427707	0.176645	0.159967
SMYD3	grey	-0.351229	0.242964	0.206717	-0.103758	0.0616337	0.220878	0.00547515	0.0467166	0.173342	-0.242723	0.139586	-0.0559772	-0.290389	0.389179	0.19625	0.170016	-0.097549	-0.145343	0.206707
TFB2M	grey	-0.098792	0.305883	0.252749	-0.316976	-0.283839	0.228718	-0.0548533	-0.11097	-0.244127	-0.305805	0.45696	0.314116	-0.398673	-0.357365	-0.347149	-0.0938405	-0.334927	-0.181858	0.2452
CNST	grey	-0.240909	-0.136406	-0.0613485	-0.1079	-0.200851	-0.00199362	-0.0571954	0.118774	0.233428	0.175059	0.342366	0.297418	-0.06957	-0.397998	-0.326832	-0.121374	-0.190036	-0.117828	0.371032
SCCPDH	brown	-0.0425602	-0.166046	-0.247604	-0.351226	-0.45985	-0.00954233	-0.0414648	0.214207	0.0749643	0.0567751	0.399402	0.347278	0.0730147	0.122044	0.482088	0.693962	0.47185	0.563207	0.208969
AHCTF1	grey	-0.454367	-0.147814	-0.0885568	0.0306804	-0.127096	0.133168	0.0979579	0.159315	0.284219	0.0413015	0.209962	0.271787	0.146016	-0.0822203	0.0744984	0.0377174	0.123313	0.119295	0.392039
ZNF496	grey	-0.114245	0.17379	-0.238079	-0.222638	-0.213221	0.364829	0.413791	0.0760541	-0.276515	-0.277967	0.205411	0.156231	-0.0541177	0.317931	0.38262	0.461663	0.337258	0.405572	0.0760687
NLRP3	grey	0.0579794	0.124962	-0.0756853	0.331852	0.355242	0.409294	0.261378	0.0757355	0.0177612	-0.228409	-0.208379	-0.195957	0.183213	0.332962	0.189964	0.0416221	0.0553612	0.0332566	0.0898781
TRIM58	grey	0.0596748	-0.0605898	-0.0541231	-0.232745	-0.474155	-0.215511	-0.00454423	-0.0594359	0.147873	0.139806	0.348838	0.546341	0.0139679	-0.333876	0.0300462	0.113384	0.289905	0.309776	0.0350464
SH3BP5L	brown	0.0508174	0.27475	0.0595223	-0.325583	-0.38555	0.221139	-0.102979	-0.0973953	-0.213252	-0.293245	0.380531	0.201184	-0.0173675	0.153001	0.332921	0.644917	0.264312	0.389677	0.234691
ZNF692	grey	0.250058	0.158163	0.248123	-0.0585234	0.03097	-0.0550981	-0.110318	-0.260234	-0.14699	-0.31441	-0.0839174	-0.263742	-0.157945	0.0322819	0.0499379	-0.0250541	-0.0962751	-0.248596	-0.287224
SH3YL1	grey	-0.153356	-0.0670656	-0.13182	0.139367	0.0642042	0.463766	-0.0100195	0.324193	0.322985	-0.163034	0.129874	0.129646	0.381909	0.281649	0.282174	0.4187	0.313337	0.295022	0.520754
ACP1	grey	0.153332	0.228446	0.158121	-0.109255	-0.255274	-0.0287892	-0.0701037	-0.170558	-0.124408	-0.261289	0.166888	0.0215071	0.012542	0.00849333	0.179007	0.399902	0.293072	0.325303	-0.0585938
ALKAL2	grey	0.180727	0.335296	0.290846	-0.258787	-0.23634	-0.0644617	-0.19509	-0.304051	-0.167521	-0.212434	0.283441	0.260625	-0.268408	-0.199667	-0.143777	0.00800726	-0.0985197	-0.0294277	0.0310176
TMEM18	magenta	-0.181918	0.0319572	-0.141048	0.188388	0.140125	0.106358	0.124312	0.306133	-0.0540404	-0.0846014	-0.127838	0.0409732	0.317339	0.659609	0.791514	0.439975	0.673622	0.385691	0.0601427
PXDN	grey	-0.322418	-0.0217922	-0.0698951	0.419723	0.538291	0.0960798	0.288562	0.206963	0.165958	0.157505	-0.437905	-0.231512	0.0599283	0.306366	0.0265153	-0.314357	-0.102524	-0.287495	-0.0988657
MYT1L	grey	-0.186799	-0.548467	-0.424038	-0.140152	0.0450938	-0.327441	0.134039	0.336911	0.272183	0.473808	-0.0626076	-0.1152	-0.16253	-0.128073	-0.243474	-0.399524	-0.327224	-0.425257	-0.158567
ADI1	grey	-0.0659506	-0.0834158	-0.0851191	-0.457474	-0.460873	0.0385588	-0.211884	0.160721	0.0757195	0.00531435	0.52787	0.465363	-0.205361	-0.382825	-0.0980775	0.27592	-0.0136376	0.128167	0.366612
RNASEH1	grey	0.218429	0.165983	0.185147	0.233643	0.354739	0.142956	-0.246796	-0.0288884	0.0761298	-0.127959	-0.280978	-0.315765	0.160927	0.439287	0.233215	0.182288	0.0256563	0.0143634	0.0185621
SOX11	grey	-0.162949	0.247218	0.0127281	-0.0645582	0.0409851	0.330386	0.00515091	0.0792072	0.139179	-0.143749	0.103886	0.243445	0.098421	0.320463	0.263459	0.21795	0.199966	0.119762	0.350164
RNF144A	turquoise	-0.124973	-0.255814	-0.211308	-0.364185	-0.443596	0.106139	-0.115779	0.235882	0.13069	0.203679	0.525308	0.370159	-0.142533	-0.0218054	0.160561	0.546999	0.117999	0.378867	0.389587
ID2	grey	0.00905955	0.180934	0.0718793	0.239453	0.308733	0.376781	0.0508246	-0.0314398	-0.0690645	-0.277383	-0.121711	-0.297966	0.037367	0.417901	0.252674	0.216231	-0.0216335	-0.0744414	0.0986196
KIDINS220	grey	0.303725	-0.0132117	0.127095	-0.123193	0.0252121	-0.263685	-0.280245	-0.200439	-0.10907	0.0720065	-0.205596	-0.3724	-0.118392	-0.00553377	-0.0436195	0.0303555	-0.136076	-0.0835249	-0.310852
MBOAT2	grey	-0.177118	-0.331646	-0.147218	-0.327137	-0.406874	-0.354842	-0.0627914	0.0932925	0.051591	0.238364	0.329773	0.393329	-0.104522	-0.40338	-0.0364238	-0.172836	0.037703	-0.0137716	0.0582278
ASAP2	red	-0.376082	-0.533391	-0.542153	-0.197257	-0.385668	-0.00190235	0.224906	0.524909	0.360542	0.323982	0.474399	0.432678	0.0132766	-0.205164	0.0221485	0.157564	0.150663	0.19282	0.377854
ITGB1BP1	grey	-0.279616	-0.635594	-0.279998	-0.298753	-0.266524	-0.399282	-0.167874	0.307588	0.481569	0.483266	0.251907	0.06825	-0.262938	-0.383078	-0.328347	-0.117915	-0.250597	-0.135367	0.0855098
CPSF3	grey	0.0377838	0.209515	0.0382567	0.50459	0.418309	0.12214	0.248727	-0.0459423	-0.0987095	-0.0419898	-0.415835	-0.0984848	0.416913	0.0972654	0.113096	-0.226324	0.171582	0.0115622	-0.10508
IAH1	grey	-0.111515	-0.00169442	0.0421736	-0.212885	-0.304969	-0.0248383	-0.351807	0.230141	0.39955	0.0238715	0.453211	0.68752	0.186064	-0.121766	0.184062	0.113583	0.355363	0.203657	0.582987
ADAM17	grey	0.330172	0.0130291	0.265865	-0.295589	-0.414043	-0.226774	-0.390171	-0.249842	0.147166	0.0322624	0.384527	0.204755	-0.187656	-0.298679	-0.222165	0.154583	-0.123277	0.0921856	-0.00377163
YWHAQ	grey	-0.111438	-0.270356	-0.175286	-0.0146464	-0.0944296	-0.0199665	-0.0691978	0.290262	0.344476	0.179627	0.156951	0.201535	0.202107	-0.0727777	0.00530977	0.0572136	0.130223	0.157713	0.337506
TAF1B	turquoise	-0.150603	0.155887	0.0418207	-0.585927	-0.658874	0.328153	-0.043719	-0.0478911	-0.331846	-0.47515	0.765904	0.382963	-0.303927	-0.419195	-0.180614	0.192347	-0.143893	-0.0105263	0.438363
GRHL1	grey	-0.0643499	-0.193401	0.016406	-0.104283	-0.120921	-0.334354	-0.308125	0.175867	0.367685	0.327888	0.22498	0.199177	-0.081219	0.0327318	0.112065	0.20536	0.0928271	0.144655	0.178792
KLF11	grey	-0.244326	-0.456824	-0.367739	-0.13521	-0.0713086	-0.134795	-0.155568	0.48266	0.540159	0.479416	0.148174	0.162604	0.0268298	-0.0364481	0.039655	0.248949	0.0778528	0.177818	0.315401
RRM2	grey	-0.285767	-0.153659	-0.128185	-0.0924699	-0.148257	0.105736	-0.00902411	0.262813	0.217949	-0.0042802	0.243689	0.183853	0.0584104	-0.0771701	-0.0326688	0.109531	0.0346182	0.108648	0.382783
ODC1	grey	0.0968698	-0.0336843	-0.0318262	0.294651	0.643259	-0.0486142	0.0892256	0.0673031	0.149894	0.206095	-0.577137	-0.702025	-0.187063	0.470446	-0.0603355	-0.0864105	-0.375986	-0.391062	-0.42148
NOL10	grey	-0.147787	0.135291	0.143342	-0.129271	-0.244618	0.189415	-0.0809859	0.0550594	0.0175737	-0.219301	0.292329	0.213395	0.128179	0.00343459	0.113277	0.407669	0.228253	0.312066	0.314461
PDIA6	grey	-0.0663185	0.01267	0.0720518	-0.381329	-0.0836636	-0.0953231	-0.0630034	-0.112377	-0.20765	-0.04863	0.119529	-0.161201	-0.63301	-0.315053	-0.535507	-0.430839	-0.690808	-0.629979	-0.166368
SLC66A3	grey	-0.0421899	-0.343328	-0.0850239	-0.401879	-0.19613	-0.406185	-0.323066	0.188958	0.377705	0.346222	0.278309	0.0530149	-0.345517	-0.130286	-0.126799	-0.105039	-0.321568	-0.312913	0.057299
ROCK2	grey	0.261029	0.127609	0.302201	-0.202618	-0.41709	-0.221724	-0.355061	-0.276376	0.120668	0.0560816	0.430787	0.412849	-0.18313	-0.514076	-0.277085	0.0395698	-0.063074	0.0668641	0.0918008
E2F6	grey	-0.621993	-0.100703	-0.310918	0.0616493	0.0983093	0.335038	0.239843	0.525953	0.178855	0.0773014	0.0835502	0.263269	0.255816	0.153465	0.183083	0.0523497	0.215397	0.104141	0.538182
LPIN1	grey	0.189419	0.306753	0.00465605	-0.0800713	-0.147285	0.31219	0.11833	-0.120844	-0.199599	-0.307873	0.172937	0.159998	0.0886656	-0.112231	-0.0739117	0.13972	0.0881766	0.08678	0.122266
TRIB2	grey	-0.205954	-0.103436	-0.428299	-0.359977	-0.417467	0.199726	0.409404	0.176074	-0.0683662	0.0225399	0.41508	0.420019	-0.0560927	-0.0682086	0.127812	0.298317	0.176295	0.330472	0.193453
NBAS	grey	-0.0890501	0.29794	0.157749	-0.548045	-0.477939	0.18385	0.0546219	-0.28264	-0.316863	-0.498536	0.446863	0.0123439	-0.5112	-0.00102369	0.0426216	0.346604	-0.122834	-0.00696241	-0.000500108
DDX1	grey	-0.239891	0.423967	0.278335	0.00775404	-0.193372	0.25897	0.0483753	-0.246457	-0.287218	-0.489461	0.12601	0.239579	0.248596	-0.0919085	0.160376	0.0674115	0.368128	0.224225	0.262244
MYCN	purple	0.56521	0.403092	0.238646	-0.0758651	0.0199432	0.0472129	-0.369153	-0.254989	-0.166545	-0.236495	0.0867814	0.148693	-0.0233789	-0.256067	-0.21952	-0.175831	-0.159401	-0.261469	0.0531787
RAD51AP2	grey	-0.309644	0.00289937	-0.305816	0.16157	0.11605	0.533515	0.422835	0.270338	-0.239606	-0.229855	0.0549476	0.125728	0.163893	-0.0794106	-0.0549719	-0.0692058	0.0506585	0.0130007	0.308403
VSNL1	blue	-0.240878	0.224237	-0.238384	0.0727543	-0.0443932	0.785065	0.541757	0.0900028	-0.428184	-0.4108	0.170233	0.198843	0.144848	0.142844	0.191696	0.323488	0.178435	0.269709	0.315928
SMC6	grey	-0.28851	-0.0630933	0.0666304	-0.306721	-0.376146	0.0349426	0.00543557	-0.0544119	0.136745	-0.126585	0.442817	0.122147	-0.34372	-0.201437	-0.108768	0.0893972	-0.177395	-0.0973659	0.169824
GEN1	grey	0.0149262	0.0128568	0.112112	-0.115154	-0.0616108	-0.0439538	-0.271871	0.163307	0.273766	0.0243501	0.243963	0.135814	0.0265576	0.0867977	0.111924	0.283407	0.0207734	0.0685736	0.292223
KCNS3	yellow	0.495144	0.755691	0.613677	-0.0427742	-0.055137	0.134979	-0.447344	-0.432331	-0.278601	-0.539437	0.164876	0.0805107	0.020933	0.0700427	0.110024	0.247355	0.100165	0.0244037	0.110756
TTC32	grey	0.0445047	0.197351	0.210614	0.194697	-0.0803536	0.0514244	-0.0932964	-0.10074	0.0171565	-0.241645	-0.0205644	0.144501	0.484919	0.0951946	0.311831	0.268943	0.555108	0.488677	0.143831
WDR35	grey	-0.0287598	0.1983	0.337054	0.407521	0.445989	0.128187	0.21394	-0.341363	-0.149144	-0.260072	-0.48887	-0.606561	-0.0225801	0.325746	-0.0328451	-0.329286	-0.267886	-0.347302	-0.391697
MATN3	grey	-0.16973	0.0584453	-0.21255	-0.0406219	-0.139451	0.488797	0.272665	0.198057	0.0977394	-0.232504	0.283573	0.275089	0.183635	0.0612818	0.14347	0.290133	0.212565	0.274721	0.465124
LAPTM4A	grey	0.124675	0.0398872	0.148043	0.337198	0.537625	-0.000801792	-0.109364	0.0432165	0.142226	0.0476735	-0.361874	-0.557602	-0.0659207	0.487381	0.151734	0.0685013	-0.211378	-0.277821	-0.183583
PUM2	grey	0.137014	0.0556526	0.0561957	-0.0446074	-0.165186	-0.343841	-0.230206	-0.0210566	0.0637384	0.263144	0.112893	0.415725	0.13626	-0.333689	-0.0221232	-0.0215911	0.19549	0.145143	0.0346973
HS1BP3	grey	-0.133276	0.108824	0.107003	-0.0943908	0.210244	0.151502	-0.160574	0.2492	0.157004	-0.0541061	0.0158622	-0.117114	-0.232869	0.346593	0.050825	0.0650686	-0.187163	-0.210638	0.199461
LDAH	grey	-0.154644	0.350361	0.361195	-0.109044	-0.285362	0.165096	-0.329887	-0.060386	-0.0234787	-0.358929	0.411897	0.413499	0.166634	-0.174462	0.0456715	0.181477	0.224812	0.244266	0.575161
APOB	grey	-0.274289	-0.111952	0.0392776	-0.0476479	-0.163788	0.00126076	-0.238495	0.259892	0.217035	0.0426354	0.167772	0.200982	0.343547	0.172993	0.298405	0.313458	0.350374	0.384089	0.427367
KLHL29	red	-0.0400064	-0.586483	-0.690745	0.105632	0.113051	0.189001	0.146475	0.538093	0.518042	0.479257	0.0296923	0.0622732	0.122346	0.0592211	0.00187047	0.14779	0.0113863	0.139978	0.280588
ATAD2B	grey	-0.0911434	0.362197	0.27676	-0.261485	-0.198736	0.151545	-0.156262	-0.177777	-0.123053	-0.216543	0.17206	0.210386	-0.130692	-0.00534048	-0.0671101	0.133664	0.0324959	0.115118	0.172971
UBXN2A	grey	-0.209165	-0.0744093	-0.0681183	0.11565	-0.00209885	-0.10738	0.17955	0.030731	0.179012	0.195997	0.0109923	0.102573	0.193656	0.0896904	0.179999	0.0795191	0.160664	0.163074	0.105919
MFSD2B	grey	-0.0292253	-0.0931961	-0.122799	0.0722334	-0.0909794	-0.0854187	0.0197865	0.112085	0.00331568	0.0397333	-0.0131651	0.152652	0.257637	-0.185794	0.0318413	0.0148185	0.217372	0.134658	0.0720345
SF3B6	brown	-0.0567442	-0.0726977	-0.0094335	-0.450948	-0.578727	-0.136805	-0.300128	0.109207	0.200661	0.0634409	0.536132	0.438373	-0.0193104	0.101494	0.409982	0.673305	0.461222	0.587109	0.3321
TP53I3	grey	-0.382636	-0.222378	0.0152284	0.13057	0.100104	0.0136275	-0.189082	0.367941	0.364612	0.126838	0.116264	-0.0268623	0.117299	0.0243443	-0.0127617	0.0994906	-0.0287249	-0.00216074	0.433712
ITSN2	grey	0.466318	0.0395468	-0.117315	-0.0104107	0.0339384	-0.366045	-0.0302352	-0.00642036	0.1452	0.192479	-0.0520732	0.0627818	-0.100985	-0.0238775	0.0346937	-0.0307604	0.067362	-0.0456644	-0.335055
NCOA1	purple	0.725241	0.573231	0.421936	-0.0365801	-0.0476712	-0.114223	-0.306305	-0.454754	-0.459304	-0.386675	-0.0324895	0.0832156	-0.0116637	-0.188417	-0.0550496	-0.0689403	0.0666588	-0.0938521	-0.306555
CENPO	grey	-0.156818	-0.0388745	0.00356507	-0.13122	-0.0137488	-0.118158	-0.102495	0.110591	0.272579	0.237824	0.149059	0.129853	-0.242238	-0.0250371	-0.118756	0.00533433	-0.164857	-0.0879063	0.161231
ADCY3	grey	-0.0165155	-0.0132862	0.0431192	0.332912	0.633139	-0.0270937	0.142418	0.0685894	0.0503659	0.139366	-0.480707	-0.657649	-0.261678	0.444631	-0.0171607	-0.179361	-0.420455	-0.466728	-0.377466
DNAJC27	blue	-0.192527	0.212169	-0.155213	0.0119528	0.0409861	0.559842	0.426771	0.0541115	-0.315783	-0.340236	0.0528731	0.197313	0.175404	-0.000389176	-0.0234103	-0.161754	0.0287907	-0.0649292	0.210894
EFR3B	grey	0.140688	0.423024	0.0987977	-0.189865	-0.330926	0.435752	0.0424298	-0.134185	-0.577216	-0.564896	0.425616	0.269434	0.0759111	-0.0682742	0.243512	0.469969	0.256079	0.274304	0.273875
POMC	grey	0.102686	0.236757	0.104019	-0.267573	-0.415414	-0.0186911	-0.0232057	-0.185137	-0.107999	-0.213325	0.339214	0.211282	-0.102475	0.130478	0.325803	0.527409	0.385364	0.465355	0.0330121
DNMT3A	grey	-0.168106	-0.0802326	-0.200858	-0.524292	-0.44861	0.0569669	0.105232	0.165846	-0.00592791	-0.139063	0.455655	0.208082	-0.321335	0.176054	0.292489	0.409475	0.106335	0.098684	0.0582089
DTNB	yellow	0.217743	0.600326	0.316115	-0.242404	-0.279905	0.257913	0.204121	-0.55091	-0.729714	-0.728293	0.140396	-0.00288482	-0.111275	-0.0100987	0.0743577	0.131058	0.0417434	0.0146067	-0.234024
ASXL2	turquoise	-0.258583	-0.166717	-0.295405	-0.409901	-0.41463	0.0878337	0.125517	0.200803	0.102631	0.103345	0.54266	0.509683	-0.291298	-0.551124	-0.411283	-0.088599	-0.275883	-0.123205	0.348805
KIF3C	grey	0.0813221	-0.129422	-0.29018	-0.472208	-0.429889	-0.171351	-0.0522168	0.203554	0.195743	0.185347	0.456367	0.494107	-0.210363	-0.207823	-0.0288118	0.135684	0.0437859	0.0259078	0.0996456
RAB10	turquoise	-0.0200701	-0.224528	-0.180558	-0.52206	-0.559932	-0.123914	-0.019118	0.0792217	0.0370091	0.0722654	0.567088	0.251838	-0.464953	-0.0881492	0.0498201	0.351888	-0.0357078	0.102292	0.00742299
HADHA	grey	-0.213469	-0.047391	-0.0977187	-0.184303	-0.287284	0.144588	0.117498	-0.0226916	-0.12819	-0.237706	0.333852	0.217297	-0.065752	-0.125416	0.114974	0.0323002	0.0835071	-0.0397243	0.181395
HADHB	magenta	-0.187511	-0.0138788	-0.113168	0.358814	0.402696	0.195582	0.0444861	0.36803	0.22899	0.0768655	-0.2978	-0.0176058	0.474123	0.836865	0.800841	0.37548	0.609175	0.38622	0.219927
SELENOI	grey	0.028435	-0.328863	-0.42446	0.051605	0.0490986	0.0201007	0.162119	0.216379	0.132459	0.104352	-0.089202	0.0322788	0.271939	0.0132631	0.0829489	-0.166523	0.190806	0.032067	0.0701314
DRC1	grey	0.0650985	-0.180041	-0.120649	-0.135574	-0.0307081	-0.0976799	-0.0469607	0.0119183	0.153547	0.0442374	0.0547915	0.0673967	-0.207265	-0.256253	-0.248337	-0.337139	-0.236104	-0.272717	-0.00327502
OTOF	grey	-0.158677	-0.108071	-0.0124447	0.138757	0.313672	-0.0172487	0.212007	0.122677	0.200684	0.166007	-0.247018	-0.330407	-0.0840701	0.40407	0.103736	-0.00847917	-0.116155	-0.136061	-0.20811
KCNK3	grey	-0.261559	-0.0744558	-0.129016	-0.169445	-0.111	0.0869038	-0.116079	0.366337	0.0645633	0.181988	0.278457	0.367184	-0.0802124	0.136159	0.224768	0.157322	0.14434	0.131182	0.387651
SLC35F6	grey	-0.25425	0.245928	0.141258	0.0288431	0.00875419	0.368982	0.26171	-0.106494	-0.330432	-0.416353	0.104073	-0.0445119	-0.0522608	0.199769	0.129547	-0.0875983	-0.0636964	-0.147468	0.149143
DPYSL5	grey	-0.066884	-0.607841	-0.179304	-0.217728	-0.24718	-0.485155	-0.283873	0.215371	0.516291	0.583871	0.214068	0.103677	-0.131108	-0.22851	-0.158155	-0.0625646	-0.174873	-0.0574061	0.0729683
MAPRE3	grey	0.15738	0.183984	0.315198	0.0472069	-0.0152729	-0.191697	-0.0430385	-0.394297	-0.153115	-0.195665	-0.072703	-0.297121	-0.174075	-0.0239243	-0.035634	-0.101612	-0.180377	-0.20333	-0.336035
TMEM214	grey	0.0536387	0.00733911	0.125773	0.257518	0.185076	0.087817	-0.158313	0.0334166	0.0865563	0.0913651	-0.0578469	-0.00597453	0.23127	0.390144	0.350159	0.276473	0.205946	0.257762	0.157323
AGBL5	grey	-0.306531	-0.159386	-0.148774	0.286879	0.445991	0.209913	0.0459795	0.521947	0.16209	0.0492201	-0.256847	-0.184655	0.123133	0.423917	0.231961	-0.0210153	0.0363874	-0.123182	0.19085
EMILIN1	grey	0.0686331	0.0471013	0.0454363	0.0584656	0.17206	0.0491258	0.0623617	-0.0929747	0.0244786	0.0290609	-0.161939	-0.200977	-0.350334	0.294571	0.063692	0.00326826	-0.142324	-0.097445	-0.238002
KHK	grey	-0.0784079	0.0104302	-0.239906	-0.104623	-0.0539725	0.0717278	0.203121	0.143863	-0.148057	0.124069	0.173784	0.0864806	-0.188968	-0.060217	-0.0635576	0.118661	-0.0812226	-0.036268	0.0134569
CGREF1	grey	0.0154536	-0.0822576	-0.0911603	0.0658183	0.165522	-0.34836	-0.0762031	0.157613	0.329043	0.414081	-0.192865	-0.129046	-0.0592275	0.107955	-0.0524198	-0.0654005	-0.00421468	-0.0664731	-0.180434
PREB	grey	-0.0929756	-0.166254	-0.181913	0.224734	0.188527	0.185993	-0.0658657	0.346209	0.200561	0.147919	-0.0575766	0.0421756	0.359036	0.352141	0.420659	0.361599	0.334101	0.341138	0.33217
SLC5A6	turquoise	-0.222611	-0.0684965	-0.150989	-0.583465	-0.415773	0.0423027	-0.0552486	0.069543	0.139587	-0.060667	0.498545	0.355011	-0.402091	-0.330042	-0.299932	-0.142934	-0.276601	-0.221667	0.314917
ATRAID	grey	-0.166088	0.0950697	0.124622	0.460087	0.25536	0.212493	0.0595513	0.00902666	0.0772009	-0.13579	-0.247257	0.115569	0.545508	0.125688	0.181316	-0.0801388	0.364568	0.267903	0.210537
CAD	grey	0.385252	0.331599	0.240793	0.223745	0.360329	-0.29443	-0.241733	-0.192109	-0.000214088	0.105304	-0.331644	-0.172792	0.0335371	0.0185253	-0.0866352	-0.181632	-0.0622002	-0.193756	-0.245259
SLC30A3	grey	0.122872	0.26553	0.00196101	0.00156624	-0.0528856	0.164553	0.0742457	-0.101963	0.051284	-0.186692	0.15629	0.0579009	-0.0672181	0.0971524	0.154812	0.326357	0.145855	0.197993	0.104259
UCN	grey	-0.362696	-0.132754	-0.369496	-0.104311	0.0206965	0.35852	0.274037	0.438969	0.041733	-0.00343819	0.0769659	0.229192	0.0845308	0.100597	0.0520756	0.0197148	0.109812	0.0701932	0.308929
MPV17	grey	-0.220971	-0.0826818	0.0948783	-0.311162	-0.347805	-0.0499261	-0.24285	0.0842926	0.123198	-0.121784	0.381402	0.119588	-0.138539	0.17333	0.304148	0.357217	0.199809	0.221649	0.276399
GTF3C2	grey	0.0635268	0.107033	0.189464	-0.301406	-0.13235	-0.0291504	-0.0119461	-0.202267	-0.0487822	-0.123389	0.142201	-0.0697746	-0.418721	-0.232676	-0.362061	-0.216704	-0.472271	-0.36638	-0.193128
EIF2B4	grey	0.00123227	0.0622298	0.0674261	0.324746	0.214269	0.23711	-0.0673035	0.121852	0.0281506	-0.242848	-0.010072	-0.149517	0.250736	0.000836358	0.00393563	0.0938433	0.0202153	-0.0920339	0.26065
SNX17	grey	-0.0998526	-0.0925557	-0.0334125	0.739083	0.517054	0.0190797	0.0976061	0.178693	0.216048	0.120027	-0.477912	-0.109514	0.727993	0.160021	0.190886	-0.210402	0.370563	0.10845	0.109911
ZNF513	grey	-0.135835	0.00473817	-0.0347428	-0.181081	-0.222329	-0.0765507	-0.365158	0.32413	0.258769	0.0722142	0.409086	0.521298	0.237774	-0.124505	0.164278	0.0879582	0.282121	0.0680361	0.577732
PPM1G	grey	0.238857	0.235186	0.152724	0.0990336	0.150012	0.281927	-0.0352981	-0.119438	-0.233141	-0.183709	-0.0806549	-0.276157	0.0492584	0.400868	0.266134	0.462918	0.0723138	0.268292	0.00306028
NRBP1	grey	0.125001	0.16635	0.0687928	0.202665	0.313479	0.0883066	0.162228	-0.170703	-0.195355	-0.176666	-0.288096	-0.455524	-0.13389	0.294001	0.044015	-0.176389	-0.178194	-0.36903	-0.321517
IFT172	grey	0.172709	0.287472	0.249547	-0.162689	0.031535	-0.0908057	-0.195452	-0.166006	-0.0407771	-0.131868	-0.011066	-0.0712581	-0.320781	0.137045	0.0531258	0.123149	-0.0435293	-0.0972714	-0.137371
FNDC4	grey	0.226032	0.460742	0.196421	-0.19647	-0.0576208	0.41869	-0.159385	-0.193062	-0.44309	-0.460475	0.235548	0.118698	-0.149371	0.0592071	0.0280948	0.114365	-0.0809049	-0.0633376	0.259634
ZNF512	grey	-0.0112891	0.138202	0.120624	0.117444	-0.00716051	-0.183386	-0.279202	0.102083	0.142629	0.0462902	0.0315578	0.311613	0.326488	0.0757104	0.366495	0.142463	0.425046	0.243304	0.260912
GPN1	turquoise	-0.294284	-0.0332349	-0.0268683	-0.534587	-0.656882	0.036232	-0.153846	0.060905	-0.12125	-0.109499	0.720875	0.627818	-0.0615874	-0.483893	-0.0808799	0.0258706	0.053153	0.0828009	0.573456
SUPT7L	turquoise	-0.00491236	0.0937334	-0.168824	-0.720809	-0.77978	0.0126599	-0.2012	0.122864	-0.022791	-0.0654793	0.847456	0.813116	-0.233377	-0.394803	0.0193539	0.344174	0.21747	0.290145	0.482499
MRPL33	grey	0.0323017	0.151957	0.134507	0.410318	0.384686	0.184233	-0.14946	0.080717	0.100356	-0.0562844	-0.321478	-0.116851	0.426754	0.230402	0.160992	0.0215243	0.187294	0.178614	0.222433
RBKS	grey	0.180792	0.225096	0.516206	0.164349	0.0661432	-0.0942581	-0.59247	-0.165935	0.251277	-0.169308	-0.0410193	0.0275223	0.323039	0.0635574	0.195755	0.132662	0.262065	0.121206	0.235061
BABAM2	grey	0.157122	-0.130743	0.0893668	0.105728	-0.0560084	-0.251416	-0.302551	0.0356871	0.323656	0.238873	-0.0659311	0.121314	0.463871	0.0471269	0.183852	0.136233	0.388069	0.333122	0.0815294
FOSL2	turquoise	0.121144	0.29401	0.278541	-0.486189	-0.571417	0.142069	-0.399924	-0.159869	-0.172993	-0.246807	0.711089	0.548456	-0.185896	-0.341384	-0.133564	0.301749	-0.00886164	0.190886	0.456224
PLB1	grey	-0.342939	-0.173799	0.0741969	0.173858	0.215915	0.0485201	-0.0992631	0.32864	0.152267	0.115995	-0.0341766	-0.151848	0.0413939	0.287274	0.143961	0.053814	-0.0302916	-0.0424989	0.199156
PPP1CB	magenta	-0.123996	-0.114624	-0.162874	0.0160246	0.0964931	0.0112047	0.0724419	0.298866	-0.00108073	0.115903	0.0379773	-0.0232837	0.0194363	0.603505	0.579851	0.382718	0.260398	0.171723	0.0485907
SPDYA	grey	0.152117	-0.1185	0.0277462	0.190129	0.235188	-0.049341	-0.275984	0.201224	0.219156	0.170709	-0.120676	-0.160213	0.230316	0.392767	0.315767	0.249828	0.128847	0.0983087	0.132504
WDR43	grey	-0.240637	-0.0918924	0.0698811	-0.176734	-0.306433	-0.269571	-0.0224333	-0.0541316	0.170774	0.110681	0.295041	0.292992	-0.102247	-0.146234	0.0597136	-0.0970061	0.0653195	0.066586	0.0918941
CLIP4	grey	0.505602	0.381458	0.279437	-0.194938	-0.335973	0.291094	-0.272369	-0.38002	-0.472964	-0.456937	0.306887	0.189831	0.0453838	-0.284327	-0.102349	0.258771	0.081785	0.208712	0.12822
ALK	grey	0.452508	-0.189713	-0.389124	-0.051373	0.0163856	-0.337244	-0.073153	0.17623	0.336857	0.455574	-0.0736529	0.139972	-0.0165092	-0.0965654	-0.0372261	0.0225445	0.0819143	0.0424839	-0.205574
YPEL5	grey	-0.125146	-0.00755854	-0.25864	0.0391397	0.196866	0.50562	0.301088	0.101285	-0.0736843	-0.194035	-0.0478061	-0.106538	-0.0606608	-0.019555	-0.233587	-0.188182	-0.27958	-0.255732	0.139966
LBH	grey	0.0157347	0.015809	-0.186671	-0.0700666	-0.109625	0.092493	-0.240853	0.358087	0.144016	0.0140724	0.315633	0.340564	0.164472	-0.0897439	0.153498	0.264196	0.319108	0.252502	0.536371
LCLAT1	grey	-0.0563989	0.00640109	-0.248524	0.010756	-0.0570147	0.201271	0.297751	0.21246	-0.247952	-0.0979613	-0.013501	0.116964	0.200758	0.264486	0.390072	0.3432	0.430733	0.367013	0.000196221
GALNT14	purple	0.629017	0.326032	0.167583	-0.114875	0.0265993	-0.269991	-0.494401	-0.198042	0.226496	0.0273798	-0.0132367	0.146577	-0.0565363	-0.109561	-0.0522985	-0.0119526	0.0671822	-0.101156	-0.0741245
EHD3	grey	-0.32664	0.101061	0.0550246	-0.449722	-0.249896	0.24571	-0.0343918	0.0952238	-0.0556664	-0.352577	0.400226	0.0512523	-0.35099	0.094095	0.0530551	0.0963855	-0.161329	-0.234923	0.289027
XDH	grey	-0.129941	-0.0137482	-0.273622	0.0631436	0.0846962	0.371798	0.309803	0.208998	-0.0690197	-0.097567	0.0478469	-0.0663246	-0.0969402	0.0458605	-0.0506127	0.0678918	-0.120859	-0.0986866	0.156474
SRD5A2	grey	-0.13475	-0.102629	-0.322269	-0.129289	-0.124696	0.215904	0.277532	0.208082	0.0579558	0.106176	0.31362	0.204207	-0.1355	-0.0766212	-0.10933	-0.000570408	-0.16654	-0.114743	0.217991
DPY30	pink	-0.14998	0.0919802	-0.0357006	-0.294474	-0.572496	0.0426353	-0.164516	0.0754319	0.00567171	-0.21768	0.500987	0.648994	0.380782	0.0281316	0.58426	0.539512	0.784782	0.68477	0.518579
SPAST	grey	-0.0386659	0.178456	-0.10934	0.264409	0.337504	0.230327	0.233857	-0.00530194	-0.139455	0.0616767	-0.279471	-0.0834743	0.0088327	-0.106387	-0.284678	-0.266614	-0.184656	-0.166659	-0.0455736
SLC30A6	grey	-0.0566794	0.0524475	0.157823	0.085144	-0.160101	-0.00754432	-0.111666	-0.124045	0.240985	-0.0518971	0.0531013	0.269023	0.391466	-0.0733749	0.129458	0.150828	0.361192	0.335489	0.201852
NLRC4	grey	0.0451229	0.169927	0.289547	0.356287	0.474618	-0.228311	-0.0852664	-0.10912	0.105743	0.0691627	-0.509153	-0.425477	0.158827	0.223064	-0.015451	-0.174354	-0.0783461	-0.176943	-0.272236
YIPF4	grey	-0.455654	-0.0475046	-0.0922738	-0.194171	-0.340791	0.0182428	0.0262902	0.182735	0.222741	-0.00106035	0.374934	0.5731	0.203431	-0.104433	0.143317	0.00487921	0.356225	0.240203	0.483833
BIRC6	grey	-0.296719	-0.271831	-0.0618269	0.367281	0.223871	0.167108	0.0752072	0.205427	-0.0141	-0.0374266	-0.13846	-0.176329	0.368366	0.0358263	0.0538853	-0.184324	0.0361841	-0.113035	0.212077
TTC27	grey	-0.572789	-0.317341	-0.239626	0.120264	0.134199	0.249003	0.277165	0.36836	0.0656144	-0.0264713	0.0443755	-0.116167	-0.0266202	0.0921157	0.0157661	-0.252404	-0.151214	-0.25149	0.270323
LTBP1	green	0.105299	0.356342	0.382182	0.417982	0.519896	-0.0588369	-0.0986017	-0.177288	0.00305037	-0.0745716	-0.49178	-0.236326	0.274231	0.562516	0.39281	-0.0262914	0.235759	0.00258642	-0.178867
RASGRP3	grey	0.0426601	-0.184657	0.242413	0.0863487	0.0822111	-0.249068	-0.464616	0.00616767	0.426999	0.171358	-0.0621188	-0.0598925	0.0679933	-0.208979	-0.251622	-0.28195	-0.169398	-0.225632	0.110176
FAM98A	grey	-0.0679991	0.209007	0.398401	-0.0892028	-0.16468	0.104142	-0.0932867	-0.327183	-0.164197	-0.435615	0.222287	-0.102818	-0.197188	-0.337393	-0.333559	-0.215295	-0.315481	-0.314117	0.0608109
CRIM1	grey	0.427752	-0.412197	-0.364638	0.0256187	0.111358	-0.225134	0.1702	0.00896153	-0.00811924	0.358355	-0.242519	-0.267776	-0.118186	-0.0332143	-0.186637	-0.19235	-0.226542	-0.153968	-0.508846
FEZ2	purple	0.483772	0.161492	0.35945	-0.395611	-0.357654	-0.16332	-0.514375	-0.317826	-0.0724971	-0.111479	0.297851	0.135349	-0.181482	-0.150376	-0.0567088	0.185331	-0.0507711	0.0728841	-0.0354921
STRN	grey	-0.0502037	-0.203294	-0.0364727	-0.381718	-0.544321	-0.449796	-0.164671	-0.00459169	0.0914765	0.155696	0.432854	0.464439	-0.022016	-0.494381	-0.0474985	-0.154572	0.165225	0.0506485	0.0792604
HEATR5B	grey	-0.0485704	0.294549	0.366997	0.0146447	0.194421	-0.224449	-0.179698	-0.142314	0.0175496	0.0208543	-0.0931023	-0.0128948	-0.307422	-0.207907	-0.39794	-0.50907	-0.427388	-0.534582	-0.101725
GPATCH11	pink	-0.183972	0.222283	0.0658891	0.125881	-0.255107	0.325305	0.1413	-0.0230821	-0.23173	-0.30931	0.172114	0.374324	0.570552	0.241772	0.568672	0.578653	0.768771	0.812124	0.360852
EIF2AK2	grey	-0.281638	-0.359058	-0.326039	-0.120717	-0.0842253	-0.118294	0.0542571	0.440437	0.100266	0.233829	0.0134607	0.0742862	0.150127	0.0881164	0.238601	0.161903	0.303492	0.206644	0.102343
SULT6B1	grey	-0.0180326	0.199876	0.181675	0.185484	0.0478494	0.128361	0.0413692	-0.0990277	-0.0350909	-0.0616641	-0.0294757	0.220769	0.364984	0.110442	0.228561	0.0316397	0.311188	0.272758	0.183959
CEBPZ	grey	-0.128392	0.0538114	0.157221	-0.10282	-0.183417	0.00881964	-0.133304	-0.0930896	-0.0102308	-0.112181	0.190635	0.266564	0.0418264	-0.345407	-0.163654	-0.151705	-0.0318644	-0.0550534	0.178257
NDUFAF7	grey	-0.229272	-0.24744	-0.187283	0.0987641	-0.0686509	-0.0346578	-0.0522834	0.334684	0.232807	0.140889	0.150542	0.156586	0.270912	-0.169798	0.0735736	0.117755	0.230109	0.236365	0.362
PRKD3	grey	-0.146927	0.0157031	0.23908	0.44335	0.520786	-0.10805	-0.217535	0.217433	0.248354	0.124303	-0.484666	-0.342758	0.332125	0.375684	0.20851	-0.00595534	0.168384	0.0174658	0.0101665
QPCT	grey	0.456484	-0.167568	-0.175703	-0.132296	-0.0573564	-0.177718	0.0405304	-0.128065	-0.192754	0.107253	-0.0855228	-0.160876	-0.189541	-0.0586629	-0.106561	-0.092474	-0.191652	-0.126056	-0.426777
CDC42EP3	turquoise	0.22157	0.320439	0.331354	-0.493714	-0.658818	-0.0242963	-0.559112	-0.185587	-0.198907	-0.24598	0.686132	0.569054	-0.122321	-0.385485	-0.023467	0.427288	0.176226	0.290787	0.389244
RMDN2	grey	-0.193821	0.259095	0.194474	-0.0217446	-0.116402	0.283781	-0.244017	0.133959	-0.057018	-0.183273	0.383325	0.436038	0.113532	-0.0917991	0.0661264	0.100536	0.119857	0.0777606	0.638478
ATL2	grey	0.285574	0.405734	0.254411	-0.133794	-0.198994	0.133949	-0.111602	-0.331152	-0.337234	-0.389668	0.183584	0.237078	-0.0117287	-0.0466606	0.159947	0.047368	0.123567	0.00398252	0.0247742
HNRNPLL	grey	0.274794	-0.177771	-0.0927991	-0.102161	0.0475821	0.0479328	-0.139873	0.10497	0.196072	0.111916	0.0521679	-0.0342698	-0.0717295	0.0338894	-0.102164	0.0232735	-0.171979	-0.0889908	0.0084538
GALM	grey	-0.146399	-0.100476	-0.12254	-0.181245	-0.049117	0.191687	-0.36122	0.473567	0.357251	0.00933455	0.340352	0.267689	-0.0123815	0.127547	0.137949	0.241315	0.0575942	-0.019009	0.58607
SRSF7	turquoise	-0.15477	0.02967	-0.058302	-0.733256	-0.867342	0.00284385	-0.0626746	-0.0850574	-0.23503	-0.199478	0.852764	0.683153	-0.308862	-0.617516	-0.168385	0.0944749	-0.00660279	0.100497	0.380467
GEMIN6	grey	-0.0431895	-0.320581	-0.25154	-0.141722	-0.275837	-0.0527556	-0.308544	0.342977	0.385925	0.302761	0.32556	0.49997	0.261664	-0.234099	0.113303	0.240308	0.310525	0.396333	0.519559
DHX57	grey	0.161672	-0.00096164	0.145637	-0.414318	-0.425783	-0.218509	-0.253431	-0.252705	-0.0766054	-0.0573971	0.222921	0.0909345	-0.127426	-0.299406	-0.0707591	0.0969004	0.0177158	0.108834	-0.0753662
ARHGEF33	grey	-0.134027	-0.00761121	-0.143927	0.0389788	-0.0503473	0.290742	0.388744	-0.0520496	-0.180835	-0.139594	-0.0146633	0.0895484	0.0211245	0.00431727	0.0211938	-0.000479409	0.0692468	0.139975	-0.0569521
SOS1	grey	-0.25558	-0.0742619	-0.268477	-0.075665	-0.0358226	0.335814	0.24253	0.179541	-0.07481	-0.13228	0.175892	0.0362369	-0.173883	-0.195712	-0.261676	-0.138334	-0.259561	-0.215318	0.22152
CDKL4	grey	-0.371513	-0.0380331	-0.110675	0.0649962	-0.0337803	0.0831578	-0.147086	0.492909	0.18288	-0.0208553	0.247471	0.276421	0.327599	0.0254389	0.298198	0.250261	0.389754	0.208173	0.618093
MAP4K3	grey	-0.249545	0.318972	0.412152	0.000366264	-0.070491	0.121903	-0.147351	-0.227949	-0.014708	-0.0709721	0.133118	0.105253	-0.0472523	-0.0413418	-0.0883447	0.116922	-0.0876815	0.129184	0.270161
TMEM178A	grey	-0.222972	0.410276	0.417389	-0.060231	0.0289032	0.165565	-0.306905	-0.0377051	0.133158	-0.163865	0.164607	0.292628	0.0173727	0.158382	0.113889	0.0738521	0.0495072	-0.00587283	0.439639
THUMPD2	grey	-0.272024	-0.00406142	-0.0910101	-0.337909	-0.374376	0.134269	-0.324301	0.325923	0.279652	0.0454692	0.492759	0.621091	0.0956409	0.0499385	0.340307	0.464407	0.446463	0.426993	0.671568
SLC8A1	blue	-0.214967	0.601463	0.344087	0.0355641	0.0197923	0.524265	0.311521	-0.254683	-0.826664	-0.778248	0.0143348	-0.0350498	0.0207681	0.147246	0.142647	-0.00701212	0.0524695	-0.0542896	0.0372861
PKDCC	grey	-0.219704	0.0339777	-0.158143	-0.282294	-0.244756	0.118909	0.213564	0.168184	0.038484	-0.0220937	0.211102	0.185879	-0.111467	0.190898	0.219968	0.469725	0.22453	0.363766	0.0824975
EML4	grey	-0.34181	0.0729371	0.34899	0.0601038	-0.0450134	0.107575	-0.0884244	-0.0681904	-0.15825	-0.325258	0.0917409	-0.202405	-0.0794025	-0.00152977	0.0124316	0.0145051	-0.115595	-0.106577	0.140146
KCNG3	grey	0.0181871	-0.242356	0.0423295	0.258077	0.255402	-0.426096	-0.254317	0.225488	0.4519	0.316694	-0.273608	-0.175466	0.216623	0.134749	0.104948	-0.0173782	0.14839	0.0362371	-0.11795
MTA3	grey	-0.185632	-0.370265	-0.11224	0.0540589	-0.183902	-0.488741	-0.140253	0.197624	0.274703	0.44621	0.0224973	0.156359	0.254492	-0.0685564	0.202668	0.127092	0.384119	0.354667	0.0228959
ZFP36L2	grey	-0.191679	-0.151571	0.119693	0.207379	0.288258	-0.057184	-0.192889	0.218528	0.238932	0.155766	-0.0775149	-0.295548	-0.0549285	0.270889	0.0984505	0.0805317	-0.144722	-0.199279	0.106682
THADA	grey	-0.0556628	0.116791	0.0484361	-0.244561	-0.173283	-0.010359	0.096518	-0.142574	-0.10272	-0.0895597	0.07111	-0.0777322	-0.151826	0.282621	0.228691	0.243466	0.0588071	0.161903	-0.120951
PLEKHH2	grey	-0.0640323	0.0463807	-0.160029	0.106658	0.033117	0.0841987	0.360805	0.0792595	-0.368485	-0.124298	-0.0335232	0.133079	0.149506	-0.116792	-0.0174371	-0.158263	0.0859691	-0.0530502	-0.0812742
DYNC2LI1	grey	-0.302873	-0.177636	-0.349813	-0.376494	-0.317865	0.122574	0.37545	0.121724	-0.188778	-0.0217045	0.297487	0.0386869	-0.361053	-0.0980057	-0.0823741	0.0838875	-0.166481	-0.011398	0.0231443
ABCG5	grey	-0.0708886	-0.0161032	0.0310519	0.102961	0.132936	0.116746	-0.0133726	0.166359	0.133367	-0.046258	0.00995077	0.0131413	0.107321	0.185578	0.129592	0.0504945	0.0338982	-0.0266666	0.152633
LRPPRC	grey	-0.424028	-0.204778	-0.205439	0.425007	0.534004	0.316491	0.449582	0.239649	0.0110062	-0.107783	-0.400586	-0.467859	0.0549701	0.296801	0.00918724	-0.375671	-0.199159	-0.398984	-0.0344764
PPM1B	grey	-0.0283523	-0.00336083	0.0888079	-0.312425	-0.463863	-0.178547	-0.374916	0.131906	0.286402	0.14089	0.573665	0.713305	0.0752031	-0.407019	-0.0879406	0.0649208	0.200423	0.221965	0.508017
SLC3A1	grey	-0.139268	0.131768	-0.285355	-0.107291	-0.0270824	0.326381	0.21151	0.199529	-0.258106	-0.135326	0.107152	0.217346	0.0412612	0.0845789	0.223713	0.195832	0.242264	0.159257	0.260285
PREPL	turquoise	-0.162341	-0.0324195	-0.199292	-0.638766	-0.664565	0.175719	0.291132	-0.100576	-0.258046	-0.226999	0.632234	0.333483	-0.50731	-0.29066	-0.166664	0.0955401	-0.157378	-0.00683384	0.0531332
CAMKMT	grey	-0.497817	0.0796141	-0.011665	-0.0923159	0.0244112	0.3079	0.455015	-0.00593586	-0.0413298	-0.209331	0.0180118	-0.0615181	-0.236537	0.25476	0.0161096	-0.0562623	-0.166863	-0.130613	0.0167912
SRBD1	grey	0.327104	0.240036	0.337187	-0.380617	-0.235912	-0.356929	-0.340275	-0.34444	-0.131752	-0.0927296	0.0484299	-0.00793555	-0.30345	-0.160725	-0.143333	-0.0482071	-0.0755937	-0.112576	-0.318445
PRKCE	yellow	0.634747	0.825335	0.589289	0.0531389	0.0546533	0.0387139	-0.109291	-0.747733	-0.622902	-0.460242	-0.19196	-0.0646411	-0.0512875	-0.090391	-0.133095	-0.0480774	-0.0398612	-0.0270465	-0.42732
EPAS1	turquoise	-0.0402404	0.0677845	8.35427e-05	-0.43743	-0.416241	-0.0841114	-0.196455	0.0750732	0.079832	0.0440908	0.52108	0.297394	-0.340723	0.138933	0.316252	0.521148	0.14075	0.19721	0.195079
ATP6V1E2	grey	-0.024789	0.199731	0.0450042	-0.294637	-0.314642	0.127568	0.0158001	-0.0873249	-0.273945	-0.122336	0.328027	0.311864	-0.131123	0.041039	0.107666	0.202857	0.142989	0.214919	0.15265
RHOQ	grey	-0.342492	-0.278468	-0.497221	-0.146072	-0.0839196	0.362901	-0.0334052	0.674297	0.216043	0.0834631	0.348266	0.339294	0.164312	0.145034	0.269123	0.370156	0.280631	0.258788	0.718095
PIGF	grey	0.274765	-0.063926	-0.268513	0.128969	0.113238	0.0410649	0.223735	0.129504	-0.0803492	0.0322427	-0.135592	-0.0570735	0.164376	0.370862	0.363664	0.288651	0.337443	0.265752	-0.239737
CRIPT	grey	0.258272	0.435182	0.398151	0.212127	0.033494	-0.0117663	-0.125678	-0.324244	-0.179326	-0.29311	-0.0775831	0.185065	0.408383	-0.103778	0.0467308	-0.113817	0.252198	0.0988002	0.0412302
SOCS5	grey	0.0426278	0.384293	0.176139	0.0910872	-0.124658	0.201025	0.0556834	-0.138389	-0.358912	-0.468884	0.150317	0.159704	0.309518	0.0694414	0.306921	0.310044	0.385869	0.308625	0.207052
MCFD2	grey	-0.154917	-0.210789	-0.0708759	-0.202719	-0.157062	-0.198007	0.0966918	-0.0995728	0.141947	0.127683	0.0570876	-0.279706	-0.379801	-0.0086141	-0.100036	0.0604396	-0.217298	-0.132794	-0.241886
TTC7A	tan	-0.149276	-0.377476	-0.171042	0.0567897	0.233679	-0.264644	-0.283119	0.487812	0.646874	0.500716	-0.0272567	-0.0482438	-0.102669	0.208077	0.109986	-0.0614124	-0.130448	-0.241141	0.175301
STPG4	grey	-0.0748662	-0.0272743	0.138955	0.359102	0.264562	0.15211	-0.313635	0.208173	0.210719	0.0616079	-0.0347971	0.0372437	0.413465	0.060755	0.0692364	0.00999579	0.151552	0.106245	0.487229
MSH2	grey	-0.337884	-0.114117	0.0284047	0.0911769	0.111906	0.086578	0.0234214	0.216617	0.260801	0.171021	0.0654726	0.0764793	0.0832717	0.0122459	-0.110906	-0.134626	-0.176686	-0.0873553	0.305286
KCNK12	grey	-0.186276	0.434764	0.237248	-0.149152	-0.144408	0.40466	0.368183	-0.287733	-0.745297	-0.694438	0.0624727	-0.00215922	-0.0483872	0.0276649	0.0437941	-0.1303	-0.0258355	-0.138619	-0.0957484
MSH6	grey	-0.333461	-0.0843395	-0.204016	-0.374233	-0.616095	0.129818	0.253366	0.0528387	-0.190447	-0.0754401	0.555553	0.626125	-0.00893699	-0.39061	0.0386942	0.077173	0.216317	0.263229	0.319029
FBXO11	grey	0.0642793	-0.197497	0.044799	0.0132787	0.120236	-0.283588	0.0799947	-0.128749	0.0770157	0.125088	-0.249099	-0.351022	-0.282794	-0.0249462	-0.227326	-0.433321	-0.342176	-0.481036	-0.493692
FOXN2	turquoise	0.0734157	0.047246	0.166853	-0.560525	-0.596556	-0.32993	-0.473145	-0.0566648	0.0907112	0.0503025	0.639946	0.49707	-0.226564	-0.371124	-0.0197298	0.154972	0.0340436	0.0634785	0.31564
PPP1R21	turquoise	-0.139338	-0.295956	-0.0216303	-0.481786	-0.623702	-0.201243	-0.191311	0.0169483	0.150332	0.102069	0.566614	0.301762	-0.27613	-0.203265	0.0594977	0.227218	0.0289898	0.173359	0.150405
LHCGR	grey	-0.133609	0.0689059	0.00219619	-0.255061	-0.35172	0.27258	-0.0703324	0.142327	0.0317476	-0.216553	0.383611	0.344637	0.292045	0.262997	0.417392	0.506757	0.418466	0.470098	0.472963
FSHR	grey	-0.21029	-0.043659	0.181404	0.340641	0.210753	0.113286	-0.347731	0.239962	0.31415	0.0319145	-0.0549011	0.0302606	0.511074	0.202867	0.247811	0.163041	0.291356	0.263791	0.535868
NRXN1	grey	0.367551	-0.221756	-0.144584	0.00381455	0.0501409	-0.430666	0.0740472	-0.158228	-0.221788	0.283023	-0.319353	-0.223527	-0.13663	-0.272531	-0.292887	-0.373456	-0.192758	-0.202071	-0.650551
ASB3	grey	-0.0802486	-0.0281616	-0.0760913	-0.0854941	-0.175222	-0.134407	0.275437	-0.164787	-0.240049	-0.0138756	0.0454007	-0.022428	-0.2374	-0.142105	-0.089109	-0.127807	-0.057154	-0.0529939	-0.314633
CHAC2	grey	0.101129	0.298488	-0.0860029	-0.168842	-0.240507	0.29599	0.430989	-0.298564	-0.640441	-0.311556	0.175706	0.185653	-0.177866	-0.382612	-0.241045	-0.1411	-0.155643	-0.0719096	-0.146632
ERLEC1	green	-0.205074	-0.0843376	-0.206686	0.167851	0.233745	0.0522652	0.0325182	0.342948	0.184662	0.11258	-0.210456	0.0496989	0.393501	0.713442	0.752057	0.348024	0.611265	0.384596	0.173183
GPR75	brown	-0.107857	0.159176	0.102635	-0.157108	-0.104245	0.0904676	-0.0108015	-0.0137411	-0.100055	-0.169029	0.0613454	-0.123027	-0.0258035	0.356985	0.360449	0.544969	0.226424	0.273872	-0.0121599
PSME4	grey	-0.382218	-0.0758675	0.101867	0.269798	0.103611	-0.0910221	-0.0939389	0.213769	0.154675	-0.119701	-0.046043	-0.022146	0.329759	0.0765054	0.242489	-0.0208157	0.327533	0.0667967	0.256618
ACYP2	grey	-0.410157	-0.275722	-0.492578	-0.357795	-0.320126	0.254357	0.317928	0.290554	0.113739	0.162807	0.513268	0.376953	-0.319806	-0.133299	-0.0393344	0.0599979	-0.143218	-0.0586904	0.390233
SPTBN1	turquoise	-0.274906	0.0591285	0.134921	-0.541312	-0.764869	-0.0785181	-0.162004	-0.0685659	-0.0331437	-0.207284	0.699476	0.592371	-0.0617707	-0.174264	0.258614	0.407295	0.325634	0.380198	0.360893
EML6	grey	-0.414895	0.283595	0.284427	0.0255122	-0.0198783	0.0105738	0.110145	-0.102948	0.0566038	-0.228661	0.00133843	0.0237691	0.0526689	0.116147	0.143956	0.0366995	0.147007	0.0714066	0.117856
RTN4	grey	-0.214431	0.137862	0.302296	-0.147313	-0.371464	-0.0476424	-0.108659	-0.141238	-0.109886	-0.198261	0.288274	0.147333	0.1116	0.20549	0.434393	0.577309	0.400382	0.501683	0.149144
CLHC1	grey	-0.305786	0.0663979	0.0741909	0.162885	0.0585477	0.251347	-0.152973	0.245283	0.148519	-0.117352	0.0726324	0.311548	0.444841	-0.061043	0.0726632	0.0748677	0.318975	0.202123	0.573883
MTIF2	grey	-0.427088	-0.269888	-0.195741	0.129649	0.085329	0.118947	0.0621044	0.306847	0.358196	0.258746	-0.00586562	0.0997311	0.160278	0.122768	0.0737561	0.0902578	0.0873932	0.191432	0.334422
CCDC88A	grey	0.0239495	-0.211161	-0.318163	0.0155974	-0.0180786	-0.00944139	-0.169943	0.35382	0.355247	0.245138	0.131126	0.39734	0.121754	-0.40912	-0.227637	-0.151261	0.0414465	-0.0677766	0.330067
CFAP36	grey	0.14789	0.1545	0.149266	-0.115542	-0.220363	0.0467117	0.0518878	-0.17181	-0.0785345	-0.153463	0.249794	0.17886	-0.13189	-0.231248	-0.193068	-0.0584792	-0.120187	-0.0605968	-0.049826
PPP4R3B	grey	0.00402884	-0.0206035	-0.145133	-0.274405	-0.285164	0.0492026	0.0237072	0.0789736	0.119228	0.060493	0.407468	0.472461	-0.19574	-0.355321	-0.199444	-0.0404431	-0.07935	-0.0375184	0.21439
PNPT1	grey	-0.110897	0.25055	0.00288429	0.241648	0.0931971	0.548156	0.210554	0.0658011	-0.388741	-0.407581	-0.0100002	0.0589343	0.313371	0.0894954	0.0817959	0.142479	0.21449	0.158666	0.253955
EFEMP1	grey	0.157659	-0.191021	-0.274577	-0.0616483	-0.0467019	0.0193709	-0.045798	0.23135	0.139116	0.176674	0.204135	0.104859	0.0123778	0.0610475	0.183656	0.282844	0.0907366	0.0394309	0.136802
CCDC85A	grey	-0.321909	0.264463	0.0644669	0.101776	0.0535392	0.166791	0.1253	0.226304	-0.0534066	-0.294403	0.101502	0.070156	0.148475	0.119683	0.213417	0.208449	0.215301	0.079412	0.286026
VRK2	grey	-0.236197	-0.207886	-0.411558	0.0299385	0.193939	0.228069	0.0570904	0.508156	0.207897	0.244184	0.0814452	0.116648	-0.0214116	0.0298484	-0.0573239	0.0178154	-0.0733548	-0.0391626	0.400312
FANCL	grey	0.232628	-0.0774785	-0.338894	-0.18723	-0.299782	-0.0875425	-0.107504	0.196629	-0.0269353	0.187952	0.285873	0.509037	0.133315	-0.261554	0.106515	0.137288	0.355589	0.291473	0.203122
BCL11A	grey	0.421571	-0.111954	-0.390021	-0.0526722	0.105013	-0.175313	0.0569189	0.135187	0.032221	0.0375549	-0.147941	-0.110064	-0.0690536	-0.0550462	-0.0113931	-0.126668	0.0286594	-0.223803	-0.308026
PAPOLG	grey	-0.0324451	-0.023446	-0.186453	0.068484	0.0235207	0.23162	0.422576	-0.163306	-0.249262	-0.130579	-0.0989965	-0.0115458	0.078151	-0.000489161	0.0343054	-0.271921	-0.0694601	-0.151126	-0.133175
REL	grey	-0.121839	-0.117423	-0.31428	-0.00884497	0.12194	-0.179619	0.170573	0.312102	0.100178	0.368632	-0.067779	0.15651	0.0409586	-0.16597	-0.167062	-0.213175	-0.0920594	-0.121673	0.0133999
PUS10	grey	-0.270396	0.0556284	0.0063103	-0.124799	-0.226056	0.339622	0.0603667	0.00948048	0.000968598	-0.215045	0.344931	0.114955	0.0220158	-0.154786	-0.11875	0.127396	-0.0857309	0.00537223	0.425273
PEX13	turquoise	-0.0829714	-0.109084	-0.112799	-0.434658	-0.437245	0.114496	0.0139999	-0.0291237	-0.0179747	-0.0686003	0.513204	0.29398	-0.272977	-0.39987	-0.291301	-0.145773	-0.263716	-0.185452	0.267001
USP34	grey	0.0199623	-0.342691	-0.220526	0.363244	0.343099	-0.355234	-0.0378012	0.26912	0.419847	0.555877	-0.37663	-0.0224609	0.260583	0.180609	0.177693	-0.176983	0.206967	0.0475076	-0.116792
XPO1	grey	-0.257858	-0.0700253	-0.0759741	0.285253	0.271661	0.1607	0.0229993	0.294828	0.165845	0.088247	-0.00159975	0.188435	0.0810276	-0.161062	-0.158863	-0.371171	-0.097758	-0.2605	0.316768
FAM161A	grey	0.0301555	-0.147053	-0.0654455	0.14135	0.0456481	-0.0254359	0.0550591	-0.0389342	0.0351503	0.196723	0.0038037	0.172802	0.0851806	-0.0669084	-0.0133095	-0.248894	-0.0178827	-0.016436	0.0142608
CCT4	grey60	-0.102668	0.0138673	-0.0737649	-0.46475	-0.585719	-0.0861818	-0.289017	0.229224	0.144972	0.00549609	0.668364	0.809312	-0.00995938	-0.452225	0.0192661	0.182975	0.304958	0.24934	0.509203
COMMD1	grey	-0.0362718	0.113864	0.169899	0.422159	0.509901	0.114893	0.00874463	0.0636844	0.0271431	0.0109778	-0.309803	-0.392607	0.128708	0.583804	0.371372	0.135135	0.00187531	-0.0966179	-0.0185631
B3GNT2	grey	-0.27464	-0.163897	-0.0274342	-0.225466	-0.100848	-0.115742	0.0173235	0.0470823	0.339998	0.308061	0.0942616	0.143661	-0.297378	-0.00699769	-0.111203	-0.0702862	-0.19807	-0.0443818	0.0212711
TMEM17	grey	0.123401	-0.151234	-0.180924	-0.234116	-0.342669	-0.174898	-0.235744	0.183466	0.253421	0.202573	0.410226	0.514763	0.058035	-0.39517	-0.130603	0.0359273	0.137401	0.155931	0.362166
EHBP1	grey	-0.224529	-0.14966	0.180323	0.140696	0.350888	-0.486126	-0.0789474	0.0413278	0.270572	0.346345	-0.345481	-0.325265	-0.266624	0.0723819	-0.162418	-0.553149	-0.392298	-0.583901	-0.344813
MDH1	grey	-0.122593	0.122677	0.0694842	0.303922	0.0565012	0.357076	-0.0218497	0.0944368	0.0698576	-0.2232	-0.028039	0.310072	0.752271	0.176937	0.35393	0.158974	0.586631	0.518255	0.502621
UGP2	grey	-0.421292	0.251242	0.0216943	0.137973	-0.0115937	0.596152	0.523874	-0.0781375	-0.315627	-0.522786	0.115367	0.127102	0.0883424	0.0559637	0.110011	-0.056168	0.0585264	-0.0228579	0.212698
VPS54	grey	-0.228491	0.217062	0.330552	0.162785	0.163443	0.144475	-0.244555	-0.00545944	-0.0585998	-0.17303	-0.0170849	0.0318797	0.202383	-0.115178	-0.146519	-0.226998	-0.0506574	-0.164762	0.371911
PELI1	grey	-0.212281	0.154298	0.148435	-0.0815968	-0.175816	0.221235	-0.243618	0.199748	0.0442293	-0.214513	0.439404	0.268792	-0.00572382	-0.185924	-0.054754	0.271782	0.0014115	0.0801825	0.567133
LGALSL	grey	-0.0477101	-0.079829	-0.0907715	-0.326197	-0.406528	0.125277	-0.197096	0.204028	0.171455	-0.0308512	0.420555	0.403484	0.260238	0.220306	0.458957	0.584623	0.455127	0.524477	0.455374
AFTPH	grey	-0.184118	0.0354376	0.11652	-0.306023	-0.439774	-0.0335822	-0.225555	-0.0681454	-0.00614137	0.0301262	0.404393	0.360997	-0.0598827	-0.264294	-0.012083	0.216276	0.117998	0.25316	0.342981
SERTAD2	grey	-0.456726	-0.132747	-0.184052	0.212781	0.0104687	0.283856	0.0418835	0.416821	0.372647	0.0601986	0.208824	0.320902	0.398903	0.0680612	0.212567	0.275608	0.373597	0.360388	0.684031
SLC1A4	grey	-0.0544911	-0.112183	-0.0540369	0.159783	0.241855	0.179409	0.125092	0.0190361	-0.0377678	-0.0294058	-0.151913	-0.261022	-0.0540325	0.18877	0.0183145	-0.224798	-0.18292	-0.244429	0.00826516
CEP68	grey	-0.0270123	-0.155441	-0.111858	-0.221521	-0.269613	-0.0618585	-0.121581	0.0970241	0.0906778	0.117437	0.243703	0.39244	0.0125563	-0.484012	-0.296128	-0.277857	-0.0719952	-0.119334	0.231684
RAB1A	grey	-0.250034	-0.360668	-0.263445	-0.386587	-0.267222	-0.0629897	0.109839	0.173332	0.233369	0.286278	0.363822	0.171736	-0.354388	-0.256273	-0.256951	-0.0938069	-0.35273	-0.172974	0.109942
ACTR2	grey	0.000876232	0.0586496	-0.00109699	-0.0431271	-0.236521	-0.121668	-0.134895	0.0895754	-0.095531	-0.19029	0.151637	0.348714	0.511858	-0.04077	0.380915	0.122965	0.646938	0.357725	0.23457
SPRED2	grey	0.398511	0.471857	0.252664	-0.367338	-0.418755	0.0032368	-0.149032	-0.374226	-0.223896	-0.213837	0.398139	0.390767	-0.288099	-0.424052	-0.318154	0.111201	-0.0821042	0.102452	-0.0149256
MEIS1	grey	0.0213463	-0.20094	-0.200892	0.0778161	0.0593202	-0.107466	0.306704	-0.00228396	-0.26012	0.058975	-0.101048	-0.178472	-0.0244115	-0.0720746	-0.0288433	-0.239214	-0.122394	-0.154939	-0.270617
ETAA1	grey	0.0718291	0.0515597	-0.183708	0.184956	0.237436	0.062584	-0.0764946	0.32027	-0.0122238	0.0168836	-0.0615052	0.185377	0.295594	-0.110857	0.00358979	-0.175449	0.136879	-0.0627546	0.301739
C1D	grey	-0.0493234	-0.0447521	-0.0551989	0.573678	0.323495	-0.0113431	0.0673035	0.110099	0.162485	0.13536	-0.387367	0.093697	0.698011	0.170746	0.285204	-0.100557	0.538028	0.352657	0.122967
PNO1	grey	0.108686	0.356605	0.162631	-0.00676161	-0.00779109	0.0165414	-0.136386	-0.0555144	-0.111896	-0.127229	0.150473	0.195185	0.00442845	0.192941	0.272087	0.144968	0.192338	0.127341	0.147106
CNRIP1	grey	0.104782	0.163986	-0.0481953	-0.0133625	-0.124709	0.0529834	-0.0353255	0.0203267	-0.102084	-0.0456483	0.191648	0.321718	0.193642	-0.0555362	0.158869	0.156521	0.285935	0.216759	0.245351
FBXO48	grey	-0.0358941	-0.225214	-0.224881	0.199419	0.0844383	0.283846	-0.0476762	0.272386	0.23308	0.177206	0.0517938	0.0117896	0.258693	0.028381	-0.0738077	0.235584	-0.00334889	0.246992	0.371321
APLF	grey	-0.228312	-0.257	-0.327112	-0.26713	-0.229608	0.147536	-0.0080299	0.320181	0.214185	0.142167	0.375945	0.275335	-0.0871172	-0.0126392	0.0557999	0.0312751	-0.0101781	-0.0261194	0.435284
PROKR1	grey	-0.372222	-0.222007	-0.367438	0.133528	0.0553925	0.399775	0.190589	0.499444	0.373341	0.0127029	0.184437	0.104256	0.238002	0.147457	0.148448	0.298481	0.153903	0.196227	0.587672
ARHGAP25	grey	0.369876	-0.0533929	0.0121888	-0.100269	0.0618385	-0.0817867	-0.338701	-0.0628509	0.0924154	0.117304	0.0132118	-0.0811361	-0.287509	-0.194823	-0.326751	-0.170111	-0.356816	-0.314817	-0.0810011
ANTXR1	purple	0.706643	0.263012	0.263857	0.011976	0.0290136	-0.137325	-0.19405	-0.465116	-0.124449	-0.302916	-0.126862	-0.172059	-0.0354291	-0.11278	-0.128409	-0.161807	-0.0793402	-0.205028	-0.390575
GFPT1	grey	0.289133	-0.00681794	-0.0173828	0.368982	0.418194	-0.222867	-0.046173	0.0379797	0.322033	0.295806	-0.458929	-0.0957251	0.229437	0.27625	0.11815	-0.140287	0.190734	0.046566	-0.252954
NFU1	grey	-0.507877	-0.183832	-0.0491631	0.147478	-0.126497	0.261778	0.110935	0.202864	0.17072	-0.0679971	0.223183	0.377321	0.454263	0.0620449	0.333566	0.0627761	0.400388	0.321638	0.563542
AAK1	grey	-0.19184	0.130782	0.154501	-0.129843	-0.0633984	0.303707	0.106779	-0.14385	-0.272391	-0.463505	0.182455	-0.0952155	-0.315071	-0.21032	-0.322841	-0.25569	-0.362689	-0.357069	0.108177
ANXA4	tan	0.197268	-0.402288	-0.19843	0.26417	0.339648	-0.244858	-0.26518	0.319862	0.621976	0.420443	-0.300125	-0.176006	0.246287	0.286944	0.18705	0.0787898	0.11004	0.0519974	-0.0237169
GMCL1	grey	-0.384294	-0.0745555	-0.268101	-0.00913529	0.00123215	0.454337	0.534772	0.110242	-0.245846	-0.299377	0.139398	-0.0420457	-0.135375	-0.116622	-0.152357	-0.242868	-0.267436	-0.338394	0.132092
MXD1	grey	0.179819	0.0678619	0.0298129	-0.205168	-0.252828	-0.251159	-0.208799	-0.0457931	0.0651366	0.130887	0.304878	0.308483	-0.197673	-0.583578	-0.392571	-0.121607	-0.221438	-0.128454	0.0738592
ASPRV1	grey	-0.288207	-0.0805165	-0.100083	-0.0515928	-0.040086	0.190458	0.0503475	0.256516	-0.0823351	-0.0331366	0.202033	0.103342	-0.0756993	-0.221553	-0.232194	-0.0851632	-0.181331	-0.109212	0.329423
TIA1	grey	-0.223621	-0.144428	-0.223903	-0.0215044	-0.139064	0.205437	0.432043	0.00432866	-0.213708	-0.0672211	0.0440668	0.13443	0.183557	0.302555	0.43098	0.189812	0.322331	0.382416	0.00335806
PCYOX1	grey	0.010726	-0.106283	-0.145946	-0.107535	0.0622897	-0.318586	0.121381	0.00337242	0.0680416	0.268922	-0.0939505	-0.23747	-0.283187	-0.0723102	-0.269348	-0.22088	-0.280306	-0.270362	-0.296304
FAM136A	grey	0.0549932	0.01089	-0.0193358	0.0946371	-0.170255	0.422784	-0.105417	0.0964601	-0.00170944	-0.174236	0.258093	0.15421	0.412163	-0.019247	0.13447	0.54264	0.317666	0.566396	0.517494
TGFA	grey	-0.274601	-0.224832	-0.381778	0.0347157	-0.097697	0.17571	0.506474	0.170264	-0.19204	0.0665586	0.115578	0.221771	0.0828714	0.0330617	0.220247	-0.0726981	0.154669	0.128541	0.0869085
ADD2	cyan	0.0233082	0.217032	-0.0731069	0.0151668	-0.0386779	0.268976	0.559267	-0.317905	-0.636112	-0.427201	-0.124978	-0.10743	0.0167918	-0.0298699	0.0289918	-0.242667	0.00303947	-0.137751	-0.347209
TEX261	grey	0.419194	0.196635	0.385685	-0.202412	-0.214576	-0.121024	-0.247782	-0.527863	-0.248393	-0.258416	0.125071	-0.316499	-0.285152	-0.19463	-0.217073	0.100258	-0.333172	-0.114236	-0.263001
NAGK	black	-0.127809	-0.0374681	-0.123041	0.0422108	-0.161736	-0.168266	-0.193454	0.304098	0.155763	0.0694006	0.0969998	0.471487	0.538683	0.250461	0.700708	0.351122	0.886048	0.560913	0.3398
MCEE	brown	-0.128101	0.0930544	0.0617731	-0.294019	-0.37432	0.22797	-0.143806	-0.0118898	-0.0966008	-0.371523	0.334523	0.190097	0.144642	0.260951	0.524998	0.603527	0.499784	0.503086	0.35502
MPHOSPH10	turquoise	-0.106363	-0.0429525	-0.000662603	-0.584153	-0.734541	0.0225983	-0.164802	-0.0660773	-0.228838	-0.192491	0.695355	0.346653	-0.199341	-0.174971	0.170152	0.493097	0.155668	0.310685	0.273685
PAIP2B	grey	-0.189	0.194001	-0.162033	0.0271908	0.0966605	0.441161	0.550532	-0.0202553	-0.258576	-0.27595	-0.0478988	-0.0490008	-0.0500178	0.402112	0.329891	0.254802	0.14875	0.211565	-0.0399297
ZNF638	grey	0.219198	-0.0143326	-0.0854916	-0.212256	-0.437366	-0.192283	0.0318375	-0.198631	-0.0550312	0.0503505	0.263982	0.419983	0.144532	-0.298403	0.100912	0.125849	0.334841	0.400759	-0.0164699
DYSF	grey	-0.268682	-0.247965	-0.195791	0.0963959	-0.134125	0.247451	-0.0278208	0.294535	0.410722	0.135104	0.259757	0.171488	0.292129	-0.0689463	-0.000454215	0.387452	0.126643	0.38427	0.554371
EXOC6B	grey	-0.32524	0.0149401	0.132768	0.258678	-0.0145659	0.220545	-0.126084	0.188053	-0.0154323	-0.027318	0.123853	0.268433	0.420475	0.0872244	0.342651	0.334545	0.435353	0.487341	0.500963
SPR	grey	-0.0044261	-0.243727	-0.266664	-0.250688	-0.317898	0.0263277	-0.13206	0.279454	0.329098	0.159239	0.349409	0.379734	0.210923	0.153541	0.41765	0.526486	0.413506	0.488047	0.374702
EMX1	grey	0.141319	0.162532	0.310435	0.0265706	0.0672679	-0.152736	-0.261184	-0.0969479	-0.00998177	-0.0646095	0.0417921	-0.0171041	-0.0265944	-0.00537844	-0.0616233	-0.0416317	-0.0980935	-0.130008	-0.00860786
SFXN5	blue	-0.485168	0.199439	-0.177577	0.0205185	-0.0121832	0.721746	0.406329	0.226788	-0.215226	-0.483291	0.247301	0.207808	0.130343	0.238194	0.287925	0.213952	0.198522	0.110677	0.540439
RAB11FIP5	grey	-0.155088	-0.149512	-0.462499	-0.0983461	-0.165742	0.482246	0.364504	0.274369	0.0205972	-0.182919	0.285126	0.239618	0.134806	0.143433	0.255386	0.375357	0.283886	0.351148	0.363313
SMYD5	grey	0.325253	0.0659003	0.416158	0.171161	0.340154	-0.363912	-0.138734	-0.44497	-0.0560936	0.0261198	-0.491841	-0.694972	-0.303191	-0.0583342	-0.430055	-0.439534	-0.585911	-0.565265	-0.668989
CCT7	grey	-0.0849505	-0.141693	-0.200923	0.105059	0.216765	-0.0260448	0.172394	0.26785	0.146462	0.127835	-0.122625	-0.165008	-0.256155	0.194466	0.0357853	0.0100039	-0.0901653	-0.139502	-0.182648
FBXO41	grey	-0.323303	-0.194243	-0.19979	-0.106594	-0.254669	0.190589	0.37821	0.00349958	-0.0728338	-0.0265436	0.079492	0.142626	0.123811	0.148174	0.234416	0.141844	0.216673	0.337628	0.0120874
ALMS1	grey	0.39604	-0.224625	-0.144455	0.189737	0.239328	-0.259773	-0.293162	0.0955551	0.322347	0.402898	-0.259868	-0.197539	0.227612	-0.084937	-0.164933	-0.0842748	-0.0128502	-0.0198034	-0.0699789
TPRKB	grey	-0.207291	-0.0910991	-0.064828	-0.362872	-0.0985115	-0.0453704	0.187763	-0.0487187	-0.0483932	-0.0351783	0.135524	-0.0772485	-0.601528	-0.141998	-0.280962	-0.362252	-0.514279	-0.491385	-0.187076
DUSP11	grey	0.0156645	-0.160431	0.111262	-0.361409	-0.22385	-0.443637	-0.255694	-0.156729	0.326752	0.21237	0.180861	-0.0521139	-0.484571	-0.29022	-0.393807	-0.194078	-0.436789	-0.282179	-0.16635
DGUOK	turquoise	-0.0292661	-0.131921	-0.164159	-0.58618	-0.645036	-0.0995897	-0.12565	0.0790557	-0.0100168	-0.00814064	0.613915	0.409598	-0.361449	-0.201573	0.110046	0.338793	0.13039	0.189311	0.174097
TET3	grey	0.218965	-0.0618683	0.0489412	-0.0651189	0.0224587	0.0701572	-0.0417323	-0.120658	-0.274781	-0.216822	-0.0266382	-0.309846	-0.191262	0.180542	0.125354	0.0636746	-0.138871	-0.179842	-0.227368
BOLA3	lightgreen	0.0472116	0.290419	0.252673	0.54685	0.344325	0.193801	-0.0805696	-0.020701	-0.0577315	-0.217073	-0.277646	-0.00819808	0.756778	0.219943	0.295594	0.0242351	0.449202	0.301567	0.288711
MOB1A	grey	-0.204292	-0.19105	-0.219135	-0.230106	-0.240341	0.215138	0.258505	0.0541762	0.0667115	-0.0116897	0.350251	0.195392	-0.322258	-0.170135	-0.188577	-0.0858434	-0.266913	-0.137641	0.123592
MTHFD2	grey	-0.176679	-0.00915483	0.0207985	0.0116215	0.273994	-0.0798778	-0.136514	0.281755	0.247475	0.112082	-0.0344347	-0.106349	-0.184224	0.242283	0.0174466	-0.0741896	-0.173792	-0.274796	0.134863
SLC4A5	brown	-0.0701741	0.047349	-0.0966259	-0.407404	-0.561763	0.0242642	-0.10613	0.0905119	-0.119023	-0.0761171	0.485497	0.427636	-0.0223193	-0.00932104	0.343051	0.645244	0.462473	0.59652	0.266321
DCTN1	midnightblue	0.134185	0.184246	0.0923797	0.282845	0.620427	-0.0254215	-0.123398	0.0959077	0.0295725	-0.0127693	-0.399955	-0.41802	-0.0897689	0.131981	-0.177602	-0.352434	-0.355124	-0.563649	-0.107867
WDR54	green	-0.0026643	0.121145	-0.0300449	0.476234	0.423027	0.298999	0.297044	0.0827025	-0.152722	-0.142567	-0.322073	-0.299912	0.28469	0.688078	0.540995	0.262316	0.270722	0.186288	-0.0516959
RTKN	grey	-0.170799	0.050293	0.15907	-0.234019	-0.26998	-0.284963	-0.29165	-0.031949	0.0652874	-0.0925835	0.18429	0.243883	0.0911458	-0.19405	0.0646681	-0.0841159	0.285183	0.0617154	0.185316
INO80B	green	0.039451	0.211814	0.176789	0.399652	0.417326	-0.0404909	0.00309732	0.0667414	-0.0786263	-0.101582	-0.475724	-0.30517	0.373964	0.714631	0.663479	0.287617	0.505105	0.22911	-0.214693
WBP1	pink	0.000163309	-0.0537446	-0.17601	-0.0974265	-0.302896	0.115125	-0.0706484	0.23125	-0.0289047	-0.0778873	0.246285	0.257566	0.431252	0.237879	0.555816	0.66126	0.662952	0.696614	0.333536
MOGS	grey	0.0865188	0.284026	0.175415	-0.0590744	0.0180449	0.0769956	-0.24886	0.0110369	-0.123974	-0.122925	0.150227	0.187023	0.0280962	-0.0456706	0.0424715	0.0186509	-0.0349513	-0.156108	0.231857
PCGF1	grey	0.133164	0.145427	0.221476	0.624164	0.671052	0.294594	0.117578	-0.103824	0.0648529	-0.0267875	-0.599162	-0.572154	0.335778	0.623407	0.178489	0.0813463	-0.0457467	0.0704355	-0.148027
DQX1	grey	-0.0787276	0.0213974	-0.0896398	0.13412	0.20889	0.0499572	-0.0978468	0.24734	0.271259	0.184128	-0.00349244	0.0993637	0.187971	0.0215908	-0.0354902	-0.0841475	-0.0320312	-0.156867	0.310963
AUP1	green	-0.107755	-0.0608268	-0.0630561	0.260897	0.420767	-0.0576765	-0.0746891	0.312019	0.337814	0.227128	-0.328839	-0.16127	0.31496	0.692678	0.553326	0.186026	0.368152	0.209176	0.0898704
HTRA2	grey	-0.0756917	-0.00968944	-0.0906234	0.0190926	-0.0614891	0.019882	0.297	-0.0493906	-0.128841	-0.00290795	0.100891	-0.0278149	-0.120983	0.0378473	0.130204	0.171012	0.0320971	0.0495078	-0.142623
LOXL3	grey	-0.127723	-0.0612124	-0.241689	-0.102761	-0.143261	0.053508	0.354338	0.120311	-0.147352	0.060154	0.163635	0.268625	-0.0294794	-0.178215	-0.0924188	-0.17744	-0.0428098	-0.00467089	0.00699578
DOK1	grey	0.0987987	0.295674	0.151672	-0.271812	-0.175705	0.187947	-0.0482602	-0.140268	-0.278771	-0.315308	0.337163	0.198119	-0.323893	-0.481198	-0.457429	-0.16723	-0.371484	-0.305374	0.148606
SEMA4F	grey	0.0253725	-0.0422875	0.0202481	-0.183572	-0.164506	-0.291843	-0.00616494	-0.0972396	0.0388176	0.230549	0.0529055	0.0146803	-0.303363	-0.169735	-0.287745	-0.169286	-0.208876	-0.124908	-0.263088
HK2	grey	-0.143938	-0.176426	-0.164493	0.324689	0.404137	0.0822672	0.162864	0.301262	0.10517	0.170146	-0.194467	-0.393177	0.0266936	0.45751	0.213567	0.124988	-0.0734936	-0.162559	-0.0241236
TACR1	tan	0.31069	-0.418537	0.0704101	0.0165563	0.0635742	-0.69853	-0.656539	0.112793	0.734115	0.6824	-0.118582	-0.0915758	-0.0156832	-0.155906	-0.208671	-0.0656869	-0.147639	-0.0779827	-0.124608
EVA1A	grey	0.0784146	-0.241078	-0.0190485	0.319312	0.48541	-0.229879	-0.162198	0.191179	0.440235	0.365812	-0.437686	-0.453898	0.0510218	0.374813	0.0865957	-0.021808	-0.0982739	-0.187549	-0.222684
MRPL19	grey	-0.1274	-0.16694	-0.161496	0.3844	0.247578	-0.0148054	0.0370807	0.246908	0.0415103	0.170091	-0.245551	0.00538219	0.496516	0.0119254	0.102204	-0.133396	0.295383	0.238336	0.179973
GCFC2	grey	0.0672124	-0.216719	-0.0478307	-0.220013	-0.356171	-0.223774	-0.0855168	-0.184482	0.113498	0.0948708	0.179563	0.236049	-0.0281637	-0.419661	-0.220865	-0.210346	-0.0115249	0.0422603	-0.053532
LRRTM4	yellow	0.164662	0.7919	0.758913	0.166731	0.0511394	0.505224	-0.0889913	-0.595547	-0.595056	-0.838859	-0.0136629	-0.10589	0.148066	0.0968757	0.0411966	0.131662	0.00986834	0.0384962	0.07958
CTNNA2	grey	0.249415	-0.265745	-0.500247	-0.0104979	0.106859	-0.309518	0.323781	0.122452	-0.135314	0.358393	-0.254064	-0.0966696	-0.117274	-0.0652579	-0.0413352	-0.254195	-0.0190246	-0.137387	-0.503087
LRRTM1	grey	0.00801471	0.201249	-0.0122096	0.392366	0.182426	0.414602	0.296233	-0.0997822	-0.26239	-0.146019	-0.230982	-0.0225539	0.559161	0.368621	0.35165	0.310596	0.424136	0.533136	0.141781
SUCLG1	grey	-0.194279	0.302163	0.220526	-0.263825	-0.418576	0.316111	0.15382	-0.264311	-0.359823	-0.554694	0.422199	0.188043	-0.0239691	-0.341474	-0.159361	0.0333664	-0.0473936	-0.0163429	0.243653
DNAH6	grey	-0.216034	0.117941	0.174219	-0.17915	-0.0845689	0.369094	-0.0426938	-0.00196187	-0.154019	-0.450827	0.237878	-0.0319409	-0.169312	0.00522981	-0.0871183	-0.0383066	-0.216888	-0.197962	0.309129
KCMF1	grey	-0.488843	-0.534877	-0.471006	-0.191608	-0.0806067	-0.0669447	0.235704	0.400017	0.371822	0.374834	0.0755968	0.0270343	-0.0858939	-0.180719	-0.233689	-0.294835	-0.206881	-0.185589	0.150863
TCF7L1	grey	-0.168285	-0.0802094	-0.0874105	0.0689334	0.0385499	-0.120514	0.276125	0.023553	-0.0659093	-0.0890072	-0.0954222	-0.130612	0.018298	0.394853	0.478998	0.0728785	0.293303	0.121839	-0.208217
ELMOD3	turquoise	-0.0800016	0.191638	-0.0214747	-0.443042	-0.607467	0.28835	0.129334	-0.133968	-0.336997	-0.387123	0.615715	0.359453	-0.203275	-0.17657	0.0901126	0.311972	0.0862482	0.125886	0.2459
CAPG	brown	-0.186194	0.0532315	-0.0213402	0.00604609	-0.00877624	0.29242	0.0200432	0.177085	0.0582534	-0.0923028	0.192911	0.0231446	0.0953298	0.646139	0.595019	0.587071	0.31562	0.321094	0.3397
SH2D6	grey	-0.131942	-0.361775	-0.259517	-0.154219	-0.151453	-0.0286408	-0.0315996	0.325675	0.247377	0.24035	0.198499	0.179568	-0.0773777	0.146265	0.253913	0.264172	0.113498	0.187744	0.142211
MAT2A	grey	0.0152915	0.341146	0.301188	-0.125074	-0.324715	0.165263	-0.154338	-0.239672	-0.327448	-0.45091	0.36448	0.441856	0.216294	-0.463865	-0.145809	-0.190185	0.129354	0.0262984	0.364888
GGCX	grey	-0.0610671	0.00815	0.154093	-0.253199	-0.100309	-0.389132	-0.100237	-0.180394	0.0363129	0.128296	-0.0820456	-0.212348	-0.434204	0.0189189	-0.130313	-0.0993016	-0.241299	-0.184028	-0.411812
VAMP8	grey	-0.0370701	0.0287218	0.167862	0.301945	0.397865	0.0971192	-0.115568	0.065191	0.0755781	-0.0154649	-0.194972	-0.39999	-0.00469924	0.440392	0.236429	0.138485	-0.0862541	-0.176761	0.00841393
VAMP5	grey	0.293826	-0.147552	-0.149058	0.109675	0.299759	-0.0398859	-0.103176	0.0718999	0.0622724	0.212054	-0.234931	-0.321326	-0.234765	0.137082	-0.145872	-0.128387	-0.323337	-0.328401	-0.235574
TMEM150A	grey	-0.0404022	0.00875105	0.124246	-0.234396	-0.217151	-0.0119412	-0.0448659	-0.128499	-0.151158	-0.304099	0.138746	-0.121414	-0.220396	-0.184592	-0.130048	-0.0140073	-0.139505	-0.199211	-0.103568
USP39	grey	0.1508	0.106939	0.00678337	-0.441986	-0.434151	0.000924626	0.0658943	-0.257447	-0.155027	-0.171843	0.366616	0.180327	-0.508448	-0.428469	-0.355932	-0.0105055	-0.337023	-0.222179	-0.188357
SFTPB	grey	-0.0472094	0.00871869	-0.187328	0.0157118	-0.104787	0.20971	0.358224	0.0494418	-0.283185	-0.216086	0.0537147	0.133102	0.023022	-0.0637623	0.0679678	0.0357468	0.202796	0.171599	-0.103364
ST3GAL5	grey	-0.506163	-0.120138	-0.331134	0.262005	0.183227	0.469105	0.453162	0.373904	-0.113447	-0.231394	-0.068744	-0.000922058	0.359189	0.434427	0.520025	0.17731	0.395874	0.264432	0.332576
POLR1A	grey	-0.0960427	0.0799806	0.166185	-0.0292999	-0.151471	0.222079	-0.0197059	-0.070263	-0.125838	-0.522076	0.173604	-0.0216778	0.106887	-0.195576	-0.0724424	-0.0357755	0.0369433	-0.0578138	0.198417
PTCD3	turquoise	-0.330678	-0.333787	-0.189552	-0.506828	-0.559573	-0.146268	-0.154309	0.219842	0.185866	0.207808	0.614242	0.43151	-0.159545	-0.44238	-0.229689	-0.0110007	-0.0774793	0.0415596	0.460077
IMMT	grey	-0.22047	0.391467	0.280049	0.131132	0.0491149	0.435186	0.220578	-0.12797	-0.32974	-0.531325	0.113861	0.167325	0.101043	0.0496536	0.0868206	-0.107785	0.0539917	-0.0709797	0.203506
MRPL35	pink	-0.206606	-0.0524072	-0.169982	0.135334	-0.157244	0.0957238	0.0911722	0.188956	0.0967976	0.062152	0.102538	0.500036	0.589805	0.194558	0.586379	0.389292	0.771466	0.727942	0.387181
REEP1	grey	-0.449389	-0.688499	-0.517287	-0.17808	-0.0821232	-0.103454	0.190085	0.433691	0.373097	0.4837	0.0445982	-0.0592246	-0.19804	-0.23364	-0.250708	-0.144441	-0.296459	-0.138126	0.0708906
KDM3A	grey	-0.403387	-0.167271	-0.21282	0.018636	0.0543096	0.236896	0.00200841	0.363011	0.218028	0.03106	0.133599	0.209433	0.215637	-0.0504866	0.0287839	-0.0410595	0.111502	0.0266847	0.548947
RMND5A	grey	0.0935843	0.0828411	-0.158074	0.0465969	0.0266598	0.129009	0.207697	-0.0635151	-0.199963	-0.0426249	0.0326823	0.122836	-0.0192609	-0.104807	-0.021889	-0.206281	-0.0642976	-0.127135	0.0103792
CD8B	grey	-0.186311	-0.0802733	0.115762	0.165528	0.114329	-0.00609175	-0.241783	0.2133	0.216395	0.0892642	-0.00371522	-0.01541	0.247698	0.261629	0.267639	0.220005	0.21482	0.201045	0.271244
KRCC1	black	0.0417136	0.226537	0.0159654	-0.109843	-0.180217	-0.0670441	-0.160913	0.0401575	-0.00335246	-0.0953845	0.0571581	0.417383	0.390645	0.27877	0.637368	0.394729	0.769033	0.558751	0.191278
SMYD1	grey	-0.208816	-0.09335	-0.197731	-0.0807717	-0.126361	0.166937	0.223175	0.24841	-0.023218	0.0267951	0.225375	0.25404	0.111574	-0.0224684	0.0542449	0.0702612	0.120685	0.158639	0.273481
THNSL2	grey60	-0.172323	-0.127405	-0.280303	-0.495793	-0.52408	0.0905076	-0.136007	0.350465	0.0904482	0.0223938	0.637728	0.757075	0.0154178	-0.404748	-0.0458603	0.108241	0.165697	0.142549	0.558382
EIF2AK3	grey	-0.264768	-0.312126	-0.470394	0.263553	0.362068	0.141778	0.282586	0.479954	0.169629	0.215314	-0.289305	-0.10585	0.229462	0.296029	0.234019	-0.107496	0.166628	0.0224549	0.146524
RPIA	grey	-0.15201	0.222482	-0.000997972	-0.289645	-0.280137	0.346419	0.322655	-0.128855	-0.442679	-0.347666	0.283602	0.309687	-0.220475	-0.302933	-0.280278	-0.13603	-0.194849	-0.0495306	0.118838
TEKT4	grey	-0.167638	-0.144544	-0.0719088	0.196142	0.190203	0.0403547	0.0100708	0.27853	0.270954	0.109648	-0.0156246	-0.139305	0.170631	0.314908	0.236155	0.199531	0.105187	0.0591441	0.180694
STARD7	grey	-0.149969	0.179646	0.0190918	-0.0883129	-0.0499003	0.246312	0.0863055	0.112284	-0.102843	-0.178242	0.15644	0.354784	0.0732734	-0.135869	-0.0578222	-0.0865582	0.0975914	0.0384433	0.315528
TMEM127	grey	-0.235159	0.0795405	0.00128009	-0.369811	-0.36615	0.330123	-0.0830447	0.139806	-0.173266	-0.304586	0.580449	0.28218	-0.122832	-0.123308	-0.00777537	0.20635	-0.0905462	-0.091674	0.522632
CIAO1	grey	-0.202146	0.0739675	0.0897337	0.488742	0.278918	0.241957	0.0939911	0.0502978	0.119699	-0.136168	-0.247111	0.1018	0.582748	0.177726	0.2288	-0.0418419	0.391998	0.284358	0.247163
SNRNP200	green	0.0136381	0.068796	-0.0198806	0.318027	0.441051	0.0511437	-0.171751	0.297654	0.213042	-0.0179706	-0.309288	-0.181183	0.26834	0.595876	0.489651	0.113366	0.322198	0.0421713	0.132605
ARID5A	grey	0.272712	0.505065	0.420179	0.118944	0.16347	0.183068	-0.136398	-0.323065	-0.500155	-0.451833	-0.137812	-0.296204	-0.0785843	0.2389	0.131567	0.161553	-0.0215707	-0.0283813	-0.170304
KANSL3	grey	0.073967	-0.0469108	-0.0168783	0.387791	0.27302	0.0170217	0.0182695	0.195965	0.104825	0.0827313	-0.178455	-0.0135056	0.277268	0.0230907	0.0376915	-0.0491982	0.0446202	-0.0638484	0.0129886
FER1L5	grey	-0.0847924	0.146817	0.00214542	-0.234492	-0.298171	0.23202	-0.0246882	0.0436523	-0.0163814	-0.151058	0.326803	0.368917	0.0297115	-0.0846074	-0.00121973	0.227932	0.0674841	0.19292	0.306997
LMAN2L	turquoise	-0.0257775	-0.0360802	-0.0835714	-0.897807	-0.777445	-0.24672	-0.20993	-0.051939	-0.0406696	0.0633524	0.727903	0.486222	-0.63016	-0.433562	-0.255394	0.109498	-0.205445	-0.0602503	0.10768
ANKRD23	grey	-0.384552	-0.0848432	-0.108246	-0.163762	-0.157764	0.182564	-0.0391794	0.311911	-0.173095	-0.233458	0.20972	0.129627	0.170802	-0.0807943	0.0916859	-0.0428775	0.158033	-0.0249812	0.445898
ANKRD39	grey	-0.185925	-0.0914786	-0.0634814	-0.331158	-0.130384	0.140093	0.126512	-0.00646136	-0.102811	-0.0588289	0.14764	-0.0968003	-0.288609	-0.213433	-0.38271	-0.259145	-0.474177	-0.329758	0.0304627
SEMA4C	turquoise	-0.163693	0.031384	-0.150085	-0.490188	-0.631307	0.07471	-0.0980692	0.212617	-0.100817	-0.0748605	0.652895	0.624347	-0.056385	-0.253025	0.181913	0.478736	0.359845	0.408558	0.466803
ACTR1B	grey	0.139278	0.0625542	-0.220389	-0.122191	-0.173851	0.264139	-0.0814175	0.120746	-0.0167328	-0.196041	0.21238	0.341985	0.246886	0.0823376	0.32427	0.253966	0.48359	0.343607	0.357928
TMEM131	salmon	-0.264293	-0.0520777	-0.118869	0.557572	0.570181	0.327813	0.291837	0.206657	0.239261	-0.00945441	-0.431753	-0.35956	0.219325	0.372744	0.133107	-0.00617572	0.0294086	-0.0428213	0.036962
VWA3B	grey	-0.172977	0.0413318	0.0746622	0.330761	0.181304	0.176016	-0.0752105	0.123433	0.107489	-0.0791258	-0.119667	0.0522073	0.424661	0.134543	0.153451	0.0691897	0.2768	0.288879	0.322085
INPP4A	grey	-0.463723	-0.425215	-0.363653	-0.147469	-0.339565	-0.0628655	0.318823	0.221405	0.160684	0.178874	0.243527	0.345427	0.104037	-0.101529	0.142314	-0.0135832	0.246134	0.207085	0.179557
UNC50	green	-0.227381	-0.0328257	-0.228542	0.314847	0.434842	0.148756	0.0651933	0.445664	0.202047	0.104521	-0.332589	-0.0798102	0.4171	0.741352	0.642933	0.261231	0.505813	0.249068	0.218484
MGAT4A	grey	0.0297043	0.0760913	0.478071	0.432144	0.413079	-0.0858018	-0.35253	-0.122343	0.152195	0.153812	-0.399291	-0.271103	0.265021	0.0368169	-0.212035	-0.196943	-0.162186	-0.0867052	-0.0129586
TSGA10	grey	0.0427163	0.66723	0.230717	-0.157838	-0.235105	0.340467	0.127512	-0.280448	-0.611988	-0.489985	0.308464	0.403707	-0.0457958	-0.0876767	0.131555	0.166438	0.23732	0.214458	0.189104
MITD1	grey	-0.199178	-0.366038	-0.421099	-0.418162	-0.444963	-0.183836	0.098939	0.230142	0.110603	0.256547	0.441075	0.418176	-0.204983	-0.459336	-0.156111	-0.157931	-0.0464227	-0.0293691	0.18205
MRPL30	grey	-0.257525	-0.330265	-0.476318	0.117321	0.11609	0.0515804	0.381977	0.300772	0.204252	0.420897	-0.0355651	0.114818	-0.107151	0.00233871	-0.0452278	-0.1584	-0.0984828	-0.0159118	0.0241841
TXNDC9	grey	0.0291258	0.185083	0.188203	-0.121538	-0.0739452	-0.0341545	0.0281604	-0.222201	-0.092376	-0.175907	0.0738345	0.0679225	-0.219494	-0.280752	-0.287018	-0.391227	-0.28796	-0.391514	-0.138026
EIF5B	grey	0.133511	0.319654	0.313452	0.130563	0.0402816	-0.00853677	-0.268036	-0.18184	0.133116	-0.0667529	0.0884294	0.354355	0.133089	-0.132957	-0.0617178	-0.213528	0.0315798	-0.0794036	0.252785
REV1	grey	-0.175416	-0.0717241	-0.132064	-0.307763	-0.323076	-0.0353328	-0.0885284	0.0448498	0.117771	0.136971	0.314209	0.266224	-0.231151	-0.36865	-0.314404	-0.0331242	-0.16801	-0.0365884	0.2432
AFF3	tan	-0.118038	-0.37752	-0.170926	0.1009	0.18767	-0.260302	-0.297341	0.396378	0.751372	0.686821	-0.0404178	0.00214789	0.0257073	0.118303	-0.0435481	0.108671	-0.0819531	0.0673318	0.235475
CHST10	pink	-0.0336186	-0.106836	-0.0540445	0.0415125	-0.183469	0.0453883	-0.270031	0.267879	0.376006	0.174045	0.279774	0.385035	0.450521	0.269173	0.524236	0.543863	0.604558	0.633368	0.541256
PDCL3	magenta	-0.0247909	0.183746	0.00593699	0.263994	0.159325	0.189396	0.0382618	0.133165	-0.0920908	-0.199165	-0.137756	0.0794779	0.479288	0.650126	0.823255	0.475464	0.700697	0.504319	0.168066
NPAS2	grey	0.305075	-0.117363	-0.180793	0.0132039	0.0691934	-0.553653	-0.0315683	0.0464809	0.14779	0.501978	-0.261831	0.0514186	0.01841	-0.0345561	0.0216076	-0.100189	0.176266	0.0984161	-0.445631
RPL31	turquoise	0.0682936	-0.112597	-0.17112	-0.646118	-0.546445	-0.287352	-0.326529	0.212524	0.192028	0.204411	0.626127	0.427658	-0.509822	-0.314448	-0.0682778	0.32605	-0.0725374	0.0214349	0.181388
TBC1D8	grey	0.000202376	-0.553027	-0.604079	0.0993041	0.0769122	-0.146271	0.056114	0.417963	0.399994	0.630135	-0.051767	0.0902415	0.16341	0.0455728	0.114783	0.133367	0.15681	0.239339	0.143247
RNF149	grey	0.0493735	-0.361918	-0.0285678	0.282315	0.331506	-0.267435	-0.161857	0.0782115	0.242637	0.407223	-0.361855	-0.32038	0.057947	-0.109359	-0.296719	-0.381291	-0.317325	-0.271714	-0.151687
CREG2	grey	0.00489598	-0.375443	-0.317194	0.183939	0.223717	-0.156259	-0.0330931	0.331942	0.291141	0.383676	-0.236306	-0.0993023	0.147339	-0.127077	-0.221167	-0.225156	-0.0565909	-0.0463518	0.00764507
RFX8	grey	-0.0528401	0.284204	0.0752758	-0.220632	-0.301975	0.15801	0.119411	-0.166957	-0.19427	-0.177904	0.308599	0.384353	-0.0395329	-0.187526	-0.031269	0.0654221	0.00161698	0.0568029	0.13003
MAP4K4	lightcyan	0.146864	-0.458012	-0.195004	-0.0105354	0.0109221	-0.550248	-0.42447	0.373763	0.659859	0.732628	0.0858378	0.11812	-0.092812	-0.139086	-0.0980558	0.0425265	-0.0405811	0.0479482	0.0461549
IL1R2	grey	-0.29679	-0.1866	0.062179	0.115519	-0.00101902	-0.129583	-0.277389	0.26536	0.284492	0.183558	0.00479664	0.117174	0.308447	0.0895304	0.196553	0.138091	0.271621	0.299713	0.332035
IL1R1	grey	-0.785781	-0.339024	-0.42967	-0.292133	-0.250273	0.0325137	0.313204	0.490176	0.170942	0.251571	0.338935	0.356271	-0.0781792	0.00921728	0.131274	0.0458688	0.10696	0.0960703	0.414788
IL1RL2	grey	-0.229977	-0.341985	-0.440989	0.213608	-0.0391858	0.405253	0.46266	0.245685	0.0514925	0.0685846	0.138124	0.149828	0.375871	-0.0478971	0.100686	0.200852	0.19976	0.369474	0.327548
IL18R1	grey	0.0521887	-0.448711	-0.544734	0.0834031	0.0777925	0.141138	0.115284	0.423899	0.468066	0.427902	0.106671	0.0395005	0.0168519	-0.00813879	-0.135153	0.172714	-0.0841988	0.109245	0.271865
SLC9A4	grey	-0.0660594	-0.0734673	-0.0523533	0.150219	0.212135	0.138387	0.292974	0.0673164	0.0595563	-0.0207511	-0.150703	-0.21116	-0.0892178	0.34731	0.147786	-0.0309643	-0.0640763	-0.0899747	-0.188861
SLC9A2	grey	0.0664911	0.239479	0.0680669	0.485244	0.520378	0.459473	0.015849	0.182305	0.0733741	-0.301708	-0.239371	-0.0953493	0.375393	0.34521	0.221329	0.00234775	0.15612	-0.0576208	0.282738
MFSD9	grey	0.162515	-0.431862	-0.0963632	0.0885564	0.167226	-0.408855	-0.301235	0.148555	0.527676	0.373604	-0.168019	-0.245583	-0.00481756	-0.119874	-0.190917	-0.294715	-0.187616	-0.257957	-0.0986574
TMEM182	grey	0.214193	0.332274	0.291335	-0.192487	-0.310169	0.025418	-0.179593	-0.239379	-0.235425	-0.361343	0.23063	0.0137391	0.0219976	0.109213	0.248169	0.500741	0.309449	0.325248	-0.0279781
POU3F3	grey	-0.142226	0.0947742	-0.131701	0.00190838	0.181535	0.154882	-0.0296694	0.3227	0.062195	-0.092529	0.0168208	0.0484517	0.082015	0.127722	0.0782582	0.0330077	0.0492869	-0.0769969	0.308344
MRPS9	grey	-0.495422	-0.02587	-0.121474	0.299064	0.273601	0.437351	0.0291629	0.488859	0.186499	-0.0682525	-0.0488534	0.0219937	0.371357	0.266339	0.204658	0.23605	0.2499	0.179431	0.579279
GPR45	grey	0.158346	0.195456	0.0336933	0.184431	-0.0841677	0.146346	-0.124007	0.00647096	0.066484	-0.182404	0.0705505	0.216499	0.567554	0.0150872	0.343251	0.396703	0.597322	0.508628	0.327682
TGFBRAP1	grey	-0.0335366	-0.000761192	0.00100023	-0.0129159	-0.0404669	-0.080465	-0.120221	0.0515777	0.248089	0.225312	0.0305519	0.351422	0.264446	0.0622986	0.148257	0.0245058	0.277745	0.210253	0.166079
FHL2	grey	-0.0294393	-0.301341	-0.322621	0.0743244	-0.0169114	-0.0742294	0.314155	0.176447	-0.125566	0.12038	-0.0826884	0.027224	0.104487	-0.00841414	0.161674	-0.00070946	0.194059	0.137776	-0.208405
NCK2	grey	-0.516819	-0.203679	-0.081404	-0.0958768	-0.214947	0.0574209	0.00665276	0.315579	0.120745	0.0468998	0.271558	0.202628	0.122314	-0.0368196	0.162027	0.124465	0.116439	0.102291	0.39682
ECRG4	grey	0.178584	-0.103639	-0.201475	-0.0886825	-0.14935	-0.129406	-0.044741	0.00427359	0.0961408	0.331508	0.161943	0.36835	0.0299997	-0.402811	-0.202836	-0.228218	-0.0329868	-0.00814646	0.0767101
ST6GAL2	grey	0.156296	-0.127558	-0.280588	-0.0880819	0.110722	-0.221611	0.00414741	0.0527701	0.0303704	0.224673	-0.194535	-0.167643	-0.180605	-0.129571	-0.191952	-0.28377	-0.187888	-0.286636	-0.231868
SLC5A7	grey	-0.110573	0.000106687	0.0924691	-0.289271	-0.485905	-0.253315	-0.456505	0.130231	0.294738	0.0969046	0.498334	0.726996	0.170109	-0.458479	-0.0297706	0.00942198	0.335988	0.236351	0.509077
GCC2	grey	0.189003	0.492808	0.341084	-0.070643	0.0486505	0.234589	-0.0902509	-0.269624	-0.267025	-0.446552	0.0523953	-0.0503005	-0.344804	0.123549	-0.00785338	0.0419692	-0.171356	-0.178028	-0.0862081
CCDC138	grey	-0.344705	-0.00956474	0.0307336	0.542449	0.491439	0.031961	0.0691794	0.248989	0.166879	0.152024	-0.38245	-0.267051	0.299583	0.349371	0.253013	0.0835459	0.219806	0.172212	0.133028
EDAR	grey	-0.16038	-0.396613	-0.186123	0.124464	0.099523	0.00554824	0.282734	0.00911433	0.135578	-0.012192	-0.246235	-0.295226	0.0592781	0.113535	0.000750058	-0.278919	-0.0624126	-0.142814	-0.239845
SEPTIN10	grey	-0.0242185	0.349048	0.320613	-0.245551	-0.298819	0.098846	0.110117	-0.433272	-0.395281	-0.445404	0.269679	0.0344179	-0.350404	-0.1835	-0.163672	-0.148474	-0.228596	-0.263819	-0.131106
NPHP1	grey	0.00128529	-0.106436	-0.30162	-0.0804325	-0.0459774	0.0428537	0.264794	0.172917	-0.0210364	0.223499	0.0396617	0.289854	0.0288023	0.265799	0.316971	0.168002	0.243894	0.285187	-0.0471856
BCL2L11	grey	0.126825	-0.169971	-0.16619	0.244681	0.20905	0.0327131	-0.165732	0.367093	0.344741	0.225999	-0.039374	0.170575	0.340651	0.225423	0.250794	0.0889769	0.31456	0.1345	0.281737
ANAPC1	grey	-0.341276	0.0963124	0.0577135	0.352756	0.222123	0.400471	0.28904	0.08165	-0.11445	-0.269397	-0.202072	-0.0206914	0.439919	0.266851	0.283958	0.0214549	0.343641	0.251486	0.185406
MERTK	grey	0.0893456	0.0985318	0.152824	0.298687	0.475946	-0.0546157	0.101185	-0.0297182	0.0536903	0.0702773	-0.35679	-0.347639	-0.148264	0.195292	-0.0842743	-0.287575	-0.31407	-0.360808	-0.299839
TMEM87B	grey	-0.270601	-0.216078	-0.152513	-0.30437	-0.254776	-0.102711	-0.222167	0.246762	0.307119	0.332407	0.325996	0.360315	-0.0975839	-0.134415	-0.0178792	0.058024	0.0716363	0.102469	0.405974
ZC3H8	grey	0.206345	0.251686	0.214363	0.0789004	0.216815	-0.147301	0.0141462	-0.203135	0.135689	0.097828	-0.199864	-0.072887	-0.169364	0.131575	-0.0852022	-0.145113	-0.192233	-0.259969	-0.323956
ZC3H6	grey	-0.106287	-0.121973	-0.0892776	-0.0999868	-0.279556	-0.0803628	-0.0175258	0.082209	-0.145623	0.0544392	0.232938	0.0730557	0.168398	0.0861015	0.345213	0.343082	0.286683	0.302553	0.154149
TTL	grey	-0.242485	-0.107558	-0.318537	-0.120329	-0.0780805	0.0259318	0.0852157	0.431699	0.0830216	0.167166	0.321493	0.403573	0.0556494	-0.250246	-0.0588782	-0.154654	-0.00553573	-0.151577	0.415102
POLR1B	grey	-0.252125	-0.0585368	-0.162548	-0.256889	-0.504049	-0.0235751	0.110416	0.0421202	-0.227677	-0.159805	0.40675	0.392048	0.132257	-0.306992	0.138106	0.0378213	0.351491	0.247822	0.290295
CHCHD5	brown	-0.159282	-0.0705818	-0.189662	-0.257071	-0.426831	0.175932	-0.0945426	0.227691	0.114944	-0.00233729	0.420871	0.533706	0.276658	0.279416	0.608929	0.719071	0.644329	0.770225	0.506775
SLC20A1	red	-0.457323	-0.290372	-0.327709	0.304993	0.232066	0.149465	0.205888	0.58384	0.412543	0.259011	-0.0235685	0.0591542	0.293412	0.301457	0.315927	0.274031	0.245888	0.219848	0.379642
SLC35F5	grey	-0.122577	-0.254499	-0.282201	-0.258793	-0.0971331	-0.0869957	0.0249043	0.141648	0.121773	0.235814	0.205506	0.0504459	-0.365232	-0.199008	-0.26849	-0.197173	-0.311632	-0.225341	0.0576737
ACTR3	grey	-0.0492908	-0.0404765	-0.117018	-0.135589	-0.306617	-0.133968	-0.111454	0.275938	0.0755691	0.053135	0.38133	0.505939	0.197732	0.0466529	0.387635	0.337027	0.561416	0.411341	0.29243
DPP10	blue	-0.133575	0.193578	-0.395064	0.147228	0.167241	0.711051	0.750741	0.0445104	-0.405514	-0.298076	-0.0649234	0.0502754	0.0614975	0.158181	0.06626	0.0136603	0.0239293	0.0418944	0.0581781
DDX18	grey	-0.128436	0.3199	-0.0128525	-0.0435786	0.0557217	0.281484	0.25316	-0.0356497	-0.301385	-0.350351	-0.022481	0.0425145	0.0123426	0.00527124	0.0175407	-0.161836	0.064513	-0.0824293	0.071642
CCDC93	grey	0.0153385	0.0590012	-0.390246	-0.124773	0.0355219	0.31172	0.227985	0.215466	-0.109295	-0.130114	0.0592555	0.270065	-0.0188577	-0.125959	-0.0955675	-0.162601	0.0115605	-0.16251	0.140352
INSIG2	grey	-0.335731	-0.510552	-0.486519	-0.124798	-0.117954	0.167515	0.305561	0.348388	0.214993	0.202497	0.212069	-0.0899242	-0.225625	0.166816	0.10498	0.138056	-0.133189	-0.0373037	0.109349
C1QL2	grey	0.285626	-0.0673337	-0.0718648	-0.138471	-0.259547	-0.206749	-0.233155	0.0117392	0.175139	0.0553642	0.218272	0.123514	0.0477456	-0.142482	0.0455877	0.241487	0.21744	0.245407	0.0436932
STEAP3	grey	0.0804849	0.475739	0.385856	0.322419	0.20982	0.42688	0.0551844	-0.380177	-0.333651	-0.371001	-0.189802	-0.2337	0.265884	0.204339	0.061084	0.219007	0.0180506	0.243704	0.0495822
TMEM37	grey	-0.0853871	-0.369786	-0.298901	0.0039978	-0.0151219	-0.120054	-0.125931	0.369998	0.304554	0.363566	0.0485633	0.0794959	0.138402	0.187382	0.295242	0.304207	0.218653	0.247361	0.176745
SCTR	grey	-0.302158	-0.214277	-0.239929	0.0622114	-0.018325	-0.0854007	0.0656482	0.308378	0.236325	0.344998	0.118527	0.237164	0.161119	0.0950083	0.242153	0.127592	0.283441	0.282886	0.298255
CFAP221	grey	0.132487	-0.0342159	0.151732	0.259275	0.17435	0.0755355	-0.2272	-0.148358	0.0782301	-0.0539263	-0.167716	-0.217085	0.272082	-0.0168516	-0.037251	-0.0804907	0.0308449	0.0307001	0.0893749
TMEM177	grey	-0.102702	0.0982331	0.189697	0.296253	0.157239	0.128122	-0.168218	0.0391373	0.0233911	-0.105009	-0.121067	0.0457729	0.383106	0.11093	0.128362	0.0390329	0.251022	0.260912	0.272435
PTPN4	cyan	-0.287268	0.0132855	-0.318228	0.176942	0.30597	0.333209	0.724627	0.031906	-0.379177	-0.150281	-0.363297	-0.330081	-0.100523	0.490872	0.260748	-0.105714	0.0228704	-0.0708745	-0.330071
EPB41L5	grey	-0.277918	-0.160019	-0.0726364	0.255964	0.228959	0.00694116	-0.0730268	0.262191	0.487384	0.254431	-0.0782784	-0.0788755	0.168636	-0.0830306	-0.154894	-0.0375567	-0.0751518	-0.0103407	0.30102
RALB	grey	-0.264871	0.198037	0.372314	-0.00134308	0.142551	0.0805626	-0.0996792	-0.0168209	-0.123925	-0.164327	0.0047158	-0.238872	-0.227148	0.0964974	-0.127207	-0.119574	-0.336878	-0.287393	0.0739539
INHBB	grey	-0.175857	0.0281277	-0.224879	-0.266316	-0.37867	0.175376	0.264153	0.0674908	-0.1365	-0.0620037	0.34635	0.397502	-0.0520287	0.200887	0.412504	0.481161	0.384882	0.491812	0.186489
GLI2	grey	-0.0454801	0.0850237	-0.145678	-0.0187556	0.0582755	0.100582	0.29869	0.110822	-0.486303	-0.0650747	-0.0181865	-0.0307274	-0.0626308	0.0886962	0.0777997	0.014086	-0.0459441	-0.0473563	-0.12546
CLASP1	tan	-0.364027	-0.734128	-0.494185	0.0612695	0.0517646	-0.27425	-0.0624164	0.562354	0.813671	0.740656	-0.00222457	0.126729	0.124779	-0.0394029	-0.0524636	-0.0976794	0.0390281	0.0776195	0.280142
NIFK	grey	0.0678198	0.191682	0.0393034	-0.193739	-0.118561	0.298817	-0.0977215	0.0130755	-0.215344	-0.202525	0.299582	0.191946	-0.125787	-0.106834	-0.0256688	0.156478	-0.100005	-0.0544766	0.289777
TSN	grey	-0.170488	-0.325188	-0.261054	0.147647	0.0651824	-0.00171724	0.173628	0.305265	0.228328	0.13956	-0.122964	-0.0138493	0.382612	0.562324	0.62681	0.28056	0.506836	0.319203	0.0181248
CNTNAP5	grey	0.336753	-0.287033	-0.395093	0.144399	0.310797	0.0119435	0.225355	0.0505702	-0.0916118	0.302525	-0.370197	-0.27186	-0.0770063	0.00671626	-0.195709	-0.306063	-0.251173	-0.2228	-0.397144
GYPC	grey	-0.0472879	0.105279	0.105774	0.345484	0.243239	0.281598	0.101156	-0.0594205	-0.0385292	-0.268466	-0.214297	-0.0322729	0.318208	0.190693	0.137775	-0.0375909	0.204449	0.072977	0.0435631
ERCC3	salmon	0.124026	0.242649	0.26494	0.693605	0.627467	0.0659349	0.178759	-0.254694	-0.0653932	-0.035556	-0.72221	-0.303469	0.463789	0.206702	0.00574084	-0.371982	0.0669514	-0.0550999	-0.321342
MAP3K2	grey	-0.0351364	-0.238446	-0.488318	-0.0128087	0.179653	-0.128785	0.301077	0.182238	0.18606	0.455837	-0.164672	0.0565931	-0.172138	-0.0626937	-0.168655	-0.348789	-0.158339	-0.186833	-0.187067
PROC	grey	-0.40937	-0.327922	-0.0512193	0.0535833	-0.015001	-0.171158	-0.179443	0.360946	0.380368	0.276164	0.0886003	0.102875	0.0822985	-0.152358	-0.128389	-0.0543437	-0.0217694	0.0335346	0.330822
IWS1	grey	-0.231917	-0.0752905	-0.342682	-0.353381	-0.359597	0.049659	0.408914	0.0814198	-0.206802	-0.0986383	0.276196	0.28483	-0.102261	-0.175655	0.00663575	-0.0428006	0.072923	0.0344308	-0.0423066
WDR33	grey	-0.0934685	0.0910192	-0.0989725	-0.237705	-0.339785	0.339506	0.00919515	0.0264136	-0.136359	-0.123632	0.489613	0.526517	0.0323549	-0.133412	0.0900034	0.156811	0.133131	0.195416	0.503076
POLR2D	grey	0.0532184	-0.112026	-0.0639467	-0.0499324	-0.0624198	-0.291017	-0.134357	0.112846	0.105117	0.262938	0.0183857	0.0515064	-0.00165587	0.241105	0.385534	0.334858	0.240006	0.214844	-0.0767757
AMMECR1L	grey	-0.322333	-0.0701449	-0.063287	-0.280591	-0.32445	0.196847	0.0881835	0.0607592	-0.191269	-0.146479	0.369953	0.116229	-0.136299	-0.0750653	0.106175	0.187047	-0.0772448	0.0399009	0.259227
SAP130	grey	-0.222565	-0.582587	-0.470305	0.00256969	0.0536013	-0.0375065	0.177701	0.374526	0.254085	0.344135	-0.0331802	-0.128393	-0.117066	-0.112642	-0.171328	-0.197458	-0.282052	-0.203323	0.00306664
UGGT1	grey	-0.343428	-0.613677	-0.380208	0.295509	0.320768	-0.178281	0.192518	0.494285	0.377471	0.462837	-0.304907	-0.20726	0.165034	0.143668	0.064946	-0.305315	-0.0524159	-0.16275	-0.0320319
HS6ST1	blue	-0.375241	-0.097934	-0.234797	-0.173648	-0.259496	0.532921	0.43277	0.0609167	-0.166611	-0.308061	0.322757	0.108954	-0.0851933	0.0626991	0.0901061	0.16174	-0.0202693	0.0736888	0.237815
CCDC115	brown	0.0805236	0.0991583	0.0061313	-0.0743129	-0.19286	0.172553	-0.0875738	0.102642	-0.0642617	-0.16465	0.223121	0.157361	0.138363	0.432514	0.569038	0.700933	0.473955	0.520303	0.195612
FAM168B	brown	-0.379016	0.0432908	-0.108337	-0.378744	-0.552707	0.303216	0.0537545	0.169649	-0.167937	-0.303068	0.590231	0.458927	0.0177085	0.0262264	0.417627	0.634378	0.47476	0.522054	0.503091
PLEKHB2	grey	0.071697	-0.0482515	-0.0112448	-0.00623672	-0.0587002	0.28713	0.0145956	-0.0048218	0.109731	-0.109548	0.0834538	0.027715	0.0891747	-0.00381671	-0.061595	0.212796	-0.0330081	0.110678	0.127326
LYPD1	green	-0.346353	-0.148404	-0.0351556	0.268782	0.280966	-0.153257	0.110067	0.258562	0.318913	0.271383	-0.242474	-0.0387118	0.196721	0.528823	0.496014	0.117471	0.296219	0.127448	-0.0273082
NCKAP5	grey	-0.234512	0.288851	0.505735	-0.00268698	-0.102218	-0.11411	-0.293937	-0.0591949	-0.0862714	-0.150027	0.14232	0.169529	0.201687	0.170112	0.293545	0.21985	0.282104	0.271491	0.260824
MGAT5	blue	-0.319177	0.441744	0.238685	-0.0138024	-0.103456	0.765296	0.368813	-0.25125	-0.667888	-0.829283	0.172003	-0.0177481	0.0473171	0.113098	0.109761	0.108864	0.0326122	0.0460608	0.254482
TMEM163	grey	-0.47891	-0.0898994	0.257749	0.255414	0.229238	0.0519791	0.0199653	0.0427749	0.182892	-0.0476413	-0.243424	-0.200941	0.215073	0.347961	0.195179	-0.151129	0.0763339	-0.0244206	0.106145
ACMSD	grey	-0.07787	0.20524	-0.0559384	-0.063927	-0.0199745	-0.0407412	-0.0136957	0.128182	-0.00360313	-0.0385174	0.0289958	0.127827	0.011967	0.159933	0.283637	0.316775	0.347344	0.222061	0.0897853
CCNT2	grey	0.20445	-0.00750509	-0.209079	-0.129471	-0.00744173	-0.00943885	0.103677	-0.0945069	0.00887309	0.23209	0.0674124	0.185104	-0.245512	-0.228167	-0.2902	-0.275605	-0.266172	-0.186347	-0.068611
MAP3K19	grey	-0.00355401	0.166748	0.168301	0.282413	0.228139	0.203711	0.0374483	-0.0606299	-0.0267834	-0.233128	-0.210495	-0.156551	0.116034	0.154946	0.0928833	-0.05928	0.0402289	-0.0569065	-0.0146964
RAB3GAP1	salmon	0.016602	-0.00978847	-0.157311	0.53085	0.570129	-0.0704611	0.323978	0.0956459	-0.0976918	0.10565	-0.614396	-0.554024	0.184321	0.276929	0.100558	-0.160512	0.0558766	-0.114012	-0.385381
ZRANB3	grey	-0.356962	-0.226643	-0.24469	0.248036	0.299375	0.0445501	0.129575	0.362101	0.0226542	0.132766	-0.213912	-0.156544	0.152917	0.0671896	0.0359522	-0.112695	0.0308784	-0.0780503	0.114689
R3HDM1	grey	-0.0998536	-0.0239369	0.046693	0.507819	0.423769	-0.100156	0.335263	0.031377	-0.0594595	0.177057	-0.407486	-0.213933	0.149949	-0.00172984	-0.142541	-0.346289	-0.153517	-0.184202	-0.305993
UBXN4	grey	0.219509	0.0208439	0.0393657	-0.295896	-0.421637	-0.0947172	-0.391703	0.0450883	0.188023	0.200289	0.574532	0.616969	-0.0386002	-0.419211	-0.180337	0.171333	-0.000152656	0.131185	0.414134
LCT	grey	-0.319361	-0.224606	-0.240335	-0.109851	-0.0913732	-0.0197763	0.145137	0.306419	-0.0983853	0.171069	0.177401	0.168352	-0.0987889	-0.341951	-0.285473	-0.227296	-0.155363	-0.113215	0.178356
MCM6	grey	0.0865687	-0.136512	0.0433569	0.306296	0.190561	-0.138379	-0.264628	0.110501	0.23181	0.182917	-0.218891	-0.0113024	0.400928	-0.00829335	0.0371887	-0.101765	0.21061	0.172711	0.147306
CXCR4	grey	0.00601696	-0.150476	-0.18256	-0.0683231	0.170992	-0.122269	0.114454	0.0430129	0.274315	0.28565	-0.199031	-0.221372	-0.345657	0.255899	-0.0561433	-0.036682	-0.201426	-0.117966	-0.304783
THSD7B	grey	-0.172889	-0.231772	-0.275502	0.0554045	0.186035	-0.330208	0.197961	0.242049	0.0701994	0.530433	-0.214749	0.0651178	-0.133045	-0.0761863	-0.117635	-0.350731	-0.124375	-0.212043	-0.226784
SPOPL	yellow	0.257123	0.63939	0.601753	-0.241219	-0.151953	-0.0763339	-0.268802	-0.544025	-0.446079	-0.381145	0.0981507	-0.0249778	-0.32349	-0.21838	-0.277607	-0.0221087	-0.251013	-0.199782	-0.211586
NXPH2	grey	0.550688	0.141306	0.28341	-0.102181	-0.187363	-0.012301	-0.523864	-0.269852	0.081536	0.000608217	0.190836	0.171252	0.0608031	-0.0533295	0.00653186	0.345562	0.110527	0.321106	0.13586
LRP1B	grey	-0.563807	-0.118125	0.035412	-0.0689618	-0.0980698	-0.00756067	0.0431842	0.342879	-0.182694	-0.111811	0.15504	0.0472422	-0.00497511	0.097219	0.197867	0.047026	0.116314	-0.0132335	0.201644
ARHGAP15	midnightblue	-0.203666	-0.0768833	-0.151058	0.589387	0.755524	0.0282151	0.317698	0.337396	0.159733	0.146901	-0.68045	-0.391676	0.254039	0.461318	0.213366	-0.240385	0.059854	-0.219379	-0.225338
GTDC1	grey	-0.00948531	0.223101	0.368389	0.311448	0.429596	-0.129489	-0.33593	-0.0325155	0.398423	0.135988	-0.34903	-0.183821	0.16207	0.331546	0.121034	-0.0287889	0.0174047	-0.0877277	0.0409674
ZEB2	greenyellow	0.269031	0.786721	0.852402	0.172611	0.0513606	0.0050169	-0.22855	-0.707846	-0.491542	-0.482389	-0.141225	-0.0463567	0.105902	0.0110726	0.0200724	-0.0269869	0.057203	0.0564709	-0.200543
ACVR2A	lightcyan	-0.0812548	-0.595405	-0.47299	-0.173615	-0.00172859	-0.420899	0.0255493	0.264276	0.549726	0.73859	-0.0218767	0.0250337	-0.290906	-0.126616	-0.2409	-0.333373	-0.300073	-0.261894	-0.138375
MBD5	grey	0.0336045	-0.0354202	-0.0910341	0.281744	0.30067	-0.320697	0.139269	0.0843307	0.188245	0.235597	-0.395548	-0.117638	0.248938	0.152709	0.203501	-0.0813052	0.303645	0.100728	-0.281645
EPC2	grey	0.0107934	0.381927	0.0568964	0.0947991	0.297639	0.239476	0.313507	-0.16347	-0.251872	-0.13142	-0.130492	-0.0419057	-0.35341	-0.0156183	-0.270154	-0.389199	-0.3907	-0.432825	-0.164193
KIF5C	grey	0.197157	0.270658	0.0661194	-0.130723	-0.233501	-0.00363001	0.221388	-0.310508	-0.538181	-0.374362	0.12258	0.223443	-0.000225221	-0.280724	-0.0350471	-0.296402	0.105477	-0.103625	-0.189305
LYPD6B	grey	0.0772288	0.467216	0.218009	-0.0186891	-0.167196	0.406791	0.162801	-0.356819	-0.53876	-0.790284	0.101562	0.0443416	0.129223	0.0122736	0.192298	0.0982665	0.255253	0.088909	0.029218
LYPD6	yellow	0.0527081	0.764471	0.608327	0.0180599	0.065543	0.321938	-0.0296525	-0.503928	-0.47382	-0.799563	-0.0710379	-0.0637293	0.00357316	0.114276	0.0947972	-0.074112	0.0456369	-0.177555	-0.0454354
MMADHC	grey	0.263909	0.12329	0.319615	-0.0653404	-0.124027	-0.231542	-0.181236	-0.329405	0.0247246	-0.0445401	0.0229769	-0.0738215	-0.0437996	-0.292346	-0.210645	-0.055249	-0.194955	-0.115034	-0.174629
RND3	grey	0.316192	0.336229	0.206396	-0.445445	-0.422081	0.138436	-0.338121	-0.237854	-0.0226805	-0.210363	0.559881	0.453571	-0.227634	-0.0815174	0.0397743	0.324664	-0.0126441	0.118645	0.30616
RBM43	grey	-0.0799739	-0.387641	-0.371967	-0.0664703	-0.049389	-0.107394	-0.200897	0.455946	0.531676	0.481417	0.186563	0.318036	0.0897678	-0.193562	-0.0952132	-0.0349447	0.0195496	0.0202012	0.393408
RIF1	grey	0.395615	-0.0611098	-0.0216088	0.226399	0.157605	-0.192406	-0.0724698	-0.183147	0.0631897	0.242324	-0.2018	0.062483	0.156783	-0.152545	-0.114066	-0.258828	0.0229777	0.0315314	-0.188551
NEB	grey	-0.316913	-0.201775	-0.235975	0.158101	0.0803013	0.203685	0.194209	0.290752	0.185149	0.0136002	-0.0446194	0.0736252	0.190774	0.136189	0.157475	0.0803302	0.175605	0.109182	0.182824
ARL5A	grey	-0.116646	-0.0745111	0.0430233	-0.147824	-0.329867	0.0740301	-0.119762	0.0276723	0.118083	-0.19809	0.396885	0.215013	0.001784	-0.250423	-0.0736338	0.0811236	0.0640123	0.0588713	0.310559
CACNB4	tan	0.123766	-0.432404	0.0359018	0.177196	0.100241	-0.302507	-0.573887	0.307087	0.652643	0.423438	-0.00365821	-0.04911	0.213721	-0.011894	-0.0212108	0.134383	0.0237437	0.114412	0.2441
STAM2	grey	-0.177014	-0.290258	-0.162728	-0.0878723	-0.217982	-0.00409323	-0.127019	0.349474	0.301434	0.078219	0.256049	0.204403	0.0728559	-0.0899551	-0.00646029	0.220209	0.181868	0.274524	0.289448
FMNL2	tan	-0.123779	-0.73479	-0.34108	0.152623	0.0516666	-0.342611	-0.123584	0.413327	0.714533	0.61331	-0.0245304	-0.0126811	0.246361	-0.0733951	-0.0317214	-0.0915456	0.0017964	0.0478513	0.166807
PRPF40A	grey	-0.00875244	-0.116257	-0.0605468	0.414665	0.375021	-0.111369	0.0382521	0.0767776	0.211845	0.26087	-0.365956	-0.073385	0.263332	0.0514811	0.0685141	-0.293225	0.0438257	-0.159435	-0.122537
ARL6IP6	grey	-0.0765927	-0.123012	-0.0666627	-0.433568	-0.338584	-0.042213	0.00829745	0.0142367	-0.0112461	0.0850844	0.368977	0.0484084	-0.563188	-0.398154	-0.39584	0.0167156	-0.48619	-0.189093	-0.0382046
RPRM	grey	-0.177131	0.105822	0.277563	-0.360964	-0.389299	-0.000162408	-0.333274	-0.07552	-0.000138374	-0.0602838	0.420386	0.324107	-0.163134	-0.314718	-0.23305	-0.00240175	-0.175374	-0.0677336	0.306165
GALNT13	yellow	0.0679237	0.792985	0.713321	0.0220336	-0.0323314	0.269633	-0.105112	-0.519101	-0.41256	-0.781473	0.0268484	0.00946216	0.0631789	0.132131	0.12086	0.0587911	0.12958	0.0168039	0.03723
KCNJ3	greenyellow	-0.0191453	0.655506	0.83864	-0.0702732	-0.10224	-0.0899679	-0.306764	-0.533365	-0.365419	-0.586916	-0.000828929	-0.00852407	-0.0357252	-0.00184219	0.0436483	-0.109805	0.0304863	-0.116367	-0.0966238
NR4A2	grey	0.126373	0.255108	0.335708	-0.160975	-0.261455	-0.0410569	-0.449844	-0.107633	-0.076161	-0.192218	0.325428	0.410753	0.189068	-0.376768	-0.181118	-0.0579207	0.0655	0.0491142	0.371946
GPD2	grey	0.261283	-3.65405e-05	0.107963	-0.0718029	-0.159845	-0.525706	-0.127372	-0.248782	0.154137	0.258611	-0.0121889	-0.00845931	-0.0543258	-0.161716	-0.019549	-0.0449379	0.0397428	0.0324481	-0.320452
GALNT5	grey	-0.20549	-0.00720782	0.104387	0.297895	0.308483	-0.0498783	-0.0431542	0.0762585	0.163268	0.079766	-0.263961	-0.213936	0.113117	0.0369108	-0.0700338	-0.074536	0.0185982	-0.0305844	-0.00487245
ACVR1C	grey	-0.217491	-0.0988364	-0.166216	0.202671	0.213684	0.266655	0.122056	0.327449	0.287248	0.00376609	0.0500392	-0.147149	0.0969461	0.253134	0.14848	0.242611	0.0181065	-0.00961053	0.30407
ACVR1	yellow	0.205945	0.776365	0.755788	0.0622254	0.064264	0.242025	-0.0864449	-0.623556	-0.64519	-0.769146	-0.111102	-0.279994	-0.110475	0.163603	0.0320359	0.114025	-0.0794057	-0.0689558	-0.230273
CCDC148	greenyellow	0.0333841	0.647051	0.789435	0.0366784	-0.0389695	0.123262	-0.290237	-0.527976	-0.408754	-0.639482	0.0252953	-0.120794	-0.0616692	-0.0579376	-0.071927	-0.0546224	-0.0852299	-0.130555	-0.00676037
PKP4	grey	0.230527	0.365023	0.478516	0.0825167	0.168035	0.238088	-0.372586	-0.313744	0.0565336	-0.321668	-0.0641689	-0.105395	0.0275856	0.100378	-0.102496	-0.0485938	-0.149489	-0.16054	0.122561
TANC1	blue	-0.119098	0.623666	0.201874	-0.159337	-0.120501	0.541792	0.222149	-0.249966	-0.546393	-0.638125	0.197867	0.227662	-0.015933	0.203856	0.245805	0.129769	0.207276	0.102355	0.219146
WDSUB1	grey	-0.135155	-0.0438866	0.108363	-0.118382	-0.0406038	0.235128	0.000716897	-0.0622613	-0.151488	-0.144847	0.124997	-0.0994169	-0.158362	-0.0927799	-0.266085	-0.163802	-0.39977	-0.343327	0.0772615
BAZ2B	tan	-0.160644	-0.589733	-0.103045	0.224556	-0.0175402	-0.267627	-0.194093	0.212418	0.648995	0.472448	-0.021301	0.000201306	0.341556	-0.042146	0.0489831	0.0121641	0.111955	0.185127	0.17577
PLA2R1	lightcyan	-0.0264753	-0.686074	-0.280938	-0.0661494	-0.113412	-0.422076	-0.229776	0.241099	0.596048	0.640518	0.0454315	0.0136559	0.0165298	-0.0155333	0.0157292	-0.0255529	-0.0182143	0.0542163	0.0255205
ITGB6	grey	-0.352403	-0.558109	-0.11629	0.0239172	-0.0096851	-0.411313	-0.397221	0.539887	0.650329	0.576152	0.103196	0.060009	0.145088	0.0494164	0.138209	0.170536	0.122412	0.137406	0.333428
RBMS1	red	-0.412119	-0.766901	-0.606095	0.00939404	0.0544948	-0.0250935	-0.0537903	0.816554	0.563692	0.477805	0.0840919	0.0619528	0.1981	0.0883465	0.12739	0.115337	0.124177	0.0825849	0.441011
TANK	grey	-0.172195	-0.227627	-0.276978	0.254528	0.0742011	0.1445	0.399426	0.0678978	-0.0329469	0.0960465	-0.0786524	-0.0345208	0.0361719	-0.0562257	-0.0780445	-0.226645	-0.0258116	-0.00929219	-0.0518947
PSMD14	grey	-0.375387	-0.26895	-0.385637	-0.0156807	-0.0839027	0.139834	0.0410869	0.596835	0.24408	0.155237	0.285101	0.432758	0.279045	0.0431867	0.338665	0.253102	0.417343	0.252964	0.515701
SLC4A10	grey	0.0371552	0.185479	0.0162124	0.187345	0.149222	0.11277	-0.0693767	-0.00686436	0.319472	0.0764439	-0.0998472	0.289927	0.286218	0.0985182	0.139646	-0.0330297	0.288511	0.161892	0.253047
DPP4	grey	-0.172945	0.19036	0.036736	-0.498709	-0.405111	-0.0367643	-0.297662	0.161747	0.129643	-0.0820688	0.528035	0.549678	-0.140991	-0.170746	0.0726702	0.23755	0.228661	0.169905	0.4773
GCA	grey	0.25466	0.333802	0.265855	-0.383744	-0.42774	-0.163734	-0.519189	-0.159074	-0.106709	-0.181241	0.402858	0.578746	0.068526	-0.368578	0.0173849	0.0121577	0.261082	0.10328	0.268829
KCNH7	grey	0.466995	-0.0964853	0.266204	-0.0564987	0.0979344	-0.543359	-0.715155	-0.112217	0.317457	0.289879	-0.195201	-0.095685	0.01058	-0.11605	-0.16037	-0.234303	-0.105975	-0.198893	-0.17099
FIGN	grey	-0.613759	-0.249645	-0.0633209	-0.0584493	-0.140473	-0.208506	0.132177	0.287262	0.34199	0.217729	0.132083	0.152051	0.0184906	0.137675	0.187874	0.0672703	0.163345	0.151481	0.157603
GRB14	red	-0.440174	-0.432837	-0.560743	0.218251	0.222715	0.391181	0.264823	0.696194	0.310193	0.183142	-0.0305345	0.0682021	0.32058	0.371096	0.29458	0.25038	0.274011	0.242557	0.471436
COBLL1	grey	0.0702752	-0.38292	-0.417248	0.00611326	0.106626	-0.0189449	0.319444	0.124507	-0.017806	0.282921	-0.0948509	-0.0831142	-0.0888316	0.0568479	-0.0189415	-0.292937	-0.16688	-0.223984	-0.218009
SCN3A	grey	0.157707	-0.0475096	-0.0757472	0.270042	0.264009	-0.185235	0.406974	-0.301811	-0.115862	0.0415961	-0.452674	-0.286133	-0.0539279	-0.148262	-0.255709	-0.640735	-0.241238	-0.39964	-0.618804
CSRNP3	grey	0.360738	0.452548	0.60994	-0.194011	-0.26577	-0.0902206	-0.577067	-0.514562	-0.207193	-0.386253	0.284801	0.0864286	-0.163423	-0.28239	-0.179203	-0.0371965	-0.152704	-0.151008	0.0782228
TTC21B	grey	-0.110465	0.250749	-0.146239	-0.207279	-0.204914	0.536469	0.281843	-0.0352968	-0.374669	-0.390248	0.34654	0.370725	-0.0654	-0.192028	-0.153047	-0.0998559	-0.0691945	-0.0518665	0.3607
SCN9A	grey	-0.160775	-0.310397	-0.498481	-0.00877197	-0.0856096	0.316121	0.0111225	0.59233	0.234108	0.0160116	0.282219	0.321322	0.282444	-0.0733948	0.0978226	0.256578	0.305194	0.277933	0.588649
SCN7A	red	-0.223708	-0.658206	-0.712711	-0.0995474	-0.113058	-0.00131764	0.0425378	0.665756	0.532916	0.62417	0.238891	0.373692	0.109861	-0.139079	-0.0281788	0.132751	0.111034	0.282888	0.457683
B3GALT1	grey	0.302814	-0.0336099	-0.216588	-0.0368789	0.0723665	0.0489019	0.232656	-0.0580918	-0.22149	-0.270571	-0.140443	-0.26983	-0.167379	-0.019332	-0.0813654	-0.197795	-0.140873	-0.30811	-0.370939
STK39	grey	-0.563504	-0.579723	-0.495648	0.301601	0.164552	0.292027	0.393321	0.543828	0.434615	0.254079	-0.0321481	-0.121648	0.319236	0.229735	0.134291	0.194704	0.105874	0.266358	0.396933
CERS6	grey	0.148732	-0.501266	-0.0530722	0.166408	0.229652	-0.350717	-0.153794	0.0821393	0.304165	0.251348	-0.35344	-0.436981	0.00358062	0.0407389	-0.12956	-0.296161	-0.201888	-0.270517	-0.371758
NOSTRIN	grey	-0.227305	-0.0685091	-0.250631	-0.084698	-0.0559536	0.185131	0.302412	0.177106	-0.0488002	0.0902184	0.19073	0.0795465	-0.136449	0.0674225	0.00188124	0.0316675	-0.146316	-0.11538	0.102767
ABCB11	grey	-0.279189	-0.138662	-0.135104	0.191691	0.0587262	0.107676	0.0344736	0.28995	0.268404	0.0343154	0.00420873	0.088605	0.368604	0.141155	0.199366	0.155974	0.275689	0.298542	0.365702
LRP2	grey	-0.0116061	-0.0194573	0.052143	0.194798	0.488894	-0.10152	0.0651852	-0.0132312	-0.0607295	0.0499644	-0.485411	-0.562379	-0.124258	0.0991816	-0.247706	-0.532028	-0.417816	-0.565039	-0.321531
BBS5	grey	0.0835863	0.0613624	0.0617822	-0.384135	-0.387485	0.165781	-0.210127	-0.0450842	-0.139083	-0.136113	0.416307	0.26652	-0.236887	-0.464459	-0.388916	0.0600982	-0.224318	-0.0044598	0.284079
KLHL41	grey	0.0208469	0.00238328	-0.124382	-0.0325052	-0.0571307	-0.047784	-0.286628	0.259468	0.301579	0.15171	0.190669	0.317036	0.173216	0.139272	0.26341	0.191934	0.308736	0.158316	0.394388
FASTKD1	grey	-0.39238	0.13636	0.0627237	0.0621871	-0.00327258	0.310036	0.0417888	0.0357367	-0.00852782	-0.160265	0.105932	0.166838	0.0494093	-0.168585	-0.152414	-0.0170818	-0.00164832	0.0849154	0.40044
PPIG	grey	0.328461	0.248426	0.0861864	0.124863	0.273779	-0.0212608	0.169095	-0.375167	-0.360086	-0.108574	-0.34918	-0.277747	-0.159242	-0.166077	-0.360634	-0.545101	-0.442721	-0.464572	-0.461683
PHOSPHO2	pink	-0.0844839	0.0751236	-0.128352	-0.145818	-0.38479	0.185841	0.0152953	0.124542	-0.0613139	-0.0707473	0.33702	0.57956	0.431646	0.156312	0.53808	0.533602	0.6939	0.719561	0.450417
SSB	grey	-0.263378	-0.285368	-0.294163	0.32913	0.186712	0.0953507	0.160467	0.366316	0.169286	0.152618	-0.137582	0.139299	0.405641	-0.195676	-0.110848	-0.256784	0.175373	0.105215	0.273158
METTL5	grey	0.0171947	0.0523376	-0.0799116	-0.0120921	-0.0342406	0.0483918	-0.0250136	0.0845839	0.000160077	0.0579994	0.0408251	0.195495	0.0557797	-0.0780117	0.0263031	0.102882	0.186054	0.249999	0.0952099
UBR3	grey	-0.108002	-0.0546154	-0.0204089	0.438002	0.293441	0.17738	0.180802	-0.0312877	0.0269444	-0.123741	-0.391338	-0.135089	0.614026	0.164507	0.183437	-0.206204	0.291282	0.165294	0.0641373
MYO3B	yellow	0.20734	0.61028	0.185327	0.0766455	-0.117359	0.329478	0.17702	-0.264864	-0.460007	-0.494738	0.0885021	0.211835	0.322039	0.322901	0.520337	0.528149	0.565433	0.532947	0.0725953
SP5	grey	-0.0949863	0.157544	-0.109622	-0.137105	-0.105141	0.430521	0.189017	0.0690748	-0.2446	-0.310698	0.285198	0.157898	-0.060655	-0.176642	-0.147378	0.0339939	-0.105342	-0.0416304	0.311443
ERICH2	grey	0.157058	0.650766	0.153732	0.0763661	0.0470835	0.450419	0.139006	-0.240085	-0.525925	-0.459509	-0.0511907	0.208052	0.261733	0.105183	0.195199	0.174714	0.335983	0.274563	0.130658
GAD1	yellow	0.404069	0.884959	0.571912	-0.0750912	-0.101168	0.337051	-0.14636	-0.555465	-0.596592	-0.744285	0.145223	0.0603004	0.030926	0.0492152	0.115926	0.264757	0.122972	0.0842962	0.039712
GORASP2	grey	0.0596213	0.198075	0.306381	-0.403396	-0.376209	-0.123152	-0.470052	-0.135171	0.00995568	0.00300859	0.39438	0.293946	-0.250951	0.110899	0.244382	0.441918	0.128105	0.245217	0.197228
TLK1	grey	0.254371	0.197483	0.0321831	0.180718	0.317464	0.31946	-0.180007	0.0831724	-0.0820884	-0.107337	-0.194561	-0.0393416	0.210302	0.102725	-0.0258439	0.00157564	0.00871302	0.0157254	0.167011
METTL8	grey	-0.26939	-0.126898	0.0842511	0.112919	0.0273171	-0.034597	0.165778	-0.00963827	0.0153149	-0.073455	-0.15729	-0.100947	0.146583	0.0264556	0.0466098	-0.149323	0.0515012	-0.00191963	-0.0921926
DCAF17	grey	0.0283587	0.218274	0.257027	0.0833861	0.0275786	-0.0617415	-0.0645981	-0.20128	-0.0154279	-0.0576846	-0.039444	-0.108296	-0.0614538	-0.0902812	-0.15678	-0.177201	-0.0816238	-0.108052	-0.0508778
DYNC1I2	grey	-0.080697	-0.0276316	0.152516	0.296794	0.0887809	-0.248236	-0.143591	-0.0116765	0.068329	0.102017	-0.0987331	0.118172	0.313223	-0.445122	-0.290042	-0.421688	0.00550981	-0.0996507	0.0957561
SLC25A12	blue	0.0565645	0.425436	0.211381	-0.0315356	-0.108752	0.578779	-0.0136503	-0.115256	-0.596317	-0.666156	0.260926	0.132949	0.0803274	-0.0102784	0.107855	0.227677	0.115991	0.112257	0.3648
HAT1	blue	0.0184779	0.609542	0.36393	-0.195506	-0.243653	0.54752	0.0819623	-0.386984	-0.721255	-0.759274	0.243644	0.169961	0.00807435	-0.159633	-0.0731439	0.0271305	-0.0289208	-0.0300619	0.176914
METAP1D	yellow	0.115665	0.751243	0.742368	0.0361789	-0.110497	0.11286	-0.350441	-0.491976	-0.51018	-0.573852	0.066876	0.187476	0.177117	-0.159343	0.0419889	0.0606379	0.225268	0.170657	0.143985
DLX1	yellow	0.294111	0.569279	0.448213	0.112734	0.178212	0.400633	-0.20338	-0.293218	-0.470865	-0.558516	-0.0391075	-0.0936252	0.113269	0.20189	0.0665793	0.0692968	-0.0421159	-0.0487123	0.132851
DLX2	grey	-0.072947	0.272531	0.0811096	-0.316459	-0.385147	0.491264	0.0273562	-0.0225153	-0.308993	-0.437806	0.449927	0.374172	0.0353577	-0.0861191	0.0903625	0.362671	0.156052	0.253942	0.428457
ITGA6	grey	-0.306176	-0.308707	-0.105264	-0.0436891	-0.0894573	-0.108812	-0.224589	0.35839	0.518856	0.352031	0.262834	0.16431	0.0210068	-0.0058658	0.0487901	0.192699	-0.00638991	0.0567415	0.385923
PDK1	grey	0.219891	0.127579	0.123291	-0.150537	0.00830893	-0.184733	0.0771008	-0.303089	-0.182079	-0.0943232	-0.157324	-0.165877	-0.423916	-0.327216	-0.493331	-0.466925	-0.394247	-0.394682	-0.507561
RAPGEF4	grey	0.431948	0.612086	0.465916	0.214792	0.128181	0.450976	0.0456723	-0.542306	-0.736019	-0.641079	-0.169321	-0.221708	0.0901619	0.0730094	-0.0114747	0.0555143	-0.00664768	0.0658855	-0.185611
MAP3K20	grey	-0.192103	0.0466301	0.46219	-0.0919297	-0.295532	-0.195199	-0.394926	-0.189248	-0.0178438	-0.0760709	0.242765	0.232302	0.163339	-0.19969	0.025025	-0.061618	0.0903586	0.0830184	0.244194
CDCA7	grey	0.157969	0.0623104	0.0327736	-0.105282	-0.167911	0.0356123	-0.181704	-0.0322216	0.0727918	0.0603423	0.161923	0.29668	0.177724	-0.0442865	0.163989	0.215429	0.242374	0.25176	0.198027
SP3	grey	-0.0949712	-0.356755	-0.212592	-0.30654	-0.0895991	-0.361087	0.0477072	0.105656	0.164498	0.365551	0.00542694	-0.071446	-0.384848	0.134781	0.00173566	-0.144535	-0.236977	-0.201616	-0.282961
OLA1	grey	-0.186135	-0.122023	0.10834	0.108625	0.215518	-0.337452	-0.104578	0.0868158	0.137153	0.300615	-0.276823	-0.0794294	-0.0517329	0.126755	0.0328972	-0.199397	-0.0611768	-0.0644388	-0.17298
SP9	grey	0.271316	-0.086458	-0.00246948	-0.347578	-0.365339	-0.200094	-0.417924	0.0568723	0.179505	0.0985064	0.240936	0.157056	0.033062	0.087042	0.266073	0.552643	0.322344	0.408862	0.0495408
CIR1	grey	0.198734	0.2129	0.155955	-0.46875	-0.522027	-0.217239	-0.248362	-0.243569	-0.16488	0.00779337	0.453362	0.565568	-0.22425	-0.665254	-0.373045	-0.112539	-0.0904646	-0.0168347	0.0496541
SCRN3	grey	-0.021	-0.0161377	0.0569001	-0.129991	-0.286953	-0.0882672	-0.315594	0.0643812	0.0686147	-0.109278	0.31226	0.474973	0.312875	-0.28001	0.10539	-0.0191544	0.332456	0.195127	0.455068
GPR155	turquoise	0.0457528	0.199435	0.250029	-0.462938	-0.560487	-0.320656	-0.260754	-0.288109	-0.175865	-0.00135578	0.500645	0.38385	-0.21563	-0.318106	-0.00772815	0.0836842	0.0391645	0.074971	0.0782028
WIPF1	grey	-0.0410458	0.0664214	0.027398	0.044497	0.0490842	-0.0559516	0.119253	-0.0219018	0.0267763	0.0557326	0.0369408	0.0918306	-0.013484	0.0383849	0.0427306	-0.260919	-0.0094685	-0.118129	0.0223701
CHN1	grey	0.0102266	0.060339	-0.0700939	0.0712508	-0.03442	-0.0658755	0.389851	-0.13797	-0.285934	-0.0808009	0.0017032	0.0147255	-0.0376882	-0.125982	-0.0412459	-0.185697	-0.0191703	-0.0848975	-0.304492
ATF2	grey	0.021533	-0.132584	-0.0426763	-0.00217907	-0.0318037	-0.345852	-0.0643704	-0.0174229	0.170251	0.242874	-0.0282031	-0.0760733	-0.00776981	-0.174832	-0.0704399	-0.0844756	-0.0525411	-0.086148	-0.129176
LNPK	grey	0.00674242	0.0677207	0.0573073	0.199401	0.415735	0.123263	0.205656	-0.0899794	-0.271837	-0.0244176	-0.324375	-0.418606	-0.234454	0.262074	-0.0847944	-0.226169	-0.342907	-0.297278	-0.269101
MTX2	grey	-0.14362	-0.0475526	-0.143007	-0.188739	-0.237286	0.308512	0.141763	0.071332	-0.279945	-0.307005	0.220293	0.0585749	0.0708685	-0.154469	0.0235447	0.132724	0.0985705	0.1142	0.225207
HNRNPA3	grey	0.172909	0.182154	0.293241	-0.368642	-0.402904	-0.37025	-0.547021	-0.0894654	0.0385983	-0.0387396	0.342975	0.335041	-0.0430502	-0.373458	-0.0657087	0.0669476	0.16427	0.105162	0.144428
NFE2L2	grey	-0.366807	-0.39707	-0.210282	-0.082604	-0.0948958	-0.158003	0.0452548	0.377395	0.38259	0.404086	0.195884	0.115592	-0.172517	0.00615091	0.00428852	0.0210408	-0.119215	-0.0614398	0.111812
AGPS	grey	-0.152993	-0.335202	-0.131798	0.112167	0.0665896	-0.215351	-0.231275	0.313834	0.396582	0.456876	-0.0163206	0.01593	0.113341	0.0414183	-0.0063432	0.0827207	0.0486544	0.152048	0.17753
PDE11A	grey	0.368492	0.107691	-0.0710484	-0.108302	-0.0106378	-0.206015	0.101726	-0.262592	0.0213961	0.270494	-0.116806	0.139938	-0.181816	-0.165005	-0.181585	-0.161346	-0.136894	-0.0324941	-0.35451
OSBPL6	blue	0.0957336	0.24308	-0.0193454	0.109169	-0.0466661	0.815597	0.227604	-0.0875059	-0.353421	-0.587782	0.203972	0.0225935	0.22067	0.197655	0.187691	0.443299	0.13559	0.281392	0.364955
PRKRA	grey	-0.114801	-0.0391576	-0.472977	-0.0530781	-0.066802	0.347111	0.339377	0.241089	-0.10459	-0.0108801	0.175003	0.281252	0.0973536	0.170752	0.319431	0.159509	0.291696	0.175154	0.260478
PJVK	grey	0.126947	0.0217442	-0.0164558	-0.00281346	0.0517376	0.0924256	-0.109408	0.0792949	0.247222	0.00936749	0.0728661	0.105838	0.00907766	-0.235256	-0.294607	-0.0914624	-0.166324	-0.116082	0.213091
FKBP7	grey	0.0118841	0.149091	0.0676433	0.121716	0.157266	0.0722089	0.0396546	-0.102129	0.0562693	-0.035312	-0.19866	0.0055477	0.187952	0.0104105	-0.119819	-0.203839	-0.0247588	-0.0340488	-0.0235962
PLEKHA3	grey	-0.0519707	-0.111789	-0.318634	-0.1312	-0.141128	0.111824	0.469679	-0.0822985	-0.0627857	0.102167	0.108446	0.175776	-0.237507	-0.00779018	-0.00538851	-0.0701089	-0.0750122	0.0547978	-0.161136
TTN	grey	-0.443959	-0.145469	-0.163565	0.139821	0.116287	0.236326	0.288295	0.22924	0.269577	-0.0712873	-0.0314433	-0.237822	0.031287	0.300179	0.15731	0.158367	0.0147575	0.0412738	0.186605
CCDC141	grey	-0.257641	0.04863	0.0989956	0.428678	0.415762	0.348109	0.0696796	0.218952	0.0759271	-0.30917	-0.208668	-0.256301	0.379211	0.411569	0.298822	0.0222486	0.126428	-0.0661235	0.292033
SESTD1	grey	-0.114834	0.107071	-0.228173	-0.0513501	0.163079	0.242302	0.355862	0.0747129	-0.0832543	-0.0530404	-0.0345734	-0.0101991	-0.184179	0.214213	-0.00826091	-0.186754	-0.168941	-0.232928	0.0194703
ZNF385B	grey	-0.486908	-0.0588894	-0.0848384	0.266349	0.283727	0.325243	0.146247	0.451997	0.0994786	-0.0665713	-0.0231516	-0.150072	0.150723	0.348313	0.191018	0.22113	0.0348241	0.0614228	0.395302
CWC22	grey	-0.171734	-0.0781273	0.0442817	0.447094	0.408901	0.0085113	0.152435	0.0762301	0.0736012	0.0473624	-0.336321	-0.27575	0.106349	0.255051	0.0543032	-0.269755	-0.0874499	-0.21107	-0.140815
UBE2E3	grey	-0.0173852	-0.114885	-0.1196	0.0794693	0.387713	-0.114591	0.0770953	0.102738	-0.00174843	0.315813	-0.360934	-0.371169	-0.252794	0.422946	0.128594	-0.133593	-0.216246	-0.242421	-0.312247
ITGA4	grey	0.0579905	0.0184126	0.194967	0.646165	0.58258	0.154751	0.189427	-0.0427201	0.0258915	0.0127135	-0.517725	-0.411994	0.246242	0.265823	-0.0324992	-0.203446	-0.131299	-0.137696	-0.210587
CERKL	grey	-0.280837	-0.235629	-0.127589	0.0233608	0.0733905	0.0567029	0.312311	-0.046167	0.0820087	-0.0587062	-0.255985	-0.254315	0.0154084	0.00121973	-0.173346	-0.282351	-0.131386	-0.128391	-0.180118
ITPRID2	grey	-0.0954937	0.361013	0.234316	-0.176173	-0.141306	0.410739	0.0260124	-0.223146	-0.349838	-0.639287	0.226303	-0.0191046	-0.211602	0.223483	0.180249	0.168908	0.0206706	-0.0793925	0.120936
PDE1A	lightcyan	0.144889	-0.621915	-0.244988	0.177342	0.170546	-0.579391	-0.307666	0.361043	0.645601	0.873949	-0.175564	-0.0299886	0.0824861	-0.125412	-0.150183	-0.0983472	-0.0864836	0.0265663	-0.109551
DNAJC10	grey	0.183607	-0.42373	-0.129509	0.0562774	-0.0164745	-0.522661	-0.248737	0.106645	0.359288	0.416572	-0.16035	-0.0343787	0.122927	-0.217344	-0.0764034	-0.219565	0.00880922	-0.106633	-0.225527
FRZB	grey	0.0283069	0.0269661	0.0985861	0.46857	0.581949	0.208914	-0.0821705	0.110374	0.0423933	-0.0186763	-0.400572	-0.514738	0.0838078	0.536722	0.199685	0.0919745	-0.0943245	-0.15919	-0.0243568
NCKAP1	grey	0.0214186	0.418908	0.288624	0.174013	0.0521774	0.136514	0.191695	-0.412982	-0.456104	-0.379476	-0.167969	0.0112513	0.111622	-0.362153	-0.248167	-0.359811	-0.0333234	-0.110042	-0.146534
DUSP19	grey60	0.191564	0.225609	0.231433	-0.26939	-0.531749	-0.139842	-0.156625	-0.324698	-0.235728	-0.118196	0.415476	0.592288	0.0731957	-0.428399	-0.0232711	0.00940676	0.20132	0.26357	0.121978
NUP35	grey	-0.119244	0.0957651	0.0374006	0.189289	0.250524	0.102747	0.384206	-0.142356	-0.179455	0.0232033	-0.181595	-0.257666	-0.181065	0.264327	0.0209738	-0.16676	-0.242151	-0.173958	-0.24099
ZNF804A	cyan	-0.17915	-0.0794897	-0.463266	0.176494	0.161917	0.50777	0.867963	0.0269542	-0.438893	-0.203768	-0.19729	-0.144028	0.0326686	0.155386	0.0547797	-0.185914	-0.0337786	-0.0454634	-0.196734
ZC3H15	black	-0.148415	0.0794345	-0.0800544	0.0751968	-0.196709	0.18939	-0.00826059	0.142722	-0.108782	-0.237261	0.135577	0.425849	0.645965	0.258847	0.675741	0.367317	0.851866	0.639246	0.438275
ZSWIM2	grey	0.374689	0.267054	0.0925069	0.034757	0.19118	0.118948	-0.269558	-0.0312566	0.0695346	-0.13291	-0.127284	-0.144058	0.13069	0.261706	0.179349	0.288618	0.161309	0.135062	0.0603952
CALCRL	grey	0.0878682	-0.0736511	-0.04488	0.43996	0.588918	-0.130792	0.237397	0.0300209	0.204235	0.268285	-0.644733	-0.497142	0.110768	0.329288	-0.0261428	-0.291309	-0.121317	-0.256643	-0.453587
GULP1	grey	0.0396242	0.277468	0.338722	0.232224	0.187723	0.363748	0.2616	-0.506828	-0.314503	-0.278447	-0.240817	-0.197795	0.0348407	0.10467	-0.156343	-0.285399	-0.233816	-0.123276	-0.178124
COL5A2	grey	-0.0834541	-0.00253173	0.118765	0.47049	0.586863	-0.200515	-0.0359941	0.145066	0.242721	0.193757	-0.449289	-0.208633	0.0891941	-0.091799	-0.290767	-0.671744	-0.257022	-0.539084	-0.127271
WDR75	grey	-0.0479214	-0.0209306	-0.00933269	0.119176	0.0252245	-0.184777	0.122446	-0.105978	-0.0832044	0.0493544	-0.0620216	-0.0472717	0.0327387	-0.286848	-0.230242	-0.389564	-0.072878	-0.229431	-0.126378
SLC40A1	grey	-0.0939833	-0.0787687	-0.325985	-0.109632	-0.0680647	0.33393	0.199613	0.20538	0.0726898	0.0245427	0.198539	0.0930166	-0.167712	0.101796	0.0504581	0.221456	-0.113817	-0.0273241	0.187244
ASNSD1	grey	-0.107951	-0.158332	-0.10175	0.439032	0.264198	0.0964258	0.0392227	0.178708	0.283304	0.0370554	-0.269137	0.0401648	0.526035	0.0806536	0.115132	-0.0964624	0.316516	0.213615	0.180607
ANKAR	grey	0.0649456	0.457098	0.396645	0.261783	0.204738	0.00882814	-0.158345	-0.0993564	-0.285052	-0.306249	-0.222928	-0.0504057	0.312995	0.17715	0.270256	0.125533	0.329064	0.214145	0.0116649
OSGEPL1	grey	-0.191562	-0.253661	-0.0251983	0.245484	0.312217	-0.229793	0.19889	-0.0825904	0.193613	0.275615	-0.415272	-0.321984	-0.0632912	0.0444316	-0.106123	-0.413831	-0.229138	-0.21856	-0.341487
ORMDL1	turquoise	-0.318385	-0.181475	-0.221657	-0.477749	-0.672524	0.0761427	0.17675	0.0695141	-0.170542	-0.132464	0.625383	0.368388	-0.227115	-0.20866	0.133448	0.266027	0.164155	0.216814	0.222581
PMS1	grey	-0.284756	0.0141609	0.095662	-0.387563	-0.396815	-0.264755	-0.163016	-0.0269823	0.0816273	-0.0226399	0.292401	0.267166	-0.09425	-0.28139	-0.0442951	0.0106347	0.0724452	0.0455819	0.113486
HIBCH	grey	-0.377999	-0.4352	-0.290538	0.0092093	0.0733127	-0.032217	0.304021	0.178139	0.263671	0.375669	-0.0994674	-0.114643	-0.252834	-0.127437	-0.266047	-0.239536	-0.325174	-0.186801	-0.103387
INPP1	grey	-0.342933	-0.231694	-0.476453	-0.264566	-0.259728	0.0546385	0.320591	0.274015	0.126823	0.199841	0.349937	0.485214	-0.144228	-0.317154	-0.175057	-0.216706	-0.0758749	-0.130502	0.282925
MFSD6	grey	-0.521106	-0.3272	-0.251569	0.110079	-0.0356173	0.102216	0.0902455	0.390227	0.385413	0.197064	0.232242	0.290595	0.292889	-0.0610869	0.120429	-0.00713872	0.179406	0.124428	0.584917
NEMP2	grey	0.00518936	-0.273417	-0.303328	0.0517742	-0.0302507	-0.199643	-0.0879232	0.382961	0.285988	0.394957	0.0769269	0.470363	0.272066	-0.243664	0.00899526	-0.150529	0.22079	0.104278	0.241765
NAB1	grey	0.110821	0.263195	0.147658	-0.465333	-0.448727	0.119076	-0.149866	-0.182872	-0.367655	-0.304546	0.421493	0.476241	-0.165038	-0.179505	0.0333913	0.119844	0.0542103	0.0938229	0.156449
GLS	grey	-0.465164	0.19851	-0.119814	0.15074	0.0529605	0.420613	0.266328	0.209826	0.0462156	-0.215778	0.116508	0.346755	0.224618	0.0496582	0.176394	-0.0356627	0.280285	0.114211	0.493566
STAT1	grey	0.14306	0.241769	0.196995	0.237621	0.0753075	0.266847	-0.093474	-0.197196	-0.331622	-0.325437	-0.0790536	0.0321483	0.275297	0.0459869	0.165149	0.117081	0.220381	0.225189	0.127467
STAT4	grey	0.131161	-0.000191813	-0.0293881	0.0379416	0.134871	-0.0263809	-0.0955222	0.0796196	0.207004	0.0333014	-0.0547539	-0.0591937	-0.0707944	-0.111884	-0.264719	-0.084867	-0.208665	-0.165771	0.00952106
MYO1B	grey	0.0728133	0.00170232	-0.0150081	0.37156	0.521862	-0.0957161	0.119395	0.135447	0.139058	0.198548	-0.45639	-0.291315	0.0895888	0.640837	0.400215	0.0555259	0.1191	-0.0473444	-0.286547
NABP1	grey	0.00636046	0.339367	0.449846	-0.129508	-0.220868	-0.115379	-0.120009	-0.434373	-0.130471	-0.388437	0.150046	0.113248	-0.193262	-0.183464	-0.0499903	-0.252023	-0.0565115	-0.183898	-0.0895656
CAVIN2	grey	-0.270527	-0.179592	-0.202219	-0.150996	-0.0860855	0.0501546	0.115668	0.272598	-0.0152301	0.108519	0.232263	0.112689	-0.202308	-0.26269	-0.280461	-0.127251	-0.240902	-0.1875	0.189848
TMEFF2	grey	0.11498	0.233511	0.443621	0.398035	0.339803	-0.174263	-0.0561597	-0.308257	0.191444	-0.0785077	-0.392686	-0.350125	0.157706	0.0613687	-0.114466	-0.231981	-0.11518	-0.185043	-0.298724
SLC39A10	grey	-0.298055	-0.282828	-0.237728	-0.103723	0.129659	-0.0680825	0.275878	0.242981	0.176849	0.171556	-0.03059	-0.296937	-0.444912	0.270714	0.0696164	-0.0348836	-0.316701	-0.369448	-0.203931
STK17B	grey	-0.359224	-0.411437	-0.0969906	0.0254437	-0.114598	0.11297	-0.0723418	0.258102	0.25773	0.04048	0.204662	0.0172368	0.24295	-0.0414794	0.00722291	0.0644112	0.0487314	0.0895918	0.410729
HECW2	red	0.0196227	-0.576838	-0.591293	0.17301	0.222699	0.0625632	-0.104438	0.662879	0.638384	0.559862	0.0196171	0.0871421	0.195254	0.146058	0.089415	0.140473	0.0725227	0.106932	0.384514
CCDC150	grey	0.0226955	-0.167238	0.0139052	0.0954381	-0.0693279	-0.260949	-0.371563	0.164834	0.382827	0.281352	0.0451766	0.259342	0.378238	-0.269279	-0.0529106	-0.0898269	0.214085	0.118208	0.298925
GTF3C3	grey	-0.0570884	-0.190263	-0.13946	0.168496	0.393254	-0.0114874	0.0503898	0.216734	0.109058	0.167169	-0.263232	-0.255527	-0.013101	0.26549	0.0197507	-0.290224	-0.17059	-0.303173	-0.0865688
PGAP1	grey	0.635019	0.178785	0.171799	-0.0242939	0.110092	-0.510977	-0.188741	-0.455938	0.0213831	0.233374	-0.315471	-0.0848911	-0.209836	-0.261654	-0.361348	-0.430358	-0.222127	-0.247983	-0.62644
ANKRD44	grey	0.19751	-0.0784253	-0.212776	-0.304522	-0.181219	-0.0230743	-0.0723054	-0.00402687	-0.0923328	0.177427	0.108892	0.17869	-0.158315	-0.0256945	0.0413	0.0591445	0.0361177	0.0918586	-0.0420806
SF3B1	grey	0.142935	-0.0434766	-0.0108248	0.282259	0.227497	0.0144805	0.0600001	-0.093443	-0.058909	0.0477045	-0.242318	0.0478384	0.230508	-0.287613	-0.237207	-0.55445	-0.105235	-0.197458	-0.0499274
COQ10B	pink	-0.132035	-0.0853862	-0.203833	0.181786	-0.157424	0.415969	0.12103	0.19321	0.082595	0.0190881	0.207128	0.395521	0.60969	0.118648	0.370292	0.535607	0.572996	0.809526	0.594
HSPD1	grey	-0.0601261	0.0828027	-0.0392597	-0.297206	-0.203879	0.106389	0.0287671	0.0508253	-0.0148	-0.0604664	0.390375	0.244645	-0.379302	-0.40327	-0.423925	-0.177955	-0.429503	-0.316873	0.211245
RFTN2	grey	-0.157097	-0.317449	-0.0883989	-0.249856	-0.138793	-0.255218	-0.0167571	0.00184136	0.137124	0.258028	0.0897623	-0.0162364	-0.348424	-0.455794	-0.478202	-0.443742	-0.45419	-0.404691	-0.100712
MARS2	grey	0.0752659	-0.184678	-0.143933	0.398753	0.393065	0.142452	-0.189853	0.344947	0.228774	0.168995	-0.275492	-0.205648	0.457853	0.482887	0.364589	0.266111	0.289101	0.254184	0.231553
BOLL	grey	-0.409419	-0.0499907	-0.226246	0.179194	-0.0385708	0.460076	0.335814	0.178695	-0.193057	-0.188831	0.119222	0.302793	0.370272	-0.145615	0.0420196	-0.147905	0.196836	0.142772	0.464867
PLCL1	red	-0.413036	-0.322001	-0.523088	0.203311	0.279381	0.341605	0.277686	0.659996	0.0363817	0.222501	-0.0614689	-0.0282515	0.135153	0.14228	0.0928715	0.100402	0.0483361	0.0613029	0.345752
SATB2	grey	0.0667788	0.311192	0.177636	-0.195088	-0.209315	0.200085	-0.114304	-0.253217	-0.183505	-0.136291	0.337661	0.343958	-0.300278	-0.38049	-0.308168	-0.154974	-0.235802	-0.134949	0.219596
TYW5	turquoise	0.0106225	0.156978	0.0940914	-0.353401	-0.414276	-0.0204962	-0.269837	0.0307989	0.0619421	0.00246807	0.557119	0.548196	-0.119055	-0.387213	-0.202629	0.10516	0.0329699	0.168066	0.4123
MAIP1	grey	-0.0194827	0.00905017	-0.0573458	0.471162	0.281363	0.103796	0.0420259	0.0984545	0.104752	0.0756225	-0.267722	0.102142	0.635791	0.0496254	0.175589	-0.110195	0.39636	0.323152	0.247041
SPATS2L	grey	0.384833	-0.279137	-0.177964	-0.153285	0.0598938	-0.597053	-0.0542444	-0.159607	0.0916955	0.488192	-0.287642	-0.192169	-0.399637	-0.293021	-0.445145	-0.553188	-0.415774	-0.428871	-0.678021
KCTD18	grey	-0.294275	-0.248848	-0.458347	0.225903	0.321551	0.204396	0.323738	0.563501	0.103451	0.161996	-0.281996	-0.012854	0.360437	0.437415	0.372452	0.0994597	0.34724	0.153351	0.113158
SGO2	grey	0.0695893	0.125939	0.00670177	0.0929749	-0.0345914	-0.0140932	0.193583	-0.188437	-0.283774	0.0372396	-0.0479658	-0.00291815	-0.00560333	-0.270354	-0.226269	-0.000952259	-0.0561327	0.163353	-0.14086
BZW1	brown	-0.0541448	0.0756696	0.02125	-0.240343	-0.44803	-0.036723	-0.156614	0.076769	0.0444178	-0.0174122	0.412729	0.414402	0.239174	0.250198	0.582413	0.710404	0.59841	0.673828	0.320678
CLK1	grey	-0.139185	-0.0697715	-0.0804614	-0.127092	-0.318006	-0.120429	-0.0677398	0.0973435	0.075124	0.0989111	0.367329	0.651549	0.157574	-0.54473	-0.168557	-0.346774	0.116837	-0.0104363	0.390358
PPIL3	grey	-0.0269945	0.0609118	0.0208562	0.0765809	0.0572764	-0.0052012	-0.104977	0.216301	0.179531	-0.00524929	0.0648847	0.0597367	0.176727	0.572318	0.639282	0.46524	0.459555	0.328192	0.133964
NIF3L1	grey	-0.183945	-0.0908038	-0.237306	-0.076233	0.0834756	0.132757	0.343384	0.0589422	0.0167454	0.163097	-0.0432612	-0.0940213	-0.351792	-0.0496479	-0.365179	-0.262138	-0.411491	-0.273153	-0.132478
ORC2	grey	-0.125784	0.130044	0.00428419	-0.0958821	-0.180365	0.31242	0.175115	0.037309	-0.205416	-0.1121	0.258879	0.403124	0.0588216	-0.230469	-0.157199	-0.00169068	-0.074233	0.0994003	0.276708
CFLAR	grey	0.301539	0.301737	0.140204	0.127267	0.115455	0.109658	-0.344091	-0.0102872	0.0406308	-0.158345	-0.0155816	0.0109186	0.173732	0.034192	0.0106188	0.23324	0.155294	0.0940102	0.206577
CASP8	grey	-0.253291	-0.0440963	-0.18469	0.423519	0.264385	0.343992	0.325914	0.196518	-0.0240773	-0.180138	-0.20637	0.0256977	0.527787	0.216943	0.250332	-0.00425343	0.372564	0.242332	0.205985
TRAK2	grey	-0.386185	0.0721833	0.0661327	-0.0624	-0.0523822	0.218676	0.0192745	0.0929758	-0.0171359	-0.177784	0.178111	0.0801317	-0.0288487	-0.163385	-0.166854	-0.111956	-0.179405	-0.213831	0.320716
STRADB	grey	-0.268902	0.043672	-0.00412672	0.0647571	-0.0707231	0.0986888	-0.142546	0.334756	0.301467	-0.0522764	0.148849	0.343213	0.401845	0.14575	0.296864	0.202246	0.456614	0.251895	0.487682
C2CD6	blue	-0.372204	0.0854277	-0.100971	0.425986	0.401266	0.549733	0.256757	0.320449	-0.00558767	-0.232999	-0.276578	0.025628	0.488166	0.457552	0.359214	0.0987519	0.381636	0.22772	0.35617
TMEM237	grey	-0.284588	-0.016283	-0.204093	0.39013	0.245888	0.30767	0.304367	0.294297	0.131364	0.0221847	-0.101735	0.158333	0.480934	0.125032	0.178138	-0.0598361	0.260518	0.194458	0.36439
MPP4	grey	0.00250305	-0.159369	-0.16415	0.255218	0.0466475	0.0826688	0.00641219	0.198807	0.231107	0.101759	-0.0802512	0.284792	0.685901	0.139496	0.359412	0.124481	0.574849	0.465392	0.294577
ALS2	grey	-0.136065	0.268077	-0.0218548	-0.241342	-0.211041	0.149287	0.0612527	-0.000237925	-0.0578722	-0.136957	0.196343	0.451954	-0.0119036	-0.18179	0.0247819	0.0633385	0.190626	0.142815	0.209262
CDK15	grey	-0.274307	-0.227374	-0.207572	0.243041	0.134571	0.162421	0.145592	0.340347	0.341543	0.14101	-0.0325475	-0.0303167	0.400442	0.368455	0.376691	0.340663	0.313453	0.343042	0.310441
KIAA2012	cyan	-0.369999	-0.0945062	-0.439276	-0.0109263	0.0738516	0.353449	0.614981	0.330783	-0.183014	0.0106078	0.0283758	0.182374	-0.0525345	-0.0389059	-0.0734958	-0.129896	-0.0653671	-0.0728279	0.0613593
SUMO1	grey	-0.0397643	0.0967695	0.0905783	-0.427084	-0.58756	-0.135613	-0.244808	-0.116932	0.0148971	0.00329867	0.507473	0.542241	-0.0849316	-0.413654	-0.0189607	0.152835	0.215952	0.312087	0.303955
NOP58	grey	-0.191769	-0.120531	-0.0840652	-0.404582	-0.339428	-0.02534	0.129734	-0.123445	-0.1374	0.0771604	0.275723	0.232799	-0.405243	-0.454947	-0.430352	-0.370797	-0.399854	-0.289529	-0.0125497
BMPR2	grey	-0.191624	-0.188722	-0.319149	0.360399	0.605937	-0.0794532	0.23546	0.344176	0.3603	0.389207	-0.537664	-0.274034	-0.0364769	0.288885	-0.0257786	-0.375073	-0.161507	-0.349591	-0.222515
FAM117B	grey	0.257459	-0.195588	-0.253984	-0.225648	-0.0623454	-0.464545	0.145311	-0.0634995	0.0375769	0.414997	-0.0975589	-0.141304	-0.450403	-0.276536	-0.359127	-0.252808	-0.385929	-0.257861	-0.577827
ICA1L	grey	0.264559	-0.0245458	0.053527	-0.0357919	-0.00745731	-0.467099	-0.0183001	-0.341637	0.0728292	0.237725	-0.197837	-0.116734	-0.120903	-0.153876	-0.176529	-0.267975	-0.100063	-0.134913	-0.482623
WDR12	pink	0.0150903	0.0884736	-0.0300431	0.0131888	-0.3425	0.165023	-0.10529	0.0601028	-0.0598151	-0.0944747	0.254867	0.490603	0.599661	0.0795013	0.531586	0.617143	0.800262	0.890277	0.460597
CARF	grey	-0.189194	0.089944	0.0932195	0.272945	0.262463	0.118333	0.0021078	0.121196	0.160525	0.0990331	-0.154528	0.10642	0.249818	0.405232	0.363754	0.0942943	0.248561	0.200185	0.182816
NBEAL1	grey	-0.141856	-0.0374235	-0.0591772	0.186111	0.276584	-0.151417	-0.136718	0.282595	0.0770163	0.186401	-0.105896	-0.00264642	0.082851	-0.256218	-0.232924	-0.388611	-0.139453	-0.325803	0.187637
ABI2	grey	-0.115052	0.131904	0.115416	-0.316892	-0.504307	0.0124921	0.0723019	-0.248881	-0.266044	-0.243748	0.395042	0.514821	0.0632385	-0.421331	-0.0812767	-0.199929	0.116266	0.0827681	0.179842
RAPH1	grey	-0.351882	-0.137552	0.0930041	-0.18897	-0.295932	-0.241705	-0.153107	-0.0712966	0.171654	0.228216	0.208967	0.228864	0.0119934	-0.278622	-0.143788	-0.103544	0.00641963	0.0747542	0.196851
PARD3B	grey	-0.517301	-0.144436	-0.06159	0.04192	0.0650283	0.0429175	0.384865	0.139503	-0.0415836	-0.0282904	-0.0711789	-0.265527	0.0204991	0.264049	0.154111	-0.0272835	-0.058437	-0.0715619	-0.0104479
NRP2	grey	-0.325838	-0.156909	-0.223452	0.171565	0.130728	-0.0142923	0.0607577	0.465118	0.399602	0.161549	-0.0519264	0.226254	0.358463	0.234142	0.394213	0.189271	0.485194	0.322013	0.317901
INO80D	grey	-0.361116	-0.350843	-0.298003	-0.225124	-0.276953	-0.0374243	0.0410868	0.367609	0.285299	0.250951	0.406385	0.470321	0.0188071	-0.0279597	0.221955	0.0752139	0.145552	0.103812	0.374772
NDUFS1	grey	-0.273573	0.219732	-0.051781	-0.355174	-0.502389	0.460578	0.130023	0.0456484	-0.475001	-0.475347	0.571537	0.358544	0.00778556	-0.142132	0.154133	0.382124	0.22629	0.287021	0.496842
ZDBF2	grey	0.0942588	-0.104108	-0.0975217	-0.0218555	0.00260655	-0.412038	0.105649	0.00587763	-0.0317441	0.279653	-0.0402452	0.117897	-0.184259	-0.221105	-0.136674	-0.368115	-0.106294	-0.26435	-0.349808
ADAM23	grey	-0.440293	0.0508076	-0.105317	0.0937026	0.130071	0.481844	0.138606	0.321041	-0.118588	-0.404958	0.0271183	-0.118052	0.153094	0.356318	0.364583	0.309085	0.246259	0.122728	0.388293
DYTN	grey	-0.188622	0.0231543	0.072861	0.143491	0.257396	-0.174174	0.0882932	-0.0494616	0.153956	0.235553	-0.36575	-0.146275	0.080586	0.0316119	-0.112015	-0.228628	-0.0530509	-0.0390576	-0.164045
FASTKD2	grey	-0.282866	0.0182536	-0.134328	-0.290526	-0.071964	0.229553	-0.0682549	0.427138	0.0731356	-0.141075	0.276596	0.0662911	-0.222152	0.140019	0.0511033	0.264422	-0.0299986	-0.0670877	0.341889
KLF7	tan	-0.134866	-0.54353	-0.27487	0.258522	0.274467	-0.326544	-0.312281	0.554862	0.921463	0.691934	-0.165234	0.0256864	0.284444	0.214566	0.170815	0.101531	0.194486	0.157452	0.259096
CREB1	turquoise	-0.101352	-0.199007	-0.182488	-0.459815	-0.61236	-0.0563305	-0.1772	0.132368	0.076559	0.156114	0.706441	0.563782	-0.1297	-0.569061	-0.185879	0.146499	-0.0101975	0.169472	0.466317
METTL21A	grey	0.109591	-0.16003	0.0291691	-0.0493485	-0.116125	-0.517378	-0.138167	-0.171751	0.291393	0.31878	-0.120058	0.00067127	-0.0396225	-0.31164	-0.212413	-0.266103	0.00938204	-0.053657	-0.298827
CCNYL1	grey	0.256078	-0.211513	-0.336658	0.286401	0.211629	0.0307592	-0.0418044	0.239881	0.2058	0.200052	-0.10584	-0.012445	0.358271	0.0534383	0.140562	0.0390358	0.200234	0.0735586	0.163996
PLEKHM3	grey	0.00483772	-0.173784	-0.230755	-0.227147	-0.262462	0.147253	-0.291236	0.342244	0.108676	0.159254	0.411374	0.480454	0.208149	-0.0250927	0.197484	0.31317	0.266343	0.34443	0.594612
IDH1	grey	0.268833	-0.0748282	-0.0225403	-0.0784916	0.243709	-0.144986	-0.442916	0.251308	0.408739	0.225115	-0.0488928	-0.0167194	-0.116997	-0.0484118	-0.216167	-0.169759	-0.24234	-0.300218	0.135724
PIKFYVE	grey	-0.0896292	0.123139	0.1437	0.0726315	-0.124652	0.115264	-0.213786	0.070078	0.0346006	-0.220545	0.135686	0.195095	0.363041	-0.235604	0.00766512	0.236059	0.319274	0.327265	0.408572
PTH2R	grey	-0.134109	-0.148319	0.0364528	0.108076	0.0435779	-0.22264	0.301959	-0.170362	-0.0163203	0.272926	-0.176233	-0.300196	-0.113287	0.0842374	-0.0474142	-0.0877397	-0.159699	0.0490933	-0.364301
MAP2	grey	-0.551809	-0.457912	-0.51917	-0.100894	-0.15583	0.109273	0.522397	0.273651	0.190986	0.243305	0.164671	0.279509	-0.042555	-0.375408	-0.301727	-0.427694	-0.160304	-0.148928	0.1776
UNC80	grey	-0.135983	-0.461428	-0.713251	-0.0702812	0.111911	-0.0868659	0.444376	0.33957	0.300755	0.527143	-0.121864	0.0382318	-0.105752	-0.0213023	-0.10197	-0.293616	-0.1218	-0.168227	-0.128175
RPE	grey	-0.146891	-0.198388	-0.348328	-0.404835	-0.587045	0.0102287	0.135088	0.0971622	-0.159827	0.0608578	0.544844	0.522915	0.0454332	-0.359985	0.0621634	0.056664	0.175094	0.185688	0.313049
KANSL1L	turquoise	-0.022973	-0.105763	-0.0604036	-0.735375	-0.843398	-0.08524	-0.235908	-0.10891	0.0137543	0.0486108	0.802316	0.581475	-0.392686	-0.587136	-0.285134	0.218082	-0.104587	0.198688	0.327979
ACADL	turquoise	0.102024	0.0103318	0.00473385	-0.749783	-0.742102	-0.264953	-0.1957	-0.133966	-0.184126	-0.0741852	0.665752	0.402104	-0.566352	-0.420009	-0.116938	0.0911239	-0.126734	-0.0512696	-0.0104634
MYL1	grey	0.0290984	0.00415491	-0.102078	-0.295304	-0.314424	0.154134	-0.00492422	0.0344274	-0.154695	-0.0863755	0.362922	0.325247	-0.116145	-0.209665	-0.028385	0.162429	0.0145615	0.100423	0.193699
LANCL1	pink	0.19971	0.327802	0.132764	0.0676049	-0.124317	0.185032	-0.143636	-0.0446237	-0.169083	-0.238011	0.0758855	0.25449	0.471615	0.367069	0.609964	0.721466	0.724998	0.760963	0.237652
CPS1	grey	-0.0555827	0.0726276	0.285467	0.0698508	0.024043	0.210046	-0.192944	-0.0413981	-0.019182	-0.227376	0.0334157	0.105837	0.0986222	0.101642	0.0496013	-0.034728	0.0580628	0.0212287	0.165257
ERBB4	greenyellow	0.601958	0.354304	0.752233	-0.094091	-0.0992472	-0.410505	-0.717373	-0.587008	-0.13241	-0.234182	-0.0707678	-0.103174	-0.0603052	-0.182296	-0.149331	-0.137965	-0.0901389	-0.147461	-0.309335
IKZF2	lightcyan	-0.060962	-0.302626	-0.234412	0.102561	0.182436	-0.22469	-0.0131683	0.217622	0.494845	0.633528	-0.17243	0.103808	-0.09634	0.037388	-0.102302	-0.131801	-0.0934651	-0.0235377	-0.0669879
SPAG16	grey	-0.469708	0.118824	0.13293	-0.0193677	0.00253338	0.0933259	-0.109037	0.213369	0.234103	-0.00798462	0.149226	0.0909712	-0.0343044	0.0895202	0.0753233	0.10491	0.046017	-0.0142375	0.385297
VWC2L	grey	0.078413	-0.445598	-0.698399	0.121231	0.154863	-0.00163538	0.195874	0.59014	0.327446	0.473149	-0.0204136	0.135841	0.160714	0.0710885	0.110798	0.121398	0.136447	0.107461	0.131564
BARD1	grey	-0.372625	-0.193433	-0.346071	-0.0220861	-0.0443581	0.210079	0.267886	0.248893	-0.0144266	0.013514	0.160927	0.144244	-0.0204346	-0.0312403	0.0792272	-0.0287454	0.0493319	-0.0198573	0.259002
ABCA12	red	-0.12655	-0.471299	-0.470871	0.314569	0.295642	-0.134543	-0.0326866	0.657644	0.463999	0.532673	-0.0988755	0.0413835	0.392886	0.0843758	0.13209	-0.0211588	0.211374	0.0373562	0.318383
ATIC	grey	-0.21008	0.0622863	-0.207456	-0.0146269	-0.0454889	0.355439	0.328977	0.100903	-0.245407	-0.110143	0.049649	0.143837	0.175188	0.172257	0.263478	0.19386	0.221189	0.317231	0.216586
FN1	grey	-0.132189	-0.163659	-0.144614	-0.108455	-0.0848728	0.112669	-0.0751166	0.245272	0.0943306	0.0798006	0.193993	0.0766943	-0.144954	0.0095125	0.113214	0.294709	-0.0104934	0.0473079	0.221962
MREG	grey	-0.136023	-0.0411551	-0.313282	-0.17179	-0.337035	0.210063	-0.0793176	0.470171	0.119676	-0.0721591	0.524081	0.559652	0.316385	-0.0142897	0.38584	0.5958	0.588385	0.500439	0.650635
TMEM169	grey	-0.162296	0.198888	0.287628	0.33212	0.317826	0.158813	0.0270197	-0.0206455	-0.198747	-0.198603	-0.298053	-0.273641	0.298018	0.327214	0.226923	0.0746136	0.157631	0.0738576	-0.00812558
XRCC5	grey	0.0250156	-0.284703	-0.301362	-0.191932	-0.040676	-0.209978	0.118177	0.0460189	0.180901	0.433257	-0.0167075	-0.0972894	-0.345741	0.118133	-0.02863	-0.00704671	-0.23853	-0.136739	-0.265214
SMARCAL1	grey	0.0341605	0.0655457	0.0612036	-0.310175	-0.223381	0.0744247	0.0318455	-0.202757	-0.170767	-0.142067	0.17872	0.0946645	-0.230597	-0.218917	-0.170524	-0.142136	-0.259553	-0.139666	-0.00125819
IGFBP2	grey	-0.120407	0.0863257	0.127473	-0.17173	-0.240703	-0.0305376	-0.204767	0.0735412	0.189284	-0.0763934	0.340814	0.0958235	-0.0328754	0.0371158	0.125344	0.380062	0.0861731	0.126824	0.245432
IGFBP5	grey	-0.10076	-0.0975593	-0.183404	-0.173594	0.0163516	0.074564	0.251628	0.152211	0.0567756	0.0879728	0.0683961	0.00234765	-0.274648	0.0154326	-0.159207	-0.0534415	-0.247181	-0.165913	-0.0591781
TNS1	magenta	-0.0881978	0.114656	-0.0412608	0.168199	0.13677	0.277921	-0.0983558	0.256045	0.170037	-0.144921	0.0343594	0.0815225	0.278304	0.551623	0.615901	0.52252	0.535954	0.380361	0.375469
ARPC2	green	-0.238055	-0.091456	-0.181682	0.355158	0.323242	0.0802523	0.176446	0.334871	0.144021	0.117541	-0.204139	0.0761301	0.36164	0.592274	0.673924	0.19869	0.499909	0.317913	0.138727
GPBAR1	grey	-0.38965	-0.317598	-0.123128	0.0972092	0.123969	-0.0022661	0.0648146	0.35283	0.365697	0.197003	-0.0264303	-0.0975553	-0.104156	0.0993518	-0.016501	-0.0421954	-0.118477	-0.0818052	0.110776
PNKD	blue	-0.420994	0.239167	-0.0413363	0.0309219	0.0343209	0.645513	0.312765	0.116847	-0.210442	-0.453922	0.175102	0.19268	0.20205	0.338885	0.385306	0.206926	0.307143	0.200276	0.492035
SLC11A1	grey	0.324737	0.0747405	0.0874055	0.139088	0.366194	-0.16772	-0.076135	-0.0861159	0.0849157	0.0823103	-0.385407	-0.409452	-0.148469	0.194023	-0.104098	-0.126295	-0.280581	-0.259026	-0.385584
CTDSP1	grey	-0.0274245	-0.00188913	0.0412904	-0.0228172	0.0705019	-0.0635844	-0.0713722	0.0431493	-0.00264557	0.163909	0.151958	0.032876	-0.272405	-0.165987	-0.274958	-0.248024	-0.399168	-0.403679	0.0461981
USP37	grey	-0.0342545	-0.186532	-0.137009	0.01202	0.13251	-0.0732227	0.360047	-0.136054	0.0109377	0.126561	-0.188153	-0.268316	-0.276302	-0.181783	-0.432609	-0.535896	-0.54817	-0.459042	-0.390934
CNOT9	grey	-0.181161	0.0232264	-0.089447	-0.00422359	-0.00485519	-0.0837711	0.204065	0.0198471	-0.136005	0.125536	0.0248906	-0.0021575	-0.132769	0.03109	0.0450217	-0.0374797	-0.0746846	-0.0578802	-0.066373
PLCD4	grey	-0.27633	-0.0183873	0.0567559	0.0923892	0.298611	0.108397	-0.139992	0.355727	0.301309	-0.0516308	-0.106643	-0.156578	-0.0257181	0.32377	0.103802	0.0787962	-0.0214688	-0.155722	0.198995
ZNF142	grey	-0.0439789	0.0495196	-0.0979998	-0.0744099	0.0392342	0.27994	-0.179695	0.328806	0.134503	-0.13882	0.256033	0.260805	0.101185	0.152512	0.196771	0.182509	0.131	-0.0253884	0.485133
RNF25	grey	0.172439	-0.0786555	-0.0435275	-0.225989	-0.305791	-0.201172	-0.0565093	-0.220311	0.0105944	0.0980141	0.238165	0.19278	-0.0892169	-0.432458	-0.284859	-0.20671	-0.159948	-0.0501994	-0.0307741
STK36	grey	-0.0850247	0.179637	0.225192	-0.0717068	-0.0996587	0.057393	0.0408369	-0.203503	-0.230449	-0.219589	-0.0235241	0.0409883	-0.129924	-0.183641	-0.138198	-0.0957315	-0.0870721	-0.0858514	-0.135542
TTLL4	grey	0.0793912	0.133045	0.0329123	0.0158686	0.187321	-0.053615	-0.193783	0.0668656	0.172197	0.125596	-0.0498636	0.0283627	-0.0228075	0.10431	0.00645163	-0.0722119	-0.055959	-0.146295	0.122331
CDK5R2	grey	-0.0905642	0.127615	0.183064	0.304155	0.163321	0.176793	-0.14337	0.0246565	0.00285895	-0.143739	-0.119147	0.0510613	0.392993	0.120856	0.135053	0.0503742	0.259416	0.270593	0.281512
CFAP65	grey	-0.0875643	0.271075	0.261998	0.296567	0.269619	0.586391	0.0725763	-0.0517907	-0.104937	-0.484867	-0.0795275	-0.109037	0.150203	0.286634	0.128357	0.0679685	0.0355552	-0.0255661	0.218888
NHEJ1	grey	-0.214441	-0.320777	-0.164351	-0.340323	-0.309982	-0.172055	0.0188088	0.153153	0.128112	0.156182	0.263226	0.106076	-0.139731	-0.18743	-0.0654987	-0.00999788	-0.0910985	-0.0324063	0.0651559
SLC23A3	grey	0.0899737	0.150622	0.0296706	-0.12444	-0.104436	0.0923495	-0.0265991	-0.0201793	-0.0520186	-0.0845627	0.262464	0.283977	-0.0922735	-0.277125	-0.201101	-0.122166	-0.141109	-0.118434	0.210492
CNPPD1	grey	0.128677	0.527309	0.273546	0.0682751	0.282042	0.271246	0.0160901	-0.173439	-0.309603	-0.367815	-0.166404	-0.188462	-0.159966	0.04752	-0.180644	-0.18326	-0.256732	-0.338812	-0.0759282
RETREG2	grey	0.0659459	0.253756	0.172253	0.116801	0.163418	0.351135	-0.0172777	-0.0826573	-0.336497	-0.306721	-0.0848751	-0.204229	0.04889	0.418177	0.258035	0.196591	0.0204626	-0.0210477	0.0525609
ZFAND2B	grey	0.0121406	0.0673337	0.0418486	-0.297505	-0.478929	-0.105485	-0.315095	0.0980722	0.155629	-0.00721836	0.573566	0.676786	0.0280441	-0.508816	-0.0609115	0.179287	0.227756	0.218512	0.450379
ABCB6	grey	-0.171643	-0.0761507	-0.0824515	0.4144	0.516414	0.242164	0.174446	0.302881	0.114231	0.0696656	-0.322924	-0.25796	0.145701	0.594845	0.31226	0.00306327	0.025558	-0.101061	0.0211411
ATG9A	grey	-0.0565307	0.299676	0.2481	-0.0292317	0.0504449	0.0322372	0.195958	-0.2593	-0.395584	-0.254965	-0.0219412	-0.146188	-0.175759	0.300352	0.272873	-0.0135211	-0.0728794	-0.210313	-0.246787
ANKZF1	grey	0.250502	0.130303	0.10117	0.149205	0.074004	0.0534195	0.126415	-0.264296	-0.222305	-0.103625	-0.0831326	-0.0708994	-0.0492022	0.0356534	0.0835601	0.0629869	0.0107521	0.0177305	-0.237845
GLB1L	grey	-0.0753118	0.0735849	0.0863609	0.0477755	0.00908642	0.0566273	-0.355346	0.259005	0.191295	-0.173971	0.0943883	0.293394	0.424792	0.0716818	0.28772	0.0750119	0.412624	0.11535	0.484823
STK16	brown	-0.0854023	0.0722465	0.00133453	-0.211212	-0.386015	0.133493	-0.181845	0.1365	0.0407901	-0.146804	0.405736	0.290297	0.230088	0.405952	0.675504	0.886599	0.651424	0.732148	0.395961
DNAJB2	grey	0.32294	0.340812	0.325243	-0.234236	-0.17883	-0.0818379	-0.145508	-0.409185	-0.304738	-0.18908	0.18317	-0.154408	-0.407343	-0.0140376	-0.0282438	0.232782	-0.231059	-0.0858561	-0.23789
[truncated: 9,671 more rows]

## Sheet: Fig5c_d
Species	Direction	Tissue	CellType	Gene.HC_gene	Gene.HC_baseMean	Gene.HC_log2FoldChange	Gene.HC_lfcSE	Gene.HC_pvalue	Gene.HC_padj	Gene.HC_diffexpressed
[truncated: 2,341 more rows]

[truncated: 8 more sheets: Fig5e, FigS1b, FigS1c, FigS2a, FigS2b, FigS2c, FigS2d, FigS3h]
